# Supplementary material for: Improved Structure-Based Histidine pKa Prediction for pH-Responsive Protein Design
Source: J Chem Inf Model. 2025 Jan 18;65(3):1560–9. doi: 10.1021/acs.jcim.4c01957 (PMC11815838; doi:10.1021/acs.jcim.4c01957)
Supplement: Supplementary file 3 — ci4c01957_si_003.zip [file ci4c01957_si_003.zip › structures/prep_mol2/1DWR_prep.mol2]

@<TRIPOS>MOLECULE
Cpptraj generated mol2 file.
 2477  2511   153     0     0
SMALL
USER_CHARGES


@<TRIPOS>ATOM
      1 N            -2.3178      16.9338      14.1951 N.am      1 GLY1       0.2943
      2 H1           -1.6001      16.2983      13.8717 H         1 GLY1       0.1642
      3 H2           -1.9046      17.8405      14.3703 H         1 GLY1       0.1642
      4 H3           -3.0106      17.0293      13.4641 H         1 GLY1       0.1642
      5 CA           -2.9476      16.4007      15.4229 C.3       1 GLY1      -0.0100
      6 HA2          -3.0615      17.1912      16.1648 H         1 GLY1       0.0895
      7 HA3          -3.9277      15.9883      15.1823 H         1 GLY1       0.0895
      8 C            -2.1061      15.2770      15.9967 C.2       1 GLY1       0.6163
      9 O            -2.1104      14.1867      15.4299 O.2       1 GLY1      -0.5722
     10 N            -1.3560      15.5511      17.0640 N.am      2 LEU2      -0.4157
     11 H            -1.4855      16.4252      17.5563 H         2 LEU2       0.2719
     12 CA           -0.5282      14.5667      17.7754 C.3       2 LEU2      -0.0518
     13 HA           -0.5612      13.5994      17.2749 H         2 LEU2       0.0922
     14 CB            0.9382      15.0256      17.8627 C.3       2 LEU2      -0.1102
     15 HB2           0.9578      16.0749      18.1231 H         2 LEU2       0.0457
     16 HB3           1.4023      14.4821      18.6876 H         2 LEU2       0.0457
     17 CG            1.8224      14.8110      16.6277 C.3       2 LEU2       0.3531
     18 HG            1.6931      13.7929      16.2615 H         2 LEU2      -0.0361
     19 CD1           1.4860      15.8019      15.5078 C.3       2 LEU2      -0.4121
     20 HD11          1.4892      16.8182      15.9017 H         2 LEU2       0.1000
     21 HD12          2.2375      15.7388      14.7221 H         2 LEU2       0.1000
     22 HD13          0.5224      15.5566      15.0755 H         2 LEU2       0.1000
     23 CD2           3.2894      15.0079      17.0097 C.3       2 LEU2      -0.4121
     24 HD21          3.5665      14.3259      17.8125 H         2 LEU2       0.1000
     25 HD22          3.9269      14.7998      16.1508 H         2 LEU2       0.1000
     26 HD23          3.4585      16.0321      17.3428 H         2 LEU2       0.1000
     27 C            -1.0674      14.3806      19.1953 C.2       2 LEU2       0.5973
     28 O            -1.5599      15.3436      19.7842 O.2       2 LEU2      -0.5679
     29 N            -0.9596      13.1662      19.7281 N.am      3 SER3      -0.4157
     30 H            -0.4811      12.4451      19.1892 H         3 SER3       0.2719
     31 CA           -1.2750      12.8708      21.1270 C.3       3 SER3      -0.0249
     32 HA           -2.2631      13.2714      21.3559 H         3 SER3       0.0843
     33 CB           -1.3102      11.3535      21.3371 C.3       3 SER3       0.2117
     34 HB2          -1.7765      11.1345      22.2986 H         3 SER3       0.0352
     35 HB3          -1.9090      10.8952      20.5485 H         3 SER3       0.0352
     36 OG           -0.0080      10.8066      21.3257 O.3       3 SER3      -0.6546
     37 HG           -0.0713       9.8760      21.0804 H         3 SER3       0.4275
     38 C            -0.2656      13.5254      22.0802 C.2       3 SER3       0.5973
     39 O             0.8252      13.9268      21.6657 O.2       3 SER3      -0.5679
     40 N            -0.5980      13.6017      23.3726 N.am      4 ASP4      -0.5163
     41 H            -1.5380      13.3791      23.6688 H         4 ASP4       0.2936
     42 CA            0.3590      14.0332      24.4016 C.3       4 ASP4       0.0381
     43 HA            0.6769      15.0537      24.1843 H         4 ASP4       0.0880
     44 CB           -0.3031      14.0209      25.7874 C.3       4 ASP4      -0.0303
     45 HB2          -0.6780      13.0164      25.9950 H         4 ASP4      -0.0122
     46 HB3           0.4524      14.2592      26.5381 H         4 ASP4      -0.0122
     47 CG           -1.4401      15.0356      25.9158 C.2       4 ASP4       0.7994
     48 OD1          -1.2114      16.2066      25.5283 O.co2     4 ASP4      -0.8014
     49 OD2          -2.5158      14.6220      26.3983 O.co2     4 ASP4      -0.8014
     50 C             1.6151      13.1512      24.4193 C.2       4 ASP4       0.5366
     51 O             2.7337      13.6680      24.4394 O.2       4 ASP4      -0.5819
     52 N             1.4477      11.8245      24.3456 N.am      5 GLY5      -0.4157
     53 H             0.5079      11.4625      24.3167 H         5 GLY5       0.2719
     54 CA            2.5741      10.8874      24.2896 C.3       5 GLY5      -0.0252
     55 HA2           3.1912      11.0055      25.1810 H         5 GLY5       0.0698
     56 HA3           2.1924       9.8677      24.2591 H         5 GLY5       0.0698
     57 C             3.4598      11.1033      23.0575 C.2       5 GLY5       0.5973
     58 O             4.6864      11.0889      23.1583 O.2       5 GLY5      -0.5679
     59 N             2.8547      11.3791      21.8997 N.am      6 GLU6      -0.5163
     60 H             1.8415      11.4144      21.8686 H         6 GLU6       0.2936
     61 CA            3.5968      11.6890      20.6744 C.3       6 GLU6       0.0397
     62 HA            4.3420      10.9106      20.5007 H         6 GLU6       0.1105
     63 CB            2.6461      11.7245      19.4665 C.3       6 GLU6       0.0560
     64 HB2           1.7792      12.3270      19.7305 H         6 GLU6      -0.0173
     65 HB3           3.1527      12.2081      18.6313 H         6 GLU6      -0.0173
     66 CG            2.2028      10.3284      18.9902 C.3       6 GLU6       0.0136
     67 HG2           3.0614       9.8338      18.5307 H         6 GLU6      -0.0425
     68 HG3           1.8960       9.7287      19.8484 H         6 GLU6      -0.0425
     69 CD            1.0353      10.3788      17.9830 C.2       6 GLU6       0.8054
     70 OE1           0.2753      11.3761      17.9142 O.co2     6 GLU6      -0.8188
     71 OE2           0.8367       9.4252      17.2024 O.co2     6 GLU6      -0.8188
     72 C             4.3646      13.0134      20.7964 C.2       6 GLU6       0.5366
     73 O             5.5272      13.0831      20.4003 O.2       6 GLU6      -0.5819
     74 N             3.7743      14.0587      21.3882 N.am      7 TRP7      -0.4157
     75 H             2.8081      13.9746      21.6927 H         7 TRP7       0.2719
     76 CA            4.5013      15.3068      21.6364 C.3       7 TRP7      -0.0275
     77 HA            4.9261      15.6443      20.6923 H         7 TRP7       0.1123
     78 CB            3.5622      16.3946      22.1673 C.3       7 TRP7      -0.0050
     79 HB2           2.9123      15.9770      22.9377 H         7 TRP7       0.0339
     80 HB3           4.1749      17.1672      22.6302 H         7 TRP7       0.0339
     81 CG            2.7369      17.0614      21.1141 C.2       7 TRP7      -0.1415
     82 CD1           1.3865      17.1242      21.0666 C.2       7 TRP7      -0.1638
     83 HD1           0.7132      16.6755      21.7929 H         7 TRP7       0.2062
     84 NE1           0.9981      17.8354      19.9486 N.pl3     7 TRP7      -0.3418
     85 HE1           0.0317      18.0623      19.7604 H         7 TRP7       0.3412
     86 CE2           2.0836      18.1979      19.1777 C.ar      7 TRP7       0.1380
     87 CZ2           2.2102      18.8562      17.9468 C.ar      7 TRP7      -0.2601
     88 HZ2           1.3304      19.1799      17.4136 H         7 TRP7       0.1572
     89 CH2           3.4958      19.1240      17.4443 C.ar      7 TRP7      -0.1134
     90 HH2           3.6178      19.6416      16.5018 H         7 TRP7       0.1417
     91 CZ3           4.6334      18.7399      18.1786 C.ar      7 TRP7      -0.1972
     92 HZ3           5.6196      18.9703      17.7962 H         7 TRP7       0.1447
     93 CE3           4.4950      18.0680      19.4077 C.ar      7 TRP7      -0.2387
     94 HE3           5.3772      17.7763      19.9603 H         7 TRP7       0.1700
     95 CD2           3.2162      17.7648      19.9289 C.ar      7 TRP7       0.1243
     96 C             5.6822      15.1068      22.5884 C.2       7 TRP7       0.5973
     97 O             6.7499      15.6875      22.3682 O.2       7 TRP7      -0.5679
     98 N             5.5241      14.2679      23.6168 N.am      8 GLN8      -0.4157
     99 H             4.6217      13.8172      23.7513 H         8 GLN8       0.2719
    100 CA            6.6258      13.9300      24.5145 C.3       8 GLN8      -0.0031
    101 HA            7.0275      14.8594      24.9194 H         8 GLN8       0.0850
    102 CB            6.1167      13.0817      25.6896 C.3       8 GLN8      -0.0036
    103 HB2           5.3555      13.6497      26.2270 H         8 GLN8       0.0171
    104 HB3           5.6587      12.1666      25.3138 H         8 GLN8       0.0171
    105 CG            7.2424      12.7067      26.6662 C.3       8 GLN8      -0.0645
    106 HG2           7.9477      12.0333      26.1793 H         8 GLN8       0.0352
    107 HG3           7.7758      13.6095      26.9648 H         8 GLN8       0.0352
    108 CD            6.7007      12.0047      27.9033 C.2       8 GLN8       0.6951
    109 OE1           6.2252      10.8864      27.8598 O.2       8 GLN8      -0.6086
    110 NE2           6.7613      12.6270      29.0599 N.am      8 GLN8      -0.9407
    111 HE21          6.4123      12.1054      29.8449 H         8 GLN8       0.4251
    112 HE22          7.1774      13.5337      29.1337 H         8 GLN8       0.4251
    113 C             7.7686      13.2416      23.7587 C.2       8 GLN8       0.5973
    114 O             8.9252      13.6005      23.9827 O.2       8 GLN8      -0.5679
    115 N             7.4739      12.3194      22.8357 N.am      9 GLN9      -0.4157
    116 H             6.5065      12.0256      22.7230 H         9 GLN9       0.2719
    117 CA            8.5063      11.7060      21.9932 C.3       9 GLN9      -0.0031
    118 HA            9.2866      11.3196      22.6443 H         9 GLN9       0.0850
    119 CB            7.9229      10.5423      21.1736 C.3       9 GLN9      -0.0036
    120 HB2           6.8978      10.7752      20.8832 H         9 GLN9       0.0171
    121 HB3           8.5065      10.4071      20.2614 H         9 GLN9       0.0171
    122 CG            7.9424       9.2188      21.9536 C.3       9 GLN9      -0.0645
    123 HG2           7.5272       9.3639      22.9511 H         9 GLN9       0.0352
    124 HG3           7.3179       8.4953      21.4284 H         9 GLN9       0.0352
    125 CD            9.3519       8.6388      22.0458 C.2       9 GLN9       0.6951
    126 OE1           9.7985       7.9133      21.1864 O.2       9 GLN9      -0.6086
    127 NE2          10.1363       8.9731      23.0495 N.am      9 GLN9      -0.9407
    128 HE21         11.0151       8.4838      23.0622 H         9 GLN9       0.4251
    129 HE22          9.7745       9.4657      23.8398 H         9 GLN9       0.4251
    130 C             9.2082      12.7256      21.0914 C.2       9 GLN9       0.5973
    131 O            10.4388      12.7546      21.0633 O.2       9 GLN9      -0.5679
    132 N             8.4617      13.6158      20.4293 N.am     10 VAL10     -0.4157
    133 H             7.4491      13.5284      20.4872 H        10 VAL10      0.2719
    134 CA            9.0331      14.6769      19.5788 C.3      10 VAL10     -0.0875
    135 HA            9.5807      14.2133      18.7586 H        10 VAL10      0.0969
    136 CB            7.9213      15.5593      18.9831 C.3      10 VAL10      0.2985
    137 HB            7.2428      15.8660      19.7779 H        10 VAL10     -0.0297
    138 CG1           8.4433      16.8278      18.2924 C.3      10 VAL10     -0.3192
    139 HG11          9.1627      16.5634      17.5176 H        10 VAL10      0.0791
    140 HG12          7.6107      17.3592      17.8325 H        10 VAL10      0.0791
    141 HG13          8.9092      17.4989      19.0125 H        10 VAL10      0.0791
    142 CG2           7.1287      14.7743      17.9443 C.3      10 VAL10     -0.3192
    143 HG21          6.8169      13.8194      18.3503 H        10 VAL10      0.0791
    144 HG22          6.2324      15.3283      17.6786 H        10 VAL10      0.0791
    145 HG23          7.7348      14.6030      17.0589 H        10 VAL10      0.0791
    146 C            10.0193      15.5472      20.3520 C.2      10 VAL10      0.5973
    147 O            11.1386      15.7800      19.8912 O.2      10 VAL10     -0.5679
    148 N             9.6299      16.0283      21.5346 N.am     11 LEU11     -0.4157
    149 H             8.6930      15.8124      21.8645 H        11 LEU11      0.2719
    150 CA           10.5005      16.8828      22.3411 C.3      11 LEU11     -0.0518
    151 HA           11.0185      17.5667      21.6704 H        11 LEU11      0.0922
    152 CB            9.6542      17.7194      23.3150 C.3      11 LEU11     -0.1102
    153 HB2           9.0418      17.0510      23.9225 H        11 LEU11      0.0457
    154 HB3          10.3241      18.2678      23.9786 H        11 LEU11      0.0457
    155 CG            8.7445      18.7287      22.5814 C.3      11 LEU11      0.3531
    156 HG            8.0360      18.1934      21.9495 H        11 LEU11     -0.0361
    157 CD1           7.9447      19.5547      23.5885 C.3      11 LEU11     -0.4121
    158 HD11          8.6159      20.1517      24.2061 H        11 LEU11      0.1000
    159 HD12          7.2565      20.2124      23.0560 H        11 LEU11      0.1000
    160 HD13          7.3644      18.8849      24.2231 H        11 LEU11      0.1000
    161 CD2           9.5414      19.7043      21.7052 C.3      11 LEU11     -0.4121
    162 HD21          9.9635      19.1880      20.8439 H        11 LEU11      0.1000
    163 HD22          8.8730      20.4727      21.3189 H        11 LEU11      0.1000
    164 HD23         10.3385      20.1696      22.2830 H        11 LEU11      0.1000
    165 C            11.6413      16.1125      23.0146 C.2      11 LEU11      0.5973
    166 O            12.6820      16.7100      23.2820 O.2      11 LEU11     -0.5679
    167 N            11.5110      14.7977      23.2099 N.am     12 ASN12     -0.4157
    168 H            10.6221      14.3508      23.0124 H        12 ASN12      0.2719
    169 CA           12.6326      13.9668      23.6391 C.3      12 ASN12      0.0143
    170 HA           13.1112      14.4537      24.4905 H        12 ASN12      0.1048
    171 CB           12.1245      12.5876      24.0780 C.3      12 ASN12     -0.2041
    172 HB2          11.3233      12.7055      24.8056 H        12 ASN12      0.0797
    173 HB3          11.7413      12.0288      23.2242 H        12 ASN12      0.0797
    174 CG           13.2439      11.7928      24.7194 C.2      12 ASN12      0.7130
    175 OD1          13.7706      10.8496      24.1629 O.2      12 ASN12     -0.5931
    176 ND2          13.6751      12.1744      25.9005 N.am     12 ASN12     -0.9191
    177 HD21         14.4255      11.6260      26.2848 H        12 ASN12      0.4196
    178 HD22         13.2705      12.9581      26.3729 H        12 ASN12      0.4196
    179 C            13.6965      13.8481      22.5405 C.2      12 ASN12      0.5973
    180 O            14.8725      14.1053      22.7967 O.2      12 ASN12     -0.5679
    181 N            13.2758      13.5441      21.3060 N.am     13 VAL13     -0.4157
    182 H            12.2900      13.3228      21.1791 H        13 VAL13      0.2719
    183 CA           14.1489      13.5357      20.1201 C.3      13 VAL13     -0.0875
    184 HA           14.9241      12.7815      20.2521 H        13 VAL13      0.0969
    185 CB           13.3442      13.2060      18.8452 C.3      13 VAL13      0.2985
    186 HB           12.4801      13.8647      18.7890 H        13 VAL13     -0.0297
    187 CG1          14.1630      13.3807      17.5571 C.3      13 VAL13     -0.3192
    188 HG11         15.0605      12.7638      17.5989 H        13 VAL13      0.0791
    189 HG12         13.5616      13.0751      16.7011 H        13 VAL13      0.0791
    190 HG13         14.4499      14.4220      17.4150 H        13 VAL13      0.0791
    191 CG2          12.8457      11.7602      18.8685 C.3      13 VAL13     -0.3192
    192 HG21         12.3154      11.5487      19.7961 H        13 VAL13      0.0791
    193 HG22         12.1499      11.5999      18.0448 H        13 VAL13      0.0791
    194 HG23         13.6851      11.0704      18.7843 H        13 VAL13      0.0791
    195 C            14.8380      14.8855      19.9579 C.2      13 VAL13      0.5973
    196 O            16.0381      14.9322      19.6878 O.2      13 VAL13     -0.5679
    197 N            14.1018      15.9838      20.1537 N.am     14 TRP14     -0.4157
    198 H            13.1074      15.8804      20.3406 H        14 TRP14      0.2719
    199 CA           14.6600      17.3194      19.9579 C.3      14 TRP14     -0.0275
    200 HA           15.0775      17.3579      18.9518 H        14 TRP14      0.1123
    201 CB           13.5626      18.3796      20.0376 C.3      14 TRP14     -0.0050
    202 HB2          12.6729      18.0183      19.5200 H        14 TRP14      0.0339
    203 HB3          13.2997      18.5634      21.0804 H        14 TRP14      0.0339
    204 CG           13.9762      19.6549      19.3825 C.2      14 TRP14     -0.1415
    205 CD1          14.3818      20.7822      20.0065 C.2      14 TRP14     -0.1638
    206 HD1          14.4624      20.8989      21.0798 H        14 TRP14      0.2062
    207 NE1          14.7911      21.7100      19.0727 N.pl3    14 TRP14     -0.3418
    208 HE1          15.2448      22.5764      19.3381 H        14 TRP14      0.3412
    209 CE2          14.6763      21.2104      17.7916 C.ar     14 TRP14      0.1380
    210 CZ2          14.9938      21.7245      16.5335 C.ar     14 TRP14     -0.2601
    211 HZ2          15.4395      22.6974      16.4604 H        14 TRP14      0.1572
    212 CH2          14.7524      20.9491      15.3899 C.ar     14 TRP14     -0.1134
    213 HH2          14.9787      21.3505      14.4162 H        14 TRP14      0.1417
    214 CZ3          14.2396      19.6460      15.5172 C.ar     14 TRP14     -0.1972
    215 HZ3          14.0627      19.0473      14.6329 H        14 TRP14      0.1447
    216 CE3          13.9539      19.1207      16.7914 C.ar     14 TRP14     -0.2387
    217 HE3          13.5600      18.1201      16.8822 H        14 TRP14      0.1700
    218 CD2          14.1502      19.8969      17.9562 C.ar     14 TRP14      0.1243
    219 C            15.8139      17.6348      20.9150 C.2      14 TRP14      0.5973
    220 O            16.7273      18.3593      20.5325 O.2      14 TRP14     -0.5679
    221 N            15.8493      17.0170      22.1016 N.am     15 GLY15     -0.4157
    222 H            15.0767      16.4194      22.3722 H        15 GLY15      0.2719
    223 CA           16.9968      17.1261      23.0061 C.3      15 GLY15     -0.0252
    224 HA2          17.1011      18.1617      23.3353 H        15 GLY15      0.0698
    225 HA3          16.8227      16.4958      23.8775 H        15 GLY15      0.0698
    226 C            18.3152      16.6893      22.3534 C.2      15 GLY15      0.5973
    227 O            19.3623      17.2732      22.6227 O.2      15 GLY15     -0.5679
    228 N            18.2743      15.7262      21.4217 N.am     16 LYS16     -0.3479
    229 H            17.3756      15.3187      21.1878 H        16 LYS16      0.2747
    230 CA           19.4598      15.3264      20.6529 C.3      16 LYS16     -0.2400
    231 HA           20.2724      15.1001      21.3461 H        16 LYS16      0.1426
    232 CB           19.1556      14.0930      19.7958 C.3      16 LYS16     -0.0094
    233 HB2          18.3769      14.3339      19.0724 H        16 LYS16      0.0362
    234 HB3          20.0563      13.8666      19.2395 H        16 LYS16      0.0362
    235 CG           18.7590      12.8326      20.5776 C.3      16 LYS16      0.0187
    236 HG2          19.6179      12.5167      21.1722 H        16 LYS16      0.0103
    237 HG3          17.9238      13.0414      21.2472 H        16 LYS16      0.0103
    238 CD           18.3532      11.7088      19.6068 C.3      16 LYS16     -0.0479
    239 HD2          17.2758      11.7440      19.4386 H        16 LYS16      0.0621
    240 HD3          18.8421      11.8639      18.6453 H        16 LYS16      0.0621
    241 CE           18.7641      10.3131      20.0932 C.3      16 LYS16     -0.0143
    242 HE2          18.5561       9.5818      19.3049 H        16 LYS16      0.1135
    243 HE3          19.8494      10.2995      20.2466 H        16 LYS16      0.1135
    244 NZ           18.1033       9.8539      21.3371 N.4      16 LYS16     -0.3854
    245 HZ1          17.1586       9.5418      21.1636 H        16 LYS16      0.3400
    246 HZ2          18.6216       9.0064      21.6209 H        16 LYS16      0.3400
    247 HZ3          18.1749      10.5121      22.0933 H        16 LYS16      0.3400
    248 C            19.9550      16.4564      19.7512 C.2      16 LYS16      0.7341
    249 O            21.1544      16.6929      19.6759 O.2      16 LYS16     -0.5894
    250 N            19.0308      17.1333      19.0652 N.am     17 VAL17     -0.4157
    251 H            18.0613      16.9458      19.2748 H        17 VAL17      0.2719
    252 CA           19.3396      18.2746      18.1903 C.3      17 VAL17     -0.0875
    253 HA           20.1269      17.9933      17.4903 H        17 VAL17      0.0969
    254 CB           18.0960      18.7042      17.3821 C.3      17 VAL17      0.2985
    255 HB           17.2872      18.9480      18.0690 H        17 VAL17     -0.0297
    256 CG1          18.3646      19.9442      16.5248 C.3      17 VAL17     -0.3192
    257 HG11         19.2199      19.7723      15.8726 H        17 VAL17      0.0791
    258 HG12         17.4841      20.1779      15.9289 H        17 VAL17      0.0791
    259 HG13         18.5688      20.7982      17.1686 H        17 VAL17      0.0791
    260 CG2          17.6111      17.5713      16.4650 C.3      17 VAL17     -0.3192
    261 HG21         17.3248      16.7042      17.0587 H        17 VAL17      0.0791
    262 HG22         16.7394      17.9062      15.9032 H        17 VAL17      0.0791
    263 HG23         18.4037      17.2928      15.7709 H        17 VAL17      0.0791
    264 C            19.8853      19.4374      19.0162 C.2      17 VAL17      0.5973
    265 O            20.8617      20.0598      18.6240 O.2      17 VAL17     -0.5679
    266 N            19.3045      19.7098      20.1849 N.am     18 GLU18     -0.5163
    267 H            18.4899      19.1737      20.4673 H        18 GLU18      0.2936
    268 CA           19.7425      20.8172      21.0455 C.3      18 GLU18      0.0397
    269 HA           19.8099      21.7183      20.4345 H        18 GLU18      0.1105
    270 CB           18.7151      21.0733      22.1570 C.3      18 GLU18      0.0560
    271 HB2          18.5042      20.1509      22.7000 H        18 GLU18     -0.0173
    272 HB3          19.1185      21.8129      22.8502 H        18 GLU18     -0.0173
    273 CG           17.4314      21.6356      21.5445 C.3      18 GLU18      0.0136
    274 HG2          17.6972      22.4122      20.8223 H        18 GLU18     -0.0425
    275 HG3          16.9239      20.8470      20.9950 H        18 GLU18     -0.0425
    276 CD           16.4585      22.2422      22.5572 C.2      18 GLU18      0.8054
    277 OE1          16.3181      21.7459      23.6939 O.co2    18 GLU18     -0.8188
    278 OE2          15.7102      23.1639      22.1502 O.co2    18 GLU18     -0.8188
    279 C            21.1400      20.6488      21.6482 C.2      18 GLU18      0.5366
    280 O            21.7599      21.6549      21.9834 O.2      18 GLU18     -0.5819
    281 N            21.6656      19.4224      21.7452 N.am     19 ALA19     -0.4157
    282 H            21.1067      18.6262      21.4744 H        19 ALA19      0.2719
    283 CA           23.0413      19.1957      22.1932 C.3      19 ALA19      0.0337
    284 HA           23.2163      19.7870      23.0936 H        19 ALA19      0.0823
    285 CB           23.1990      17.7123      22.5497 C.3      19 ALA19     -0.1825
    286 HB1          23.0561      17.0999      21.6590 H        19 ALA19      0.0603
    287 HB2          24.2007      17.5409      22.9454 H        19 ALA19      0.0603
    288 HB3          22.4616      17.4336      23.3038 H        19 ALA19      0.0603
    289 C            24.0908      19.6388      21.1517 C.2      19 ALA19      0.5973
    290 O            25.2288      19.9378      21.5143 O.2      19 ALA19     -0.5679
    291 N            23.7198      19.6735      19.8661 N.am     20 ASP20     -0.5163
    292 H            22.7613      19.4378      19.6384 H        20 ASP20      0.2936
    293 CA           24.5829      20.0925      18.7570 C.3      20 ASP20      0.0381
    294 HA           25.2535      20.8716      19.1225 H        20 ASP20      0.0880
    295 CB           25.4609      18.9294      18.2676 C.3      20 ASP20     -0.0303
    296 HB2          26.0369      18.5405      19.1083 H        20 ASP20     -0.0122
    297 HB3          24.8237      18.1253      17.8960 H        20 ASP20     -0.0122
    298 CG           26.4429      19.3571      17.1644 C.2      20 ASP20      0.7994
    299 OD1          26.6497      20.5834      16.9666 O.co2    20 ASP20     -0.8014
    300 OD2          26.9810      18.4476      16.4864 O.co2    20 ASP20     -0.8014
    301 C            23.7574      20.7179      17.6216 C.2      20 ASP20      0.5366
    302 O            23.6662      20.2048      16.5029 O.2      20 ASP20     -0.5819
    303 N            23.1479      21.8696      17.9170 N.am     21 ILE21     -0.4157
    304 H            23.1807      22.1729      18.8798 H        21 ILE21      0.2719
    305 CA           22.2390      22.5525      16.9878 C.3      21 ILE21     -0.0597
    306 HA           21.4187      21.8629      16.7880 H        21 ILE21      0.0869
    307 CB           21.6573      23.8194      17.6577 C.3      21 ILE21      0.1303
    308 HB           21.2220      23.5186      18.6135 H        21 ILE21      0.0187
    309 CG2          22.7134      24.8981      17.9618 C.3      21 ILE21     -0.3204
    310 HG21         23.0978      25.3420      17.0435 H        21 ILE21      0.0882
    311 HG22         22.2592      25.6880      18.5622 H        21 ILE21      0.0882
    312 HG23         23.5348      24.4738      18.5391 H        21 ILE21      0.0882
    313 CG1          20.5476      24.4781      16.8165 C.3      21 ILE21     -0.0430
    314 HG12         20.2720      25.4272      17.2791 H        21 ILE21      0.0236
    315 HG13         20.8959      24.6841      15.8049 H        21 ILE21      0.0236
    316 CD1          19.2843      23.6214      16.7609 C.3      21 ILE21     -0.0660
    317 HD11         19.0055      23.2949      17.7636 H        21 ILE21      0.0186
    318 HD12         18.4676      24.2163      16.3549 H        21 ILE21      0.0186
    319 HD13         19.4501      22.7528      16.1245 H        21 ILE21      0.0186
    320 C            22.9087      22.8529      15.6408 C.2      21 ILE21      0.5973
    321 O            22.3260      22.6155      14.5819 O.2      21 ILE21     -0.5679
    322 N            24.1500      23.3388      15.6716 N.am     22 ALA22     -0.4157
    323 H            24.5913      23.4387      16.5725 H        22 ALA22      0.2719
    324 CA           24.8940      23.6885      14.4735 C.3      22 ALA22      0.0337
    325 HA           24.2689      24.3275      13.8460 H        22 ALA22      0.0823
    326 CB           26.1263      24.4844      14.9070 C.3      22 ALA22     -0.1825
    327 HB1          26.7845      23.8575      15.5118 H        22 ALA22      0.0603
    328 HB2          26.6595      24.8345      14.0349 H        22 ALA22      0.0603
    329 HB3          25.8165      25.3502      15.4937 H        22 ALA22      0.0603
    330 C            25.2712      22.4468      13.6510 C.2      22 ALA22      0.5973
    331 O            25.1526      22.4697      12.4235 O.2      22 ALA22     -0.5679
    332 N            25.7140      21.3601      14.2951 N.am     23 GLY23     -0.4157
    333 H            25.7999      21.3583      15.3136 H        23 GLY23      0.2719
    334 CA           26.0866      20.1246      13.6102 C.3      23 GLY23     -0.0252
    335 HA2          26.8553      20.3368      12.8690 H        23 GLY23      0.0698
    336 HA3          26.4881      19.4243      14.3391 H        23 GLY23      0.0698
    337 C            24.8982      19.4656      12.9186 C.2      23 GLY23      0.5973
    338 O            24.9776      19.1750      11.7189 O.2      23 GLY23     -0.5679
    339 N            23.7781      19.3108      13.6328 N.am     24 HIE24     -0.4157
    340 H            23.7844      19.5463      14.6284 H        24 HIE24      0.2719
    341 CA           22.5191      18.8550      13.0393 C.3      24 HIE24     -0.0581
    342 HA           22.6749      17.8765      12.5846 H        24 HIE24      0.1360
    343 CB           21.4388      18.7169      14.1223 C.3      24 HIE24     -0.0074
    344 HB2          21.3997      19.6333      14.7137 H        24 HIE24      0.0367
    345 HB3          20.4687      18.5855      13.6415 H        24 HIE24      0.0367
    346 CG           21.6642      17.5508      15.0480 C.2      24 HIE24      0.1868
    347 ND1          22.5701      17.5230      16.0973 N.2      24 HIE24     -0.5432
    348 CE1          22.4914      16.3152      16.6563 C.2      24 HIE24      0.1635
    349 HE1          23.0882      15.9952      17.5027 H        24 HIE24      0.1435
    350 NE2          21.6311      15.5549      15.9553 N.pl3    24 HIE24     -0.2795
    351 HE2          21.5523      14.5543      16.0175 H        24 HIE24      0.3339
    352 CD2          21.0772      16.3242      14.9587 C.2      24 HIE24     -0.2207
    353 HD2          20.3551      16.0192      14.2147 H        24 HIE24      0.1862
    354 C            22.0529      19.7846      11.9169 C.2      24 HIE24      0.5973
    355 O            21.6909      19.2984      10.8497 O.2      24 HIE24     -0.5679
    356 N            22.1054      21.1037      12.1104 N.am     25 GLY25     -0.4157
    357 H            22.3889      21.4545      13.0218 H        25 GLY25      0.2719
    358 CA           21.6579      22.0774      11.1113 C.3      25 GLY25     -0.0252
    359 HA2          20.6104      21.9030      10.8682 H        25 GLY25      0.0698
    360 HA3          21.7563      23.0736      11.5396 H        25 GLY25      0.0698
    361 C            22.4642      22.0211       9.8133 C.2      25 GLY25      0.5973
    362 O            21.8925      22.0030       8.7240 O.2      25 GLY25     -0.5679
    363 N            23.7890      21.9362       9.9345 N.am     26 GLN26     -0.4157
    364 H            24.1873      21.9620      10.8690 H        26 GLN26      0.2719
    365 CA           24.6991      21.7935       8.8029 C.3      26 GLN26     -0.0031
    366 HA           24.5496      22.6271       8.1155 H        26 GLN26      0.0850
    367 CB           26.1353      21.8417       9.3420 C.3      26 GLN26     -0.0036
    368 HB2          26.3262      22.8232       9.7765 H        26 GLN26      0.0171
    369 HB3          26.1961      21.1090      10.1465 H        26 GLN26      0.0171
    370 CG           27.2249      21.5437       8.2949 C.3      26 GLN26     -0.0645
    371 HG2          26.9333      20.7039       7.6718 H        26 GLN26      0.0352
    372 HG3          27.3703      22.4169       7.6594 H        26 GLN26      0.0352
    373 CD           28.5444      21.1684       8.9467 C.2      26 GLN26      0.6951
    374 OE1          29.5808      21.7467       8.7076 O.2      26 GLN26     -0.6086
    375 NE2          28.5571      20.2058       9.8519 N.am     26 GLN26     -0.9407
    376 HE21         29.3829      20.2151      10.4221 H        26 GLN26      0.4251
    377 HE22         27.6669      19.8983      10.2184 H        26 GLN26      0.4251
    378 C            24.4253      20.4959       8.0336 C.2      26 GLN26      0.5973
    379 O            24.3349      20.5171       6.8115 O.2      26 GLN26     -0.5679
    380 N            24.2796      19.3666       8.7326 N.am     27 GLU27     -0.5163
    381 H            24.3301      19.3995       9.7472 H        27 GLU27      0.2936
    382 CA           24.0202      18.0737       8.0853 C.3      27 GLU27      0.0397
    383 HA           24.7363      17.9322       7.2757 H        27 GLU27      0.1105
    384 CB           24.2018      16.9227       9.0785 C.3      27 GLU27      0.0560
    385 HB2          23.6507      17.1285       9.9973 H        27 GLU27     -0.0173
    386 HB3          23.8001      16.0168       8.6235 H        27 GLU27     -0.0173
    387 CG           25.6890      16.7041       9.3928 C.3      27 GLU27      0.0136
    388 HG2          26.2388      16.5892       8.4549 H        27 GLU27     -0.0425
    389 HG3          26.0925      17.5850       9.8972 H        27 GLU27     -0.0425
    390 CD           25.9260      15.4569      10.2503 C.2      27 GLU27      0.8054
    391 OE1          25.2380      14.4389      10.0415 O.co2    27 GLU27     -0.8188
    392 OE2          26.8037      15.5390      11.1500 O.co2    27 GLU27     -0.8188
    393 C            22.6408      17.9968       7.4281 C.2      27 GLU27      0.5366
    394 O            22.5253      17.4225       6.3463 O.2      27 GLU27     -0.5819
    395 N            21.6095      18.6192       8.0133 N.am     28 VAL28     -0.4157
    396 H            21.7476      19.0481       8.9242 H        28 VAL28      0.2719
    397 CA           20.2876      18.7256       7.3723 C.3      28 VAL28     -0.0875
    398 HA           19.9455      17.7284       7.0973 H        28 VAL28      0.0969
    399 CB           19.2338      19.3373       8.3229 C.3      28 VAL28      0.2985
    400 HB           19.6425      20.2349       8.7877 H        28 VAL28     -0.0297
    401 CG1          17.9297      19.7167       7.6045 C.3      28 VAL28     -0.3192
    402 HG11         17.5198      18.8504       7.0820 H        28 VAL28      0.0791
    403 HG12         17.1975      20.0746       8.3295 H        28 VAL28      0.0791
    404 HG13         18.1086      20.5189       6.8887 H        28 VAL28      0.0791
    405 CG2          18.8542      18.3334       9.4191 C.3      28 VAL28     -0.3192
    406 HG21         19.7398      18.0109       9.9612 H        28 VAL28      0.0791
    407 HG22         18.1692      18.8011      10.1260 H        28 VAL28      0.0791
    408 HG23         18.3831      17.4585       8.9730 H        28 VAL28      0.0791
    409 C            20.3973      19.4990       6.0585 C.2      28 VAL28      0.5973
    410 O            19.9301      19.0045       5.0308 O.2      28 VAL28     -0.5679
    411 N            21.0461      20.6694       6.0496 N.am     29 LEU29     -0.4157
    412 H            21.4401      21.0284       6.9150 H        29 LEU29      0.2719
    413 CA           21.2082      21.4393       4.8113 C.3      29 LEU29     -0.0518
    414 HA           20.2347      21.5310       4.3300 H        29 LEU29      0.0922
    415 CB           21.7397      22.8484       5.1098 C.3      29 LEU29     -0.1102
    416 HB2          22.6347      22.7421       5.7220 H        29 LEU29      0.0457
    417 HB3          22.0326      23.3064       4.1631 H        29 LEU29      0.0457
    418 CG           20.7794      23.8137       5.8262 C.3      29 LEU29      0.3531
    419 HG           20.5146      23.4130       6.8034 H        29 LEU29     -0.0361
    420 CD1          21.5102      25.1458       6.0216 C.3      29 LEU29     -0.4121
    421 HD11         21.8021      25.5581       5.0551 H        29 LEU29      0.1000
    422 HD12         20.8588      25.8499       6.5376 H        29 LEU29      0.1000
    423 HD13         22.4009      24.9877       6.6301 H        29 LEU29      0.1000
    424 CD2          19.4915      24.0672       5.0353 C.3      29 LEU29     -0.4121
    425 HD21         18.8878      23.1608       4.9973 H        29 LEU29      0.1000
    426 HD22         18.9060      24.8447       5.5249 H        29 LEU29      0.1000
    427 HD23         19.7358      24.3876       4.0212 H        29 LEU29      0.1000
    428 C            22.1129      20.7378       3.7862 C.2      29 LEU29      0.5973
    429 O            21.7667      20.7257       2.6090 O.2      29 LEU29     -0.5679
    430 N            23.2196      20.1044       4.1977 N.am     30 ILE30     -0.4157
    431 H            23.4654      20.1394       5.1827 H        30 ILE30      0.2719
    432 CA           24.0801      19.3478       3.2678 C.3      30 ILE30     -0.0597
    433 HA           24.3722      20.0096       2.4504 H        30 ILE30      0.0869
    434 CB           25.3681      18.8364       3.9538 C.3      30 ILE30      0.1303
    435 HB           25.1020      18.3900       4.9139 H        30 ILE30      0.0187
    436 CG2          26.0930      17.7703       3.1046 C.3      30 ILE30     -0.3204
    437 HG21         26.3364      18.1699       2.1190 H        30 ILE30      0.0882
    438 HG22         27.0170      17.4448       3.5805 H        30 ILE30      0.0882
    439 HG23         25.4833      16.8755       2.9866 H        30 ILE30      0.0882
    440 CG1          26.3181      20.0238       4.1893 C.3      30 ILE30     -0.0430
    441 HG12         26.6488      20.3899       3.2238 H        30 ILE30      0.0236
    442 HG13         25.7792      20.8309       4.6834 H        30 ILE30      0.0236
    443 CD1          27.5436      19.6857       5.0442 C.3      30 ILE30     -0.0660
    444 HD11         28.2531      19.0845       4.4753 H        30 ILE30      0.0186
    445 HD12         28.0351      20.6133       5.3363 H        30 ILE30      0.0186
    446 HD13         27.2372      19.1437       5.9386 H        30 ILE30      0.0186
    447 C            23.3061      18.1924       2.6361 C.2      30 ILE30      0.5973
    448 O            23.3946      17.9917       1.4274 O.2      30 ILE30     -0.5679
    449 N            22.5274      17.4383       3.4212 N.am     31 ARG31     -0.3479
    450 H            22.4955      17.6426       4.4178 H        31 ARG31      0.2747
    451 CA           21.6771      16.3639       2.8901 C.3      31 ARG31     -0.2637
    452 HA           22.3044      15.6643       2.3354 H        31 ARG31      0.1560
    453 CB           20.9881      15.6429       4.0624 C.3      31 ARG31     -0.0007
    454 HB2          21.7527      15.1876       4.6933 H        31 ARG31      0.0327
    455 HB3          20.4675      16.3849       4.6698 H        31 ARG31      0.0327
    456 CG           19.9634      14.5662       3.6683 C.3      31 ARG31      0.0390
    457 HG2          19.4877      14.2081       4.5821 H        31 ARG31      0.0285
    458 HG3          19.1892      14.9990       3.0339 H        31 ARG31      0.0285
    459 CD           20.6038      13.3708       2.9592 C.3      31 ARG31      0.0486
    460 HD2          21.0390      13.7134       2.0174 H        31 ARG31      0.0687
    461 HD3          21.4001      12.9753       3.5931 H        31 ARG31      0.0687
    462 NE           19.6079      12.3171       2.6808 N.pl3    31 ARG31     -0.5295
    463 HE           18.6413      12.5537       2.8280 H        31 ARG31      0.3456
    464 CZ           19.8752      11.0879       2.2786 C.cat    31 ARG31      0.8076
    465 NH1          21.0980      10.6810       2.0618 N.pl3    31 ARG31     -0.8627
    466 HH11         21.8445      11.3458       2.1749 H        31 ARG31      0.4478
    467 HH12         21.2777       9.7596       1.7151 H        31 ARG31      0.4478
    468 NH2          18.9071      10.2407       2.0779 N.pl3    31 ARG31     -0.8627
    469 HH21         17.9651      10.5012       2.3058 H        31 ARG31      0.4478
    470 HH22         19.1184       9.2771       1.9071 H        31 ARG31      0.4478
    471 C            20.6707      16.9191       1.8850 C.2      31 ARG31      0.7341
    472 O            20.4718      16.2934       0.8487 O.2      31 ARG31     -0.5894
    473 N            20.0648      18.0754       2.1639 N.am     32 LEU32     -0.4157
    474 H            20.2659      18.5278       3.0486 H        32 LEU32      0.2719
    475 CA           19.1277      18.7199       1.2435 C.3      32 LEU32     -0.0518
    476 HA           18.3279      18.0158       1.0109 H        32 LEU32      0.0922
    477 CB           18.5106      19.9506       1.9306 C.3      32 LEU32     -0.1102
    478 HB2          18.0034      19.6364       2.8443 H        32 LEU32      0.0457
    479 HB3          19.3158      20.6229       2.2167 H        32 LEU32      0.0457
    480 CG           17.5287      20.7446       1.0516 C.3      32 LEU32      0.3531
    481 HG           17.9788      20.9537       0.0873 H        32 LEU32     -0.0361
    482 CD1          16.2242      19.9774       0.8431 C.3      32 LEU32     -0.4121
    483 HD11         15.8140      19.6595       1.7996 H        32 LEU32      0.1000
    484 HD12         15.4974      20.6142       0.3406 H        32 LEU32      0.1000
    485 HD13         16.4119      19.1064       0.2162 H        32 LEU32      0.1000
    486 CD2          17.2218      22.0831       1.7192 C.3      32 LEU32     -0.4121
    487 HD21         18.1467      22.6451       1.8548 H        32 LEU32      0.1000
    488 HD22         16.5648      22.6651       1.0754 H        32 LEU32      0.1000
    489 HD23         16.7439      21.9223       2.6838 H        32 LEU32      0.1000
    490 C            19.8072      19.0876      -0.0821 C.2      32 LEU32      0.5973
    491 O            19.3190      18.6903      -1.1358 O.2      32 LEU32     -0.5679
    492 N            20.9329      19.8001      -0.0257 N.am     33 PHE33     -0.4157
    493 H            21.2760      20.0984       0.8814 H        33 PHE33      0.2719
    494 CA           21.6410      20.2613      -1.2211 C.3      33 PHE33     -0.0024
    495 HA           20.9326      20.7493      -1.8913 H        33 PHE33      0.0978
    496 CB           22.7304      21.2655      -0.8182 C.3      33 PHE33     -0.0343
    497 HB2          23.4432      20.7582      -0.1655 H        33 PHE33      0.0295
    498 HB3          23.2628      21.5690      -1.7204 H        33 PHE33      0.0295
    499 CG           22.2489      22.5267      -0.1221 C.ar     33 PHE33      0.0118
    500 CD1          20.9405      23.0075      -0.3148 C.ar     33 PHE33     -0.1256
    501 HD1          20.2436      22.4876      -0.9479 H        33 PHE33      0.1330
    502 CE1          20.5163      24.1839       0.3102 C.ar     33 PHE33     -0.1704
    503 HE1          19.5101      24.5252       0.1442 H        33 PHE33      0.1430
    504 CZ           21.3975      24.9091       1.1261 C.ar     33 PHE33     -0.1072
    505 HZ           21.0687      25.8231       1.5990 H        33 PHE33      0.1297
    506 CE2          22.7106      24.4459       1.3161 C.ar     33 PHE33     -0.1704
    507 HE2          23.3971      25.0058       1.9362 H        33 PHE33      0.1430
    508 CD2          23.1336      23.2539       0.6973 C.ar     33 PHE33     -0.1256
    509 HD2          24.1438      22.8982       0.8425 H        33 PHE33      0.1330
    510 C            22.2538      19.1265      -2.0347 C.2      33 PHE33      0.5973
    511 O            22.1645      19.1481      -3.2575 O.2      33 PHE33     -0.5679
    512 N            22.8589      18.1261      -1.3919 N.am     34 THR34     -0.4157
    513 H            22.9020      18.1347      -0.3796 H        34 THR34      0.2719
    514 CA           23.4567      17.0047      -2.1330 C.3      34 THR34     -0.0389
    515 HA           24.0148      17.4132      -2.9760 H        34 THR34      0.1007
    516 CB           24.4533      16.1883      -1.2937 C.3      34 THR34      0.3654
    517 HB           24.8473      15.3849      -1.9177 H        34 THR34      0.0043
    518 CG2          25.6305      17.0380      -0.8117 C.3      34 THR34     -0.2438
    519 HG21         25.2939      17.8764      -0.2062 H        34 THR34      0.0642
    520 HG22         26.3151      16.4183      -0.2295 H        34 THR34      0.0642
    521 HG23         26.1717      17.4278      -1.6740 H        34 THR34      0.0642
    522 OG1          23.8549      15.6125      -0.1557 O.3      34 THR34     -0.6761
    523 HG1          24.2375      16.0862       0.5931 H        34 THR34      0.4102
    524 C            22.3843      16.1009      -2.7382 C.2      34 THR34      0.5973
    525 O            22.5252      15.6769      -3.8827 O.2      34 THR34     -0.5679
    526 N            21.2919      15.8371      -2.0122 N.am     35 GLY35     -0.4157
    527 H            21.2382      16.2053      -1.0690 H        35 GLY35      0.2719
    528 CA           20.1739      15.0418      -2.5226 C.3      35 GLY35     -0.0252
    529 HA2          20.5537      14.1053      -2.9312 H        35 GLY35      0.0698
    530 HA3          19.5004      14.8194      -1.6956 H        35 GLY35      0.0698
    531 C            19.3545      15.7398      -3.6115 C.2      35 GLY35      0.5973
    532 O            18.9319      15.0779      -4.5547 O.2      35 GLY35     -0.5679
    533 N            19.1529      17.0569      -3.5000 N.am     36 HIE36     -0.4157
    534 H            19.5474      17.5423      -2.7025 H        36 HIE36      0.2719
    535 CA           18.2811      17.8403      -4.3861 C.3      36 HIE36     -0.0581
    536 HA           18.0433      17.2680      -5.2862 H        36 HIE36      0.1360
    537 CB           16.9472      18.1120      -3.6726 C.3      36 HIE36     -0.0074
    538 HB2          17.1025      18.8464      -2.8833 H        36 HIE36      0.0367
    539 HB3          16.2375      18.5226      -4.3921 H        36 HIE36      0.0367
    540 CG           16.3410      16.8914      -3.0335 C.2      36 HIE36      0.1868
    541 ND1          15.5745      15.9312      -3.6855 N.2      36 HIE36     -0.5432
    542 CE1          15.2727      15.0075      -2.7681 C.2      36 HIE36      0.1635
    543 HE1          14.6577      14.1392      -2.9598 H        36 HIE36      0.1435
    544 NE2          15.8231      15.3241      -1.5832 N.pl3    36 HIE36     -0.2795
    545 HE2          15.7034      14.8034      -0.7294 H        36 HIE36      0.3339
    546 CD2          16.5110      16.5084      -1.7344 C.2      36 HIE36     -0.2207
    547 HD2          17.0944      17.0410      -0.9973 H        36 HIE36      0.1862
    548 C            18.9913      19.1310      -4.8286 C.2      36 HIE36      0.5973
    549 O            18.7042      20.2073      -4.2921 O.2      36 HIE36     -0.5679
    550 N            19.9495      19.0482      -5.7711 N.am     37 PRO37     -0.2548
    551 CD           20.4048      17.8179      -6.4075 C.3      37 PRO37      0.0192
    552 HD2          19.7079      17.5426      -7.2002 H        37 PRO37      0.0391
    553 HD3          20.5144      16.9978      -5.7012 H        37 PRO37      0.0391
    554 CG           21.7679      18.1456      -7.0003 C.3      37 PRO37      0.0189
    555 HG2          21.9867      17.5350      -7.8765 H        37 PRO37      0.0213
    556 HG3          22.5378      18.0224      -6.2368 H        37 PRO37      0.0213
    557 CB           21.6197      19.6219      -7.3541 C.3      37 PRO37     -0.0070
    558 HB2          21.0595      19.7182      -8.2862 H        37 PRO37      0.0253
    559 HB3          22.5874      20.1185      -7.4323 H        37 PRO37      0.0253
    560 CA           20.7992      20.1685      -6.1843 C.3      37 PRO37     -0.0266
    561 HA           21.4725      20.4062      -5.3615 H        37 PRO37      0.0641
    562 C            20.0689      21.4540      -6.5851 C.2      37 PRO37      0.5896
    563 O            20.5974      22.5458      -6.3864 O.2      37 PRO37     -0.5748
    564 N            18.8400      21.3686      -7.0943 N.am     38 GLU38     -0.5163
    565 H            18.4021      20.4485      -7.1819 H        38 GLU38      0.2936
    566 CA           18.0213      22.5388      -7.4217 C.3      38 GLU38      0.0397
    567 HA           18.5873      23.1686      -8.1081 H        38 GLU38      0.1105
    568 CB           16.7294      22.0950      -8.1305 C.3      38 GLU38      0.0560
    569 HB2          16.2630      23.0011      -8.5204 H        38 GLU38     -0.0173
    570 HB3          16.9814      21.4792      -8.9951 H        38 GLU38     -0.0173
    571 CG           15.6623      21.3744      -7.2815 C.3      38 GLU38      0.0136
    572 HG2          15.5424      21.8586      -6.3131 H        38 GLU38     -0.0425
    573 HG3          14.7219      21.5024      -7.8211 H        38 GLU38     -0.0425
    574 CD           15.8412      19.8634      -7.0896 C.2      38 GLU38      0.8054
    575 OE1          16.9734      19.3527      -7.2409 O.co2    38 GLU38     -0.8188
    576 OE2          14.7970      19.2428      -6.7949 O.co2    38 GLU38     -0.8188
    577 C            17.6935      23.4036      -6.1977 C.2      38 GLU38      0.5366
    578 O            17.5000      24.6150      -6.3192 O.2      38 GLU38     -0.5819
    579 N            17.6486      22.8053      -5.0045 N.am     39 THR39     -0.4157
    580 H            17.8595      21.8118      -4.9644 H        39 THR39      0.2719
    581 CA           17.3726      23.5319      -3.7576 C.3      39 THR39     -0.0389
    582 HA           16.4530      24.0983      -3.8902 H        39 THR39      0.1007
    583 CB           17.1717      22.5869      -2.5639 C.3      39 THR39      0.3654
    584 HB           16.9767      23.1902      -1.6780 H        39 THR39      0.0043
    585 CG2          15.9881      21.6398      -2.7617 C.3      39 THR39     -0.2438
    586 HG21         16.1266      21.0315      -3.6557 H        39 THR39      0.0642
    587 HG22         15.9007      20.9806      -1.9016 H        39 THR39      0.0642
    588 HG23         15.0728      22.2166      -2.8670 H        39 THR39      0.0642
    589 OG1          18.3205      21.8256      -2.3055 O.3      39 THR39     -0.6761
    590 HG1          18.4401      21.1842      -3.0387 H        39 THR39      0.4102
    591 C            18.4775      24.5338      -3.4398 C.2      39 THR39      0.5973
    592 O            18.1784      25.6212      -2.9419 O.2      39 THR39     -0.5679
    593 N            19.7298      24.2145      -3.7901 N.am     40 LEU40     -0.4157
    594 H            19.8824      23.3250      -4.2520 H        40 LEU40      0.2719
    595 CA           20.8758      25.1083      -3.6416 C.3      40 LEU40     -0.0518
    596 HA           20.9686      25.3718      -2.5883 H        40 LEU40      0.0922
    597 CB           22.1338      24.3509      -4.1009 C.3      40 LEU40     -0.1102
    598 HB2          22.1402      23.3553      -3.6530 H        40 LEU40      0.0457
    599 HB3          22.0777      24.2290      -5.1833 H        40 LEU40      0.0457
    600 CG           23.4603      25.0498      -3.7681 C.3      40 LEU40      0.3531
    601 HG           23.4315      26.0853      -4.1018 H        40 LEU40     -0.0361
    602 CD1          23.7412      25.0097      -2.2669 C.3      40 LEU40     -0.4121
    603 HD11         23.7620      23.9758      -1.9301 H        40 LEU40      0.1000
    604 HD12         24.7096      25.4615      -2.0651 H        40 LEU40      0.1000
    605 HD13         22.9742      25.5579      -1.7214 H        40 LEU40      0.1000
    606 CD2          24.6027      24.3340      -4.4864 C.3      40 LEU40     -0.4121
    607 HD21         24.4387      24.3737      -5.5637 H        40 LEU40      0.1000
    608 HD22         25.5476      24.8291      -4.2604 H        40 LEU40      0.1000
    609 HD23         24.6577      23.2927      -4.1693 H        40 LEU40      0.1000
    610 C            20.6810      26.4037      -4.4419 C.2      40 LEU40      0.5973
    611 O            21.0104      27.4809      -3.9514 O.2      40 LEU40     -0.5679
    612 N            20.0535      26.3245      -5.6197 N.am     41 GLU41     -0.5163
    613 H            19.8079      25.4064      -5.9689 H        41 GLU41      0.2936
    614 CA           19.7599      27.4917      -6.4594 C.3      41 GLU41      0.0397
    615 HA           20.6687      28.0530      -6.5892 H        41 GLU41      0.1105
    616 CB           19.2890      27.0827      -7.8629 C.3      41 GLU41      0.0560
    617 HB2          18.3832      26.4836      -7.7929 H        41 GLU41     -0.0173
    618 HB3          19.0412      27.9844      -8.4248 H        41 GLU41     -0.0173
    619 CG           20.3540      26.3107      -8.6522 C.3      41 GLU41      0.0136
    620 HG2          20.5208      25.3421      -8.1750 H        41 GLU41     -0.0425
    621 HG3          19.9723      26.1190      -9.6578 H        41 GLU41     -0.0425
    622 CD           21.6729      27.0895      -8.7436 C.2      41 GLU41      0.8054
    623 OE1          21.6753      28.1546      -9.4042 O.co2    41 GLU41     -0.8188
    624 OE2          22.6645      26.6606      -8.1150 O.co2    41 GLU41     -0.8188
    625 C            18.7831      28.4836      -5.8313 C.2      41 GLU41      0.5366
    626 O            18.7263      29.6346      -6.2616 O.2      41 GLU41     -0.5819
    627 N            18.0336      28.1001      -4.7950 N.am     42 LYS42     -0.3479
    628 H            18.1287      27.1474      -4.4553 H        42 LYS42      0.2747
    629 CA           17.2127      29.0631      -4.0493 C.3      42 LYS42     -0.2400
    630 HA           16.7760      29.7722      -4.7477 H        42 LYS42      0.1426
    631 CB           16.0908      28.3312      -3.3013 C.3      42 LYS42     -0.0094
    632 HB2          16.5203      27.5816      -2.6362 H        42 LYS42      0.0362
    633 HB3          15.5567      29.0542      -2.6844 H        42 LYS42      0.0362
    634 CG           15.0864      27.6582      -4.2529 C.3      42 LYS42      0.0187
    635 HG2          15.6029      26.9306      -4.8813 H        42 LYS42      0.0103
    636 HG3          14.3526      27.1201      -3.6527 H        42 LYS42      0.0103
    637 CD           14.3534      28.6788      -5.1407 C.3      42 LYS42     -0.0479
    638 HD2          13.8579      29.4075      -4.4951 H        42 LYS42      0.0621
    639 HD3          15.0562      29.1951      -5.7937 H        42 LYS42      0.0621
    640 CE           13.3192      27.9704      -6.0159 C.3      42 LYS42     -0.0143
    641 HE2          13.8465      27.4155      -6.7987 H        42 LYS42      0.1135
    642 HE3          12.7789      27.2459      -5.3980 H        42 LYS42      0.1135
    643 NZ           12.3517      28.9245      -6.6041 N.4      42 LYS42     -0.3854
    644 HZ1          12.8277      29.6860      -7.0643 H        42 LYS42      0.3400
    645 HZ2          11.7422      28.4431      -7.2498 H        42 LYS42      0.3400
    646 HZ3          11.7606      29.2746      -5.8479 H        42 LYS42      0.3400
    647 C            18.0362      29.9555      -3.1215 C.2      42 LYS42      0.7341
    648 O            17.5543      31.0168      -2.7364 O.2      42 LYS42     -0.5894
    649 N            19.2655      29.5620      -2.7907 N.am     43 PHE43     -0.4157
    650 H            19.6304      28.7149      -3.2128 H        43 PHE43      0.2719
    651 CA           20.1538      30.2978      -1.8976 C.3      43 PHE43     -0.0024
    652 HA           19.5865      31.0381      -1.3305 H        43 PHE43      0.0978
    653 CB           20.8121      29.3394      -0.8974 C.3      43 PHE43     -0.0343
    654 HB2          21.3417      28.5599      -1.4473 H        43 PHE43      0.0295
    655 HB3          21.5558      29.8950      -0.3238 H        43 PHE43      0.0295
    656 CG           19.8714      28.6699       0.0727 C.ar     43 PHE43      0.0118
    657 CD1          19.2164      27.4843      -0.2960 C.ar     43 PHE43     -0.1256
    658 HD1          19.3678      27.0699      -1.2819 H        43 PHE43      0.1330
    659 CE1          18.3694      26.8348       0.6150 C.ar     43 PHE43     -0.1704
    660 HE1          17.8483      25.9364       0.3160 H        43 PHE43      0.1430
    661 CZ           18.2050      27.3479       1.9106 C.ar     43 PHE43     -0.1072
    662 HZ           17.5587      26.8404       2.6137 H        43 PHE43      0.1297
    663 CE2          18.8471      28.5432       2.2760 C.ar     43 PHE43     -0.1704
    664 HE2          18.6825      28.9686       3.2546 H        43 PHE43      0.1430
    665 CD2          19.6773      29.2074       1.3568 C.ar     43 PHE43     -0.1256
    666 HD2          20.1665      30.1287       1.6404 H        43 PHE43      0.1330
    667 C            21.2370      31.0209      -2.6898 C.2      43 PHE43      0.5973
    668 O            22.3179      30.4719      -2.9183 O.2      43 PHE43     -0.5679
    669 N            21.0092      32.2965      -3.0046 N.am     44 ASP44     -0.5163
    670 H            20.0892      32.6847      -2.8410 H        44 ASP44      0.2936
    671 CA           22.0370      33.1456      -3.6256 C.3      44 ASP44      0.0381
    672 HA           22.2923      32.7278      -4.6001 H        44 ASP44      0.0880
    673 CB           21.4990      34.5714      -3.8324 C.3      44 ASP44     -0.0303
    674 HB2          20.9614      34.8900      -2.9371 H        44 ASP44     -0.0122
    675 HB3          22.3466      35.2458      -3.9650 H        44 ASP44     -0.0122
    676 CG           20.5993      34.7288      -5.0658 C.2      44 ASP44      0.7994
    677 OD1          20.6084      33.8290      -5.9469 O.co2    44 ASP44     -0.8014
    678 OD2          19.9311      35.7797      -5.1467 O.co2    44 ASP44     -0.8014
    679 C            23.3506      33.1819      -2.8275 C.2      44 ASP44      0.5366
    680 O            24.4235      33.2726      -3.4243 O.2      44 ASP44     -0.5819
    681 N            23.3092      33.0237      -1.4950 N.am     45 LYS45     -0.3479
    682 H            22.4055      32.9742      -1.0478 H        45 LYS45      0.2747
    683 CA           24.5332      32.9391      -0.6825 C.3      45 LYS45     -0.2400
    684 HA           25.2868      33.5423      -1.1913 H        45 LYS45      0.1426
    685 CB           24.3423      33.6206       0.6747 C.3      45 LYS45     -0.0094
    686 HB2          25.3350      33.8136       1.0861 H        45 LYS45      0.0362
    687 HB3          23.8601      34.5875       0.5173 H        45 LYS45      0.0362
    688 CG           23.5416      32.8203       1.7074 C.3      45 LYS45      0.0187
    689 HG2          22.5242      32.6543       1.3493 H        45 LYS45      0.0103
    690 HG3          24.0262      31.8611       1.8929 H        45 LYS45      0.0103
    691 CD           23.5151      33.6356       3.0026 C.3      45 LYS45     -0.0479
    692 HD2          24.5457      33.8549       3.2886 H        45 LYS45      0.0621
    693 HD3          22.9824      34.5754       2.8418 H        45 LYS45      0.0621
    694 CE           22.8302      32.8558       4.1206 C.3      45 LYS45     -0.0143
    695 HE2          21.7459      33.0077       4.0565 H        45 LYS45      0.1135
    696 HE3          23.0454      31.7919       3.9820 H        45 LYS45      0.1135
    697 NZ           23.3581      33.2934       5.4282 N.4      45 LYS45     -0.3854
    698 HZ1          23.1856      34.2769       5.5537 H        45 LYS45      0.3400
    699 HZ2          22.9410      32.7531       6.1701 H        45 LYS45      0.3400
    700 HZ3          24.3721      33.1118       5.4225 H        45 LYS45      0.3400
    701 C            25.1929      31.5563      -0.5840 C.2      45 LYS45      0.7341
    702 O            26.2848      31.4678      -0.0256 O.2      45 LYS45     -0.5894
    703 N            24.6059      30.4913      -1.1416 N.am     46 PHE46     -0.4157
    704 H            23.7166      30.6228      -1.6093 H        46 PHE46      0.2719
    705 CA           25.2214      29.1512      -1.1673 C.3      46 PHE46     -0.0024
    706 HA           26.2377      29.2279      -0.7829 H        46 PHE46      0.0978
    707 CB           24.4852      28.1645      -0.2387 C.3      46 PHE46     -0.0343
    708 HB2          23.4799      28.0217      -0.6334 H        46 PHE46      0.0295
    709 HB3          24.9795      27.1977      -0.2928 H        46 PHE46      0.0295
    710 CG           24.3910      28.5382       1.2354 C.ar     46 PHE46      0.0118
    711 CD1          25.5082      29.0291       1.9406 C.ar     46 PHE46     -0.1256
    712 HD1          26.4566      29.1447       1.4388 H        46 PHE46      0.1330
    713 CE1          25.3850      29.4065       3.2907 C.ar     46 PHE46     -0.1704
    714 HE1          26.2353      29.8150       3.8179 H        46 PHE46      0.1430
    715 CZ           24.1522      29.2756       3.9506 C.ar     46 PHE46     -0.1072
    716 HZ           24.0700      29.5795       4.9829 H        46 PHE46      0.1297
    717 CE2          23.0418      28.7530       3.2650 C.ar     46 PHE46     -0.1704
    718 HE2          22.0882      28.6482       3.7655 H        46 PHE46      0.1430
    719 CD2          23.1666      28.3817       1.9136 C.ar     46 PHE46     -0.1256
    720 HD2          22.3084      27.9880       1.3876 H        46 PHE46      0.1330
    721 C            25.4139      28.5614      -2.5734 C.2      46 PHE46      0.5973
    722 O            26.0884      27.5393      -2.6773 O.2      46 PHE46     -0.5679
    723 N            24.9507      29.1894      -3.6686 N.am     47 LYS47     -0.3479
    724 H            24.2773      29.9406      -3.5543 H        47 LYS47      0.2747
    725 CA           25.2035      28.6438      -5.0276 C.3      47 LYS47     -0.2400
    726 HA           24.8288      27.6179      -5.0504 H        47 LYS47      0.1426
    727 CB           24.4399      29.4165      -6.1190 C.3      47 LYS47     -0.0094
    728 HB2          24.8169      30.4403      -6.0939 H        47 LYS47      0.0362
    729 HB3          24.7308      28.9878      -7.0809 H        47 LYS47      0.0362
    730 CG           22.9003      29.4564      -6.1046 C.3      47 LYS47      0.0187
    731 HG2          22.5487      28.4428      -6.2383 H        47 LYS47      0.0103
    732 HG3          22.5364      29.8609      -5.1728 H        47 LYS47      0.0103
    733 CD           22.4832      30.3907      -7.2631 C.3      47 LYS47     -0.0479
    734 HD2          23.0774      31.3001      -7.1616 H        47 LYS47      0.0621
    735 HD3          22.7661      29.9408      -8.2129 H        47 LYS47      0.0621
    736 CE           21.0294      30.8523      -7.3244 C.3      47 LYS47     -0.0143
    737 HE2          20.4440      30.0599      -7.8011 H        47 LYS47      0.1135
    738 HE3          20.6521      30.9850      -6.3045 H        47 LYS47      0.1135
    739 NZ           20.8811      32.1316      -8.0603 N.4      47 LYS47     -0.3854
    740 HZ1          21.4249      32.1515      -8.9069 H        47 LYS47      0.3400
    741 HZ2          19.9032      32.2887      -8.2515 H        47 LYS47      0.3400
    742 HZ3          21.1180      32.8976      -7.4169 H        47 LYS47      0.3400
    743 C            26.7049      28.5312      -5.4003 C.2      47 LYS47      0.7341
    744 O            27.0780      27.7710      -6.3020 O.2      47 LYS47     -0.5894
    745 N            27.5983      29.2770      -4.7358 N.am     48 HIE48     -0.4157
    746 H            27.2493      29.8830      -4.0118 H        48 HIE48      0.2719
    747 CA           29.0581      29.1765      -4.9365 C.3      48 HIE48     -0.0581
    748 HA           29.2765      29.2433      -5.9999 H        48 HIE48      0.1360
    749 CB           29.7705      30.3352      -4.2299 C.3      48 HIE48     -0.0074
    750 HB2          30.7940      30.3914      -4.6037 H        48 HIE48      0.0367
    751 HB3          29.2758      31.2771      -4.4695 H        48 HIE48      0.0367
    752 CG           29.8343      30.1649      -2.7342 C.2      48 HIE48      0.1868
    753 ND1          30.8722      29.5391      -2.0503 N.2      48 HIE48     -0.5432
    754 CE1          30.5434      29.5701      -0.7534 C.2      48 HIE48      0.1635
    755 HE1          31.1663      29.1867       0.0464 H        48 HIE48      0.1435
    756 NE2          29.3436      30.1567      -0.5950 N.pl3    48 HIE48     -0.2795
    757 HE2          28.8897      30.3535       0.2869 H        48 HIE48      0.3339
    758 CD2          28.8806      30.5380      -1.8337 C.2      48 HIE48     -0.2207
    759 HD2          27.9597      31.0636      -2.0437 H        48 HIE48      0.1862
    760 C            29.6441      27.8475      -4.4411 C.2      48 HIE48      0.5973
    761 O            30.7523      27.4978      -4.8372 O.2      48 HIE48     -0.5679
    762 N            28.9007      27.1108      -3.6066 N.am     49 LEU49     -0.4157
    763 H            27.9738      27.4282      -3.3510 H        49 LEU49      0.2719
    764 CA           29.3278      25.8209      -3.0805 C.3      49 LEU49     -0.0518
    765 HA           30.3773      25.8854      -2.7876 H        49 LEU49      0.0922
    766 CB           28.4920      25.4273      -1.8530 C.3      49 LEU49     -0.1102
    767 HB2          27.4419      25.3745      -2.1428 H        49 LEU49      0.0457
    768 HB3          28.7955      24.4270      -1.5398 H        49 LEU49      0.0457
    769 CG           28.6409      26.3800      -0.6586 C.3      49 LEU49      0.3531
    770 HG           28.3504      27.3888      -0.9501 H        49 LEU49     -0.0361
    771 CD1          27.7150      25.9255       0.4647 C.3      49 LEU49     -0.4121
    772 HD11         28.0252      24.9573       0.8319 H        49 LEU49      0.1000
    773 HD12         27.7402      26.6490       1.2776 H        49 LEU49      0.1000
    774 HD13         26.6975      25.8424       0.0873 H        49 LEU49      0.1000
    775 CD2          30.0653      26.4043      -0.1098 C.3      49 LEU49     -0.4121
    776 HD21         30.7486      26.8171      -0.8504 H        49 LEU49      0.1000
    777 HD22         30.1123      27.0197       0.7861 H        49 LEU49      0.1000
    778 HD23         30.3734      25.3933       0.1342 H        49 LEU49      0.1000
    779 C            29.2261      24.7766      -4.1828 C.2      49 LEU49      0.5973
    780 O            28.1522      24.2500      -4.4749 O.2      49 LEU49     -0.5679
    781 N            30.3559      24.5016      -4.8294 N.am     50 LYS50     -0.3479
    782 H            31.2188      24.9532      -4.5344 H        50 LYS50      0.2747
    783 CA           30.4179      23.5339      -5.9248 C.3      50 LYS50     -0.2400
    784 HA           29.4333      23.4616      -6.3772 H        50 LYS50      0.1426
    785 CB           31.4268      24.0247      -6.9718 C.3      50 LYS50     -0.0094
    786 HB2          32.3460      24.3385      -6.4710 H        50 LYS50      0.0362
    787 HB3          31.6809      23.2078      -7.6495 H        50 LYS50      0.0362
    788 CG           30.8665      25.1957      -7.7975 C.3      50 LYS50      0.0187
    789 HG2          30.5202      25.9824      -7.1274 H        50 LYS50      0.0103
    790 HG3          31.6757      25.6007      -8.4064 H        50 LYS50      0.0103
    791 CD           29.7230      24.7543      -8.7337 C.3      50 LYS50     -0.0479
    792 HD2          30.0925      23.9608      -9.3859 H        50 LYS50      0.0621
    793 HD3          28.8835      24.3581      -8.1626 H        50 LYS50      0.0621
    794 CE           29.2153      25.9047      -9.6049 C.3      50 LYS50     -0.0143
    795 HE2          30.0627      26.3428     -10.1405 H        50 LYS50      0.1135
    796 HE3          28.5168      25.4965     -10.3419 H        50 LYS50      0.1135
    797 NZ           28.5322      26.9311      -8.7763 N.4      50 LYS50     -0.3854
    798 HZ1          29.1655      27.3086      -8.0830 H        50 LYS50      0.3400
    799 HZ2          28.1597      27.6836      -9.3367 H        50 LYS50      0.3400
    800 HZ3          27.7619      26.5316      -8.2430 H        50 LYS50      0.3400
    801 C            30.6776      22.1016      -5.4705 C.2      50 LYS50      0.7341
    802 O            30.4507      21.1879      -6.2566 O.2      50 LYS50     -0.5894
    803 N            31.0897      21.8804      -4.2260 N.am     51 THR51     -0.4157
    804 H            31.4057      22.6931      -3.7062 H        51 THR51      0.2719
    805 CA           31.3929      20.5539      -3.6686 C.3      51 THR51     -0.0389
    806 HA           30.9081      19.7919      -4.2791 H        51 THR51      0.1007
    807 CB           32.9047      20.2692      -3.6786 C.3      51 THR51      0.3654
    808 HB           33.0651      19.2543      -3.3095 H        51 THR51      0.0043
    809 CG2          33.5377      20.3737      -5.0658 C.3      51 THR51     -0.2438
    810 HG21         33.5147      21.4020      -5.4259 H        51 THR51      0.0642
    811 HG22         34.5765      20.0510      -5.0115 H        51 THR51      0.0642
    812 HG23         33.0019      19.7334      -5.7673 H        51 THR51      0.0642
    813 OG1          33.5722      21.1664      -2.8236 O.3      51 THR51     -0.6761
    814 HG1          33.4759      22.0526      -3.2383 H        51 THR51      0.4102
    815 C            30.8757      20.4016      -2.2413 C.2      51 THR51      0.5973
    816 O            30.7825      21.3713      -1.4922 O.2      51 THR51     -0.5679
    817 N            30.6109      19.1616      -1.8165 N.am     52 GLU52     -0.5163
    818 H            30.6686      18.3881      -2.4595 H        52 GLU52      0.2936
    819 CA           30.2820      18.8647      -0.4123 C.3      52 GLU52      0.0397
    820 HA           29.4242      19.4707      -0.1246 H        52 GLU52      0.1105
    821 CB           29.8778      17.3879      -0.2638 C.3      52 GLU52      0.0560
    822 HB2          28.9817      17.2248      -0.8640 H        52 GLU52     -0.0173
    823 HB3          30.6801      16.7545      -0.6474 H        52 GLU52     -0.0173
    824 CG           29.5895      17.0024       1.2015 C.3      52 GLU52      0.0136
    825 HG2          30.5177      17.0626       1.7725 H        52 GLU52     -0.0425
    826 HG3          28.8823      17.7238       1.6186 H        52 GLU52     -0.0425
    827 CD           29.0218      15.5897       1.3885 C.2      52 GLU52      0.8054
    828 OE1          28.6697      14.9471       0.3750 O.co2    52 GLU52     -0.8188
    829 OE2          28.9425      15.1708       2.5663 O.co2    52 GLU52     -0.8188
    830 C            31.4293      19.2173       0.5509 C.2      52 GLU52      0.5366
    831 O            31.1799      19.5528       1.7071 O.2      52 GLU52     -0.5819
    832 N            32.6825      19.1920       0.0868 N.am     53 ALA53     -0.4157
    833 H            32.8323      18.9627      -0.8808 H        53 ALA53      0.2719
    834 CA           33.8199      19.6571       0.8752 C.3      53 ALA53      0.0337
    835 HA           33.8374      19.1270       1.8289 H        53 ALA53      0.0823
    836 CB           35.1211      19.3648       0.1213 C.3      53 ALA53     -0.1825
    837 HB1          35.1316      19.8847      -0.8383 H        53 ALA53      0.0603
    838 HB2          35.9697      19.7048       0.7162 H        53 ALA53      0.0603
    839 HB3          35.2165      18.2920      -0.0501 H        53 ALA53      0.0603
    840 C            33.6842      21.1513       1.1692 C.2      53 ALA53      0.5973
    841 O            33.7658      21.5579       2.3275 O.2      53 ALA53     -0.5679
    842 N            33.3985      21.9558       0.1432 N.am     54 GLU54     -0.5163
    843 H            33.3400      21.5729      -0.7942 H        54 GLU54      0.2936
    844 CA           33.1089      23.3741       0.3358 C.3      54 GLU54      0.0397
    845 HA           33.9450      23.8426       0.8551 H        54 GLU54      0.1105
    846 CB           32.9271      24.0867      -1.0153 C.3      54 GLU54      0.0560
    847 HB2          32.1761      23.5413      -1.5822 H        54 GLU54     -0.0173
    848 HB3          32.5445      25.0917      -0.8410 H        54 GLU54     -0.0173
    849 CG           34.2460      24.2219      -1.8081 C.3      54 GLU54      0.0136
    850 HG2          34.7837      25.0985      -1.4396 H        54 GLU54     -0.0425
    851 HG3          34.8759      23.3509      -1.6171 H        54 GLU54     -0.0425
    852 CD           34.0404      24.3236      -3.3272 C.2      54 GLU54      0.8054
    853 OE1          33.0860      23.6801      -3.8251 O.co2    54 GLU54     -0.8188
    854 OE2          34.8500      24.9875      -4.0026 O.co2    54 GLU54     -0.8188
    855 C            31.8822      23.5424       1.2428 C.2      54 GLU54      0.5366
    856 O            31.8963      24.3987       2.1239 O.2      54 GLU54     -0.5819
    857 N            30.8476      22.6995       1.1069 N.am     55 MET55     -0.4157
    858 H            30.8775      22.0200       0.3532 H        55 MET55      0.2719
    859 CA           29.6724      22.7709       1.9803 C.3      55 MET55     -0.0237
    860 HA           29.2732      23.7772       1.9261 H        55 MET55      0.0880
    861 CB           28.5744      21.7809       1.5804 C.3      55 MET55      0.0342
    862 HB2          28.9417      20.7598       1.6563 H        55 MET55      0.0241
    863 HB3          27.7750      21.9052       2.3054 H        55 MET55      0.0241
    864 CG           27.9431      21.9938       0.2071 C.3      55 MET55      0.0018
    865 HG2          27.4873      22.9800       0.1616 H        55 MET55      0.0440
    866 HG3          28.7051      21.9320      -0.5614 H        55 MET55      0.0440
    867 SD           26.6624      20.7614      -0.1370 S.3      55 MET55     -0.2737
    868 CE           26.3706      21.0783      -1.8956 C.3      55 MET55     -0.0536
    869 HE1          27.2907      20.9187      -2.4590 H        55 MET55      0.0684
    870 HE2          25.5996      20.4012      -2.2653 H        55 MET55      0.0684
    871 HE3          26.0398      22.1085      -2.0328 H        55 MET55      0.0684
    872 C            30.0186      22.5459       3.4501 C.2      55 MET55      0.5973
    873 O            29.6694      23.3718       4.2944 O.2      55 MET55     -0.5679
    874 N            30.7108      21.4457       3.7617 N.am     56 LYS56     -0.3479
    875 H            30.9806      20.8225       3.0025 H        56 LYS56      0.2747
    876 CA           31.1230      21.1126       5.1288 C.3      56 LYS56     -0.2400
    877 HA           30.2395      21.1233       5.7615 H        56 LYS56      0.1426
    878 CB           31.7737      19.7170       5.1205 C.3      56 LYS56     -0.0094
    879 HB2          31.1697      19.0366       4.5153 H        56 LYS56      0.0362
    880 HB3          32.7566      19.7869       4.6488 H        56 LYS56      0.0362
    881 CG           31.9351      19.1098       6.5252 C.3      56 LYS56      0.0187
    882 HG2          32.5651      18.2224       6.4457 H        56 LYS56      0.0103
    883 HG3          32.4264      19.8176       7.1927 H        56 LYS56      0.0103
    884 CD           30.5768      18.6910       7.1073 C.3      56 LYS56     -0.0479
    885 HD2          29.9129      19.5507       7.1583 H        56 LYS56      0.0621
    886 HD3          30.1342      17.9515       6.4359 H        56 LYS56      0.0621
    887 CE           30.7163      18.0897       8.5092 C.3      56 LYS56     -0.0143
    888 HE2          31.5084      17.3359       8.4785 H        56 LYS56      0.1135
    889 HE3          31.0202      18.8821       9.1995 H        56 LYS56      0.1135
    890 NZ           29.4374      17.4616       8.9418 N.4      56 LYS56     -0.3854
    891 HZ1          29.1101      16.8029       8.2434 H        56 LYS56      0.3400
    892 HZ2          29.5310      16.9589       9.8160 H        56 LYS56      0.3400
    893 HZ3          28.7269      18.1770       9.0513 H        56 LYS56      0.3400
    894 C            32.0730      22.1647       5.7053 C.2      56 LYS56      0.7341
    895 O            32.0699      22.3971       6.9078 O.2      56 LYS56     -0.5894
    896 N            32.8909      22.7846       4.8553 N.am     57 ALA57     -0.4157
    897 H            32.8770      22.5009       3.8822 H        57 ALA57      0.2719
    898 CA           33.8416      23.8279       5.2356 C.3      57 ALA57      0.0337
    899 HA           34.2705      23.5690       6.2048 H        57 ALA57      0.0823
    900 CB           34.9776      23.8371       4.2037 C.3      57 ALA57     -0.1825
    901 HB1          34.5920      24.1216       3.2233 H        57 ALA57      0.0603
    902 HB2          35.7390      24.5579       4.5044 H        57 ALA57      0.0603
    903 HB3          35.4356      22.8490       4.1393 H        57 ALA57      0.0603
    904 C            33.2176      25.2292       5.3888 C.2      57 ALA57      0.5973
    905 O            33.9120      26.1619       5.7870 O.2      57 ALA57     -0.5679
    906 N            31.9328      25.4027       5.0634 N.am     58 SER58     -0.4157
    907 H            31.4093      24.6089       4.7182 H        58 SER58      0.2719
    908 CA           31.2611      26.7008       5.1161 C.3      58 SER58     -0.0249
    909 HA           31.9821      27.4702       4.8391 H        58 SER58      0.0843
    910 CB           30.1510      26.7480       4.0724 C.3      58 SER58      0.2117
    911 HB2          30.5913      26.6563       3.0794 H        58 SER58      0.0352
    912 HB3          29.4639      25.9165       4.2270 H        58 SER58      0.0352
    913 OG           29.4493      27.9760       4.1682 O.3      58 SER58     -0.6546
    914 HG           28.8801      28.0359       3.3961 H        58 SER58      0.4275
    915 C            30.7139      27.0454       6.5045 C.2      58 SER58      0.5973
    916 O            29.6843      26.5261       6.9514 O.2      58 SER58     -0.5679
    917 N            31.3599      28.0093       7.1656 N.am     59 GLU59     -0.5163
    918 H            32.2747      28.2804       6.8324 H        59 GLU59      0.2936
    919 CA           30.8939      28.5485       8.4525 C.3      59 GLU59      0.0397
    920 HA           30.7947      27.7310       9.1660 H        59 GLU59      0.1105
    921 CB           31.8849      29.5908       9.0004 C.3      59 GLU59      0.0560
    922 HB2          31.9654      30.4134       8.2876 H        59 GLU59     -0.0173
    923 HB3          31.4803      29.9982       9.9288 H        59 GLU59     -0.0173
    924 CG           33.2959      29.0614       9.2872 C.3      59 GLU59      0.0136
    925 HG2          33.7645      28.8048       8.3343 H        59 GLU59     -0.0425
    926 HG3          33.8787      29.8742       9.7265 H        59 GLU59     -0.0425
    927 CD           33.3526      27.8395      10.2271 C.2      59 GLU59      0.8054
    928 OE1          32.3663      27.5537      10.9564 O.co2    59 GLU59     -0.8188
    929 OE2          34.4063      27.1710      10.2196 O.co2    59 GLU59     -0.8188
    930 C            29.5198      29.2166       8.3409 C.2      59 GLU59      0.5366
    931 O            28.6840      29.1137       9.2425 O.2      59 GLU59     -0.5819
    932 N            29.2504      29.8881       7.2175 N.am     60 ASP60     -0.5163
    933 H            29.9476      29.9081       6.4874 H        60 ASP60      0.2936
    934 CA           27.9494      30.5157       6.9913 C.3      60 ASP60      0.0381
    935 HA           27.6908      31.0739       7.8929 H        60 ASP60      0.0880
    936 CB           28.0269      31.5230       5.8373 C.3      60 ASP60     -0.0303
    937 HB2          28.9499      32.0977       5.9231 H        60 ASP60     -0.0122
    938 HB3          28.0404      30.9946       4.8831 H        60 ASP60     -0.0122
    939 CG           26.8478      32.5062       5.8951 C.2      60 ASP60      0.7994
    940 OD1          26.7481      33.2766       6.8822 O.co2    60 ASP60     -0.8014
    941 OD2          25.9886      32.4942       4.9842 O.co2    60 ASP60     -0.8014
    942 C            26.8399      29.4738       6.7629 C.2      60 ASP60      0.5366
    943 O            25.6967      29.6985       7.1681 O.2      60 ASP60     -0.5819
    944 N            27.1599      28.3004       6.1935 N.am     61 LEU61     -0.4157
    945 H            28.1254      28.1402       5.9245 H        61 LEU61      0.2719
    946 CA           26.1901      27.2011       6.0573 C.3      61 LEU61     -0.0518
    947 HA           25.2722      27.6062       5.6349 H        61 LEU61      0.0922
    948 CB           26.7182      26.1220       5.0908 C.3      61 LEU61     -0.1102
    949 HB2          27.0847      26.6473       4.2094 H        61 LEU61      0.0457
    950 HB3          27.5609      25.5965       5.5426 H        61 LEU61      0.0457
    951 CG           25.6694      25.0971       4.6007 C.3      61 LEU61      0.3531
    952 HG           24.7301      25.6057       4.3842 H        61 LEU61     -0.0361
    953 CD1          26.1643      24.4350       3.3170 C.3      61 LEU61     -0.4121
    954 HD11         27.1461      23.9916       3.4801 H        61 LEU61      0.1000
    955 HD12         25.4674      23.6632       2.9917 H        61 LEU61      0.1000
    956 HD13         26.2236      25.1879       2.5362 H        61 LEU61      0.1000
    957 CD2          25.4069      23.9571       5.5801 C.3      61 LEU61     -0.4121
    958 HD21         24.9081      24.3238       6.4717 H        61 LEU61      0.1000
    959 HD22         24.7647      23.2091       5.1176 H        61 LEU61      0.1000
    960 HD23         26.3496      23.4834       5.8513 H        61 LEU61      0.1000
    961 C            25.8328      26.6487       7.4365 C.2      61 LEU61      0.5973
    962 O            24.6537      26.4832       7.7548 O.2      61 LEU61     -0.5679
    963 N            26.8403      26.4569       8.2944 N.am     62 LYS62     -0.3479
    964 H            27.7879      26.5990       7.9492 H        62 LYS62      0.2747
    965 CA           26.6412      26.0918       9.7003 C.3      62 LYS62     -0.2400
    966 HA           26.1146      25.1386       9.7510 H        62 LYS62      0.1426
    967 CB           28.0222      25.9383      10.3519 C.3      62 LYS62     -0.0094
    968 HB2          28.5594      25.1296       9.8524 H        62 LYS62      0.0362
    969 HB3          28.5985      26.8528      10.2302 H        62 LYS62      0.0362
    970 CG           27.9012      25.6322      11.8438 C.3      62 LYS62      0.0187
    971 HG2          27.3659      26.4417      12.3405 H        62 LYS62      0.0103
    972 HG3          27.3392      24.7055      11.9626 H        62 LYS62      0.0103
    973 CD           29.2603      25.5026      12.5286 C.3      62 LYS62     -0.0479
    974 HD2          29.9002      26.3410      12.2379 H        62 LYS62      0.0621
    975 HD3          29.0987      25.5501      13.6073 H        62 LYS62      0.0621
    976 CE           29.9427      24.1801      12.1806 C.3      62 LYS62     -0.0143
    977 HE2          29.2488      23.3558      12.3653 H        62 LYS62      0.1135
    978 HE3          30.2014      24.1895      11.1149 H        62 LYS62      0.1135
    979 NZ           31.1640      24.0259      13.0022 N.4      62 LYS62     -0.3854
    980 HZ1          30.9489      24.0123      13.9885 H        62 LYS62      0.3400
    981 HZ2          31.6795      23.1966      12.7424 H        62 LYS62      0.3400
    982 HZ3          31.7745      24.8214      12.8175 H        62 LYS62      0.3400
    983 C            25.7619      27.1144      10.4276 C.2      62 LYS62      0.7341
    984 O            24.8295      26.7327      11.1362 O.2      62 LYS62     -0.5894
    985 N            26.0234      28.4094      10.2162 N.am     63 LYS63     -0.3479
    986 H            26.8462      28.6331       9.6600 H        63 LYS63      0.2747
    987 CA           25.2402      29.5150      10.7856 C.3      63 LYS63     -0.2400
    988 HA           25.2654      29.4434      11.8732 H        63 LYS63      0.1426
    989 CB           25.8742      30.8401      10.3508 C.3      63 LYS63     -0.0094
    990 HB2          26.9307      30.8273      10.6266 H        63 LYS63      0.0362
    991 HB3          25.8114      30.9295       9.2694 H        63 LYS63      0.0362
    992 CG           25.2173      32.0766      10.9760 C.3      63 LYS63      0.0187
    993 HG2          24.1460      32.0917      10.7719 H        63 LYS63      0.0103
    994 HG3          25.3868      32.0773      12.0538 H        63 LYS63      0.0103
    995 CD           25.8709      33.3015      10.3369 C.3      63 LYS63     -0.0479
    996 HD2          26.9555      33.2198      10.4401 H        63 LYS63      0.0621
    997 HD3          25.6281      33.3067       9.2720 H        63 LYS63      0.0621
    998 CE           25.4085      34.6120      10.9653 C.3      63 LYS63     -0.0143
    999 HE2          24.3197      34.6837      10.8783 H        63 LYS63      0.1135
   1000 HE3          25.6765      34.6139      12.0264 H        63 LYS63      0.1135
   1001 NZ           26.0630      35.7343      10.2506 N.4      63 LYS63     -0.3854
   1002 HZ1          25.8587      35.6767       9.2577 H        63 LYS63      0.3400
   1003 HZ2          25.7545      36.6314      10.6004 H        63 LYS63      0.3400
   1004 HZ3          27.0697      35.6698      10.3428 H        63 LYS63      0.3400
   1005 C            23.7762      29.4406      10.3628 C.2      63 LYS63      0.7341
   1006 O            22.8943      29.5214      11.2196 O.2      63 LYS63     -0.5894
   1007 N            23.5070      29.2675       9.0673 N.am     64 HIE64     -0.4157
   1008 H            24.2763      29.2314       8.4035 H        64 HIE64      0.2719
   1009 CA           22.1268      29.1579       8.5861 C.3      64 HIE64     -0.0581
   1010 HA           21.5588      29.9867       9.0110 H        64 HIE64      0.1360
   1011 CB           22.0556      29.2970       7.0630 C.3      64 HIE64     -0.0074
   1012 HB2          22.7630      30.0622       6.7458 H        64 HIE64      0.0367
   1013 HB3          22.3122      28.3522       6.5816 H        64 HIE64      0.0367
   1014 CG           20.6821      29.7504       6.6405 C.2      64 HIE64      0.1868
   1015 ND1          20.1786      31.0199       6.9200 N.2      64 HIE64     -0.5432
   1016 CE1          18.9057      31.0110       6.4964 C.2      64 HIE64      0.1635
   1017 HE1          18.2280      31.8528       6.5648 H        64 HIE64      0.1435
   1018 NE2          18.5947      29.8189       5.9630 N.pl3    64 HIE64     -0.2795
   1019 HE2          17.6861      29.5762       5.5860 H        64 HIE64      0.3339
   1020 CD2          19.7051      29.0025       6.0495 C.2      64 HIE64     -0.2207
   1021 HD2          19.7766      27.9645       5.7572 H        64 HIE64      0.1862
   1022 C            21.4443      27.8774       9.0747 C.2      64 HIE64      0.5973
   1023 O            20.2603      27.8968       9.3907 O.2      64 HIE64     -0.5679
   1024 N            22.2018      26.7898       9.2388 N.am     65 GLY65     -0.4157
   1025 H            23.1585      26.8102       8.8995 H        65 GLY65      0.2719
   1026 CA           21.7133      25.5581       9.8624 C.3      65 GLY65     -0.0252
   1027 HA2          20.9156      25.1296       9.2543 H        65 GLY65      0.0698
   1028 HA3          22.5364      24.8475       9.9173 H        65 GLY65      0.0698
   1029 C            21.1866      25.7903      11.2822 C.2      65 GLY65      0.5973
   1030 O            20.1050      25.3121      11.6260 O.2      65 GLY65     -0.5679
   1031 N            21.8968      26.5947      12.0796 N.am     66 THR66     -0.4157
   1032 H            22.8225      26.8819      11.7787 H        66 THR66      0.2719
   1033 CA           21.4325      27.0062      13.4143 C.3      66 THR66     -0.0389
   1034 HA           21.1708      26.1089      13.9763 H        66 THR66      0.1007
   1035 CB           22.5347      27.7397      14.1931 C.3      66 THR66      0.3654
   1036 HB           22.8014      28.6565      13.6688 H        66 THR66      0.0043
   1037 CG2          22.1070      28.0888      15.6190 C.3      66 THR66     -0.2438
   1038 HG21         21.7236      27.1999      16.1191 H        66 THR66      0.0642
   1039 HG22         22.9587      28.4728      16.1797 H        66 THR66      0.0642
   1040 HG23         21.3303      28.8535      15.6085 H        66 THR66      0.0642
   1041 OG1          23.6808      26.9273      14.2895 O.3      66 THR66     -0.6761
   1042 HG1          24.4233      27.4884      14.5194 H        66 THR66      0.4102
   1043 C            20.1831      27.8865      13.3451 C.2      66 THR66      0.5973
   1044 O            19.2657      27.6984      14.1423 O.2      66 THR66     -0.5679
   1045 N            20.1090      28.8222      12.3915 N.am     67 VAL67     -0.4157
   1046 H            20.8994      28.9349      11.7647 H        67 VAL67      0.2719
   1047 CA           18.9237      29.6841      12.2007 C.3      67 VAL67     -0.0875
   1048 HA           18.7128      30.2044      13.1349 H        67 VAL67      0.0969
   1049 CB           19.2006      30.7487      11.1125 C.3      67 VAL67      0.2985
   1050 HB           19.6133      30.2591      10.2326 H        67 VAL67     -0.0297
   1051 CG1          17.9465      31.5107      10.6681 C.3      67 VAL67     -0.3192
   1052 HG11         17.4542      31.9633      11.5290 H        67 VAL67      0.0791
   1053 HG12         18.2184      32.2894       9.9552 H        67 VAL67      0.0791
   1054 HG13         17.2526      30.8335      10.1689 H        67 VAL67      0.0791
   1055 CG2          20.2281      31.7758      11.6180 C.3      67 VAL67     -0.3192
   1056 HG21         21.1468      31.2789      11.9219 H        67 VAL67      0.0791
   1057 HG22         20.4591      32.4788      10.8180 H        67 VAL67      0.0791
   1058 HG23         19.8195      32.3212      12.4689 H        67 VAL67      0.0791
   1059 C            17.6785      28.8404      11.8891 C.2      67 VAL67      0.5973
   1060 O            16.6392      29.0044      12.5300 O.2      67 VAL67     -0.5679
   1061 N            17.8040      27.8848      10.9648 N.am     68 VAL68     -0.4157
   1062 H            18.6901      27.8118      10.4725 H        68 VAL68      0.2719
   1063 CA           16.7041      27.0063      10.5359 C.3      68 VAL68     -0.0875
   1064 HA           15.8613      27.6258      10.2253 H        68 VAL68      0.0969
   1065 CB           17.1405      26.1579       9.3236 C.3      68 VAL68      0.2985
   1066 HB           18.0777      25.6519       9.5582 H        68 VAL68     -0.0297
   1067 CG1          16.1046      25.0970       8.9335 C.3      68 VAL68     -0.3192
   1068 HG11         15.1496      25.5705       8.7297 H        68 VAL68      0.0791
   1069 HG12         16.4369      24.5689       8.0394 H        68 VAL68      0.0791
   1070 HG13         15.9778      24.3662       9.7292 H        68 VAL68      0.0791
   1071 CG2          17.3553      27.0482       8.0928 C.3      68 VAL68     -0.3192
   1072 HG21         18.0398      27.8632       8.3120 H        68 VAL68      0.0791
   1073 HG22         17.7678      26.4553       7.2774 H        68 VAL68      0.0791
   1074 HG23         16.4051      27.4792       7.7756 H        68 VAL68      0.0791
   1075 C            16.2046      26.1212      11.6781 C.2      68 VAL68      0.5973
   1076 O            15.0119      26.1138      11.9844 O.2      68 VAL68     -0.5679
   1077 N            17.0969      25.3830      12.3441 N.am     69 LEU69     -0.4157
   1078 H            18.0752      25.4199      12.0749 H        69 LEU69      0.2719
   1079 CA           16.6703      24.4576      13.3961 C.3      69 LEU69     -0.0518
   1080 HA           15.7872      23.9243      13.0465 H        69 LEU69      0.0922
   1081 CB           17.7644      23.4259      13.6934 C.3      69 LEU69     -0.1102
   1082 HB2          18.6825      23.9438      13.9719 H        69 LEU69      0.0457
   1083 HB3          17.4304      22.8315      14.5453 H        69 LEU69      0.0457
   1084 CG           18.0761      22.4651      12.5341 C.3      69 LEU69      0.3531
   1085 HG           18.6753      22.9820      11.7856 H        69 LEU69     -0.0361
   1086 CD1          18.8696      21.2769      13.0746 C.3      69 LEU69     -0.4121
   1087 HD11         18.2556      20.6991      13.7625 H        69 LEU69      0.1000
   1088 HD12         19.1772      20.6318      12.2520 H        69 LEU69      0.1000
   1089 HD13         19.7545      21.6383      13.6011 H        69 LEU69      0.1000
   1090 CD2          16.8277      21.8956      11.8477 C.3      69 LEU69     -0.4121
   1091 HD21         16.2943      22.6802      11.3146 H        69 LEU69      0.1000
   1092 HD22         17.1264      21.1455      11.1151 H        69 LEU69      0.1000
   1093 HD23         16.1722      21.4310      12.5779 H        69 LEU69      0.1000
   1094 C            16.2014      25.1733      14.6606 C.2      69 LEU69      0.5973
   1095 O            15.2728      24.6996      15.3066 O.2      69 LEU69     -0.5679
   1096 N            16.7502      26.3451      14.9824 N.am     70 THR70     -0.4157
   1097 H            17.5163      26.7045      14.4262 H        70 THR70      0.2719
   1098 CA           16.2298      27.1608      16.0922 C.3      70 THR70     -0.0389
   1099 HA           16.2566      26.5728      17.0095 H        70 THR70      0.1007
   1100 CB           17.0838      28.4140      16.3078 C.3      70 THR70      0.3654
   1101 HB           17.1380      28.9800      15.3768 H        70 THR70      0.0043
   1102 CG2          16.5415      29.3286      17.4027 C.3      70 THR70     -0.2438
   1103 HG21         16.3971      28.7599      18.3206 H        70 THR70      0.0642
   1104 HG22         17.2557      30.1296      17.5883 H        70 THR70      0.0642
   1105 HG23         15.5945      29.7716      17.0946 H        70 THR70      0.0642
   1106 OG1          18.3850      28.0196      16.6764 O.3      70 THR70     -0.6761
   1107 HG1          18.8316      27.7695      15.8497 H        70 THR70      0.4102
   1108 C            14.7745      27.5559      15.8410 C.2      70 THR70      0.5973
   1109 O            13.9325      27.3929      16.7249 O.2      70 THR70     -0.5679
   1110 N            14.4599      28.0163      14.6248 N.am     71 ALA71     -0.4157
   1111 H            15.1872      28.1142      13.9243 H        71 ALA71      0.2719
   1112 CA           13.0939      28.3655      14.2481 C.3      71 ALA71      0.0337
   1113 HA           12.7121      29.0981      14.9601 H        71 ALA71      0.0823
   1114 CB           13.1286      29.0210      12.8685 C.3      71 ALA71     -0.1825
   1115 HB1          13.5328      28.3298      12.1296 H        71 ALA71      0.0603
   1116 HB2          12.1204      29.3111      12.5787 H        71 ALA71      0.0603
   1117 HB3          13.7562      29.9109      12.9118 H        71 ALA71      0.0603
   1118 C            12.1516      27.1483      14.3032 C.2      71 ALA71      0.5973
   1119 O            11.0971      27.2175      14.9392 O.2      71 ALA71     -0.5679
   1120 N            12.5575      26.0072      13.7273 N.am     72 LEU72     -0.4157
   1121 H            13.4203      26.0171      13.1919 H        72 LEU72      0.2719
   1122 CA           11.7761      24.7667      13.7963 C.3      72 LEU72     -0.0518
   1123 HA           10.7908      24.9722      13.3743 H        72 LEU72      0.0922
   1124 CB           12.4538      23.6756      12.9456 C.3      72 LEU72     -0.1102
   1125 HB2          12.4829      24.0028      11.9074 H        72 LEU72      0.0457
   1126 HB3          13.4816      23.5580      13.2896 H        72 LEU72      0.0457
   1127 CG           11.7603      22.2991      13.0196 C.3      72 LEU72      0.3531
   1128 HG           11.7578      21.9446      14.0503 H        72 LEU72     -0.0361
   1129 CD1          10.3191      22.3380      12.5023 C.3      72 LEU72     -0.4121
   1130 HD11         10.2981      22.7064      11.4756 H        72 LEU72      0.1000
   1131 HD12          9.8939      21.3353      12.5326 H        72 LEU72      0.1000
   1132 HD13          9.7051      22.9830      13.1296 H        72 LEU72      0.1000
   1133 CD2          12.5285      21.2782      12.1843 C.3      72 LEU72     -0.4121
   1134 HD21         13.5643      21.2272      12.5126 H        72 LEU72      0.1000
   1135 HD22         12.0714      20.2963      12.3014 H        72 LEU72      0.1000
   1136 HD23         12.5033      21.5614      11.1320 H        72 LEU72      0.1000
   1137 C            11.5587      24.2979      15.2445 C.2      72 LEU72      0.5973
   1138 O            10.4455      23.9282      15.6098 O.2      72 LEU72     -0.5679
   1139 N            12.5893      24.3405      16.0888 N.am     73 GLY73     -0.4157
   1140 H            13.4957      24.6332      15.7371 H        73 GLY73      0.2719
   1141 CA           12.4827      23.9378      17.4896 C.3      73 GLY73     -0.0252
   1142 HA2          12.1568      22.8988      17.5477 H        73 GLY73      0.0698
   1143 HA3          13.4653      24.0237      17.9500 H        73 GLY73      0.0698
   1144 C            11.5071      24.8058      18.2806 C.2      73 GLY73      0.5973
   1145 O            10.7444      24.2819      19.0922 O.2      73 GLY73     -0.5679
   1146 N            11.4939      26.1167      18.0228 N.am     74 GLY74     -0.4157
   1147 H            12.1667      26.4871      17.3558 H        74 GLY74      0.2719
   1148 CA           10.5277      27.0365      18.6241 C.3      74 GLY74     -0.0252
   1149 HA2          10.6530      27.0566      19.7062 H        74 GLY74      0.0698
   1150 HA3          10.6937      28.0378      18.2258 H        74 GLY74      0.0698
   1151 C             9.0967      26.6172      18.2997 C.2      74 GLY74      0.5973
   1152 O             8.2712      26.4806      19.2016 O.2      74 GLY74     -0.5679
   1153 N             8.8422      26.3134      17.0264 N.am     75 ILE75     -0.4157
   1154 H             9.5936      26.4276      16.3533 H        75 ILE75      0.2719
   1155 CA            7.5431      25.8385      16.5380 C.3      75 ILE75     -0.0597
   1156 HA            6.7760      26.5573      16.8312 H        75 ILE75      0.0869
   1157 CB            7.5724      25.7679      14.9974 C.3      75 ILE75      0.1303
   1158 HB            8.4788      25.2564      14.6767 H        75 ILE75      0.0187
   1159 CG2           6.3705      24.9979      14.4332 C.3      75 ILE75     -0.3204
   1160 HG21          5.4443      25.4080      14.8258 H        75 ILE75      0.0882
   1161 HG22          6.3477      25.0682      13.3507 H        75 ILE75      0.0882
   1162 HG23          6.4311      23.9415      14.6953 H        75 ILE75      0.0882
   1163 CG1           7.5985      27.2076      14.4543 C.3      75 ILE75     -0.0430
   1164 HG12          6.6227      27.6644      14.6165 H        75 ILE75      0.0236
   1165 HG13          8.3400      27.7981      14.9925 H        75 ILE75      0.0236
   1166 CD1           7.9462      27.3109      12.9742 C.3      75 ILE75     -0.0660
   1167 HD11          7.1382      26.9103      12.3644 H        75 ILE75      0.0186
   1168 HD12          8.0593      28.3673      12.7456 H        75 ILE75      0.0186
   1169 HD13          8.8808      26.7897      12.7627 H        75 ILE75      0.0186
   1170 C             7.1519      24.5041      17.1790 C.2      75 ILE75      0.5973
   1171 O             6.0584      24.3886      17.7327 O.2      75 ILE75     -0.5679
   1172 N             8.0459      23.5099      17.1896 N.am     76 LEU76     -0.4157
   1173 H             8.9340      23.6541      16.7169 H        76 LEU76      0.2719
   1174 CA            7.7534      22.1967      17.7751 C.3      76 LEU76     -0.0518
   1175 HA            6.8736      21.7851      17.2811 H        76 LEU76      0.0922
   1176 CB            8.9408      21.2396      17.5718 C.3      76 LEU76     -0.1102
   1177 HB2           9.8421      21.7209      17.9548 H        76 LEU76      0.0457
   1178 HB3           8.7675      20.3412      18.1663 H        76 LEU76      0.0457
   1179 CG            9.1894      20.8093      16.1146 C.3      76 LEU76      0.3531
   1180 HG            9.3373      21.6810      15.4840 H        76 LEU76     -0.0361
   1181 CD1          10.4428      19.9388      16.0551 C.3      76 LEU76     -0.4121
   1182 HD11         10.3031      19.0282      16.6384 H        76 LEU76      0.1000
   1183 HD12         10.6603      19.6720      15.0209 H        76 LEU76      0.1000
   1184 HD13         11.2954      20.4946      16.4468 H        76 LEU76      0.1000
   1185 CD2           8.0304      19.9935      15.5464 C.3      76 LEU76     -0.4121
   1186 HD21          7.1409      20.6137      15.4508 H        76 LEU76      0.1000
   1187 HD22          8.2911      19.6241      14.5538 H        76 LEU76      0.1000
   1188 HD23          7.8290      19.1495      16.2026 H        76 LEU76      0.1000
   1189 C             7.4040      22.2909      19.2635 C.2      76 LEU76      0.5973
   1190 O             6.5079      21.5859      19.7296 O.2      76 LEU76     -0.5679
   1191 N             8.0562      23.1840      20.0191 N.am     77 LYS77     -0.3479
   1192 H             8.7968      23.7273      19.5805 H        77 LYS77      0.2747
   1193 CA            7.7593      23.3985      21.4487 C.3      77 LYS77     -0.2400
   1194 HA            7.7771      22.4376      21.9635 H        77 LYS77      0.1426
   1195 CB            8.8184      24.3139      22.0796 C.3      77 LYS77     -0.0094
   1196 HB2           8.8923      25.2180      21.4735 H        77 LYS77      0.0362
   1197 HB3           8.4958      24.6063      23.0806 H        77 LYS77      0.0362
   1198 CG           10.2002      23.6484      22.1968 C.3      77 LYS77      0.0187
   1199 HG2          10.1775      22.8978      22.9877 H        77 LYS77      0.0103
   1200 HG3          10.4510      23.1442      21.2662 H        77 LYS77      0.0103
   1201 CD           11.2724      24.7038      22.5112 C.3      77 LYS77     -0.0479
   1202 HD2          11.0908      25.5905      21.9007 H        77 LYS77      0.0621
   1203 HD3          11.2076      24.9957      23.5605 H        77 LYS77      0.0621
   1204 CE           12.6915      24.2258      22.1824 C.3      77 LYS77     -0.0143
   1205 HE2          12.7458      23.9757      21.1188 H        77 LYS77      0.1135
   1206 HE3          13.3857      25.0544      22.3530 H        77 LYS77      0.1135
   1207 NZ           13.1388      23.0652      22.9900 N.4      77 LYS77     -0.3854
   1208 HZ1          12.6884      22.2072      22.7206 H        77 LYS77      0.3400
   1209 HZ2          14.1496      22.9465      22.8190 H        77 LYS77      0.3400
   1210 HZ3          13.0631      23.2321      23.9809 H        77 LYS77      0.3400
   1211 C             6.3568      23.9620      21.6939 C.2      77 LYS77      0.7341
   1212 O             5.8541      23.8430      22.8093 O.2      77 LYS77     -0.5894
   1213 N             5.6974      24.5415      20.6821 N.am     78 LYS78     -0.3479
   1214 H             6.1744      24.6436      19.7893 H        78 LYS78      0.2747
   1215 CA            4.2930      24.9741      20.7835 C.3      78 LYS78     -0.2400
   1216 HA            4.1270      25.4064      21.7687 H        78 LYS78      0.1426
   1217 CB            3.9616      26.0259      19.7207 C.3      78 LYS78     -0.0094
   1218 HB2           4.0112      25.5665      18.7352 H        78 LYS78      0.0362
   1219 HB3           2.9357      26.3401      19.8817 H        78 LYS78      0.0362
   1220 CG            4.8577      27.2690      19.7327 C.3      78 LYS78      0.0187
   1221 HG2           5.8654      26.9712      19.4612 H        78 LYS78      0.0103
   1222 HG3           4.5113      27.9502      18.9557 H        78 LYS78      0.0103
   1223 CD            4.9143      28.0104      21.0795 C.3      78 LYS78     -0.0479
   1224 HD2           5.2717      27.3356      21.8570 H        78 LYS78      0.0621
   1225 HD3           5.6498      28.8128      20.9889 H        78 LYS78      0.0621
   1226 CE            3.5748      28.6233      21.5101 C.3      78 LYS78     -0.0143
   1227 HE2           2.8161      27.8383      21.5800 H        78 LYS78      0.1135
   1228 HE3           3.7078      29.0735      22.4972 H        78 LYS78      0.1135
   1229 NZ            3.1423      29.6666      20.5471 N.4      78 LYS78     -0.3854
   1230 HZ1           2.8524      29.2409      19.6693 H        78 LYS78      0.3400
   1231 HZ2           2.3779      30.2332      20.8678 H        78 LYS78      0.3400
   1232 HZ3           3.9165      30.2719      20.2463 H        78 LYS78      0.3400
   1233 C             3.2904      23.8309      20.6835 C.2      78 LYS78      0.7341
   1234 O             2.1142      24.0518      20.9542 O.2      78 LYS78     -0.5894
   1235 N             3.7280      22.6234      20.3064 N.am     79 LYS79     -0.3479
   1236 H             4.7168      22.5177      20.1018 H        79 LYS79      0.2747
   1237 CA            2.8772      21.4259      20.2277 C.3      79 LYS79     -0.2400
   1238 HA            3.4563      20.6538      19.7244 H        79 LYS79      0.1426
   1239 CB            2.5464      20.9085      21.6411 C.3      79 LYS79     -0.0094
   1240 HB2           1.9282      21.6425      22.1599 H        79 LYS79      0.0362
   1241 HB3           1.9607      19.9955      21.5387 H        79 LYS79      0.0362
   1242 CG            3.7900      20.5966      22.4882 C.3      79 LYS79      0.0187
   1243 HG2           4.4830      20.0038      21.8891 H        79 LYS79      0.0103
   1244 HG3           4.2880      21.5214      22.7811 H        79 LYS79      0.0103
   1245 CD            3.4286      19.7880      23.7407 C.3      79 LYS79     -0.0479
   1246 HD2           2.8564      18.9131      23.4295 H        79 LYS79      0.0621
   1247 HD3           4.3540      19.4433      24.2057 H        79 LYS79      0.0621
   1248 CE            2.6150      20.5753      24.7727 C.3      79 LYS79     -0.0143
   1249 HE2           3.2460      21.3592      25.2016 H        79 LYS79      0.1135
   1250 HE3           1.7740      21.0564      24.2630 H        79 LYS79      0.1135
   1251 NZ            2.1055      19.6592      25.8269 N.4      79 LYS79     -0.3854
   1252 HZ1           2.8648      19.1684      26.2777 H        79 LYS79      0.3400
   1253 HZ2           1.5656      20.1625      26.5199 H        79 LYS79      0.3400
   1254 HZ3           1.4880      18.9652      25.4140 H        79 LYS79      0.3400
   1255 C             1.6179      21.6299      19.3656 C.2      79 LYS79      0.7341
   1256 O             0.5271      21.1990      19.7268 O.2      79 LYS79     -0.5894
   1257 N             1.7686      22.2885      18.2162 N.am     80 GLY80     -0.4157
   1258 H             2.6943      22.6090      17.9734 H        80 GLY80      0.2719
   1259 CA            0.6851      22.5515      17.2614 C.3      80 GLY80     -0.0252
   1260 HA2           1.0850      22.4769      16.2510 H        80 GLY80      0.0698
   1261 HA3          -0.0947      21.7993      17.3741 H        80 GLY80      0.0698
   1262 C             0.0254      23.9264      17.3925 C.2      80 GLY80      0.5973
   1263 O            -0.5706      24.4037      16.4317 O.2      80 GLY80     -0.5679
   1264 N             0.1531      24.6064      18.5373 N.am     81 HIE81     -0.4157
   1265 H             0.5721      24.1470      19.3377 H        81 HIE81      0.2719
   1266 CA           -0.3288      25.9841      18.7235 C.3      81 HIE81     -0.0581
   1267 HA           -1.2255      26.1227      18.1169 H        81 HIE81      0.1360
   1268 CB           -0.7301      26.2227      20.1844 C.3      81 HIE81     -0.0074
   1269 HB2           0.1484      26.1100      20.8210 H        81 HIE81      0.0367
   1270 HB3          -1.1002      27.2428      20.2908 H        81 HIE81      0.0367
   1271 CG           -1.7903      25.2734      20.6718 C.2      81 HIE81      0.1868
   1272 ND1          -1.5603      23.9473      21.0286 N.2      81 HIE81     -0.5432
   1273 CE1          -2.7456      23.4440      21.3869 C.2      81 HIE81      0.1635
   1274 HE1          -2.9024      22.4269      21.7218 H        81 HIE81      0.1435
   1275 NE2          -3.7021      24.3818      21.2759 N.pl3    81 HIE81     -0.2795
   1276 HE2          -4.6785      24.2471      21.4926 H        81 HIE81      0.3339
   1277 CD2          -3.1198      25.5435      20.8189 C.2      81 HIE81     -0.2207
   1278 HD2          -3.6071      26.4845      20.6081 H        81 HIE81      0.1862
   1279 C             0.7005      27.0021      18.2207 C.2      81 HIE81      0.5973
   1280 O             1.2304      27.8190      18.9818 O.2      81 HIE81     -0.5679
   1281 N             1.0057      26.9262      16.9262 N.am     82 HIE82     -0.4157
   1282 H             0.5451      26.2029      16.3791 H        82 HIE82      0.2719
   1283 CA            2.1233      27.6398      16.2956 C.3      82 HIE82     -0.0581
   1284 HA            2.6535      28.2155      17.0520 H        82 HIE82      0.1360
   1285 CB            3.1202      26.6091      15.7504 C.3      82 HIE82     -0.0074
   1286 HB2           3.9360      27.1194      15.2387 H        82 HIE82      0.0367
   1287 HB3           3.5608      26.0798      16.5931 H        82 HIE82      0.0367
   1288 CG            2.5271      25.5781      14.8226 C.2      82 HIE82      0.1868
   1289 ND1           2.8584      24.2233      14.8574 N.2      82 HIE82     -0.5432
   1290 CE1           2.1196      23.6400      13.9039 C.2      82 HIE82      0.1635
   1291 HE1           2.1207      22.5847      13.6802 H        82 HIE82      0.1435
   1292 NE2           1.3319      24.5409      13.3030 N.pl3    82 HIE82     -0.2795
   1293 HE2           0.5897      24.3116      12.6289 H        82 HIE82      0.3339
   1294 CD2           1.5862      25.7745      13.8504 C.2      82 HIE82     -0.2207
   1295 HD2           1.1135      26.7044      13.5741 H        82 HIE82      0.1862
   1296 C             1.7234      28.6679      15.2326 C.2      82 HIE82      0.5973
   1297 O             2.5561      29.0330      14.4137 O.2      82 HIE82     -0.5679
   1298 N             0.4679      29.1299      15.1797 N.am     83 GLU83     -0.5163
   1299 H            -0.2024      28.7733      15.8407 H        83 GLU83      0.2936
   1300 CA            0.0172      30.0657      14.1256 C.3      83 GLU83      0.0397
   1301 HA            0.0656      29.5621      13.1576 H        83 GLU83      0.1105
   1302 CB           -1.4503      30.4726      14.3670 C.3      83 GLU83      0.0560
   1303 HB2          -2.0875      29.5985      14.2257 H        83 GLU83     -0.0173
   1304 HB3          -1.5462      30.7774      15.4107 H        83 GLU83     -0.0173
   1305 CG           -1.9830      31.6407      13.5015 C.3      83 GLU83      0.0136
   1306 HG2          -2.9780      31.8920      13.8749 H        83 GLU83     -0.0425
   1307 HG3          -1.3637      32.5261      13.6578 H        83 GLU83     -0.0425
   1308 CD           -2.1106      31.3606      11.9901 C.2      83 GLU83      0.8054
   1309 OE1          -2.2406      30.1926      11.5662 O.co2    83 GLU83     -0.8188
   1310 OE2          -2.1437      32.3221      11.1844 O.co2    83 GLU83     -0.8188
   1311 C             0.9131      31.3125      14.0222 C.2      83 GLU83      0.5366
   1312 O             1.3439      31.6676      12.9235 O.2      83 GLU83     -0.5819
   1313 N             1.2128      31.9629      15.1539 N.am     84 ALA84     -0.4157
   1314 H             0.9246      31.5615      16.0307 H        84 ALA84      0.2719
   1315 CA            1.9943      33.1999      15.1733 C.3      84 ALA84      0.0337
   1316 HA            1.5334      33.9192      14.4952 H        84 ALA84      0.0823
   1317 CB            1.9723      33.7767      16.5939 C.3      84 ALA84     -0.1825
   1318 HB1           2.4352      33.0739      17.2898 H        84 ALA84      0.0603
   1319 HB2           2.5300      34.7138      16.6160 H        84 ALA84      0.0603
   1320 HB3           0.9440      33.9668      16.9011 H        84 ALA84      0.0603
   1321 C             3.4354      32.9828      14.6940 C.2      84 ALA84      0.5973
   1322 O             3.9944      33.8409      14.0149 O.2      84 ALA84     -0.5679
   1323 N             4.0238      31.8350      15.0290 N.am     85 GLU85     -0.5163
   1324 H             3.5355      31.1962      15.6550 H        85 GLU85      0.2936
   1325 CA            5.3672      31.4534      14.6041 C.3      85 GLU85      0.0397
   1326 HA            6.0441      32.3028      14.7105 H        85 GLU85      0.1105
   1327 CB            5.8653      30.3038      15.4959 C.3      85 GLU85      0.0560
   1328 HB2           5.1961      29.4467      15.4225 H        85 GLU85     -0.0173
   1329 HB3           6.8364      29.9996      15.1047 H        85 GLU85     -0.0173
   1330 CG            6.0821      30.6694      16.9754 C.3      85 GLU85      0.0136
   1331 HG2           6.7732      29.9320      17.3928 H        85 GLU85     -0.0425
   1332 HG3           6.5818      31.6400      17.0273 H        85 GLU85     -0.0425
   1333 CD            4.8298      30.6861      17.8743 C.2      85 GLU85      0.8054
   1334 OE1           3.7085      30.3342      17.4410 O.co2    85 GLU85     -0.8188
   1335 OE2           4.9807      30.9916      19.0792 O.co2    85 GLU85     -0.8188
   1336 C             5.4147      31.0135      13.1348 C.2      85 GLU85      0.5366
   1337 O             6.3426      31.3519      12.4034 O.2      85 GLU85     -0.5819
   1338 N             4.4189      30.2430      12.6965 N.am     86 LEU86     -0.4157
   1339 H             3.6930      29.9801      13.3580 H        86 LEU86      0.2719
   1340 CA            4.4254      29.5942      11.3907 C.3      86 LEU86     -0.0518
   1341 HA            5.4476      29.2783      11.1729 H        86 LEU86      0.0922
   1342 CB            3.5581      28.3303      11.4791 C.3      86 LEU86     -0.1102
   1343 HB2           3.9414      27.7396      12.3134 H        86 LEU86      0.0457
   1344 HB3           2.5287      28.6014      11.7203 H        86 LEU86      0.0457
   1345 CG            3.5846      27.4644      10.2063 C.3      86 LEU86      0.3531
   1346 HG            4.5248      27.6137       9.6747 H        86 LEU86     -0.0361
   1347 CD1           3.4909      25.9902      10.5934 C.3      86 LEU86     -0.4121
   1348 HD11          2.5562      25.8052      11.1211 H        86 LEU86      0.1000
   1349 HD12          3.5171      25.3625       9.7052 H        86 LEU86      0.1000
   1350 HD13          4.3252      25.7195      11.2385 H        86 LEU86      0.1000
   1351 CD2           2.4142      27.7980       9.2759 C.3      86 LEU86     -0.4121
   1352 HD21          2.4718      28.8274       8.9345 H        86 LEU86      0.1000
   1353 HD22          2.4547      27.1492       8.4051 H        86 LEU86      0.1000
   1354 HD23          1.4659      27.6372       9.7893 H        86 LEU86      0.1000
   1355 C             4.0036      30.5276      10.2557 C.2      86 LEU86      0.5973
   1356 O             4.6358      30.5084       9.1991 O.2      86 LEU86     -0.5679
   1357 N             2.9576      31.3499      10.4422 N.am     87 LYS87     -0.3479
   1358 H             2.4927      31.3359      11.3490 H        87 LYS87      0.2747
   1359 CA            2.4692      32.2661       9.3945 C.3      87 LYS87     -0.2400
   1360 HA            2.0914      31.6460       8.5821 H        87 LYS87      0.1426
   1361 CB            1.2955      33.1205       9.9093 C.3      87 LYS87     -0.0094
   1362 HB2           0.5042      32.4570      10.2637 H        87 LYS87      0.0362
   1363 HB3           1.6302      33.7246      10.7534 H        87 LYS87      0.0362
   1364 CG            0.7251      34.0419       8.8115 C.3      87 LYS87      0.0187
   1365 HG2           1.5152      34.6921       8.4344 H        87 LYS87      0.0103
   1366 HG3           0.3450      33.4368       7.9870 H        87 LYS87      0.0103
   1367 CD           -0.3986      34.9304       9.3563 C.3      87 LYS87     -0.0479
   1368 HD2          -1.2514      34.3030       9.6237 H        87 LYS87      0.0621
   1369 HD3          -0.0433      35.4397      10.2544 H        87 LYS87      0.0621
   1370 CE           -0.8164      35.9751       8.3122 C.3      87 LYS87     -0.0143
   1371 HE2           0.0636      36.5650       8.0322 H        87 LYS87      0.1135
   1372 HE3          -1.1661      35.4548       7.4130 H        87 LYS87      0.1135
   1373 NZ           -1.8864      36.8554       8.8417 N.4      87 LYS87     -0.3854
   1374 HZ1          -1.5761      37.3130       9.6878 H        87 LYS87      0.3400
   1375 HZ2          -2.1379      37.5526       8.1514 H        87 LYS87      0.3400
   1376 HZ3          -2.7117      36.3051       9.0472 H        87 LYS87      0.3400
   1377 C             3.5913      33.1189       8.7724 C.2      87 LYS87      0.7341
   1378 O             3.6929      33.1031       7.5455 O.2      87 LYS87     -0.5894
   1379 N             4.4386      33.8441       9.5321 N.am     88 PRO88     -0.2548
   1380 CD            4.4791      33.9692      10.9853 C.3      88 PRO88      0.0192
   1381 HD2           4.3627      33.0224      11.5031 H        88 PRO88      0.0391
   1382 HD3           3.7126      34.6715      11.3146 H        88 PRO88      0.0391
   1383 CG            5.8586      34.5317      11.3043 C.3      88 PRO88      0.0189
   1384 HG2           6.5967      33.7297      11.3299 H        88 PRO88      0.0213
   1385 HG3           5.8622      35.0881      12.2419 H        88 PRO88      0.0213
   1386 CB            6.1215      35.4352      10.1042 C.3      88 PRO88     -0.0070
   1387 HB2           7.1888      35.6104       9.9577 H        88 PRO88      0.0253
   1388 HB3           5.5994      36.3832      10.2432 H        88 PRO88      0.0253
   1389 CA            5.4906      34.6709       8.9358 C.3      88 PRO88     -0.0266
   1390 HA            5.0467      35.3892       8.2454 H        88 PRO88      0.0641
   1391 C             6.5353      33.8577       8.1562 C.2      88 PRO88      0.5896
   1392 O             6.9813      34.3201       7.1071 O.2      88 PRO88     -0.5748
   1393 N             6.8770      32.6418       8.6029 N.am     89 LEU89     -0.4157
   1394 H             6.4627      32.2952       9.4578 H        89 LEU89      0.2719
   1395 CA            7.7709      31.7502       7.8524 C.3      89 LEU89     -0.0518
   1396 HA            8.6668      32.2988       7.5611 H        89 LEU89      0.0922
   1397 CB            8.1475      30.5301       8.7028 C.3      89 LEU89     -0.1102
   1398 HB2           7.2677      30.1806       9.2442 H        89 LEU89      0.0457
   1399 HB3           8.4645      29.7266       8.0344 H        89 LEU89      0.0457
   1400 CG            9.2901      30.7865       9.6891 C.3      89 LEU89      0.3531
   1401 HG            9.0056      31.5684      10.3934 H        89 LEU89     -0.0361
   1402 CD1           9.5388      29.4870      10.4501 C.3      89 LEU89     -0.4121
   1403 HD11          9.9789      28.7402       9.7895 H        89 LEU89      0.1000
   1404 HD12         10.2032      29.6793      11.2889 H        89 LEU89      0.1000
   1405 HD13          8.5912      29.1136      10.8250 H        89 LEU89      0.1000
   1406 CD2          10.5894      31.1701       8.9791 C.3      89 LEU89     -0.4121
   1407 HD21         10.5342      32.1851       8.5839 H        89 LEU89      0.1000
   1408 HD22         11.4076      31.1308       9.6898 H        89 LEU89      0.1000
   1409 HD23         10.7930      30.4811       8.1594 H        89 LEU89      0.1000
   1410 C             7.1346      31.2762       6.5502 C.2      89 LEU89      0.5973
   1411 O             7.7594      31.3170       5.4962 O.2      89 LEU89     -0.5679
   1412 N             5.8605      30.8913       6.5910 N.am     90 ALA90     -0.4157
   1413 H             5.3895      30.8463       7.4887 H        90 ALA90      0.2719
   1414 CA            5.1429      30.5193       5.3806 C.3      90 ALA90      0.0337
   1415 HA            5.6392      29.6578       4.9315 H        90 ALA90      0.0823
   1416 CB            3.7140      30.1294       5.7530 C.3      90 ALA90     -0.1825
   1417 HB1           3.1644      30.9887       6.1337 H        90 ALA90      0.0603
   1418 HB2           3.2325      29.7526       4.8541 H        90 ALA90      0.0603
   1419 HB3           3.7257      29.3418       6.5086 H        90 ALA90      0.0603
   1420 C             5.1602      31.6665       4.3600 C.2      90 ALA90      0.5973
   1421 O             5.4727      31.4679       3.1851 O.2      90 ALA90     -0.5679
   1422 N             4.8569      32.8796       4.8257 N.am     91 GLN91     -0.4157
   1423 H             4.6563      32.9875       5.8149 H        91 GLN91      0.2719
   1424 CA            4.7783      34.0451       3.9584 C.3      91 GLN91     -0.0031
   1425 HA            4.2164      33.7517       3.0693 H        91 GLN91      0.0850
   1426 CB            3.9691      35.1544       4.6569 C.3      91 GLN91     -0.0036
   1427 HB2           4.4294      35.4235       5.6093 H        91 GLN91      0.0171
   1428 HB3           3.9570      36.0313       4.0078 H        91 GLN91      0.0171
   1429 CG            2.5144      34.6778       4.8814 C.3      91 GLN91     -0.0645
   1430 HG2           2.1900      34.1316       3.9995 H        91 GLN91      0.0352
   1431 HG3           2.4565      33.9808       5.7083 H        91 GLN91      0.0352
   1432 CD            1.4945      35.7828       5.1211 C.2      91 GLN91      0.6951
   1433 OE1           1.7747      36.8490       5.6422 O.2      91 GLN91     -0.6086
   1434 NE2           0.2439      35.5498       4.7768 N.am     91 GLN91     -0.9407
   1435 HE21         -0.3825      36.3328       4.7866 H        91 GLN91      0.4251
   1436 HE22         -0.0219      34.6866       4.3281 H        91 GLN91      0.4251
   1437 C             6.1546      34.4823       3.4253 C.2      91 GLN91      0.5973
   1438 O             6.2329      34.8075       2.2379 O.2      91 GLN91     -0.5679
   1439 N             7.2472      34.4302       4.2058 N.am     92 SER92     -0.4157
   1440 H             7.1699      34.1646       5.1846 H        92 SER92      0.2719
   1441 CA            8.5821      34.7136       3.6360 C.3      92 SER92     -0.0249
   1442 HA            8.4893      35.6220       3.0415 H        92 SER92      0.0843
   1443 CB            9.6684      35.0297       4.6721 C.3      92 SER92      0.2117
   1444 HB2           9.3306      35.8304       5.3320 H        92 SER92      0.0352
   1445 HB3           9.8612      34.1369       5.2716 H        92 SER92      0.0352
   1446 OG           10.8683      35.4261       4.0192 O.3      92 SER92     -0.6546
   1447 HG           11.5850      35.1944       4.6334 H        92 SER92      0.4275
   1448 C             9.0407      33.6231       2.6648 C.2      92 SER92      0.5973
   1449 O             9.5280      33.9522       1.5782 O.2      92 SER92     -0.5679
   1450 N             8.7964      32.3397       2.9500 N.am     93 HIE93     -0.4157
   1451 H             8.4888      32.0863       3.8870 H        93 HIE93      0.2719
   1452 CA            9.2330      31.2620       2.0567 C.3      93 HIE93     -0.0581
   1453 HA           10.2541      31.4920       1.7700 H        93 HIE93      0.1360
   1454 CB            9.2892      29.9240       2.7974 C.3      93 HIE93     -0.0074
   1455 HB2           8.3565      29.7486       3.3349 H        93 HIE93      0.0367
   1456 HB3           9.4377      29.1173       2.0795 H        93 HIE93      0.0367
   1457 CG           10.4410      29.9155       3.7604 C.2      93 HIE93      0.1868
   1458 ND1          10.5927      30.8143       4.8114 N.2      93 HIE93     -0.5432
   1459 CE1          11.7773      30.5641       5.3632 C.2      93 HIE93      0.1635
   1460 HE1          12.1952      31.1045       6.2050 H        93 HIE93      0.1435
   1461 NE2          12.3608      29.5594       4.7035 N.pl3    93 HIE93     -0.2795
   1462 HE2          13.2488      29.1718       4.9499 H        93 HIE93      0.3339
   1463 CD2          11.5524      29.1379       3.6796 C.2      93 HIE93     -0.2207
   1464 HD2          11.7525      28.3618       2.9580 H        93 HIE93      0.1862
   1465 C             8.4514      31.1801       0.7490 C.2      93 HIE93      0.5973
   1466 O             9.0502      30.8348      -0.2676 O.2      93 HIE93     -0.5679
   1467 N             7.1692      31.5524       0.7291 N.am     94 ALA94     -0.4157
   1468 H             6.7069      31.7680       1.6071 H        94 ALA94      0.2719
   1469 CA            6.4006      31.6698      -0.5132 C.3      94 ALA94      0.0337
   1470 HA            6.6329      30.8279      -1.1692 H        94 ALA94      0.0823
   1471 CB            4.9041      31.6168      -0.1914 C.3      94 ALA94     -0.1825
   1472 HB1           4.6465      32.3672       0.5573 H        94 ALA94      0.0603
   1473 HB2           4.3268      31.8060      -1.0964 H        94 ALA94      0.0603
   1474 HB3           4.6374      30.6339       0.1779 H        94 ALA94      0.0603
   1475 C             6.7329      32.9595      -1.2792 C.2      94 ALA94      0.5973
   1476 O             7.1306      32.9246      -2.4461 O.2      94 ALA94     -0.5679
   1477 N             6.5931      34.1186      -0.6276 N.am     95 THR95     -0.4157
   1478 H             6.2516      34.1044       0.3301 H        95 THR95      0.2719
   1479 CA            6.6224      35.4101      -1.3264 C.3      95 THR95     -0.0389
   1480 HA            6.1034      35.2872      -2.2766 H        95 THR95      0.1007
   1481 CB            5.8686      36.4918      -0.5402 C.3      95 THR95      0.3654
   1482 HB            6.4083      36.7276       0.3774 H        95 THR95      0.0043
   1483 CG2           5.6822      37.7621      -1.3713 C.3      95 THR95     -0.2438
   1484 HG21          5.1581      37.5265      -2.2984 H        95 THR95      0.0642
   1485 HG22          5.0913      38.4819      -0.8045 H        95 THR95      0.0642
   1486 HG23          6.6461      38.2156      -1.5984 H        95 THR95      0.0642
   1487 OG1           4.5755      36.0433      -0.2181 O.3      95 THR95     -0.6761
   1488 HG1           4.2128      36.6318       0.4476 H        95 THR95      0.4102
   1489 C             8.0393      35.8854      -1.6300 C.2      95 THR95      0.5973
   1490 O             8.2927      36.3589      -2.7457 O.2      95 THR95     -0.5679
   1491 N             8.9670      35.7627      -0.6681 N.am     96 LYS96     -0.3479
   1492 H             8.7153      35.2873       0.1973 H        96 LYS96      0.2747
   1493 CA           10.3504      36.2357      -0.8223 C.3      96 LYS96     -0.2400
   1494 HA           10.3528      37.0491      -1.5484 H        96 LYS96      0.1426
   1495 CB           10.9022      36.7911       0.5022 C.3      96 LYS96     -0.0094
   1496 HB2          10.1389      37.3853       1.0075 H        96 LYS96      0.0362
   1497 HB3          11.2017      35.9733       1.1610 H        96 LYS96      0.0362
   1498 CG           12.1120      37.6876       0.1959 C.3      96 LYS96      0.0187
   1499 HG2          12.7954      37.1631      -0.4723 H        96 LYS96      0.0103
   1500 HG3          11.7564      38.5872      -0.3092 H        96 LYS96      0.0103
   1501 CD           12.8932      38.0907       1.4495 C.3      96 LYS96     -0.0479
   1502 HD2          12.1966      38.4641       2.2034 H        96 LYS96      0.0621
   1503 HD3          13.3943      37.2145       1.8617 H        96 LYS96      0.0621
   1504 CE           13.9223      39.1918       1.1403 C.3      96 LYS96     -0.0143
   1505 HE2          13.3822      40.0934       0.8375 H        96 LYS96      0.1135
   1506 HE3          14.4601      39.4206       2.0663 H        96 LYS96      0.1135
   1507 NZ           14.8897      38.7975       0.0795 N.4      96 LYS96     -0.3854
   1508 HZ1          14.4181      38.6114      -0.7960 H        96 LYS96      0.3400
   1509 HZ2          15.5955      39.5098      -0.0607 H        96 LYS96      0.3400
   1510 HZ3          15.3596      37.9385       0.3484 H        96 LYS96      0.3400
   1511 C            11.2776      35.1635      -1.3886 C.2      96 LYS96      0.7341
   1512 O            11.9472      35.4355      -2.3826 O.2      96 LYS96     -0.5894
   1513 N            11.2997      33.9685      -0.7973 N.am     97 HIE97     -0.4157
   1514 H            10.7653      33.8542       0.0607 H        97 HIE97      0.2719
   1515 CA           12.2765      32.9238      -1.1605 C.3      97 HIE97     -0.0581
   1516 HA           13.1852      33.4086      -1.5249 H        97 HIE97      0.1360
   1517 CB           12.6862      32.1345       0.0850 C.3      97 HIE97     -0.0074
   1518 HB2          11.8422      31.5425       0.4172 H        97 HIE97      0.0367
   1519 HB3          13.5025      31.4584      -0.1661 H        97 HIE97      0.0367
   1520 CG           13.1236      33.0076       1.2270 C.2      97 HIE97      0.1868
   1521 ND1          13.9536      34.1258       1.1044 N.2      97 HIE97     -0.5432
   1522 CE1          14.1379      34.5691       2.3555 C.2      97 HIE97      0.1635
   1523 HE1          14.7826      35.3904       2.6353 H        97 HIE97      0.1435
   1524 NE2          13.4685      33.8089       3.2318 N.pl3    97 HIE97     -0.2795
   1525 HE2          13.4901      33.9247       4.2480 H        97 HIE97      0.3339
   1526 CD2          12.8224      32.8138       2.5419 C.2      97 HIE97     -0.2207
   1527 HD2          12.2275      32.0186       2.9691 H        97 HIE97      0.1862
   1528 C            11.8200      31.9854      -2.2830 C.2      97 HIE97      0.5973
   1529 O            12.6389      31.2792      -2.8713 O.2      97 HIE97     -0.5679
   1530 N            10.5249      32.0041      -2.6275 N.am     98 LYS98     -0.3479
   1531 H             9.9070      32.5429      -2.0368 H        98 LYS98      0.2747
   1532 CA            9.9197      31.2087      -3.7116 C.3      98 LYS98     -0.2400
   1533 HA            8.8373      31.3483      -3.6569 H        98 LYS98      0.1426
   1534 CB           10.4082      31.6904      -5.0981 C.3      98 LYS98     -0.0094
   1535 HB2          11.4008      31.2784      -5.2805 H        98 LYS98      0.0362
   1536 HB3           9.7366      31.2878      -5.8585 H        98 LYS98      0.0362
   1537 CG           10.5581      33.1946      -5.3218 C.3      98 LYS98      0.0187
   1538 HG2          11.3364      33.5947      -4.6709 H        98 LYS98      0.0103
   1539 HG3          10.8763      33.3450      -6.3548 H        98 LYS98      0.0103
   1540 CD            9.2588      33.9536      -5.0847 C.3      98 LYS98     -0.0479
   1541 HD2           8.4492      33.4578      -5.6238 H        98 LYS98      0.0621
   1542 HD3           9.0245      33.9692      -4.0195 H        98 LYS98      0.0621
   1543 CE            9.4365      35.3775      -5.6047 C.3      98 LYS98     -0.0143
   1544 HE2          10.1953      35.8782      -4.9933 H        98 LYS98      0.1135
   1545 HE3           9.7874      35.3367      -6.6397 H        98 LYS98      0.1135
   1546 NZ            8.1536      36.1080      -5.5307 N.4      98 LYS98     -0.3854
   1547 HZ1           7.8941      36.1899      -4.5457 H        98 LYS98      0.3400
   1548 HZ2           8.2439      37.0384      -5.9111 H        98 LYS98      0.3400
   1549 HZ3           7.4189      35.6090      -6.0137 H        98 LYS98      0.3400
   1550 C            10.1595      29.7014      -3.5500 C.2      98 LYS98      0.7341
   1551 O            10.6251      29.0594      -4.4930 O.2      98 LYS98     -0.5894
   1552 N             9.9321      29.1382      -2.3701 N.am     99 ILE99     -0.4157
   1553 H             9.5370      29.7127      -1.6320 H        99 ILE99      0.2719
   1554 CA           10.2348      27.7331      -2.0661 C.3      99 ILE99     -0.0597
   1555 HA           11.0282      27.3880      -2.7236 H        99 ILE99      0.0869
   1556 CB           10.7629      27.5956      -0.6206 C.3      99 ILE99      0.1303
   1557 HB            9.9611      27.8561       0.0720 H        99 ILE99      0.0187
   1558 CG2          11.1869      26.1507      -0.3207 C.3      99 ILE99     -0.3204
   1559 HG21         11.9244      25.8103      -1.0406 H        99 ILE99      0.0882
   1560 HG22         11.6158      26.0900       0.6802 H        99 ILE99      0.0882
   1561 HG23         10.3149      25.4970      -0.3510 H        99 ILE99      0.0882
   1562 CG1          11.9368      28.5486      -0.3322 C.3      99 ILE99     -0.0430
   1563 HG12         11.5611      29.5655      -0.3578 H        99 ILE99      0.0236
   1564 HG13         12.3040      28.3679       0.6778 H        99 ILE99      0.0236
   1565 CD1          13.1140      28.4465      -1.3067 C.3      99 ILE99     -0.0660
   1566 HD11         12.8061      28.7355      -2.3089 H        99 ILE99      0.0186
   1567 HD12         13.9038      29.1215      -0.9793 H        99 ILE99      0.0186
   1568 HD13         13.5009      27.4321      -1.3370 H        99 ILE99      0.0186
   1569 C             8.9945      26.8618      -2.2898 C.2      99 ILE99      0.5973
   1570 O             8.0726      26.9571      -1.4960 O.2      99 ILE99     -0.5679
   1571 N             8.9355      25.9919      -3.3131 N.am    100 PRO100    -0.2548
   1572 CD            9.9421      25.7814      -4.3346 C.3     100 PRO100     0.0192
   1573 HD2          10.7697      25.2298      -3.8988 H       100 PRO100     0.0391
   1574 HD3          10.2902      26.7148      -4.7657 H       100 PRO100     0.0391
   1575 CG            9.2772      24.9426      -5.4155 C.3     100 PRO100     0.0189
   1576 HG2           9.9841      24.2563      -5.8827 H       100 PRO100     0.0213
   1577 HG3           8.8384      25.6044      -6.1648 H       100 PRO100     0.0213
   1578 CB            8.1606      24.1965      -4.6959 C.3     100 PRO100    -0.0070
   1579 HB2           8.5431      23.2292      -4.3652 H       100 PRO100     0.0253
   1580 HB3           7.2958      24.0552      -5.3461 H       100 PRO100     0.0253
   1581 CA            7.8092      25.0737      -3.4907 C.3     100 PRO100    -0.0266
   1582 HA            6.9036      25.6454      -3.7061 H       100 PRO100     0.0641
   1583 C             7.6038      24.1965      -2.2516 C.2     100 PRO100     0.5896
   1584 O             8.5779      23.7993      -1.6052 O.2     100 PRO100    -0.5748
   1585 N             6.3631      23.7927      -1.9520 N.am    101 ILE101    -0.4157
   1586 H             5.5900      24.1606      -2.4941 H       101 ILE101     0.2719
   1587 CA            6.0837      22.9124      -0.7951 C.3     101 ILE101    -0.0597
   1588 HA            6.4706      23.4250       0.0848 H       101 ILE101     0.0869
   1589 CB            4.5574      22.7187      -0.6108 C.3     101 ILE101     0.1303
   1590 HB            4.0796      23.6988      -0.6673 H       101 ILE101     0.0187
   1591 CG2           3.9465      21.8448      -1.7181 C.3     101 ILE101    -0.3204
   1592 HG21          4.3135      20.8194      -1.6543 H       101 ILE101     0.0882
   1593 HG22          2.8602      21.8338      -1.6172 H       101 ILE101     0.0882
   1594 HG23          4.1811      22.2565      -2.7006 H       101 ILE101     0.0882
   1595 CG1           4.1912      22.0882       0.7512 C.3     101 ILE101    -0.0430
   1596 HG12          3.1542      21.7502       0.7277 H       101 ILE101     0.0236
   1597 HG13          4.8137      21.2203       0.9620 H       101 ILE101     0.0236
   1598 CD1           4.3126      23.0975       1.8906 C.3     101 ILE101    -0.0660
   1599 HD11          3.5507      23.8686       1.7821 H       101 ILE101     0.0186
   1600 HD12          4.1832      22.5939       2.8465 H       101 ILE101     0.0186
   1601 HD13          5.2855      23.5730       1.8573 H       101 ILE101     0.0186
   1602 C             6.8382      21.5698      -0.8847 C.2     101 ILE101     0.5973
   1603 O             7.1645      20.9523       0.1298 O.2     101 ILE101    -0.5679
   1604 N             7.2022      21.1571      -2.1073 N.am    102 LYS102    -0.3479
   1605 H             6.9060      21.7283      -2.8856 H       102 LYS102     0.2747
   1606 CA            8.0517      19.9926      -2.3838 C.3     102 LYS102    -0.2400
   1607 HA            7.5496      19.1009      -2.0051 H       102 LYS102     0.1426
   1608 CB            8.2685      19.9004      -3.9073 C.3     102 LYS102    -0.0094
   1609 HB2           7.3203      20.0614      -4.4239 H       102 LYS102     0.0362
   1610 HB3           8.9473      20.6968      -4.2185 H       102 LYS102     0.0362
   1611 CG            8.8558      18.5566      -4.3669 C.3     102 LYS102     0.0187
   1612 HG2           9.1880      18.6517      -5.4013 H       102 LYS102     0.0103
   1613 HG3           9.7120      18.2822      -3.7518 H       102 LYS102     0.0103
   1614 CD            7.7787      17.4732      -4.2942 C.3     102 LYS102    -0.0479
   1615 HD2           7.4105      17.4266      -3.2745 H       102 LYS102     0.0621
   1616 HD3           6.9447      17.7429      -4.9434 H       102 LYS102     0.0621
   1617 CE            8.3024      16.0973      -4.6993 C.3     102 LYS102    -0.0143
   1618 HE2           8.4518      16.0525      -5.7817 H       102 LYS102     0.1135
   1619 HE3           9.2687      15.9513      -4.2070 H       102 LYS102     0.1135
   1620 NZ            7.3602      15.0528      -4.2298 N.4     102 LYS102    -0.3854
   1621 HZ1           6.4539      15.1160      -4.6583 H       102 LYS102     0.3400
   1622 HZ2           7.7498      14.1252      -4.3245 H       102 LYS102     0.3400
   1623 HZ3           7.2321      15.1789      -3.2111 H       102 LYS102     0.3400
   1624 C             9.4100      20.0640      -1.6803 C.2     102 LYS102     0.7341
   1625 O             9.9165      19.0593      -1.1980 O.2     102 LYS102    -0.5894
   1626 N             9.9996      21.2498      -1.5725 N.am    103 TYR103    -0.4157
   1627 H             9.5287      22.0827      -1.9055 H       103 TYR103     0.2719
   1628 CA           11.3050      21.3801      -0.9217 C.3     103 TYR103    -0.0014
   1629 HA           11.9501      20.5537      -1.2251 H       103 TYR103     0.0876
   1630 CB           11.9723      22.6795      -1.3670 C.3     103 TYR103    -0.0152
   1631 HB2          11.3228      23.5079      -1.0949 H       103 TYR103     0.0295
   1632 HB3          12.9015      22.7796      -0.8107 H       103 TYR103     0.0295
   1633 CG           12.3184      22.7975      -2.8428 C.ar    103 TYR103    -0.0011
   1634 CD1          12.1203      21.7320      -3.7522 C.ar    103 TYR103    -0.1906
   1635 HD1          11.7476      20.7714      -3.4306 H       103 TYR103     0.1699
   1636 CE1          12.4467      21.8847      -5.1092 C.ar    103 TYR103    -0.2341
   1637 HE1          12.3173      21.0623      -5.7994 H       103 TYR103     0.1656
   1638 CZ           12.9791      23.1056      -5.5633 C.ar    103 TYR103     0.3226
   1639 OH           13.2660      23.2883      -6.8739 O.3     103 TYR103    -0.5579
   1640 HH           13.5695      22.4683      -7.2771 H       103 TYR103     0.3992
   1641 CE2          13.2208      24.1535      -4.6568 C.ar    103 TYR103    -0.2341
   1642 HE2          13.6756      25.0603      -5.0165 H       103 TYR103     0.1656
   1643 CD2          12.9010      23.9954      -3.2981 C.ar    103 TYR103    -0.1906
   1644 HD2          13.1123      24.7933      -2.6020 H       103 TYR103     0.1699
   1645 C            11.1821      21.2834       0.6007 C.2     103 TYR103     0.5973
   1646 O            12.1171      20.8553       1.2757 O.2     103 TYR103    -0.5679
   1647 N            10.0099      21.6130       1.1480 N.am    104 LEU104    -0.4157
   1648 H             9.2688      21.9408       0.5436 H       104 LEU104     0.2719
   1649 CA            9.7187      21.3788       2.5574 C.3     104 LEU104    -0.0518
   1650 HA           10.5867      21.6889       3.1358 H       104 LEU104     0.0922
   1651 CB            8.5340      22.2412       3.0132 C.3     104 LEU104    -0.1102
   1652 HB2           7.6187      21.8604       2.5597 H       104 LEU104     0.0457
   1653 HB3           8.4404      22.1208       4.0936 H       104 LEU104     0.0457
   1654 CG            8.6444      23.7451       2.6918 C.3     104 LEU104     0.3531
   1655 HG            8.4764      23.9015       1.6254 H       104 LEU104    -0.0361
   1656 CD1           7.5759      24.4821       3.4800 C.3     104 LEU104    -0.4121
   1657 HD11          7.8640      24.5324       4.5283 H       104 LEU104     0.1000
   1658 HD12          7.4768      25.4922       3.0795 H       104 LEU104     0.1000
   1659 HD13          6.6224      23.9716       3.4211 H       104 LEU104     0.1000
   1660 CD2           9.9729      24.3883       3.0996 C.3     104 LEU104    -0.4121
   1661 HD21         10.7683      23.9991       2.4716 H       104 LEU104     0.1000
   1662 HD22          9.9247      25.4675       2.9431 H       104 LEU104     0.1000
   1663 HD23         10.1918      24.1860       4.1475 H       104 LEU104     0.1000
   1664 C             9.4842      19.8860       2.8477 C.2     104 LEU104     0.5973
   1665 O             9.7806      19.4221       3.9472 O.2     104 LEU104    -0.5679
   1666 N             8.9827      19.1149       1.8787 N.am    105 GLU105    -0.5163
   1667 H             8.7212      19.5481       1.0028 H       105 GLU105     0.2936
   1668 CA            8.9691      17.6452       1.9472 C.3     105 GLU105     0.0397
   1669 HA            8.4924      17.3229       2.8720 H       105 GLU105     0.1105
   1670 CB            8.1611      17.0765       0.7670 C.3     105 GLU105     0.0560
   1671 HB2           7.1624      17.5167       0.7776 H       105 GLU105    -0.0173
   1672 HB3           8.6461      17.3719      -0.1541 H       105 GLU105    -0.0173
   1673 CG            8.0241      15.5455       0.7359 C.3     105 GLU105     0.0136
   1674 HG2           8.9933      15.0986       0.9573 H       105 GLU105    -0.0425
   1675 HG3           7.3176      15.2434       1.5128 H       105 GLU105    -0.0425
   1676 CD            7.5536      15.0195      -0.6409 C.2     105 GLU105     0.8054
   1677 OE1           7.1344      15.8128      -1.5218 O.co2   105 GLU105    -0.8188
   1678 OE2           7.6299      13.8063      -0.9006 O.co2   105 GLU105    -0.8188
   1679 C            10.4025      17.1061       1.9770 C.2     105 GLU105     0.5366
   1680 O            10.7519      16.3646       2.8906 O.2     105 GLU105    -0.5819
   1681 N            11.2632      17.5746       1.0643 N.am    106 PHE106    -0.4157
   1682 H            10.9075      18.1535       0.3092 H       106 PHE106     0.2719
   1683 CA           12.6727      17.1785       1.0252 C.3     106 PHE106    -0.0024
   1684 HA           12.7298      16.1020       0.8587 H       106 PHE106     0.0978
   1685 CB           13.3909      17.9082      -0.1211 C.3     106 PHE106    -0.0343
   1686 HB2          13.3349      18.9814       0.0489 H       106 PHE106     0.0295
   1687 HB3          14.4441      17.6332      -0.0774 H       106 PHE106     0.0295
   1688 CG           12.9197      17.6212      -1.5365 C.ar    106 PHE106     0.0118
   1689 CD1          12.1798      16.4611      -1.8499 C.ar    106 PHE106    -0.1256
   1690 HD1          11.8798      15.7637      -1.0829 H       106 PHE106     0.1330
   1691 CE1          11.8564      16.1657      -3.1847 C.ar    106 PHE106    -0.1704
   1692 HE1          11.3308      15.2514      -3.4171 H       106 PHE106     0.1430
   1693 CZ           12.2667      17.0284      -4.2156 C.ar    106 PHE106    -0.1072
   1694 HZ           12.0756      16.7787      -5.2491 H       106 PHE106     0.1297
   1695 CE2          12.9893      18.1928      -3.9095 C.ar    106 PHE106    -0.1704
   1696 HE2          13.3648      18.8175      -4.7098 H       106 PHE106     0.1430
   1697 CD2          13.3163      18.4869      -2.5744 C.ar    106 PHE106    -0.1256
   1698 HD2          13.9295      19.3481      -2.3564 H       106 PHE106     0.1330
   1699 C            13.4039      17.4366       2.3470 C.2     106 PHE106     0.5973
   1700 O            14.0906      16.5430       2.8413 O.2     106 PHE106    -0.5679
   1701 N            13.2624      18.6316       2.9404 N.am    107 ILE107    -0.4157
   1702 H            12.7251      19.3527       2.4671 H       107 ILE107     0.2719
   1703 CA           13.9638      18.9491       4.1972 C.3     107 ILE107    -0.0597
   1704 HA           14.9954      18.6262       4.0690 H       107 ILE107     0.0869
   1705 CB           13.9941      20.4707       4.4657 C.3     107 ILE107     0.1303
   1706 HB           14.1926      20.9704       3.5155 H       107 ILE107     0.0187
   1707 CG2          12.6601      20.9908       5.0181 C.3     107 ILE107    -0.3204
   1708 HG21         12.5241      20.6878       6.0579 H       107 ILE107     0.0882
   1709 HG22         12.6339      22.0734       4.9494 H       107 ILE107     0.0882
   1710 HG23         11.8541      20.5902       4.4214 H       107 ILE107     0.0882
   1711 CG1          15.1471      20.8196       5.4326 C.3     107 ILE107    -0.0430
   1712 HG12         14.9525      20.3882       6.4154 H       107 ILE107     0.0236
   1713 HG13         16.0680      20.3782       5.0477 H       107 ILE107     0.0236
   1714 CD1          15.3919      22.3248       5.5997 C.3     107 ILE107    -0.0660
   1715 HD11         14.5558      22.7896       6.1214 H       107 ILE107     0.0186
   1716 HD12         16.2956      22.4790       6.1898 H       107 ILE107     0.0186
   1717 HD13         15.5202      22.7960       4.6250 H       107 ILE107     0.0186
   1718 C            13.4000      18.1583       5.3857 C.2     107 ILE107     0.5973
   1719 O            14.1453      17.8198       6.3037 O.2     107 ILE107    -0.5679
   1720 N            12.1031      17.8278       5.3547 N.am    108 SER108    -0.4157
   1721 H            11.5649      18.0829       4.5377 H       108 SER108     0.2719
   1722 CA           11.4688      16.9684       6.3585 C.3     108 SER108    -0.0249
   1723 HA           11.6325      17.3922       7.3484 H       108 SER108     0.0843
   1724 CB            9.9604      16.8689       6.1235 C.3     108 SER108     0.2117
   1725 HB2           9.7556      16.4554       5.1367 H       108 SER108     0.0352
   1726 HB3           9.5366      16.1955       6.8698 H       108 SER108     0.0352
   1727 OG            9.3400      18.1378       6.2479 O.3     108 SER108    -0.6546
   1728 HG            9.6142      18.6662       5.4744 H       108 SER108     0.4275
   1729 C            12.0824      15.5692       6.3442 C.2     108 SER108     0.5973
   1730 O            12.5713      15.0974       7.3719 O.2     108 SER108    -0.5679
   1731 N            12.1505      14.9388       5.1711 N.am    109 ASP109    -0.5163
   1732 H            11.6876      15.3400       4.3590 H       109 ASP109     0.2936
   1733 CA           12.8145      13.6418       5.0070 C.3     109 ASP109     0.0381
   1734 HA           12.3681      12.9289       5.7038 H       109 ASP109     0.0880
   1735 CB           12.5863      13.1221       3.5796 C.3     109 ASP109    -0.0303
   1736 HB2          12.9422      13.8684       2.8672 H       109 ASP109    -0.0122
   1737 HB3          13.1829      12.2188       3.4416 H       109 ASP109    -0.0122
   1738 CG           11.1238      12.7780       3.2689 C.2     109 ASP109     0.7994
   1739 OD1          10.3497      12.5547       4.2261 O.co2   109 ASP109    -0.8014
   1740 OD2          10.8201      12.7139       2.0593 O.co2   109 ASP109    -0.8014
   1741 C            14.3190      13.7188       5.3226 C.2     109 ASP109     0.5366
   1742 O            14.8921      12.7867       5.8957 O.2     109 ASP109    -0.5819
   1743 N            14.9702      14.8463       5.0134 N.am    110 ALA110    -0.4157
   1744 H            14.4762      15.5501       4.4714 H       110 ALA110     0.2719
   1745 CA           16.3704      15.0696       5.3658 C.3     110 ALA110     0.0337
   1746 HA           16.9491      14.2314       4.9783 H       110 ALA110     0.0823
   1747 CB           16.8766      16.3490       4.6902 C.3     110 ALA110    -0.1825
   1748 HB1          16.3608      17.2144       5.0998 H       110 ALA110     0.0603
   1749 HB2          17.9438      16.4679       4.8763 H       110 ALA110     0.0603
   1750 HB3          16.7065      16.2985       3.6144 H       110 ALA110     0.0603
   1751 C            16.6026      15.1089       6.8869 C.2     110 ALA110     0.5973
   1752 O            17.6208      14.5871       7.3449 O.2     110 ALA110    -0.5679
   1753 N            15.6776      15.6739       7.6724 N.am    111 ILE111    -0.4157
   1754 H            14.8820      16.1231       7.2270 H       111 ILE111     0.2719
   1755 CA           15.7505      15.6600       9.1445 C.3     111 ILE111    -0.0597
   1756 HA           16.7144      16.0581       9.4579 H       111 ILE111     0.0869
   1757 CB           14.6407      16.5512       9.7543 C.3     111 ILE111     0.1303
   1758 HB           13.6968      16.3119       9.2678 H       111 ILE111     0.0187
   1759 CG2          14.4660      16.2935      11.2641 C.3     111 ILE111    -0.3204
   1760 HG21         15.4187      16.4161      11.7806 H       111 ILE111     0.0882
   1761 HG22         13.7399      16.9865      11.6849 H       111 ILE111     0.0882
   1762 HG23         14.0891      15.2854      11.4368 H       111 ILE111     0.0882
   1763 CG1          14.9560      18.0452       9.5141 C.3     111 ILE111    -0.0430
   1764 HG12         15.7088      18.3793      10.2291 H       111 ILE111     0.0236
   1765 HG13         15.3744      18.1778       8.5181 H       111 ILE111     0.0236
   1766 CD1          13.7244      18.9545       9.6193 C.3     111 ILE111    -0.0660
   1767 HD11         13.3137      18.9240      10.6264 H       111 ILE111     0.0186
   1768 HD12         14.0140      19.9802       9.3885 H       111 ILE111     0.0186
   1769 HD13         12.9637      18.6348       8.9072 H       111 ILE111     0.0186
   1770 C            15.6902      14.2217       9.6727 C.2     111 ILE111     0.5973
   1771 O            16.5123      13.8341      10.5079 O.2     111 ILE111    -0.5679
   1772 N            14.7747      13.4026       9.1432 N.am    112 ILE112    -0.4157
   1773 H            14.1239      13.7759       8.4595 H       112 ILE112     0.2719
   1774 CA           14.6702      11.9875       9.5333 C.3     112 ILE112    -0.0597
   1775 HA           14.5542      11.9333      10.6141 H       112 ILE112     0.0869
   1776 CB           13.4390      11.3240       8.8735 C.3     112 ILE112     0.1303
   1777 HB           13.5152      11.4527       7.7924 H       112 ILE112     0.0187
   1778 CG2          13.3941       9.8081       9.1466 C.3     112 ILE112    -0.3204
   1779 HG21         13.4358       9.6065      10.2141 H       112 ILE112     0.0882
   1780 HG22         12.4682       9.3916       8.7443 H       112 ILE112     0.0882
   1781 HG23         14.2237       9.3072       8.6485 H       112 ILE112     0.0882
   1782 CG1          12.1151      11.9823       9.3222 C.3     112 ILE112    -0.0430
   1783 HG12         12.0885      13.0097       8.9604 H       112 ILE112     0.0236
   1784 HG13         11.2857      11.4597       8.8436 H       112 ILE112     0.0236
   1785 CD1          11.8587      12.0057      10.8362 C.3     112 ILE112    -0.0660
   1786 HD11         12.5945      12.6292      11.3431 H       112 ILE112     0.0186
   1787 HD12         10.8689      12.4246      11.0205 H       112 ILE112     0.0186
   1788 HD13         11.8830      10.9962      11.2444 H       112 ILE112     0.0186
   1789 C            15.9643      11.2317       9.2114 C.2     112 ILE112     0.5973
   1790 O            16.4668      10.4785      10.0516 O.2     112 ILE112    -0.5679
   1791 N            16.5364      11.4705       8.0268 N.am    113 HIE113    -0.4157
   1792 H            16.0457      12.0727       7.3698 H       113 HIE113     0.2719
   1793 CA           17.8017      10.8577       7.6181 C.3     113 HIE113    -0.0581
   1794 HA           17.7021       9.7714       7.6387 H       113 HIE113     0.1360
   1795 CB           18.1346      11.2944       6.1858 C.3     113 HIE113    -0.0074
   1796 HB2          17.3402      10.9596       5.5174 H       113 HIE113     0.0367
   1797 HB3          18.1889      12.3802       6.1317 H       113 HIE113     0.0367
   1798 CG           19.4436      10.7249       5.7086 C.2     113 HIE113     0.1868
   1799 ND1          19.6028       9.4450       5.1814 N.2     113 HIE113    -0.5432
   1800 CE1          20.9234       9.2632       5.0480 C.2     113 HIE113     0.1635
   1801 HE1          21.3852       8.3362       4.7312 H       113 HIE113     0.1435
   1802 NE2          21.5922      10.3664       5.4254 N.pl3   113 HIE113    -0.2795
   1803 HE2          22.5976      10.4234       5.5374 H       113 HIE113     0.3339
   1804 CD2          20.6739      11.2995       5.8554 C.2     113 HIE113    -0.2207
   1805 HD2          20.8792      12.2553       6.3202 H       113 HIE113     0.1862
   1806 C            18.9520      11.2174       8.5660 C.2     113 HIE113     0.5973
   1807 O            19.6899      10.3414       9.0172 O.2     113 HIE113    -0.5679
   1808 N            19.1182      12.5089       8.8729 N.am    114 VAL114    -0.4157
   1809 H            18.4689      13.1867       8.4797 H       114 VAL114     0.2719
   1810 CA           20.1994      12.9904       9.7487 C.3     114 VAL114    -0.0875
   1811 HA           21.1459      12.6040       9.3712 H       114 VAL114     0.0969
   1812 CB           20.2848      14.5297       9.7333 C.3     114 VAL114     0.2985
   1813 HB           19.2970      14.9493       9.9275 H       114 VAL114    -0.0297
   1814 CG1          21.2633      15.0910      10.7757 C.3     114 VAL114    -0.3192
   1815 HG11         22.2486      14.6416      10.6388 H       114 VAL114     0.0791
   1816 HG12         21.3477      16.1717      10.6575 H       114 VAL114     0.0791
   1817 HG13         20.9055      14.8890      11.7840 H       114 VAL114     0.0791
   1818 CG2          20.7663      15.0025       8.3583 C.3     114 VAL114    -0.3192
   1819 HG21         20.1106      14.6451       7.5687 H       114 VAL114     0.0791
   1820 HG22         20.7686      16.0859       8.3391 H       114 VAL114     0.0791
   1821 HG23         21.7792      14.6430       8.1719 H       114 VAL114     0.0791
   1822 C            20.0585      12.4465      11.1704 C.2     114 VAL114     0.5973
   1823 O            21.0647      12.0715      11.7706 O.2     114 VAL114    -0.5679
   1824 N            18.8409      12.3301      11.7083 N.am    115 LEU115    -0.4157
   1825 H            18.0343      12.6532      11.1796 H       115 LEU115     0.2719
   1826 CA           18.6410      11.7367      13.0361 C.3     115 LEU115    -0.0518
   1827 HA           19.2765      12.2667      13.7412 H       115 LEU115     0.0922
   1828 CB           17.1782      11.8792      13.4783 C.3     115 LEU115    -0.1102
   1829 HB2          16.5385      11.5355      12.6638 H       115 LEU115     0.0457
   1830 HB3          16.9981      11.2326      14.3391 H       115 LEU115     0.0457
   1831 CG           16.7903      13.3163      13.8569 C.3     115 LEU115     0.3531
   1832 HG           17.1332      14.0115      13.0924 H       115 LEU115    -0.0361
   1833 CD1          15.2726      13.4209      13.9559 C.3     115 LEU115    -0.4121
   1834 HD11         14.9011      12.7048      14.6876 H       115 LEU115     0.1000
   1835 HD12         14.9869      14.4308      14.2496 H       115 LEU115     0.1000
   1836 HD13         14.8299      13.2011      12.9834 H       115 LEU115     0.1000
   1837 CD2          17.4034      13.7288      15.1999 C.3     115 LEU115    -0.4121
   1838 HD21         18.4891      13.7325      15.1368 H       115 LEU115     0.1000
   1839 HD22         17.0727      14.7355      15.4525 H       115 LEU115     0.1000
   1840 HD23         17.0827      13.0404      15.9826 H       115 LEU115     0.1000
   1841 C            19.0850      10.2720      13.0930 C.2     115 LEU115     0.5973
   1842 O            19.8077       9.9103      14.0166 O.2     115 LEU115    -0.5679
   1843 N            18.7304       9.4491      12.1007 N.am    116 HIE116    -0.4157
   1844 H            18.1234       9.7984      11.3669 H       116 HIE116     0.2719
   1845 CA           19.2428       8.0731      12.0146 C.3     116 HIE116    -0.0581
   1846 HA           19.0490       7.5528      12.9565 H       116 HIE116     0.1360
   1847 CB           18.5464       7.3042      10.8820 C.3     116 HIE116    -0.0074
   1848 HB2          18.4397       7.9443      10.0048 H       116 HIE116     0.0367
   1849 HB3          19.1649       6.4508      10.6017 H       116 HIE116     0.0367
   1850 CG           17.2064       6.7571      11.2845 C.2     116 HIE116     0.1868
   1851 ND1          17.0136       5.8358      12.3121 N.2     116 HIE116    -0.5432
   1852 CE1          15.6964       5.6090      12.3711 C.2     116 HIE116     0.1635
   1853 HE1          15.2178       4.9578      13.0922 H       116 HIE116     0.1435
   1854 NE2          15.0673       6.3230      11.4213 N.pl3   116 HIE116    -0.2795
   1855 HE2          14.0690       6.3264      11.2549 H       116 HIE116     0.3339
   1856 CD2          16.0009       7.0538      10.7231 C.2     116 HIE116    -0.2207
   1857 HD2          15.8296       7.7444       9.9076 H       116 HIE116     0.1862
   1858 C            20.7571       8.0325      11.8084 C.2     116 HIE116     0.5973
   1859 O            21.4293       7.1823      12.3817 O.2     116 HIE116    -0.5679
   1860 N            21.3084       8.9440      11.0052 N.am    117 SER117    -0.4157
   1861 H            20.6968       9.5759      10.4984 H       117 SER117     0.2719
   1862 CA           22.7428       8.9413      10.7086 C.3     117 SER117    -0.0249
   1863 HA           23.0302       7.9305      10.4147 H       117 SER117     0.0843
   1864 CB           23.0390       9.8694       9.5301 C.3     117 SER117     0.2117
   1865 HB2          22.3547       9.6411       8.7106 H       117 SER117     0.0352
   1866 HB3          22.8897      10.9077       9.8297 H       117 SER117     0.0352
   1867 OG           24.3671       9.6832       9.0796 O.3     117 SER117    -0.6546
   1868 HG           24.9808       9.8806       9.7975 H       117 SER117     0.4275
   1869 C            23.6001       9.3236      11.9182 C.2     117 SER117     0.5973
   1870 O            24.6729       8.7568      12.1103 O.2     117 SER117    -0.5679
   1871 N            23.1664      10.3051      12.7190 N.am    118 LYS118    -0.3479
   1872 H            22.3046      10.7800      12.4661 H       118 LYS118     0.2747
   1873 CA           23.9023      10.7596      13.9118 C.3     118 LYS118    -0.2400
   1874 HA           24.9716      10.6200      13.7449 H       118 LYS118     0.1426
   1875 CB           23.6372      12.2489      14.1698 C.3     118 LYS118    -0.0094
   1876 HB2          22.5671      12.4045      14.3180 H       118 LYS118     0.0362
   1877 HB3          24.1580      12.5399      15.0833 H       118 LYS118     0.0362
   1878 CG           24.1229      13.1289      13.0089 C.3     118 LYS118     0.0187
   1879 HG2          25.1632      12.8977      12.7783 H       118 LYS118     0.0103
   1880 HG3          23.5354      12.9031      12.1197 H       118 LYS118     0.0103
   1881 CD           23.9611      14.6251      13.3120 C.3     118 LYS118    -0.0479
   1882 HD2          24.0732      15.1808      12.3806 H       118 LYS118     0.0621
   1883 HD3          22.9513      14.8069      13.6719 H       118 LYS118     0.0621
   1884 CE           24.9806      15.1639      14.3232 C.3     118 LYS118    -0.0143
   1885 HE2          24.7753      16.2287      14.4845 H       118 LYS118     0.1135
   1886 HE3          24.8567      14.6539      15.2817 H       118 LYS118     0.1135
   1887 NZ           26.3644      14.9893      13.8180 N.4     118 LYS118    -0.3854
   1888 HZ1          26.4255      15.2748      12.8326 H       118 LYS118     0.3400
   1889 HZ2          27.0133      15.5567      14.3463 H       118 LYS118     0.3400
   1890 HZ3          26.6427      14.0204      13.8336 H       118 LYS118     0.3400
   1891 C            23.5848       9.9449      15.1630 C.2     118 LYS118     0.7341
   1892 O            24.3896       9.9434      16.0871 O.2     118 LYS118    -0.5894
   1893 N            22.4393       9.2653      15.1919 N.am    119 HIE119    -0.4157
   1894 H            21.8181       9.3405      14.3977 H       119 HIE119     0.2719
   1895 CA           21.9641       8.4954      16.3473 C.3     119 HIE119    -0.0581
   1896 HA           22.7811       8.3811      17.0627 H       119 HIE119     0.1360
   1897 CB           20.8539       9.2882      17.0610 C.3     119 HIE119    -0.0074
   1898 HB2          19.9487       9.2867      16.4565 H       119 HIE119     0.0367
   1899 HB3          20.6179       8.7955      18.0029 H       119 HIE119     0.0367
   1900 CG           21.2354      10.7147      17.3626 C.2     119 HIE119     0.1868
   1901 ND1          22.0414      11.1081      18.4250 N.2     119 HIE119    -0.5432
   1902 CE1          22.1531      12.4351      18.3442 C.2     119 HIE119     0.1635
   1903 HE1          22.6635      13.0470      19.0784 H       119 HIE119     0.1435
   1904 NE2          21.4193      12.9002      17.3222 N.pl3   119 HIE119    -0.2795
   1905 HE2          21.0997      13.8551      17.2857 H       119 HIE119     0.3339
   1906 CD2          20.8555      11.8251      16.6657 C.2     119 HIE119    -0.2207
   1907 HD2          20.2024      11.8305      15.8048 H       119 HIE119     0.1862
   1908 C            21.5365       7.0704      15.9495 C.2     119 HIE119     0.5973
   1909 O            20.4145       6.6632      16.2636 O.2     119 HIE119    -0.5679
   1910 N            22.3748       6.2994      15.2254 N.am    120 PRO120    -0.2548
   1911 CD           23.7813       6.5463      14.9263 C.3     120 PRO120     0.0192
   1912 HD2          24.3055       6.9791      15.7790 H       120 PRO120     0.0391
   1913 HD3          23.8580       7.2020      14.0591 H       120 PRO120     0.0391
   1914 CG           24.3697       5.1803      14.5810 C.3     120 PRO120     0.0189
   1915 HG2          24.6534       4.6553      15.4942 H       120 PRO120     0.0213
   1916 HG3          25.2208       5.2675      13.9054 H       120 PRO120     0.0213
   1917 CB           23.1860       4.4795      13.9159 C.3     120 PRO120    -0.0070
   1918 HB2          23.2843       3.3940      13.9521 H       120 PRO120     0.0253
   1919 HB3          23.0980       4.8190      12.8825 H       120 PRO120     0.0253
   1920 CA           21.9869       4.9840      14.7210 C.3     120 PRO120    -0.0266
   1921 HA           21.1308       5.0897      14.0543 H       120 PRO120     0.0641
   1922 C            21.6269       4.0273      15.8606 C.2     120 PRO120     0.5896
   1923 O            22.4011       3.8238      16.7916 O.2     120 PRO120    -0.5748
   1924 N            20.4339       3.4371      15.7807 N.am    121 GLY121    -0.4157
   1925 H            19.8343       3.6730      15.0058 H       121 GLY121     0.2719
   1926 CA           19.9201       2.5441      16.8222 C.3     121 GLY121    -0.0252
   1927 HA2          19.1038       1.9526      16.4105 H       121 GLY121     0.0698
   1928 HA3          20.7136       1.8635      17.1322 H       121 GLY121     0.0698
   1929 C            19.4011       3.2529      18.0794 C.2     121 GLY121     0.5973
   1930 O            18.9561       2.5679      18.9915 O.2     121 GLY121    -0.5679
   1931 N            19.4045       4.5906      18.1102 N.am    122 ASP122    -0.5163
   1932 H            19.8477       5.0877      17.3454 H       122 ASP122     0.2936
   1933 CA           18.9042       5.4180      19.2215 C.3     122 ASP122     0.0381
   1934 HA           18.4637       4.7612      19.9744 H       122 ASP122     0.0880
   1935 CB           20.0801       6.1493      19.8894 C.3     122 ASP122    -0.0303
   1936 HB2          20.8609       5.4236      20.1242 H       122 ASP122    -0.0122
   1937 HB3          20.4946       6.8768      19.1924 H       122 ASP122    -0.0122
   1938 CG           19.6680       6.8483      21.1934 C.2     122 ASP122     0.7994
   1939 OD1          18.7929       6.3247      21.9147 O.co2   122 ASP122    -0.8014
   1940 OD2          20.1461       7.9814      21.4432 O.co2   122 ASP122    -0.8014
   1941 C            17.7746       6.3730      18.7721 C.2     122 ASP122     0.5366
   1942 O            17.4802       7.4025      19.3862 O.2     122 ASP122    -0.5819
   1943 N            17.1338       6.0438      17.6500 N.am    123 PHE123    -0.4157
   1944 H            17.4514       5.2181      17.1661 H       123 PHE123     0.2719
   1945 CA           16.0053       6.7784      17.0903 C.3     123 PHE123    -0.0024
   1946 HA           15.5946       7.4261      17.8632 H       123 PHE123     0.0978
   1947 CB           16.4902       7.6622      15.9311 C.3     123 PHE123    -0.0343
   1948 HB2          17.2863       8.3117      16.2986 H       123 PHE123     0.0295
   1949 HB3          16.9242       7.0200      15.1623 H       123 PHE123     0.0295
   1950 CG           15.4268       8.5460      15.2999 C.ar    123 PHE123     0.0118
   1951 CD1          14.4682       9.2170      16.0866 C.ar    123 PHE123    -0.1256
   1952 HD1          14.4641       9.1095      17.1596 H       123 PHE123     0.1330
   1953 CE1          13.5016      10.0379      15.4793 C.ar    123 PHE123    -0.1704
   1954 HE1          12.7558      10.5343      16.0821 H       123 PHE123     0.1430
   1955 CZ           13.4964      10.2070      14.0843 C.ar    123 PHE123    -0.1072
   1956 HZ           12.7560      10.8424      13.6183 H       123 PHE123     0.1297
   1957 CE2          14.4603       9.5541      13.2969 C.ar    123 PHE123    -0.1704
   1958 HE2          14.4836       9.6938      12.2263 H       123 PHE123     0.1430
   1959 CD2          15.4215       8.7313      13.9073 C.ar    123 PHE123    -0.1256
   1960 HD2          16.1765       8.2517      13.3051 H       123 PHE123     0.1330
   1961 C            14.9201       5.7679      16.7182 C.2     123 PHE123     0.5973
   1962 O            14.8299       5.3001      15.5821 O.2     123 PHE123    -0.5679
   1963 N            14.1741       5.3527      17.7445 N.am    124 GLY124    -0.4157
   1964 H            14.3261       5.7893      18.6419 H       124 GLY124     0.2719
   1965 CA           13.2410       4.2314      17.6972 C.3     124 GLY124    -0.0252
   1966 HA2          13.7872       3.3367      17.3948 H       124 GLY124     0.0698
   1967 HA3          12.8426       4.0642      18.6996 H       124 GLY124     0.0698
   1968 C            12.0558       4.4117      16.7496 C.2     124 GLY124     0.5973
   1969 O            11.7731       5.4960      16.2391 O.2     124 GLY124    -0.5679
   1970 N            11.3562       3.3014      16.5109 N.am    125 ALA125    -0.4157
   1971 H            11.6310       2.4504      16.9750 H       125 ALA125     0.2719
   1972 CA           10.1845       3.2737      15.6437 C.3     125 ALA125     0.0337
   1973 HA           10.4828       3.5914      14.6434 H       125 ALA125     0.0823
   1974 CB            9.6655       1.8325      15.5573 C.3     125 ALA125    -0.1825
   1975 HB1           9.3555       1.4831      16.5441 H       125 ALA125     0.0603
   1976 HB2           8.8074       1.7961      14.8846 H       125 ALA125     0.0603
   1977 HB3          10.4464       1.1779      15.1690 H       125 ALA125     0.0603
   1978 C             9.0972       4.2516      16.1220 C.2     125 ALA125     0.5973
   1979 O             8.5766       5.0111      15.3035 O.2     125 ALA125    -0.5679
   1980 N             8.7889       4.2870      17.4243 N.am    126 ASP126    -0.5163
   1981 H             9.3285       3.7519      18.0907 H       126 ASP126     0.2936
   1982 CA            7.8251       5.2489      17.9752 C.3     126 ASP126     0.0381
   1983 HA            6.9127       5.1864      17.3831 H       126 ASP126     0.0880
   1984 CB            7.4340       4.9017      19.4277 C.3     126 ASP126    -0.0303
   1985 HB2           6.7351       5.6600      19.7836 H       126 ASP126    -0.0122
   1986 HB3           6.8972       3.9511      19.4065 H       126 ASP126    -0.0122
   1987 CG            8.5754       4.7765      20.4494 C.2     126 ASP126     0.7994
   1988 OD1           9.7566       4.9316      20.0528 O.co2   126 ASP126    -0.8014
   1989 OD2           8.2446       4.4435      21.6071 O.co2   126 ASP126    -0.8014
   1990 C             8.3223       6.6985      17.8308 C.2     126 ASP126     0.5366
   1991 O             7.5608       7.5646      17.3951 O.2     126 ASP126    -0.5819
   1992 N             9.6090       6.9516      18.0824 N.am    127 ALA127    -0.4157
   1993 H            10.0953       6.2452      18.6303 H       127 ALA127     0.2719
   1994 CA           10.2443       8.2596      17.9184 C.3     127 ALA127     0.0337
   1995 HA            9.7104       8.9750      18.5451 H       127 ALA127     0.0823
   1996 CB           11.6912       8.1700      18.4217 C.3     127 ALA127    -0.1825
   1997 HB1          12.2679       7.4955      17.7918 H       127 ALA127     0.0603
   1998 HB2          12.1472       9.1552      18.3982 H       127 ALA127     0.0603
   1999 HB3          11.7055       7.7971      19.4469 H       127 ALA127     0.0603
   2000 C            10.2054       8.7793      16.4700 C.2     127 ALA127     0.5973
   2001 O             9.8881       9.9489      16.2353 O.2     127 ALA127    -0.5679
   2002 N            10.5249       7.9309      15.4850 N.am    128 GLN128    -0.4157
   2003 H            10.8094       6.9892      15.7420 H       128 GLN128     0.2719
   2004 CA           10.4181       8.2981      14.0696 C.3     128 GLN128    -0.0031
   2005 HA           10.9921       9.2082      13.9035 H       128 GLN128     0.0850
   2006 CB           10.9914       7.1973      13.1626 C.3     128 GLN128    -0.0036
   2007 HB2          12.0310       7.0281      13.4491 H       128 GLN128     0.0171
   2008 HB3          10.4306       6.2749      13.3215 H       128 GLN128     0.0171
   2009 CG           10.9303       7.5790      11.6658 C.3     128 GLN128    -0.0645
   2010 HG2           9.9013       7.7979      11.3815 H       128 GLN128     0.0352
   2011 HG3          11.5282       8.4767      11.5103 H       128 GLN128     0.0352
   2012 CD           11.4435       6.4930      10.7233 C.2     128 GLN128     0.6951
   2013 OE1          11.0917       6.4202       9.5619 O.2     128 GLN128    -0.6086
   2014 NE2          12.2818       5.5826      11.1711 N.am    128 GLN128    -0.9407
   2015 HE21         12.4891       4.8558      10.5070 H       128 GLN128     0.4251
   2016 HE22         12.4181       5.4757      12.1637 H       128 GLN128     0.4251
   2017 C             8.9664       8.6170      13.7200 C.2     128 GLN128     0.5973
   2018 O             8.7124       9.6445      13.1023 O.2     128 GLN128    -0.5679
   2019 N             8.0161       7.7826      14.1527 N.am    129 GLY129    -0.4157
   2020 H             8.2865       6.9567      14.6798 H       129 GLY129     0.2719
   2021 CA            6.5916       8.0182      13.9212 C.3     129 GLY129    -0.0252
   2022 HA2           6.3838       7.9828      12.8515 H       129 GLY129     0.0698
   2023 HA3           6.0208       7.2348      14.4195 H       129 GLY129     0.0698
   2024 C             6.1253       9.3691      14.4666 C.2     129 GLY129     0.5973
   2025 O             5.4783      10.1383      13.7550 O.2     129 GLY129    -0.5679
   2026 N             6.4989       9.7008      15.7034 N.am    130 ALA130    -0.4157
   2027 H             7.0061       9.0226      16.2662 H       130 ALA130     0.2719
   2028 CA            6.1079      10.9663      16.3108 C.3     130 ALA130     0.0337
   2029 HA            5.0244      11.0672      16.2204 H       130 ALA130     0.0823
   2030 CB            6.4503      10.9153      17.8003 C.3     130 ALA130    -0.1825
   2031 HB1           7.5318      10.9186      17.9411 H       130 ALA130     0.0603
   2032 HB2           6.0097      11.7736      18.2968 H       130 ALA130     0.0603
   2033 HB3           6.0355      10.0098      18.2458 H       130 ALA130     0.0603
   2034 C             6.7427      12.1766      15.5994 C.2     130 ALA130     0.5973
   2035 O             6.0449      13.1507      15.3037 O.2     130 ALA130    -0.5679
   2036 N             8.0421      12.1110      15.2799 N.am    131 MET131    -0.4157
   2037 H             8.5603      11.2722      15.5233 H       131 MET131     0.2719
   2038 CA            8.7465      13.1927      14.5833 C.3     131 MET131    -0.0237
   2039 HA            8.5650      14.1173      15.1268 H       131 MET131     0.0880
   2040 CB           10.2608      12.9212      14.5980 C.3     131 MET131     0.0342
   2041 HB2          10.5768      12.7505      15.6277 H       131 MET131     0.0241
   2042 HB3          10.4734      12.0192      14.0226 H       131 MET131     0.0241
   2043 CG           11.0806      14.0867      14.0239 C.3     131 MET131     0.0018
   2044 HG2          12.1409      13.8475      14.1085 H       131 MET131     0.0440
   2045 HG3          10.8492      14.1667      12.9612 H       131 MET131     0.0440
   2046 SD           10.7876      15.7203      14.7731 S.3     131 MET131    -0.2737
   2047 CE           11.6984      15.5701      16.3236 C.3     131 MET131    -0.0536
   2048 HE1          12.7534      15.4070      16.1088 H       131 MET131     0.0684
   2049 HE2          11.5861      16.4866      16.9036 H       131 MET131     0.0684
   2050 HE3          11.3033      14.7340      16.9000 H       131 MET131     0.0684
   2051 C             8.1950      13.4112      13.1690 C.2     131 MET131     0.5973
   2052 O             7.9577      14.5520      12.7719 O.2     131 MET131    -0.5679
   2053 N             7.8976      12.3299      12.4469 N.am    132 THR132    -0.4157
   2054 H             8.1596      11.4103      12.7936 H       132 THR132     0.2719
   2055 CA            7.2492      12.3901      11.1344 C.3     132 THR132    -0.0389
   2056 HA            7.8704      12.9795      10.4611 H       132 THR132     0.1007
   2057 CB            7.1217      10.9874      10.5356 C.3     132 THR132     0.3654
   2058 HB            6.5716      10.3390      11.2191 H       132 THR132     0.0043
   2059 CG2           6.4310      10.9857       9.1739 C.3     132 THR132    -0.2438
   2060 HG21          6.9290      11.6833       8.4997 H       132 THR132     0.0642
   2061 HG22          6.4612       9.9858       8.7410 H       132 THR132     0.0642
   2062 HG23          5.3853      11.2775       9.2763 H       132 THR132     0.0642
   2063 OG1           8.4192      10.4779      10.3432 O.3     132 THR132    -0.6761
   2064 HG1           8.3281       9.6296       9.9045 H       132 THR132     0.4102
   2065 C             5.8925      13.0768      11.2182 C.2     132 THR132     0.5973
   2066 O             5.6665      14.0300      10.4706 O.2     132 THR132    -0.5679
   2067 N             5.0358      12.7081      12.1874 N.am    133 LYS133    -0.3479
   2068 H             5.2804      11.9223      12.7882 H       133 LYS133     0.2747
   2069 CA            3.7503      13.4026      12.3856 C.3     133 LYS133    -0.2400
   2070 HA            3.1601      13.3089      11.4679 H       133 LYS133     0.1426
   2071 CB            2.9689      12.8100      13.5700 C.3     133 LYS133    -0.0094
   2072 HB2           3.6302      12.6685      14.4259 H       133 LYS133     0.0362
   2073 HB3           2.1930      13.5216      13.8488 H       133 LYS133     0.0362
   2074 CG            2.2798      11.4875      13.2248 C.3     133 LYS133     0.0187
   2075 HG2           1.6805      11.6090      12.3209 H       133 LYS133     0.0103
   2076 HG3           3.0408      10.7331      13.0268 H       133 LYS133     0.0103
   2077 CD            1.3797      10.9922      14.3618 C.3     133 LYS133    -0.0479
   2078 HD2           1.1333       9.9488      14.1563 H       133 LYS133     0.0621
   2079 HD3           1.9298      11.0257      15.3047 H       133 LYS133     0.0621
   2080 CE            0.0830      11.8014      14.4696 C.3     133 LYS133    -0.0143
   2081 HE2           0.3191      12.7971      14.8516 H       133 LYS133     0.1135
   2082 HE3          -0.3549      11.8982      13.4722 H       133 LYS133     0.1135
   2083 NZ           -0.8586      11.1104      15.3781 N.4     133 LYS133    -0.3854
   2084 HZ1          -0.3998      10.9804      16.2925 H       133 LYS133     0.3400
   2085 HZ2          -1.6919      11.6535      15.5435 H       133 LYS133     0.3400
   2086 HZ3          -1.0570      10.1708      15.0640 H       133 LYS133     0.3400
   2087 C             3.9425      14.8985      12.6254 C.2     133 LYS133     0.7341
   2088 O             3.1761      15.7056      12.0997 O.2     133 LYS133    -0.5894
   2089 N             4.9216      15.2816      13.4448 N.am    134 ALA134    -0.4157
   2090 H             5.5167      14.5726      13.8603 H       134 ALA134     0.2719
   2091 CA            5.1653      16.6934      13.7340 C.3     134 ALA134     0.0337
   2092 HA            4.2371      17.1447      14.0853 H       134 ALA134     0.0823
   2093 CB            6.2039      16.8116      14.8483 C.3     134 ALA134    -0.1825
   2094 HB1           7.1569      16.3792      14.5395 H       134 ALA134     0.0603
   2095 HB2           6.3417      17.8632      15.0869 H       134 ALA134     0.0603
   2096 HB3           5.8411      16.2975      15.7338 H       134 ALA134     0.0603
   2097 C             5.6064      17.4654      12.4848 C.2     134 ALA134     0.5973
   2098 O             5.1266      18.5727      12.2381 O.2     134 ALA134    -0.5679
   2099 N             6.4894      16.8697      11.6808 N.am    135 LEU135    -0.4157
   2100 H             6.8554      15.9596      11.9503 H       135 LEU135     0.2719
   2101 CA            6.9680      17.4708      10.4376 C.3     135 LEU135    -0.0518
   2102 HA            7.2592      18.5003      10.6417 H       135 LEU135     0.0922
   2103 CB            8.1951      16.6940       9.9369 C.3     135 LEU135    -0.1102
   2104 HB2           7.9381      15.6350       9.8783 H       135 LEU135     0.0457
   2105 HB3           8.4424      17.0346       8.9306 H       135 LEU135     0.0457
   2106 CG            9.4369      16.8697      10.8321 C.3     135 LEU135     0.3531
   2107 HG            9.1858      16.6606      11.8704 H       135 LEU135    -0.0361
   2108 CD1          10.5245      15.8858      10.3977 C.3     135 LEU135    -0.4121
   2109 HD11         10.8315      16.0848       9.3715 H       135 LEU135     0.1000
   2110 HD12         11.3846      15.9777      11.0576 H       135 LEU135     0.1000
   2111 HD13         10.1440      14.8664      10.4703 H       135 LEU135     0.1000
   2112 CD2          10.0011      18.2921      10.7514 C.3     135 LEU135    -0.4121
   2113 HD21          9.2923      19.0039      11.1715 H       135 LEU135     0.1000
   2114 HD22         10.9233      18.3480      11.3265 H       135 LEU135     0.1000
   2115 HD23         10.2120      18.5511       9.7137 H       135 LEU135     0.1000
   2116 C             5.8714      17.5493       9.3705 C.2     135 LEU135     0.5973
   2117 O             5.8080      18.5347       8.6399 O.2     135 LEU135    -0.5679
   2118 N             4.9685      16.5729       9.3076 N.am    136 GLU136    -0.5163
   2119 H             5.1061      15.7358       9.8697 H       136 GLU136     0.2936
   2120 CA            3.7942      16.6334       8.4340 C.3     136 GLU136     0.0397
   2121 HA            4.1110      16.8659       7.4173 H       136 GLU136     0.1105
   2122 CB            3.0735      15.2854       8.4231 C.3     136 GLU136     0.0560
   2123 HB2           2.9738      14.9384       9.4520 H       136 GLU136    -0.0173
   2124 HB3           2.0750      15.4136       8.0024 H       136 GLU136    -0.0173
   2125 CG            3.8225      14.2536       7.5732 C.3     136 GLU136     0.0136
   2126 HG2           3.7819      14.5777       6.5305 H       136 GLU136    -0.0425
   2127 HG3           4.8734      14.2269       7.8697 H       136 GLU136    -0.0425
   2128 CD            3.2276      12.8445       7.7046 C.2     136 GLU136     0.8054
   2129 OE1           2.5761      12.5606       8.7389 O.co2   136 GLU136    -0.8188
   2130 OE2           3.4386      12.0660       6.7515 O.co2   136 GLU136    -0.8188
   2131 C             2.8132      17.7221       8.8660 C.2     136 GLU136     0.5366
   2132 O             2.3239      18.4567       8.0143 O.2     136 GLU136    -0.5819
   2133 N             2.5483      17.8805      10.1697 N.am    137 LEU137    -0.4157
   2134 H             2.9484      17.2179      10.8281 H       137 LEU137     0.2719
   2135 CA            1.7021      18.9719      10.6714 C.3     137 LEU137    -0.0518
   2136 HA            0.7254      18.8894      10.1929 H       137 LEU137     0.0922
   2137 CB            1.5372      18.8549      12.1975 C.3     137 LEU137    -0.1102
   2138 HB2           1.0792      17.8945      12.4337 H       137 LEU137     0.0457
   2139 HB3           2.5249      18.8771      12.6585 H       137 LEU137     0.0457
   2140 CG            0.6908      19.9957      12.8004 C.3     137 LEU137     0.3531
   2141 HG            1.1339      20.9586      12.5574 H       137 LEU137    -0.0361
   2142 CD1          -0.7520      19.9719      12.2901 C.3     137 LEU137    -0.4121
   2143 HD11         -1.2034      18.9955      12.4208 H       137 LEU137     0.1000
   2144 HD12         -1.3298      20.7439      12.8023 H       137 LEU137     0.1000
   2145 HD13         -0.7653      20.2446      11.2325 H       137 LEU137     0.1000
   2146 CD2           0.6762      19.8695      14.3228 C.3     137 LEU137    -0.4121
   2147 HD21          1.6971      19.9541      14.6969 H       137 LEU137     0.1000
   2148 HD22          0.0857      20.6830      14.7459 H       137 LEU137     0.1000
   2149 HD23          0.2638      18.9120      14.6253 H       137 LEU137     0.1000
   2150 C             2.2764      20.3431      10.2976 C.2     137 LEU137     0.5973
   2151 O             1.5573      21.2025       9.7968 O.2     137 LEU137    -0.5679
   2152 N             3.5819      20.5156      10.5085 N.am    138 PHE138    -0.4157
   2153 H             4.1025      19.7546      10.9325 H       138 PHE138     0.2719
   2154 CA            4.3048      21.7316      10.1468 C.3     138 PHE138    -0.0024
   2155 HA            3.8785      22.5863      10.6763 H       138 PHE138     0.0978
   2156 CB            5.7675      21.5489      10.5704 C.3     138 PHE138    -0.0343
   2157 HB2           5.8208      21.5887      11.6594 H       138 PHE138     0.0295
   2158 HB3           6.1043      20.5568      10.2732 H       138 PHE138     0.0295
   2159 CG            6.7326      22.5627       9.9966 C.ar    138 PHE138     0.0118
   2160 CD1           6.8187      23.8412      10.5703 C.ar    138 PHE138    -0.1256
   2161 HD1           6.1645      24.1066      11.3850 H       138 PHE138     0.1330
   2162 CE1           7.7612      24.7666      10.0907 C.ar    138 PHE138    -0.1704
   2163 HE1           7.8278      25.7519      10.5258 H       138 PHE138     0.1430
   2164 CZ            8.6141      24.4139       9.0315 C.ar    138 PHE138    -0.1072
   2165 HZ            9.3442      25.1221       8.6644 H       138 PHE138     0.1297
   2166 CE2           8.5092      23.1462       8.4344 C.ar    138 PHE138    -0.1704
   2167 HE2           9.1660      22.8821       7.6179 H       138 PHE138     0.1430
   2168 CD2           7.5672      22.2198       8.9147 C.ar    138 PHE138    -0.1256
   2169 HD2           7.5006      21.2375       8.4667 H       138 PHE138     0.1330
   2170 C             4.1846      22.0106       8.6474 C.2     138 PHE138     0.5973
   2171 O             3.8011      23.1077       8.2397 O.2     138 PHE138    -0.5679
   2172 N             4.4488      20.9880       7.8268 N.am    139 ARG139    -0.3479
   2173 H             4.7547      20.1088       8.2392 H       139 ARG139     0.2747
   2174 CA            4.3725      21.0819       6.3687 C.3     139 ARG139    -0.2637
   2175 HA            4.9989      21.9146       6.0466 H       139 ARG139     0.1560
   2176 CB            4.9160      19.7737       5.7705 C.3     139 ARG139    -0.0007
   2177 HB2           5.9034      19.5956       6.1996 H       139 ARG139     0.0327
   2178 HB3           4.2677      18.9362       6.0328 H       139 ARG139     0.0327
   2179 CG            5.0637      19.8569       4.2471 C.3     139 ARG139     0.0390
   2180 HG2           4.0889      19.7474       3.7688 H       139 ARG139     0.0285
   2181 HG3           5.4617      20.8395       3.9911 H       139 ARG139     0.0285
   2182 CD            6.0448      18.8157       3.6914 C.3     139 ARG139     0.0486
   2183 HD2           6.2548      19.0837       2.6533 H       139 ARG139     0.0687
   2184 HD3           6.9874      18.8788       4.2380 H       139 ARG139     0.0687
   2185 NE            5.5123      17.4383       3.7058 N.pl3   139 ARG139    -0.5295
   2186 HE            4.8412      17.2016       2.9942 H       139 ARG139     0.3456
   2187 CZ            5.8724      16.4489       4.5083 C.cat   139 ARG139     0.8076
   2188 NH1           6.7199      16.6044       5.4862 N.pl3   139 ARG139    -0.8627
   2189 HH11          7.1394      17.4995       5.6802 H       139 ARG139     0.4478
   2190 HH12          7.0174      15.8005       6.0114 H       139 ARG139     0.4478
   2191 NH2           5.3883      15.2530       4.3342 N.pl3   139 ARG139    -0.8627
   2192 HH21          4.7778      15.0233       3.5736 H       139 ARG139     0.4478
   2193 HH22          5.6326      14.5085       4.9661 H       139 ARG139     0.4478
   2194 C             2.9559      21.4004       5.8991 C.2     139 ARG139     0.7341
   2195 O             2.7856      22.2366       5.0179 O.2     139 ARG139    -0.5894
   2196 N             1.9495      20.7577       6.4807 N.am    140 ASN140    -0.4157
   2197 H             2.1655      20.0657       7.1905 H       140 ASN140     0.2719
   2198 CA            0.5553      20.9230       6.0816 C.3     140 ASN140     0.0143
   2199 HA            0.4949      20.8437       4.9942 H       140 ASN140     0.1048
   2200 CB           -0.2617      19.7772       6.6855 C.3     140 ASN140    -0.2041
   2201 HB2           0.2255      18.8266       6.4709 H       140 ASN140     0.0797
   2202 HB3          -0.3349      19.8974       7.7669 H       140 ASN140     0.0797
   2203 CG           -1.6415      19.7208       6.0663 C.2     140 ASN140     0.7130
   2204 OD1          -1.8138      19.2954       4.9351 O.2     140 ASN140    -0.5931
   2205 ND2          -2.6530      20.1561       6.7822 N.am    140 ASN140    -0.9191
   2206 HD21         -3.5501      20.1633       6.3386 H       140 ASN140     0.4196
   2207 HD22         -2.4798      20.6626       7.6384 H       140 ASN140     0.4196
   2208 C            -0.0136      22.3004       6.4589 C.2     140 ASN140     0.5973
   2209 O            -0.7545      22.8900       5.6713 O.2     140 ASN140    -0.5679
   2210 N             0.3746      22.8510       7.6093 N.am    141 ASP141    -0.5163
   2211 H             0.9070      22.3047       8.2782 H       141 ASP141     0.2936
   2212 CA           -0.0157      24.2130       7.9777 C.3     141 ASP141     0.0381
   2213 HA           -1.0833      24.3319       7.7802 H       141 ASP141     0.0880
   2214 CB            0.1924      24.4435       9.4811 C.3     141 ASP141    -0.0303
   2215 HB2           1.2062      24.1431       9.7533 H       141 ASP141    -0.0122
   2216 HB3           0.0882      25.5093       9.6891 H       141 ASP141    -0.0122
   2217 CG           -0.8273      23.6903      10.3553 C.2     141 ASP141     0.7994
   2218 OD1          -1.8018      23.1180       9.8119 O.co2   141 ASP141    -0.8014
   2219 OD2          -0.6264      23.7010      11.5914 O.co2   141 ASP141    -0.8014
   2220 C             0.6885      25.2624       7.1072 C.2     141 ASP141     0.5366
   2221 O             0.0619      26.2533       6.7290 O.2     141 ASP141    -0.5819
   2222 N             1.9377      25.0300       6.6767 N.am    142 ILE142    -0.4157
   2223 H             2.4445      24.2333       7.0487 H       142 ILE142     0.2719
   2224 CA            2.5673      25.9000       5.6662 C.3     142 ILE142    -0.0597
   2225 HA            2.4794      26.9357       5.9972 H       142 ILE142     0.0869
   2226 CB            4.0657      25.5891       5.4733 C.3     142 ILE142     0.1303
   2227 HB            4.1915      24.5190       5.3029 H       142 ILE142     0.0187
   2228 CG2           4.6159      26.3555       4.2555 C.3     142 ILE142    -0.3204
   2229 HG21          4.3165      27.4021       4.3086 H       142 ILE142     0.0882
   2230 HG22          5.6983      26.3156       4.2169 H       142 ILE142     0.0882
   2231 HG23          4.2386      25.9262       3.3267 H       142 ILE142     0.0882
   2232 CG1           4.8583      25.9991       6.7242 C.3     142 ILE142    -0.0430
   2233 HG12          4.8949      27.0865       6.8059 H       142 ILE142     0.0236
   2234 HG13          4.3540      25.6163       7.6079 H       142 ILE142     0.0236
   2235 CD1           6.2784      25.4385       6.7419 C.3     142 ILE142    -0.0660
   2236 HD11          6.8972      25.9314       5.9960 H       142 ILE142     0.0186
   2237 HD12          6.7067      25.6588       7.7155 H       142 ILE142     0.0186
   2238 HD13          6.2668      24.3591       6.5866 H       142 ILE142     0.0186
   2239 C             1.8222      25.8035       4.3311 C.2     142 ILE142     0.5973
   2240 O             1.5452      26.8277       3.7045 O.2     142 ILE142    -0.5679
   2241 N             1.4638      24.5892       3.8996 N.am    143 ALA143    -0.4157
   2242 H             1.7287      23.7816       4.4556 H       143 ALA143     0.2719
   2243 CA            0.7312      24.3757       2.6518 C.3     143 ALA143     0.0337
   2244 HA            1.3305      24.7676       1.8302 H       143 ALA143     0.0823
   2245 CB            0.5296      22.8717       2.4301 C.3     143 ALA143    -0.1825
   2246 HB1          -0.1307      22.4598       3.1936 H       143 ALA143     0.0603
   2247 HB2           0.0811      22.7052       1.4506 H       143 ALA143     0.0603
   2248 HB3           1.4872      22.3536       2.4750 H       143 ALA143     0.0603
   2249 C            -0.6144      25.1205       2.6412 C.2     143 ALA143     0.5973
   2250 O            -1.0159      25.6625       1.6105 O.2     143 ALA143    -0.5679
   2251 N            -1.2902      25.2171       3.7897 N.am    144 ALA144    -0.4157
   2252 H            -0.9439      24.7145       4.6038 H       144 ALA144     0.2719
   2253 CA           -2.5171      25.9993       3.9159 C.3     144 ALA144     0.0337
   2254 HA           -3.2353      25.6358       3.1796 H       144 ALA144     0.0823
   2255 CB           -3.1075      25.7694       5.3094 C.3     144 ALA144    -0.1825
   2256 HB1          -2.4352      26.1512       6.0782 H       144 ALA144     0.0603
   2257 HB2          -4.0652      26.2826       5.3949 H       144 ALA144     0.0603
   2258 HB3          -3.2605      24.7021       5.4766 H       144 ALA144     0.0603
   2259 C            -2.2804      27.4930       3.6298 C.2     144 ALA144     0.5973
   2260 O            -3.0148      28.0899       2.8382 O.2     144 ALA144    -0.5679
   2261 N            -1.2067      28.0772       4.1822 N.am    145 LYS145    -0.3479
   2262 H            -0.6204      27.5142       4.7932 H       145 LYS145     0.2747
   2263 CA           -0.8147      29.4698       3.8977 C.3     145 LYS145    -0.2400
   2264 HA           -1.6809      30.1206       4.0380 H       145 LYS145     0.1426
   2265 CB            0.3107      29.9060       4.8459 C.3     145 LYS145    -0.0094
   2266 HB2           1.1738      29.2828       4.6281 H       145 LYS145     0.0362
   2267 HB3           0.5732      30.9426       4.6298 H       145 LYS145     0.0362
   2268 CG            0.0137      29.7745       6.3468 C.3     145 LYS145     0.0187
   2269 HG2          -0.1456      28.7283       6.5935 H       145 LYS145     0.0103
   2270 HG3           0.8901      30.1155       6.8994 H       145 LYS145     0.0103
   2271 CD           -1.2042      30.5818       6.8101 C.3     145 LYS145    -0.0479
   2272 HD2          -1.0721      31.6374       6.5687 H       145 LYS145     0.0621
   2273 HD3          -2.0999      30.2096       6.3083 H       145 LYS145     0.0621
   2274 CE           -1.3621      30.4023       8.3231 C.3     145 LYS145    -0.0143
   2275 HE2          -1.3097      29.3344       8.5596 H       145 LYS145     0.1135
   2276 HE3          -0.5311      30.8896       8.8401 H       145 LYS145     0.1135
   2277 NZ           -2.6451      30.9390       8.8242 N.4     145 LYS145    -0.3854
   2278 HZ1          -3.4380      30.4294       8.4645 H       145 LYS145     0.3400
   2279 HZ2          -2.6404      30.8587       9.8523 H       145 LYS145     0.3400
   2280 HZ3          -2.7429      31.9199       8.6345 H       145 LYS145     0.3400
   2281 C            -0.3700      29.6561       2.4430 C.2     145 LYS145     0.7341
   2282 O            -0.6068      30.7101       1.8618 O.2     145 LYS145    -0.5894
   2283 N             0.2367      28.6405       1.8299 N.am    146 TYR146    -0.4157
   2284 H             0.4727      27.8184       2.3759 H       146 TYR146     0.2719
   2285 CA            0.5885      28.6783       0.4068 C.3     146 TYR146    -0.0014
   2286 HA            1.1429      29.5939       0.1927 H       146 TYR146     0.0876
   2287 CB            1.4714      27.4842       0.0273 C.3     146 TYR146    -0.0152
   2288 HB2           1.0867      26.5792       0.4896 H       146 TYR146     0.0295
   2289 HB3           1.3858      27.3484      -1.0528 H       146 TYR146     0.0295
   2290 CG            2.9529      27.5966       0.3349 C.ar    146 TYR146    -0.0011
   2291 CD1           3.4550      28.4220       1.3632 C.ar    146 TYR146    -0.1906
   2292 HD1           2.7880      28.9893       1.9936 H       146 TYR146     0.1699
   2293 CE1           4.8415      28.5181       1.5817 C.ar    146 TYR146    -0.2341
   2294 HE1           5.2207      29.1453       2.3708 H       146 TYR146     0.1656
   2295 CZ            5.7360      27.8076       0.7609 C.ar    146 TYR146     0.3226
   2296 OH            7.0697      27.9333       0.9736 O.3     146 TYR146    -0.5579
   2297 HH            7.2637      28.7051       1.5028 H       146 TYR146     0.3992
   2298 CE2           5.2313      26.9529      -0.2398 C.ar    146 TYR146    -0.2341
   2299 HE2           5.9091      26.3823      -0.8463 H       146 TYR146     0.1656
   2300 CD2           3.8469      26.8494      -0.4517 C.ar    146 TYR146    -0.1906
   2301 HD2           3.4690      26.2267      -1.2521 H       146 TYR146     0.1699
   2302 C            -0.6557      28.7005      -0.4842 C.2     146 TYR146     0.5973
   2303 O            -0.7019      29.4862      -1.4286 O.2     146 TYR146    -0.5679
   2304 N            -1.6884      27.8993      -0.1754 N.am    147 LYS147    -0.3479
   2305 H            -1.5816      27.2511       0.6017 H       147 LYS147     0.2747
   2306 CA           -2.9400      27.9228      -0.9519 C.3     147 LYS147    -0.2400
   2307 HA           -2.6877      27.8036      -2.0078 H       147 LYS147     0.1426
   2308 CB           -3.8702      26.7756      -0.5339 C.3     147 LYS147    -0.0094
   2309 HB2          -3.3595      25.8316      -0.7338 H       147 LYS147     0.0362
   2310 HB3          -4.0828      26.8371       0.5352 H       147 LYS147     0.0362
   2311 CG           -5.1912      26.8252      -1.3254 C.3     147 LYS147     0.0187
   2312 HG2          -5.8031      27.6451      -0.9466 H       147 LYS147     0.0103
   2313 HG3          -4.9766      27.0038      -2.3807 H       147 LYS147     0.0103
   2314 CD           -5.9718      25.5134      -1.2065 C.3     147 LYS147    -0.0479
   2315 HD2          -5.3944      24.7263      -1.6964 H       147 LYS147     0.0621
   2316 HD3          -6.0941      25.2431      -0.1558 H       147 LYS147     0.0621
   2317 CE           -7.3400      25.6191      -1.8915 C.3     147 LYS147    -0.0143
   2318 HE2          -7.2108      26.1275      -2.8526 H       147 LYS147     0.1135
   2319 HE3          -7.7056      24.6076      -2.0949 H       147 LYS147     0.1135
   2320 NZ           -8.3158      26.3457      -1.0417 N.4     147 LYS147    -0.3854
   2321 HZ1          -7.9451      27.2584      -0.7996 H       147 LYS147     0.3400
   2322 HZ2          -9.1884      26.4852      -1.5334 H       147 LYS147     0.3400
   2323 HZ3          -8.4976      25.8394      -0.1852 H       147 LYS147     0.3400
   2324 C            -3.6384      29.2710      -0.8358 C.2     147 LYS147     0.7341
   2325 O            -4.1667      29.7630      -1.8252 O.2     147 LYS147    -0.5894
   2326 N            -3.6404      29.8467       0.3607 N.am    148 GLU148    -0.5163
   2327 H            -3.2126      29.3376       1.1253 H       148 GLU148     0.2936
   2328 CA           -4.1647      31.1834       0.6458 C.3     148 GLU148     0.0397
   2329 HA           -5.2421      31.1937       0.4800 H       148 GLU148     0.1105
   2330 CB           -3.8885      31.4478       2.1344 C.3     148 GLU148     0.0560
   2331 HB2          -4.1747      30.5534       2.6891 H       148 GLU148    -0.0173
   2332 HB3          -2.8257      31.6108       2.2826 H       148 GLU148    -0.0173
   2333 CG           -4.6295      32.6313       2.7505 C.3     148 GLU148     0.0136
   2334 HG2          -4.3304      33.5475       2.2360 H       148 GLU148    -0.0425
   2335 HG3          -5.7047      32.4915       2.6122 H       148 GLU148    -0.0425
   2336 CD           -4.3101      32.7326       4.2549 C.2     148 GLU148     0.8054
   2337 OE1          -4.4703      31.7231       4.9817 O.co2   148 GLU148    -0.8188
   2338 OE2          -3.8458      33.8100       4.6943 O.co2   148 GLU148    -0.8188
   2339 C            -3.5440      32.2486      -0.2760 C.2     148 GLU148     0.5366
   2340 O            -4.2681      33.0340      -0.8816 O.2     148 GLU148    -0.5819
   2341 N            -2.2170      32.2076      -0.4469 N.am    149 LEU149    -0.4157
   2342 H            -1.6967      31.5302       0.0979 H       149 LEU149     0.2719
   2343 CA           -1.4548      33.0820      -1.3496 C.3     149 LEU149    -0.0518
   2344 HA           -1.8595      34.0931      -1.2899 H       149 LEU149     0.0922
   2345 CB            0.0155      33.0909      -0.8998 C.3     149 LEU149    -0.1102
   2346 HB2           0.3897      32.0683      -0.9720 H       149 LEU149     0.0457
   2347 HB3           0.5949      33.6999      -1.5953 H       149 LEU149     0.0457
   2348 CG            0.2709      33.6086       0.5228 C.3     149 LEU149     0.3531
   2349 HG           -0.3647      33.0965       1.2392 H       149 LEU149    -0.0361
   2350 CD1           1.7299      33.3192       0.8760 C.3     149 LEU149    -0.4121
   2351 HD11          2.3935      33.8051       0.1585 H       149 LEU149     0.1000
   2352 HD12          1.9485      33.6860       1.8724 H       149 LEU149     0.1000
   2353 HD13          1.9022      32.2422       0.8532 H       149 LEU149     0.1000
   2354 CD2           0.0071      35.1079       0.6569 C.3     149 LEU149    -0.4121
   2355 HD21         -1.0494      35.3097       0.4797 H       149 LEU149     0.1000
   2356 HD22          0.2572      35.4376       1.6635 H       149 LEU149     0.1000
   2357 HD23          0.6071      35.6579      -0.0683 H       149 LEU149     0.1000
   2358 C            -1.5083      32.6762      -2.8330 C.2     149 LEU149     0.5973
   2359 O            -0.9803      33.3980      -3.6783 O.2     149 LEU149    -0.5679
   2360 N            -2.0831      31.5153      -3.1588 N.am    150 GLY150    -0.4157
   2361 H            -2.5286      30.9782      -2.4276 H       150 GLY150     0.2719
   2362 CA           -2.0402      30.9547      -4.5107 C.3     150 GLY150    -0.0252
   2363 HA2          -2.6107      30.0273      -4.5236 H       150 GLY150     0.0698
   2364 HA3          -2.4939      31.6597      -5.2079 H       150 GLY150     0.0698
   2365 C            -0.6187      30.6482      -4.9936 C.2     150 GLY150     0.5973
   2366 O            -0.3631      30.6918      -6.1961 O.2     150 GLY150    -0.5679
   2367 N             0.3110      30.3845      -4.0704 N.am    151 PHE151    -0.4157
   2368 H             0.0174      30.2788      -3.1054 H       151 PHE151     0.2719
   2369 CA            1.7038      30.1209      -4.4094 C.3     151 PHE151    -0.0024
   2370 HA            1.9636      30.7257      -5.2798 H       151 PHE151     0.0978
   2371 CB            2.6238      30.5527      -3.2630 C.3     151 PHE151    -0.0343
   2372 HB2           2.5112      31.6251      -3.0978 H       151 PHE151     0.0295
   2373 HB3           2.3211      30.0389      -2.3485 H       151 PHE151     0.0295
   2374 CG            4.0794      30.2467      -3.5536 C.ar    151 PHE151     0.0118
   2375 CD1           4.7956      31.0104      -4.4923 C.ar    151 PHE151    -0.1256
   2376 HD1           4.3243      31.8554      -4.9713 H       151 PHE151     0.1330
   2377 CE1           6.1050      30.6416      -4.8490 C.ar    151 PHE151    -0.1704
   2378 HE1           6.6331      31.1929      -5.6089 H       151 PHE151     0.1430
   2379 CZ            6.6972      29.5051      -4.2749 C.ar    151 PHE151    -0.1072
   2380 HZ            7.6621      29.1635      -4.6139 H       151 PHE151     0.1297
   2381 CE2           5.9849      28.7531      -3.3303 C.ar    151 PHE151    -0.1704
   2382 HE2           6.3966      27.8405      -2.9427 H       151 PHE151     0.1430
   2383 CD2           4.6828      29.1247      -2.9699 C.ar    151 PHE151    -0.1256
   2384 HD2           4.1155      28.5131      -2.2930 H       151 PHE151     0.1330
   2385 C             1.9208      28.6528      -4.7916 C.2     151 PHE151     0.5973
   2386 O             1.4686      27.7460      -4.0861 O.2     151 PHE151    -0.5679
   2387 N             2.6517      28.4430      -5.8879 N.am    152 GLN152    -0.3821
   2388 H             3.0667      29.2351      -6.3529 H       152 GLN152     0.2681
   2389 CA            3.0723      27.1371      -6.4011 C.3     152 GLN152    -0.2248
   2390 HA            2.8486      26.3652      -5.6653 H       152 GLN152     0.1232
   2391 CB            2.2965      26.8102      -7.6938 C.3     152 GLN152    -0.0664
   2392 HB2           2.4010      27.6469      -8.3866 H       152 GLN152     0.0452
   2393 HB3           2.7495      25.9349      -8.1623 H       152 GLN152     0.0452
   2394 CG            0.7968      26.5278      -7.4618 C.3     152 GLN152    -0.0210
   2395 HG2           0.3495      27.3633      -6.9231 H       152 GLN152     0.0203
   2396 HG3           0.3053      26.4684      -8.4327 H       152 GLN152     0.0203
   2397 CD            0.5004      25.2242      -6.7087 C.2     152 GLN152     0.7093
   2398 OE1           1.2983      24.3094      -6.5855 O.2     152 GLN152    -0.6098
   2399 NE2          -0.7034      25.0547      -6.1978 N.am    152 GLN152    -0.9574
   2400 HE21         -0.8126      24.2251      -5.6474 H       152 GLN152     0.4304
   2401 HE22         -1.3503      25.8174      -6.2176 H       152 GLN152     0.4304
   2402 C             4.6025      27.0885      -6.5671 C.2     152 GLN152     0.7775
   2403 O             5.1564      27.9719      -7.2610 O.2     152 GLN152    -0.8042
   2404 OXT           5.2129      26.1825      -5.9566 O.3     152 GLN152    -0.8042
   2405 FE           14.5585      28.5898       5.1465 FE      153 HEM        0.2500
   2406 NA           14.6401      30.0094       6.6264 N.2     153 HEM       -0.1800
   2407 C1A          15.1222      31.3055       6.5365 C.2     153 HEM        0.0300
   2408 C2A          15.0189      32.0089       7.7748 C.2     153 HEM       -0.0200
   2409 CAA          15.3652      33.4505       8.0690 C.3     153 HEM       -0.1600
   2410 HAA1         16.0498      33.8610       7.3195 H       153 HEM        0.1000
   2411 HAA2         15.9024      33.5099       9.0233 H       153 HEM        0.1000
   2412 CBA          14.1063      34.3526       8.1478 C.3     153 HEM       -0.3000
   2413 HBA1         14.3992      35.3905       8.3370 H       153 HEM        0.1000
   2414 HBA2         13.4639      34.0283       8.9733 H       153 HEM        0.1000
   2415 CGA          13.2475      34.3499       6.8853 C.2     153 HEM        0.3000
   2416 O1A          13.7455      34.7561       5.8507 O.3     153 HEM       -0.5000
   2417 O2A          12.0951      33.9759       6.9854 O.3     153 HEM       -0.5000
   2418 C3A          14.4298      31.0993       8.6805 C.2     153 HEM        0.0200
   2419 CMA          14.1484      31.3758      10.1348 C.3     153 HEM       -0.2650
   2420 HMA1         15.0116      31.8524      10.6121 H       153 HEM        0.0750
   2421 HMA2         13.9402      30.4643      10.6951 H       153 HEM        0.0750
   2422 HMA3         13.3023      32.0617      10.2486 H       153 HEM        0.0750
   2423 C4A          14.1855      29.9058       7.9301 C.2     153 HEM        0.0200
   2424 CHB          13.5465      28.7361       8.4574 C.1     153 HEM       -0.1100
   2425 HHB          13.2745      28.7729       9.5063 H       153 HEM        0.1500
   2426 C1B          13.2347      27.5190       7.7688 C.2     153 HEM        0.0300
   2427 NB           13.4794      27.3499       6.4174 N.2     153 HEM       -0.1800
   2428 C2B          12.6680      26.3529       8.3918 C.2     153 HEM        0.0200
   2429 CMB          12.2725      26.1964       9.8431 C.3     153 HEM       -0.2650
   2430 HMB1         11.3758      25.5740       9.9418 H       153 HEM        0.0750
   2431 HMB2         12.0380      27.1553      10.3173 H       153 HEM        0.0750
   2432 HMB3         13.0799      25.7268      10.4113 H       153 HEM        0.0750
   2433 C3B          12.5512      25.3938       7.3442 C.2     153 HEM       -0.0500
   2434 CAB          12.1322      24.0647       7.3835 C.2     153 HEM       -0.1300
   2435 HAB          11.9294      23.5604       6.4531 H       153 HEM        0.1500
   2436 CBB          12.0964      23.2565       8.4996 C.2     153 HEM       -0.3000
   2437 HBB1         11.8072      22.2146       8.4231 H       153 HEM        0.1000
   2438 HBB2         12.3877      23.5973       9.4831 H       153 HEM        0.1000
   2439 C4B          13.0380      26.0657       6.1657 C.2     153 HEM        0.0200
   2440 CHC          13.1605      25.4602       4.8680 C.1     153 HEM       -0.1100
   2441 HHC          12.8299      24.4367       4.7974 H       153 HEM        0.1500
   2442 C1C          13.7249      26.0033       3.6646 C.2     153 HEM        0.0300
   2443 NC           14.1934      27.2985       3.5850 N.2     153 HEM       -0.1800
   2444 C2C          13.9090      25.2698       2.4405 C.2     153 HEM        0.0200
   2445 CMC          13.5327      23.8269       2.1927 C.3     153 HEM       -0.2650
   2446 HMC1         12.9201      23.7428       1.2909 H       153 HEM        0.0750
   2447 HMC2         12.9515      23.3768       2.9979 H       153 HEM        0.0750
   2448 HMC3         14.4254      23.2053       2.0621 H       153 HEM        0.0750
   2449 C3C          14.5608      26.1791       1.5495 C.2     153 HEM       -0.0500
   2450 CAC          15.0711      26.0015       0.2640 C.2     153 HEM       -0.1200
   2451 HAC          15.5345      26.8348      -0.2452 H       153 HEM        0.1500
   2452 CBC          15.0784      24.8278      -0.4510 C.2     153 HEM       -0.3000
   2453 HBC1         15.4939      24.8022      -1.4513 H       153 HEM        0.1000
   2454 HBC2         14.7162      23.8866      -0.0701 H       153 HEM        0.1000
   2455 C4C          14.6664      27.4008       2.2893 C.2     153 HEM        0.0200
   2456 CHD          15.2417      28.6049       1.7712 C.1     153 HEM       -0.1100
   2457 HHD          15.5759      28.6043       0.7424 H       153 HEM        0.1500
   2458 C1D          15.5133      29.8164       2.4599 C.2     153 HEM        0.0300
   2459 ND           15.2191      30.0014       3.7930 N.2     153 HEM       -0.1800
   2460 C2D          16.1813      30.9252       1.8571 C.2     153 HEM        0.0200
   2461 CMD          16.6936      31.0509       0.4393 C.3     153 HEM       -0.2650
   2462 HMD1         17.1341      30.1130       0.0814 H       153 HEM        0.0750
   2463 HMD2         17.4760      31.8146       0.3618 H       153 HEM        0.0750
   2464 HMD3         15.8915      31.3355      -0.2509 H       153 HEM        0.0750
   2465 C3D          16.3481      31.8523       2.9066 C.2     153 HEM       -0.0200
   2466 C4D          15.7320      31.2555       4.0518 C.2     153 HEM        0.0200
   2467 CHA          15.6549      31.8720       5.3359 C.1     153 HEM       -0.1100
   2468 HHA          16.0207      32.8924       5.3957 H       153 HEM        0.1500
   2469 CAD          17.1636      33.1171       2.8481 C.3     153 HEM       -0.1600
   2470 HAD1         16.7940      33.8625       3.5612 H       153 HEM        0.1000
   2471 HAD2         17.0636      33.5832       1.8598 H       153 HEM        0.1000
   2472 CBD          18.6566      32.8310       3.1265 C.3     153 HEM       -0.3000
   2473 HBD1         19.0562      32.1719       2.3489 H       153 HEM        0.1000
   2474 HBD2         18.7776      32.3444       4.0989 H       153 HEM        0.1000
   2475 CGD          19.4961      34.0992       3.1298 C.2     153 HEM        0.3000
   2476 O1D          19.8717      34.5220       4.2096 O.3     153 HEM       -0.5000
   2477 O2D          19.7804      34.5864       2.0521 O.3     153 HEM       -0.5000
@<TRIPOS>BOND
      1    2389    2387 1
      2    2391    2389 1
      3    2394    2391 1
      4    2397    2394 1
      5    2398    2397 2
      6    2399    2397 am
      7    2402    2389 1
      8    2403    2402 2
      9    2404    2402 1
     10    2369    2367 1
     11    2371    2369 1
     12    2374    2371 1
     13    2375    2374 ar
     14    2377    2375 ar
     15    2379    2377 ar
     16    2381    2379 ar
     17    2383    2374 ar
     18    2383    2381 ar
     19    2385    2369 1
     20    2385    2387 am
     21    2386    2385 2
     22    2362    2360 1
     23    2365    2362 1
     24    2365    2367 am
     25    2366    2365 2
     26    2343    2341 1
     27    2345    2343 1
     28    2348    2345 1
     29    2350    2348 1
     30    2354    2348 1
     31    2358    2343 1
     32    2358    2360 am
     33    2359    2358 2
     34    2328    2326 1
     35    2330    2328 1
     36    2333    2330 1
     37    2336    2333 1
     38    2337    2336 ar
     39    2338    2336 ar
     40    2339    2328 1
     41    2339    2341 am
     42    2340    2339 2
     43    2306    2304 1
     44    2308    2306 1
     45    2311    2308 1
     46    2314    2311 1
     47    2317    2314 1
     48    2320    2317 1
     49    2324    2306 1
     50    2324    2326 am
     51    2325    2324 2
     52    2285    2283 1
     53    2287    2285 1
     54    2290    2287 1
     55    2291    2290 ar
     56    2293    2291 ar
     57    2295    2293 ar
     58    2296    2295 1
     59    2298    2295 ar
     60    2300    2290 ar
     61    2300    2298 ar
     62    2302    2285 1
     63    2302    2304 am
     64    2303    2302 2
     65    2263    2261 1
     66    2265    2263 1
     67    2268    2265 1
     68    2271    2268 1
     69    2274    2271 1
     70    2277    2274 1
     71    2281    2263 1
     72    2281    2283 am
     73    2282    2281 2
     74    2253    2251 1
     75    2255    2253 1
     76    2259    2253 1
     77    2259    2261 am
     78    2260    2259 2
     79    2243    2241 1
     80    2245    2243 1
     81    2249    2243 1
     82    2249    2251 am
     83    2250    2249 2
     84    2224    2222 1
     85    2226    2224 1
     86    2228    2226 1
     87    2232    2226 1
     88    2235    2232 1
     89    2239    2224 1
     90    2239    2241 am
     91    2240    2239 2
     92    2212    2210 1
     93    2214    2212 1
     94    2217    2214 1
     95    2218    2217 ar
     96    2219    2217 ar
     97    2220    2212 1
     98    2220    2222 am
     99    2221    2220 2
    100    2198    2196 1
    101    2200    2198 1
    102    2203    2200 1
    103    2204    2203 2
    104    2205    2203 am
    105    2208    2198 1
    106    2208    2210 am
    107    2209    2208 2
    108    2174    2172 1
    109    2176    2174 1
    110    2179    2176 1
    111    2182    2179 1
    112    2185    2182 1
    113    2187    2185 ar
    114    2188    2187 ar
    115    2191    2187 ar
    116    2194    2174 1
    117    2194    2196 am
    118    2195    2194 2
    119    2154    2152 1
    120    2156    2154 1
    121    2159    2156 1
    122    2160    2159 ar
    123    2162    2160 ar
    124    2164    2162 ar
    125    2166    2164 ar
    126    2168    2159 ar
    127    2168    2166 ar
    128    2170    2154 1
    129    2170    2172 am
    130    2171    2170 2
    131    2135    2133 1
    132    2137    2135 1
    133    2140    2137 1
    134    2142    2140 1
    135    2146    2140 1
    136    2150    2135 1
    137    2150    2152 am
    138    2151    2150 2
    139    2120    2118 1
    140    2122    2120 1
    141    2125    2122 1
    142    2128    2125 1
    143    2129    2128 ar
    144    2130    2128 ar
    145    2131    2120 1
    146    2131    2133 am
    147    2132    2131 2
    148    2101    2099 1
    149    2103    2101 1
    150    2106    2103 1
    151    2108    2106 1
    152    2112    2106 1
    153    2116    2101 1
    154    2116    2118 am
    155    2117    2116 2
    156    2091    2089 1
    157    2093    2091 1
    158    2097    2091 1
    159    2097    2099 am
    160    2098    2097 2
    161    2069    2067 1
    162    2071    2069 1
    163    2074    2071 1
    164    2077    2074 1
    165    2080    2077 1
    166    2083    2080 1
    167    2087    2069 1
    168    2087    2089 am
    169    2088    2087 2
    170    2055    2053 1
    171    2057    2055 1
    172    2059    2057 1
    173    2063    2057 1
    174    2065    2055 1
    175    2065    2067 am
    176    2066    2065 2
    177    2038    2036 1
    178    2040    2038 1
    179    2043    2040 1
    180    2046    2043 1
    181    2047    2046 1
    182    2051    2038 1
    183    2051    2053 am
    184    2052    2051 2
    185    2028    2026 1
    186    2030    2028 1
    187    2034    2028 1
    188    2034    2036 am
    189    2035    2034 2
    190    2021    2019 1
    191    2024    2021 1
    192    2024    2026 am
    193    2025    2024 2
    194    2004    2002 1
    195    2006    2004 1
    196    2009    2006 1
    197    2012    2009 1
    198    2013    2012 2
    199    2014    2012 am
    200    2017    2004 1
    201    2017    2019 am
    202    2018    2017 2
    203    1994    1992 1
    204    1996    1994 1
    205    2000    1994 1
    206    2000    2002 am
    207    2001    2000 2
    208    1982    1980 1
    209    1984    1982 1
    210    1987    1984 1
    211    1988    1987 ar
    212    1989    1987 ar
    213    1990    1982 1
    214    1990    1992 am
    215    1991    1990 2
    216    1972    1970 1
    217    1974    1972 1
    218    1978    1972 1
    219    1978    1980 am
    220    1979    1978 2
    221    1965    1963 1
    222    1968    1965 1
    223    1968    1970 am
    224    1969    1968 2
    225    1945    1943 1
    226    1947    1945 1
    227    1950    1947 1
    228    1951    1950 ar
    229    1953    1951 ar
    230    1955    1953 ar
    231    1957    1955 ar
    232    1959    1950 ar
    233    1959    1957 ar
    234    1961    1945 1
    235    1961    1963 am
    236    1962    1961 2
    237    1933    1931 1
    238    1935    1933 1
    239    1938    1935 1
    240    1939    1938 ar
    241    1940    1938 ar
    242    1941    1933 1
    243    1941    1943 am
    244    1942    1941 2
    245    1926    1924 1
    246    1929    1926 1
    247    1929    1931 am
    248    1930    1929 2
    249    1911    1910 1
    250    1914    1911 1
    251    1917    1914 1
    252    1920    1910 1
    253    1920    1917 1
    254    1922    1920 1
    255    1922    1924 am
    256    1923    1922 2
    257    1895    1893 1
    258    1897    1895 1
    259    1900    1897 1
    260    1901    1900 1
    261    1902    1901 2
    262    1904    1902 1
    263    1906    1900 2
    264    1906    1904 1
    265    1908    1895 1
    266    1908    1910 am
    267    1909    1908 2
    268    1873    1871 1
    269    1875    1873 1
    270    1878    1875 1
    271    1881    1878 1
    272    1884    1881 1
    273    1887    1884 1
    274    1891    1873 1
    275    1891    1893 am
    276    1892    1891 2
    277    1862    1860 1
    278    1864    1862 1
    279    1867    1864 1
    280    1869    1862 1
    281    1869    1871 am
    282    1870    1869 2
    283    1845    1843 1
    284    1847    1845 1
    285    1850    1847 1
    286    1851    1850 1
    287    1852    1851 2
    288    1854    1852 1
    289    1856    1850 2
    290    1856    1854 1
    291    1858    1845 1
    292    1858    1860 am
    293    1859    1858 2
    294    1826    1824 1
    295    1828    1826 1
    296    1831    1828 1
    297    1833    1831 1
    298    1837    1831 1
    299    1841    1826 1
    300    1841    1843 am
    301    1842    1841 2
    302    1810    1808 1
    303    1812    1810 1
    304    1814    1812 1
    305    1818    1812 1
    306    1822    1810 1
    307    1822    1824 am
    308    1823    1822 2
    309    1793    1791 1
    310    1795    1793 1
    311    1798    1795 1
    312    1799    1798 1
    313    1800    1799 2
    314    1802    1800 1
    315    1804    1798 2
    316    1804    1802 1
    317    1806    1793 1
    318    1806    1808 am
    319    1807    1806 2
    320    1774    1772 1
    321    1776    1774 1
    322    1778    1776 1
    323    1782    1776 1
    324    1785    1782 1
    325    1789    1774 1
    326    1789    1791 am
    327    1790    1789 2
    328    1755    1753 1
    329    1757    1755 1
    330    1759    1757 1
    331    1763    1757 1
    332    1766    1763 1
    333    1770    1755 1
    334    1770    1772 am
    335    1771    1770 2
    336    1745    1743 1
    337    1747    1745 1
    338    1751    1745 1
    339    1751    1753 am
    340    1752    1751 2
    341    1733    1731 1
    342    1735    1733 1
    343    1738    1735 1
    344    1739    1738 ar
    345    1740    1738 ar
    346    1741    1733 1
    347    1741    1743 am
    348    1742    1741 2
    349    1722    1720 1
    350    1724    1722 1
    351    1727    1724 1
    352    1729    1722 1
    353    1729    1731 am
    354    1730    1729 2
    355    1703    1701 1
    356    1705    1703 1
    357    1707    1705 1
    358    1711    1705 1
    359    1714    1711 1
    360    1718    1703 1
    361    1718    1720 am
    362    1719    1718 2
    363    1683    1681 1
    364    1685    1683 1
    365    1688    1685 1
    366    1689    1688 ar
    367    1691    1689 ar
    368    1693    1691 ar
    369    1695    1693 ar
    370    1697    1688 ar
    371    1697    1695 ar
    372    1699    1683 1
    373    1699    1701 am
    374    1700    1699 2
    375    1668    1666 1
    376    1670    1668 1
    377    1673    1670 1
    378    1676    1673 1
    379    1677    1676 ar
    380    1678    1676 ar
    381    1679    1668 1
    382    1679    1681 am
    383    1680    1679 2
    384    1649    1647 1
    385    1651    1649 1
    386    1654    1651 1
    387    1656    1654 1
    388    1660    1654 1
    389    1664    1649 1
    390    1664    1666 am
    391    1665    1664 2
    392    1628    1626 1
    393    1630    1628 1
    394    1633    1630 1
    395    1634    1633 ar
    396    1636    1634 ar
    397    1638    1636 ar
    398    1639    1638 1
    399    1641    1638 ar
    400    1643    1633 ar
    401    1643    1641 ar
    402    1645    1628 1
    403    1645    1647 am
    404    1646    1645 2
    405    1606    1604 1
    406    1608    1606 1
    407    1611    1608 1
    408    1614    1611 1
    409    1617    1614 1
    410    1620    1617 1
    411    1624    1606 1
    412    1624    1626 am
    413    1625    1624 2
    414    1587    1585 1
    415    1589    1587 1
    416    1591    1589 1
    417    1595    1589 1
    418    1598    1595 1
    419    1602    1587 1
    420    1602    1604 am
    421    1603    1602 2
    422    1572    1571 1
    423    1575    1572 1
    424    1578    1575 1
    425    1581    1571 1
    426    1581    1578 1
    427    1583    1581 1
    428    1583    1585 am
    429    1584    1583 2
    430    1554    1552 1
    431    1556    1554 1
    432    1558    1556 1
    433    1562    1556 1
    434    1565    1562 1
    435    1569    1554 1
    436    1569    1571 am
    437    1570    1569 2
    438    1532    1530 1
    439    1534    1532 1
    440    1537    1534 1
    441    1540    1537 1
    442    1543    1540 1
    443    1546    1543 1
    444    1550    1532 1
    445    1550    1552 am
    446    1551    1550 2
    447    1515    1513 1
    448    1517    1515 1
    449    1520    1517 1
    450    1521    1520 1
    451    1522    1521 2
    452    1524    1522 1
    453    1526    1520 2
    454    1526    1524 1
    455    1528    1515 1
    456    1528    1530 am
    457    1529    1528 2
    458    1493    1491 1
    459    1495    1493 1
    460    1498    1495 1
    461    1501    1498 1
    462    1504    1501 1
    463    1507    1504 1
    464    1511    1493 1
    465    1511    1513 am
    466    1512    1511 2
    467    1479    1477 1
    468    1481    1479 1
    469    1483    1481 1
    470    1487    1481 1
    471    1489    1479 1
    472    1489    1491 am
    473    1490    1489 2
    474    1469    1467 1
    475    1471    1469 1
    476    1475    1469 1
    477    1475    1477 am
    478    1476    1475 2
    479    1452    1450 1
    480    1454    1452 1
    481    1457    1454 1
    482    1458    1457 1
    483    1459    1458 2
    484    1461    1459 1
    485    1463    1457 2
    486    1463    1461 1
    487    1465    1452 1
    488    1465    1467 am
    489    1466    1465 2
    490    1441    1439 1
    491    1443    1441 1
    492    1446    1443 1
    493    1448    1441 1
    494    1448    1450 am
    495    1449    1448 2
    496    1424    1422 1
    497    1426    1424 1
    498    1429    1426 1
    499    1432    1429 1
    500    1433    1432 2
    501    1434    1432 am
    502    1437    1424 1
    503    1437    1439 am
    504    1438    1437 2
    505    1414    1412 1
    506    1416    1414 1
    507    1420    1414 1
    508    1420    1422 am
    509    1421    1420 2
    510    1395    1393 1
    511    1397    1395 1
    512    1400    1397 1
    513    1402    1400 1
    514    1406    1400 1
    515    1410    1395 1
    516    1410    1412 am
    517    1411    1410 2
    518    1380    1379 1
    519    1383    1380 1
    520    1386    1383 1
    521    1389    1379 1
    522    1389    1386 1
    523    1391    1389 1
    524    1391    1393 am
    525    1392    1391 2
    526    1359    1357 1
    527    1361    1359 1
    528    1364    1361 1
    529    1367    1364 1
    530    1370    1367 1
    531    1373    1370 1
    532    1377    1359 1
    533    1377    1379 am
    534    1378    1377 2
    535    1340    1338 1
    536    1342    1340 1
    537    1345    1342 1
    538    1347    1345 1
    539    1351    1345 1
    540    1355    1340 1
    541    1355    1357 am
    542    1356    1355 2
    543    1325    1323 1
    544    1327    1325 1
    545    1330    1327 1
    546    1333    1330 1
    547    1334    1333 ar
    548    1335    1333 ar
    549    1336    1325 1
    550    1336    1338 am
    551    1337    1336 2
    552    1315    1313 1
    553    1317    1315 1
    554    1321    1315 1
    555    1321    1323 am
    556    1322    1321 2
    557    1300    1298 1
    558    1302    1300 1
    559    1305    1302 1
    560    1308    1305 1
    561    1309    1308 ar
    562    1310    1308 ar
    563    1311    1300 1
    564    1311    1313 am
    565    1312    1311 2
    566    1283    1281 1
    567    1285    1283 1
    568    1288    1285 1
    569    1289    1288 1
    570    1290    1289 2
    571    1292    1290 1
    572    1294    1288 2
    573    1294    1292 1
    574    1296    1283 1
    575    1296    1298 am
    576    1297    1296 2
    577    1266    1264 1
    578    1268    1266 1
    579    1271    1268 1
    580    1272    1271 1
    581    1273    1272 2
    582    1275    1273 1
    583    1277    1271 2
    584    1277    1275 1
    585    1279    1266 1
    586    1279    1281 am
    587    1280    1279 2
    588    1259    1257 1
    589    1262    1259 1
    590    1262    1264 am
    591    1263    1262 2
    592    1237    1235 1
    593    1239    1237 1
    594    1242    1239 1
    595    1245    1242 1
    596    1248    1245 1
    597    1251    1248 1
    598    1255    1237 1
    599    1255    1257 am
    600    1256    1255 2
    601    1215    1213 1
    602    1217    1215 1
    603    1220    1217 1
    604    1223    1220 1
    605    1226    1223 1
    606    1229    1226 1
    607    1233    1215 1
    608    1233    1235 am
    609    1234    1233 2
    610    1193    1191 1
    611    1195    1193 1
    612    1198    1195 1
    613    1201    1198 1
    614    1204    1201 1
    615    1207    1204 1
    616    1211    1193 1
    617    1211    1213 am
    618    1212    1211 2
    619    1174    1172 1
    620    1176    1174 1
    621    1179    1176 1
    622    1181    1179 1
    623    1185    1179 1
    624    1189    1174 1
    625    1189    1191 am
    626    1190    1189 2
    627    1155    1153 1
    628    1157    1155 1
    629    1159    1157 1
    630    1163    1157 1
    631    1166    1163 1
    632    1170    1155 1
    633    1170    1172 am
    634    1171    1170 2
    635    1148    1146 1
    636    1151    1148 1
    637    1151    1153 am
    638    1152    1151 2
    639    1141    1139 1
    640    1144    1141 1
    641    1144    1146 am
    642    1145    1144 2
    643    1122    1120 1
    644    1124    1122 1
    645    1127    1124 1
    646    1129    1127 1
    647    1133    1127 1
    648    1137    1122 1
    649    1137    1139 am
    650    1138    1137 2
    651    1112    1110 1
    652    1114    1112 1
    653    1118    1112 1
    654    1118    1120 am
    655    1119    1118 2
    656    1098    1096 1
    657    1100    1098 1
    658    1102    1100 1
    659    1106    1100 1
    660    1108    1098 1
    661    1108    1110 am
    662    1109    1108 2
    663    1079    1077 1
    664    1081    1079 1
    665    1084    1081 1
    666    1086    1084 1
    667    1090    1084 1
    668    1094    1079 1
    669    1094    1096 am
    670    1095    1094 2
    671    1063    1061 1
    672    1065    1063 1
    673    1067    1065 1
    674    1071    1065 1
    675    1075    1063 1
    676    1075    1077 am
    677    1076    1075 2
    678    1047    1045 1
    679    1049    1047 1
    680    1051    1049 1
    681    1055    1049 1
    682    1059    1047 1
    683    1059    1061 am
    684    1060    1059 2
    685    1033    1031 1
    686    1035    1033 1
    687    1037    1035 1
    688    1041    1035 1
    689    1043    1033 1
    690    1043    1045 am
    691    1044    1043 2
    692    1026    1024 1
    693    1029    1026 1
    694    1029    1031 am
    695    1030    1029 2
    696    1009    1007 1
    697    1011    1009 1
    698    1014    1011 1
    699    1015    1014 1
    700    1016    1015 2
    701    1018    1016 1
    702    1020    1014 2
    703    1020    1018 1
    704    1022    1009 1
    705    1022    1024 am
    706    1023    1022 2
    707     987     985 1
    708     989     987 1
    709     992     989 1
    710     995     992 1
    711     998     995 1
    712    1001     998 1
    713    1005     987 1
    714    1005    1007 am
    715    1006    1005 2
    716     965     963 1
    717     967     965 1
    718     970     967 1
    719     973     970 1
    720     976     973 1
    721     979     976 1
    722     983     965 1
    723     983     985 am
    724     984     983 2
    725     946     944 1
    726     948     946 1
    727     951     948 1
    728     953     951 1
    729     957     951 1
    730     961     946 1
    731     961     963 am
    732     962     961 2
    733     934     932 1
    734     936     934 1
    735     939     936 1
    736     940     939 ar
    737     941     939 ar
    738     942     934 1
    739     942     944 am
    740     943     942 2
    741     919     917 1
    742     921     919 1
    743     924     921 1
    744     927     924 1
    745     928     927 ar
    746     929     927 ar
    747     930     919 1
    748     930     932 am
    749     931     930 2
    750     908     906 1
    751     910     908 1
    752     913     910 1
    753     915     908 1
    754     915     917 am
    755     916     915 2
    756     898     896 1
    757     900     898 1
    758     904     898 1
    759     904     906 am
    760     905     904 2
    761     876     874 1
    762     878     876 1
    763     881     878 1
    764     884     881 1
    765     887     884 1
    766     890     887 1
    767     894     876 1
    768     894     896 am
    769     895     894 2
    770     859     857 1
    771     861     859 1
    772     864     861 1
    773     867     864 1
    774     868     867 1
    775     872     859 1
    776     872     874 am
    777     873     872 2
    778     844     842 1
    779     846     844 1
    780     849     846 1
    781     852     849 1
    782     853     852 ar
    783     854     852 ar
    784     855     844 1
    785     855     857 am
    786     856     855 2
    787     834     832 1
    788     836     834 1
    789     840     834 1
    790     840     842 am
    791     841     840 2
    792     819     817 1
    793     821     819 1
    794     824     821 1
    795     827     824 1
    796     828     827 ar
    797     829     827 ar
    798     830     819 1
    799     830     832 am
    800     831     830 2
    801     805     803 1
    802     807     805 1
    803     809     807 1
    804     813     807 1
    805     815     805 1
    806     815     817 am
    807     816     815 2
    808     783     781 1
    809     785     783 1
    810     788     785 1
    811     791     788 1
    812     794     791 1
    813     797     794 1
    814     801     783 1
    815     801     803 am
    816     802     801 2
    817     764     762 1
    818     766     764 1
    819     769     766 1
    820     771     769 1
    821     775     769 1
    822     779     764 1
    823     779     781 am
    824     780     779 2
    825     747     745 1
    826     749     747 1
    827     752     749 1
    828     753     752 1
    829     754     753 2
    830     756     754 1
    831     758     752 2
    832     758     756 1
    833     760     747 1
    834     760     762 am
    835     761     760 2
    836     725     723 1
    837     727     725 1
    838     730     727 1
    839     733     730 1
    840     736     733 1
    841     739     736 1
    842     743     725 1
    843     743     745 am
    844     744     743 2
    845     705     703 1
    846     707     705 1
    847     710     707 1
    848     711     710 ar
    849     713     711 ar
    850     715     713 ar
    851     717     715 ar
    852     719     710 ar
    853     719     717 ar
    854     721     705 1
    855     721     723 am
    856     722     721 2
    857     683     681 1
    858     685     683 1
    859     688     685 1
    860     691     688 1
    861     694     691 1
    862     697     694 1
    863     701     683 1
    864     701     703 am
    865     702     701 2
    866     671     669 1
    867     673     671 1
    868     676     673 1
    869     677     676 ar
    870     678     676 ar
    871     679     671 1
    872     679     681 am
    873     680     679 2
    874     651     649 1
    875     653     651 1
    876     656     653 1
    877     657     656 ar
    878     659     657 ar
    879     661     659 ar
    880     663     661 ar
    881     665     656 ar
    882     665     663 ar
    883     667     651 1
    884     667     669 am
    885     668     667 2
    886     629     627 1
    887     631     629 1
    888     634     631 1
    889     637     634 1
    890     640     637 1
    891     643     640 1
    892     647     629 1
    893     647     649 am
    894     648     647 2
    895     614     612 1
    896     616     614 1
    897     619     616 1
    898     622     619 1
    899     623     622 ar
    900     624     622 ar
    901     625     614 1
    902     625     627 am
    903     626     625 2
    904     595     593 1
    905     597     595 1
    906     600     597 1
    907     602     600 1
    908     606     600 1
    909     610     595 1
    910     610     612 am
    911     611     610 2
    912     581     579 1
    913     583     581 1
    914     585     583 1
    915     589     583 1
    916     591     581 1
    917     591     593 am
    918     592     591 2
    919     566     564 1
    920     568     566 1
    921     571     568 1
    922     574     571 1
    923     575     574 ar
    924     576     574 ar
    925     577     566 1
    926     577     579 am
    927     578     577 2
    928     551     550 1
    929     554     551 1
    930     557     554 1
    931     560     550 1
    932     560     557 1
    933     562     560 1
    934     562     564 am
    935     563     562 2
    936     535     533 1
    937     537     535 1
    938     540     537 1
    939     541     540 1
    940     542     541 2
    941     544     542 1
    942     546     540 2
    943     546     544 1
    944     548     535 1
    945     548     550 am
    946     549     548 2
    947     528     526 1
    948     531     528 1
    949     531     533 am
    950     532     531 2
    951     514     512 1
    952     516     514 1
    953     518     516 1
    954     522     516 1
    955     524     514 1
    956     524     526 am
    957     525     524 2
    958     494     492 1
    959     496     494 1
    960     499     496 1
    961     500     499 ar
    962     502     500 ar
    963     504     502 ar
    964     506     504 ar
    965     508     499 ar
    966     508     506 ar
    967     510     494 1
    968     510     512 am
    969     511     510 2
    970     475     473 1
    971     477     475 1
    972     480     477 1
    973     482     480 1
    974     486     480 1
    975     490     475 1
    976     490     492 am
    977     491     490 2
    978     451     449 1
    979     453     451 1
    980     456     453 1
    981     459     456 1
    982     462     459 1
    983     464     462 ar
    984     465     464 ar
    985     468     464 ar
    986     471     451 1
    987     471     473 am
    988     472     471 2
    989     432     430 1
    990     434     432 1
    991     436     434 1
    992     440     434 1
    993     443     440 1
    994     447     432 1
    995     447     449 am
    996     448     447 2
    997     413     411 1
    998     415     413 1
    999     418     415 1
   1000     420     418 1
   1001     424     418 1
   1002     428     413 1
   1003     428     430 am
   1004     429     428 2
   1005     397     395 1
   1006     399     397 1
   1007     401     399 1
   1008     405     399 1
   1009     409     397 1
   1010     409     411 am
   1011     410     409 2
   1012     382     380 1
   1013     384     382 1
   1014     387     384 1
   1015     390     387 1
   1016     391     390 ar
   1017     392     390 ar
   1018     393     382 1
   1019     393     395 am
   1020     394     393 2
   1021     365     363 1
   1022     367     365 1
   1023     370     367 1
   1024     373     370 1
   1025     374     373 2
   1026     375     373 am
   1027     378     365 1
   1028     378     380 am
   1029     379     378 2
   1030     358     356 1
   1031     361     358 1
   1032     361     363 am
   1033     362     361 2
   1034     341     339 1
   1035     343     341 1
   1036     346     343 1
   1037     347     346 1
   1038     348     347 2
   1039     350     348 1
   1040     352     346 2
   1041     352     350 1
   1042     354     341 1
   1043     354     356 am
   1044     355     354 2
   1045     334     332 1
   1046     337     334 1
   1047     337     339 am
   1048     338     337 2
   1049     324     322 1
   1050     326     324 1
   1051     330     324 1
   1052     330     332 am
   1053     331     330 2
   1054     305     303 1
   1055     307     305 1
   1056     309     307 1
   1057     313     307 1
   1058     316     313 1
   1059     320     305 1
   1060     320     322 am
   1061     321     320 2
   1062     293     291 1
   1063     295     293 1
   1064     298     295 1
   1065     299     298 ar
   1066     300     298 ar
   1067     301     293 1
   1068     301     303 am
   1069     302     301 2
   1070     283     281 1
   1071     285     283 1
   1072     289     283 1
   1073     289     291 am
   1074     290     289 2
   1075     268     266 1
   1076     270     268 1
   1077     273     270 1
   1078     276     273 1
   1079     277     276 ar
   1080     278     276 ar
   1081     279     268 1
   1082     279     281 am
   1083     280     279 2
   1084     252     250 1
   1085     254     252 1
   1086     256     254 1
   1087     260     254 1
   1088     264     252 1
   1089     264     266 am
   1090     265     264 2
   1091     230     228 1
   1092     232     230 1
   1093     235     232 1
   1094     238     235 1
   1095     241     238 1
   1096     244     241 1
   1097     248     230 1
   1098     248     250 am
   1099     249     248 2
   1100     223     221 1
   1101     226     223 1
   1102     226     228 am
   1103     227     226 2
   1104     199     197 1
   1105     201     199 1
   1106     204     201 1
   1107     205     204 2
   1108     207     205 1
   1109     209     207 1
   1110     210     209 ar
   1111     212     210 ar
   1112     214     212 ar
   1113     216     214 ar
   1114     218     204 1
   1115     218     209 ar
   1116     218     216 ar
   1117     219     199 1
   1118     219     221 am
   1119     220     219 2
   1120     183     181 1
   1121     185     183 1
   1122     187     185 1
   1123     191     185 1
   1124     195     183 1
   1125     195     197 am
   1126     196     195 2
   1127     169     167 1
   1128     171     169 1
   1129     174     171 1
   1130     175     174 2
   1131     176     174 am
   1132     179     169 1
   1133     179     181 am
   1134     180     179 2
   1135     150     148 1
   1136     152     150 1
   1137     155     152 1
   1138     157     155 1
   1139     161     155 1
   1140     165     150 1
   1141     165     167 am
   1142     166     165 2
   1143     134     132 1
   1144     136     134 1
   1145     138     136 1
   1146     142     136 1
   1147     146     134 1
   1148     146     148 am
   1149     147     146 2
   1150     117     115 1
   1151     119     117 1
   1152     122     119 1
   1153     125     122 1
   1154     126     125 2
   1155     127     125 am
   1156     130     117 1
   1157     130     132 am
   1158     131     130 2
   1159     100      98 1
   1160     102     100 1
   1161     105     102 1
   1162     108     105 1
   1163     109     108 2
   1164     110     108 am
   1165     113     100 1
   1166     113     115 am
   1167     114     113 2
   1168      76      74 1
   1169      78      76 1
   1170      81      78 1
   1171      82      81 2
   1172      84      82 1
   1173      86      84 1
   1174      87      86 ar
   1175      89      87 ar
   1176      91      89 ar
   1177      93      91 ar
   1178      95      81 1
   1179      95      86 ar
   1180      95      93 ar
   1181      96      76 1
   1182      96      98 am
   1183      97      96 2
   1184      61      59 1
   1185      63      61 1
   1186      66      63 1
   1187      69      66 1
   1188      70      69 ar
   1189      71      69 ar
   1190      72      61 1
   1191      72      74 am
   1192      73      72 2
   1193      54      52 1
   1194      57      54 1
   1195      57      59 am
   1196      58      57 2
   1197      42      40 1
   1198      44      42 1
   1199      47      44 1
   1200      48      47 ar
   1201      49      47 ar
   1202      50      42 1
   1203      50      52 am
   1204      51      50 2
   1205      31      29 1
   1206      33      31 1
   1207      36      33 1
   1208      38      31 1
   1209      38      40 am
   1210      39      38 2
   1211      12      10 1
   1212      14      12 1
   1213      17      14 1
   1214      19      17 1
   1215      23      17 1
   1216      27      12 1
   1217      27      29 am
   1218      28      27 2
   1219       5       1 1
   1220       8       5 1
   1221       8      10 am
   1222       9       8 2
   1223    2475    2476 2
   1224    2475    2477 2
   1225    2472    2475 1
   1226    2469    2472 1
   1227    2466    2467 1
   1228    2465    2466 1
   1229    2465    2469 1
   1230    2460    2461 1
   1231    2460    2465 1
   1232    2459    2466 1
   1233    2458    2459 1
   1234    2458    2460 1
   1235    2456    2458 1
   1236    2455    2456 1
   1237    2450    2452 2
   1238    2449    2450 2
   1239    2449    2455 1
   1240    2444    2445 1
   1241    2444    2449 1
   1242    2443    2455 1
   1243    2442    2443 1
   1244    2442    2444 1
   1245    2440    2442 1
   1246    2439    2440 1
   1247    2434    2436 2
   1248    2433    2434 2
   1249    2433    2439 1
   1250    2428    2429 1
   1251    2428    2433 1
   1252    2427    2439 1
   1253    2426    2427 1
   1254    2426    2428 1
   1255    2424    2426 1
   1256    2423    2424 1
   1257    2418    2419 1
   1258    2418    2423 1
   1259    2415    2416 2
   1260    2415    2417 2
   1261    2412    2415 1
   1262    2409    2412 1
   1263    2408    2409 1
   1264    2408    2418 1
   1265    2407    2408 1
   1266    2407    2467 1
   1267    2406    2407 1
   1268    2406    2423 1
   1269    2405    2406 1
   1270    2405    2427 1
   1271    2405    2443 1
   1272    2405    2459 1
   1273    2388    2387 1
   1274    2390    2389 1
   1275    2392    2391 1
   1276    2393    2391 1
   1277    2395    2394 1
   1278    2396    2394 1
   1279    2400    2399 1
   1280    2401    2399 1
   1281    2368    2367 1
   1282    2370    2369 1
   1283    2372    2371 1
   1284    2373    2371 1
   1285    2376    2375 1
   1286    2378    2377 1
   1287    2380    2379 1
   1288    2382    2381 1
   1289    2384    2383 1
   1290    2361    2360 1
   1291    2363    2362 1
   1292    2364    2362 1
   1293    2342    2341 1
   1294    2344    2343 1
   1295    2346    2345 1
   1296    2347    2345 1
   1297    2349    2348 1
   1298    2351    2350 1
   1299    2352    2350 1
   1300    2353    2350 1
   1301    2355    2354 1
   1302    2356    2354 1
   1303    2357    2354 1
   1304    2327    2326 1
   1305    2329    2328 1
   1306    2331    2330 1
   1307    2332    2330 1
   1308    2334    2333 1
   1309    2335    2333 1
   1310    2305    2304 1
   1311    2307    2306 1
   1312    2309    2308 1
   1313    2310    2308 1
   1314    2312    2311 1
   1315    2313    2311 1
   1316    2315    2314 1
   1317    2316    2314 1
   1318    2318    2317 1
   1319    2319    2317 1
   1320    2321    2320 1
   1321    2322    2320 1
   1322    2323    2320 1
   1323    2284    2283 1
   1324    2286    2285 1
   1325    2288    2287 1
   1326    2289    2287 1
   1327    2292    2291 1
   1328    2294    2293 1
   1329    2297    2296 1
   1330    2299    2298 1
   1331    2301    2300 1
   1332    2262    2261 1
   1333    2264    2263 1
   1334    2266    2265 1
   1335    2267    2265 1
   1336    2269    2268 1
   1337    2270    2268 1
   1338    2272    2271 1
   1339    2273    2271 1
   1340    2275    2274 1
   1341    2276    2274 1
   1342    2278    2277 1
   1343    2279    2277 1
   1344    2280    2277 1
   1345    2252    2251 1
   1346    2254    2253 1
   1347    2256    2255 1
   1348    2257    2255 1
   1349    2258    2255 1
   1350    2242    2241 1
   1351    2244    2243 1
   1352    2246    2245 1
   1353    2247    2245 1
   1354    2248    2245 1
   1355    2223    2222 1
   1356    2225    2224 1
   1357    2227    2226 1
   1358    2229    2228 1
   1359    2230    2228 1
   1360    2231    2228 1
   1361    2233    2232 1
   1362    2234    2232 1
   1363    2236    2235 1
   1364    2237    2235 1
   1365    2238    2235 1
   1366    2211    2210 1
   1367    2213    2212 1
   1368    2215    2214 1
   1369    2216    2214 1
   1370    2197    2196 1
   1371    2199    2198 1
   1372    2201    2200 1
   1373    2202    2200 1
   1374    2206    2205 1
   1375    2207    2205 1
   1376    2173    2172 1
   1377    2175    2174 1
   1378    2177    2176 1
   1379    2178    2176 1
   1380    2180    2179 1
   1381    2181    2179 1
   1382    2183    2182 1
   1383    2184    2182 1
   1384    2186    2185 1
   1385    2189    2188 1
   1386    2190    2188 1
   1387    2192    2191 1
   1388    2193    2191 1
   1389    2153    2152 1
   1390    2155    2154 1
   1391    2157    2156 1
   1392    2158    2156 1
   1393    2161    2160 1
   1394    2163    2162 1
   1395    2165    2164 1
   1396    2167    2166 1
   1397    2169    2168 1
   1398    2134    2133 1
   1399    2136    2135 1
   1400    2138    2137 1
   1401    2139    2137 1
   1402    2141    2140 1
   1403    2143    2142 1
   1404    2144    2142 1
   1405    2145    2142 1
   1406    2147    2146 1
   1407    2148    2146 1
   1408    2149    2146 1
   1409    2119    2118 1
   1410    2121    2120 1
   1411    2123    2122 1
   1412    2124    2122 1
   1413    2126    2125 1
   1414    2127    2125 1
   1415    2100    2099 1
   1416    2102    2101 1
   1417    2104    2103 1
   1418    2105    2103 1
   1419    2107    2106 1
   1420    2109    2108 1
   1421    2110    2108 1
   1422    2111    2108 1
   1423    2113    2112 1
   1424    2114    2112 1
   1425    2115    2112 1
   1426    2090    2089 1
   1427    2092    2091 1
   1428    2094    2093 1
   1429    2095    2093 1
   1430    2096    2093 1
   1431    2068    2067 1
   1432    2070    2069 1
   1433    2072    2071 1
   1434    2073    2071 1
   1435    2075    2074 1
   1436    2076    2074 1
   1437    2078    2077 1
   1438    2079    2077 1
   1439    2081    2080 1
   1440    2082    2080 1
   1441    2084    2083 1
   1442    2085    2083 1
   1443    2086    2083 1
   1444    2054    2053 1
   1445    2056    2055 1
   1446    2058    2057 1
   1447    2060    2059 1
   1448    2061    2059 1
   1449    2062    2059 1
   1450    2064    2063 1
   1451    2037    2036 1
   1452    2039    2038 1
   1453    2041    2040 1
   1454    2042    2040 1
   1455    2044    2043 1
   1456    2045    2043 1
   1457    2048    2047 1
   1458    2049    2047 1
   1459    2050    2047 1
   1460    2027    2026 1
   1461    2029    2028 1
   1462    2031    2030 1
   1463    2032    2030 1
   1464    2033    2030 1
   1465    2020    2019 1
   1466    2022    2021 1
   1467    2023    2021 1
   1468    2003    2002 1
   1469    2005    2004 1
   1470    2007    2006 1
   1471    2008    2006 1
   1472    2010    2009 1
   1473    2011    2009 1
   1474    2015    2014 1
   1475    2016    2014 1
   1476    1993    1992 1
   1477    1995    1994 1
   1478    1997    1996 1
   1479    1998    1996 1
   1480    1999    1996 1
   1481    1981    1980 1
   1482    1983    1982 1
   1483    1985    1984 1
   1484    1986    1984 1
   1485    1971    1970 1
   1486    1973    1972 1
   1487    1975    1974 1
   1488    1976    1974 1
   1489    1977    1974 1
   1490    1964    1963 1
   1491    1966    1965 1
   1492    1967    1965 1
   1493    1944    1943 1
   1494    1946    1945 1
   1495    1948    1947 1
   1496    1949    1947 1
   1497    1952    1951 1
   1498    1954    1953 1
   1499    1956    1955 1
   1500    1958    1957 1
   1501    1960    1959 1
   1502    1932    1931 1
   1503    1934    1933 1
   1504    1936    1935 1
   1505    1937    1935 1
   1506    1925    1924 1
   1507    1927    1926 1
   1508    1928    1926 1
   1509    1912    1911 1
   1510    1913    1911 1
   1511    1915    1914 1
   1512    1916    1914 1
   1513    1918    1917 1
   1514    1919    1917 1
   1515    1921    1920 1
   1516    1894    1893 1
   1517    1896    1895 1
   1518    1898    1897 1
   1519    1899    1897 1
   1520    1903    1902 1
   1521    1905    1904 1
   1522    1907    1906 1
   1523    1872    1871 1
   1524    1874    1873 1
   1525    1876    1875 1
   1526    1877    1875 1
   1527    1879    1878 1
   1528    1880    1878 1
   1529    1882    1881 1
   1530    1883    1881 1
   1531    1885    1884 1
   1532    1886    1884 1
   1533    1888    1887 1
   1534    1889    1887 1
   1535    1890    1887 1
   1536    1861    1860 1
   1537    1863    1862 1
   1538    1865    1864 1
   1539    1866    1864 1
   1540    1868    1867 1
   1541    1844    1843 1
   1542    1846    1845 1
   1543    1848    1847 1
   1544    1849    1847 1
   1545    1853    1852 1
   1546    1855    1854 1
   1547    1857    1856 1
   1548    1825    1824 1
   1549    1827    1826 1
   1550    1829    1828 1
   1551    1830    1828 1
   1552    1832    1831 1
   1553    1834    1833 1
   1554    1835    1833 1
   1555    1836    1833 1
   1556    1838    1837 1
   1557    1839    1837 1
   1558    1840    1837 1
   1559    1809    1808 1
   1560    1811    1810 1
   1561    1813    1812 1
   1562    1815    1814 1
   1563    1816    1814 1
   1564    1817    1814 1
   1565    1819    1818 1
   1566    1820    1818 1
   1567    1821    1818 1
   1568    1792    1791 1
   1569    1794    1793 1
   1570    1796    1795 1
   1571    1797    1795 1
   1572    1801    1800 1
   1573    1803    1802 1
   1574    1805    1804 1
   1575    1773    1772 1
   1576    1775    1774 1
   1577    1777    1776 1
   1578    1779    1778 1
   1579    1780    1778 1
   1580    1781    1778 1
   1581    1783    1782 1
   1582    1784    1782 1
   1583    1786    1785 1
   1584    1787    1785 1
   1585    1788    1785 1
   1586    1754    1753 1
   1587    1756    1755 1
   1588    1758    1757 1
   1589    1760    1759 1
   1590    1761    1759 1
   1591    1762    1759 1
   1592    1764    1763 1
   1593    1765    1763 1
   1594    1767    1766 1
   1595    1768    1766 1
   1596    1769    1766 1
   1597    1744    1743 1
   1598    1746    1745 1
   1599    1748    1747 1
   1600    1749    1747 1
   1601    1750    1747 1
   1602    1732    1731 1
   1603    1734    1733 1
   1604    1736    1735 1
   1605    1737    1735 1
   1606    1721    1720 1
   1607    1723    1722 1
   1608    1725    1724 1
   1609    1726    1724 1
   1610    1728    1727 1
   1611    1702    1701 1
   1612    1704    1703 1
   1613    1706    1705 1
   1614    1708    1707 1
   1615    1709    1707 1
   1616    1710    1707 1
   1617    1712    1711 1
   1618    1713    1711 1
   1619    1715    1714 1
   1620    1716    1714 1
   1621    1717    1714 1
   1622    1682    1681 1
   1623    1684    1683 1
   1624    1686    1685 1
   1625    1687    1685 1
   1626    1690    1689 1
   1627    1692    1691 1
   1628    1694    1693 1
   1629    1696    1695 1
   1630    1698    1697 1
   1631    1667    1666 1
   1632    1669    1668 1
   1633    1671    1670 1
   1634    1672    1670 1
   1635    1674    1673 1
   1636    1675    1673 1
   1637    1648    1647 1
   1638    1650    1649 1
   1639    1652    1651 1
   1640    1653    1651 1
   1641    1655    1654 1
   1642    1657    1656 1
   1643    1658    1656 1
   1644    1659    1656 1
   1645    1661    1660 1
   1646    1662    1660 1
   1647    1663    1660 1
   1648    1627    1626 1
   1649    1629    1628 1
   1650    1631    1630 1
   1651    1632    1630 1
   1652    1635    1634 1
   1653    1637    1636 1
   1654    1640    1639 1
   1655    1642    1641 1
   1656    1644    1643 1
   1657    1605    1604 1
   1658    1607    1606 1
   1659    1609    1608 1
   1660    1610    1608 1
   1661    1612    1611 1
   1662    1613    1611 1
   1663    1615    1614 1
   1664    1616    1614 1
   1665    1618    1617 1
   1666    1619    1617 1
   1667    1621    1620 1
   1668    1622    1620 1
   1669    1623    1620 1
   1670    1586    1585 1
   1671    1588    1587 1
   1672    1590    1589 1
   1673    1592    1591 1
   1674    1593    1591 1
   1675    1594    1591 1
   1676    1596    1595 1
   1677    1597    1595 1
   1678    1599    1598 1
   1679    1600    1598 1
   1680    1601    1598 1
   1681    1573    1572 1
   1682    1574    1572 1
   1683    1576    1575 1
   1684    1577    1575 1
   1685    1579    1578 1
   1686    1580    1578 1
   1687    1582    1581 1
   1688    1553    1552 1
   1689    1555    1554 1
   1690    1557    1556 1
   1691    1559    1558 1
   1692    1560    1558 1
   1693    1561    1558 1
   1694    1563    1562 1
   1695    1564    1562 1
   1696    1566    1565 1
   1697    1567    1565 1
   1698    1568    1565 1
   1699    1531    1530 1
   1700    1533    1532 1
   1701    1535    1534 1
   1702    1536    1534 1
   1703    1538    1537 1
   1704    1539    1537 1
   1705    1541    1540 1
   1706    1542    1540 1
   1707    1544    1543 1
   1708    1545    1543 1
   1709    1547    1546 1
   1710    1548    1546 1
   1711    1549    1546 1
   1712    1514    1513 1
   1713    1516    1515 1
   1714    1518    1517 1
   1715    1519    1517 1
   1716    1523    1522 1
   1717    1525    1524 1
   1718    1527    1526 1
   1719    1492    1491 1
   1720    1494    1493 1
   1721    1496    1495 1
   1722    1497    1495 1
   1723    1499    1498 1
   1724    1500    1498 1
   1725    1502    1501 1
   1726    1503    1501 1
   1727    1505    1504 1
   1728    1506    1504 1
   1729    1508    1507 1
   1730    1509    1507 1
   1731    1510    1507 1
   1732    1478    1477 1
   1733    1480    1479 1
   1734    1482    1481 1
   1735    1484    1483 1
   1736    1485    1483 1
   1737    1486    1483 1
   1738    1488    1487 1
   1739    1468    1467 1
   1740    1470    1469 1
   1741    1472    1471 1
   1742    1473    1471 1
   1743    1474    1471 1
   1744    1451    1450 1
   1745    1453    1452 1
   1746    1455    1454 1
   1747    1456    1454 1
   1748    1460    1459 1
   1749    1462    1461 1
   1750    1464    1463 1
   1751    1440    1439 1
   1752    1442    1441 1
   1753    1444    1443 1
   1754    1445    1443 1
   1755    1447    1446 1
   1756    1423    1422 1
   1757    1425    1424 1
   1758    1427    1426 1
   1759    1428    1426 1
   1760    1430    1429 1
   1761    1431    1429 1
   1762    1435    1434 1
   1763    1436    1434 1
   1764    1413    1412 1
   1765    1415    1414 1
   1766    1417    1416 1
   1767    1418    1416 1
   1768    1419    1416 1
   1769    1394    1393 1
   1770    1396    1395 1
   1771    1398    1397 1
   1772    1399    1397 1
   1773    1401    1400 1
   1774    1403    1402 1
   1775    1404    1402 1
   1776    1405    1402 1
   1777    1407    1406 1
   1778    1408    1406 1
   1779    1409    1406 1
   1780    1381    1380 1
   1781    1382    1380 1
   1782    1384    1383 1
   1783    1385    1383 1
   1784    1387    1386 1
   1785    1388    1386 1
   1786    1390    1389 1
   1787    1358    1357 1
   1788    1360    1359 1
   1789    1362    1361 1
   1790    1363    1361 1
   1791    1365    1364 1
   1792    1366    1364 1
   1793    1368    1367 1
   1794    1369    1367 1
   1795    1371    1370 1
   1796    1372    1370 1
   1797    1374    1373 1
   1798    1375    1373 1
   1799    1376    1373 1
   1800    1339    1338 1
   1801    1341    1340 1
   1802    1343    1342 1
   1803    1344    1342 1
   1804    1346    1345 1
   1805    1348    1347 1
   1806    1349    1347 1
   1807    1350    1347 1
   1808    1352    1351 1
   1809    1353    1351 1
   1810    1354    1351 1
   1811    1324    1323 1
   1812    1326    1325 1
   1813    1328    1327 1
   1814    1329    1327 1
   1815    1331    1330 1
   1816    1332    1330 1
   1817    1314    1313 1
   1818    1316    1315 1
   1819    1318    1317 1
   1820    1319    1317 1
   1821    1320    1317 1
   1822    1299    1298 1
   1823    1301    1300 1
   1824    1303    1302 1
   1825    1304    1302 1
   1826    1306    1305 1
   1827    1307    1305 1
   1828    1282    1281 1
   1829    1284    1283 1
   1830    1286    1285 1
   1831    1287    1285 1
   1832    1291    1290 1
   1833    1293    1292 1
   1834    1295    1294 1
   1835    1265    1264 1
   1836    1267    1266 1
   1837    1269    1268 1
   1838    1270    1268 1
   1839    1274    1273 1
   1840    1276    1275 1
   1841    1278    1277 1
   1842    1258    1257 1
   1843    1260    1259 1
   1844    1261    1259 1
   1845    1236    1235 1
   1846    1238    1237 1
   1847    1240    1239 1
   1848    1241    1239 1
   1849    1243    1242 1
   1850    1244    1242 1
   1851    1246    1245 1
   1852    1247    1245 1
   1853    1249    1248 1
   1854    1250    1248 1
   1855    1252    1251 1
   1856    1253    1251 1
   1857    1254    1251 1
   1858    1214    1213 1
   1859    1216    1215 1
   1860    1218    1217 1
   1861    1219    1217 1
   1862    1221    1220 1
   1863    1222    1220 1
   1864    1224    1223 1
   1865    1225    1223 1
   1866    1227    1226 1
   1867    1228    1226 1
   1868    1230    1229 1
   1869    1231    1229 1
   1870    1232    1229 1
   1871    1192    1191 1
   1872    1194    1193 1
   1873    1196    1195 1
   1874    1197    1195 1
   1875    1199    1198 1
   1876    1200    1198 1
   1877    1202    1201 1
   1878    1203    1201 1
   1879    1205    1204 1
   1880    1206    1204 1
   1881    1208    1207 1
   1882    1209    1207 1
   1883    1210    1207 1
   1884    1173    1172 1
   1885    1175    1174 1
   1886    1177    1176 1
   1887    1178    1176 1
   1888    1180    1179 1
   1889    1182    1181 1
   1890    1183    1181 1
   1891    1184    1181 1
   1892    1186    1185 1
   1893    1187    1185 1
   1894    1188    1185 1
   1895    1154    1153 1
   1896    1156    1155 1
   1897    1158    1157 1
   1898    1160    1159 1
   1899    1161    1159 1
   1900    1162    1159 1
   1901    1164    1163 1
   1902    1165    1163 1
   1903    1167    1166 1
   1904    1168    1166 1
   1905    1169    1166 1
   1906    1147    1146 1
   1907    1149    1148 1
   1908    1150    1148 1
   1909    1140    1139 1
   1910    1142    1141 1
   1911    1143    1141 1
   1912    1121    1120 1
   1913    1123    1122 1
   1914    1125    1124 1
   1915    1126    1124 1
   1916    1128    1127 1
   1917    1130    1129 1
   1918    1131    1129 1
   1919    1132    1129 1
   1920    1134    1133 1
   1921    1135    1133 1
   1922    1136    1133 1
   1923    1111    1110 1
   1924    1113    1112 1
   1925    1115    1114 1
   1926    1116    1114 1
   1927    1117    1114 1
   1928    1097    1096 1
   1929    1099    1098 1
   1930    1101    1100 1
   1931    1103    1102 1
   1932    1104    1102 1
   1933    1105    1102 1
   1934    1107    1106 1
   1935    1078    1077 1
   1936    1080    1079 1
   1937    1082    1081 1
   1938    1083    1081 1
   1939    1085    1084 1
   1940    1087    1086 1
   1941    1088    1086 1
   1942    1089    1086 1
   1943    1091    1090 1
   1944    1092    1090 1
   1945    1093    1090 1
   1946    1062    1061 1
   1947    1064    1063 1
   1948    1066    1065 1
   1949    1068    1067 1
   1950    1069    1067 1
   1951    1070    1067 1
   1952    1072    1071 1
   1953    1073    1071 1
   1954    1074    1071 1
   1955    1046    1045 1
   1956    1048    1047 1
   1957    1050    1049 1
   1958    1052    1051 1
   1959    1053    1051 1
   1960    1054    1051 1
   1961    1056    1055 1
   1962    1057    1055 1
   1963    1058    1055 1
   1964    1032    1031 1
   1965    1034    1033 1
   1966    1036    1035 1
   1967    1038    1037 1
   1968    1039    1037 1
   1969    1040    1037 1
   1970    1042    1041 1
   1971    1025    1024 1
   1972    1027    1026 1
   1973    1028    1026 1
   1974    1008    1007 1
   1975    1010    1009 1
   1976    1012    1011 1
   1977    1013    1011 1
   1978    1017    1016 1
   1979    1019    1018 1
   1980    1021    1020 1
   1981     986     985 1
   1982     988     987 1
   1983     990     989 1
   1984     991     989 1
   1985     993     992 1
   1986     994     992 1
   1987     996     995 1
   1988     997     995 1
   1989     999     998 1
   1990    1000     998 1
   1991    1002    1001 1
   1992    1003    1001 1
   1993    1004    1001 1
   1994     964     963 1
   1995     966     965 1
   1996     968     967 1
   1997     969     967 1
   1998     971     970 1
   1999     972     970 1
   2000     974     973 1
   2001     975     973 1
   2002     977     976 1
   2003     978     976 1
   2004     980     979 1
   2005     981     979 1
   2006     982     979 1
   2007     945     944 1
   2008     947     946 1
   2009     949     948 1
   2010     950     948 1
   2011     952     951 1
   2012     954     953 1
   2013     955     953 1
   2014     956     953 1
   2015     958     957 1
   2016     959     957 1
   2017     960     957 1
   2018     933     932 1
   2019     935     934 1
   2020     937     936 1
   2021     938     936 1
   2022     918     917 1
   2023     920     919 1
   2024     922     921 1
   2025     923     921 1
   2026     925     924 1
   2027     926     924 1
   2028     907     906 1
   2029     909     908 1
   2030     911     910 1
   2031     912     910 1
   2032     914     913 1
   2033     897     896 1
   2034     899     898 1
   2035     901     900 1
   2036     902     900 1
   2037     903     900 1
   2038     875     874 1
   2039     877     876 1
   2040     879     878 1
   2041     880     878 1
   2042     882     881 1
   2043     883     881 1
   2044     885     884 1
   2045     886     884 1
   2046     888     887 1
   2047     889     887 1
   2048     891     890 1
   2049     892     890 1
   2050     893     890 1
   2051     858     857 1
   2052     860     859 1
   2053     862     861 1
   2054     863     861 1
   2055     865     864 1
   2056     866     864 1
   2057     869     868 1
   2058     870     868 1
   2059     871     868 1
   2060     843     842 1
   2061     845     844 1
   2062     847     846 1
   2063     848     846 1
   2064     850     849 1
   2065     851     849 1
   2066     833     832 1
   2067     835     834 1
   2068     837     836 1
   2069     838     836 1
   2070     839     836 1
   2071     818     817 1
   2072     820     819 1
   2073     822     821 1
   2074     823     821 1
   2075     825     824 1
   2076     826     824 1
   2077     804     803 1
   2078     806     805 1
   2079     808     807 1
   2080     810     809 1
   2081     811     809 1
   2082     812     809 1
   2083     814     813 1
   2084     782     781 1
   2085     784     783 1
   2086     786     785 1
   2087     787     785 1
   2088     789     788 1
   2089     790     788 1
   2090     792     791 1
   2091     793     791 1
   2092     795     794 1
   2093     796     794 1
   2094     798     797 1
   2095     799     797 1
   2096     800     797 1
   2097     763     762 1
   2098     765     764 1
   2099     767     766 1
   2100     768     766 1
   2101     770     769 1
   2102     772     771 1
   2103     773     771 1
   2104     774     771 1
   2105     776     775 1
   2106     777     775 1
   2107     778     775 1
   2108     746     745 1
   2109     748     747 1
   2110     750     749 1
   2111     751     749 1
   2112     755     754 1
   2113     757     756 1
   2114     759     758 1
   2115     724     723 1
   2116     726     725 1
   2117     728     727 1
   2118     729     727 1
   2119     731     730 1
   2120     732     730 1
   2121     734     733 1
   2122     735     733 1
   2123     737     736 1
   2124     738     736 1
   2125     740     739 1
   2126     741     739 1
   2127     742     739 1
   2128     704     703 1
   2129     706     705 1
   2130     708     707 1
   2131     709     707 1
   2132     712     711 1
   2133     714     713 1
   2134     716     715 1
   2135     718     717 1
   2136     720     719 1
   2137     682     681 1
   2138     684     683 1
   2139     686     685 1
   2140     687     685 1
   2141     689     688 1
   2142     690     688 1
   2143     692     691 1
   2144     693     691 1
   2145     695     694 1
   2146     696     694 1
   2147     698     697 1
   2148     699     697 1
   2149     700     697 1
   2150     670     669 1
   2151     672     671 1
   2152     674     673 1
   2153     675     673 1
   2154     650     649 1
   2155     652     651 1
   2156     654     653 1
   2157     655     653 1
   2158     658     657 1
   2159     660     659 1
   2160     662     661 1
   2161     664     663 1
   2162     666     665 1
   2163     628     627 1
   2164     630     629 1
   2165     632     631 1
   2166     633     631 1
   2167     635     634 1
   2168     636     634 1
   2169     638     637 1
   2170     639     637 1
   2171     641     640 1
   2172     642     640 1
   2173     644     643 1
   2174     645     643 1
   2175     646     643 1
   2176     613     612 1
   2177     615     614 1
   2178     617     616 1
   2179     618     616 1
   2180     620     619 1
   2181     621     619 1
   2182     594     593 1
   2183     596     595 1
   2184     598     597 1
   2185     599     597 1
   2186     601     600 1
   2187     603     602 1
   2188     604     602 1
   2189     605     602 1
   2190     607     606 1
   2191     608     606 1
   2192     609     606 1
   2193     580     579 1
   2194     582     581 1
   2195     584     583 1
   2196     586     585 1
   2197     587     585 1
   2198     588     585 1
   2199     590     589 1
   2200     565     564 1
   2201     567     566 1
   2202     569     568 1
   2203     570     568 1
   2204     572     571 1
   2205     573     571 1
   2206     552     551 1
   2207     553     551 1
   2208     555     554 1
   2209     556     554 1
   2210     558     557 1
   2211     559     557 1
   2212     561     560 1
   2213     534     533 1
   2214     536     535 1
   2215     538     537 1
   2216     539     537 1
   2217     543     542 1
   2218     545     544 1
   2219     547     546 1
   2220     527     526 1
   2221     529     528 1
   2222     530     528 1
   2223     513     512 1
   2224     515     514 1
   2225     517     516 1
   2226     519     518 1
   2227     520     518 1
   2228     521     518 1
   2229     523     522 1
   2230     493     492 1
   2231     495     494 1
   2232     497     496 1
   2233     498     496 1
   2234     501     500 1
   2235     503     502 1
   2236     505     504 1
   2237     507     506 1
   2238     509     508 1
   2239     474     473 1
   2240     476     475 1
   2241     478     477 1
   2242     479     477 1
   2243     481     480 1
   2244     483     482 1
   2245     484     482 1
   2246     485     482 1
   2247     487     486 1
   2248     488     486 1
   2249     489     486 1
   2250     450     449 1
   2251     452     451 1
   2252     454     453 1
   2253     455     453 1
   2254     457     456 1
   2255     458     456 1
   2256     460     459 1
   2257     461     459 1
   2258     463     462 1
   2259     466     465 1
   2260     467     465 1
   2261     469     468 1
   2262     470     468 1
   2263     431     430 1
   2264     433     432 1
   2265     435     434 1
   2266     437     436 1
   2267     438     436 1
   2268     439     436 1
   2269     441     440 1
   2270     442     440 1
   2271     444     443 1
   2272     445     443 1
   2273     446     443 1
   2274     412     411 1
   2275     414     413 1
   2276     416     415 1
   2277     417     415 1
   2278     419     418 1
   2279     421     420 1
   2280     422     420 1
   2281     423     420 1
   2282     425     424 1
   2283     426     424 1
   2284     427     424 1
   2285     396     395 1
   2286     398     397 1
   2287     400     399 1
   2288     402     401 1
   2289     403     401 1
   2290     404     401 1
   2291     406     405 1
   2292     407     405 1
   2293     408     405 1
   2294     381     380 1
   2295     383     382 1
   2296     385     384 1
   2297     386     384 1
   2298     388     387 1
   2299     389     387 1
   2300     364     363 1
   2301     366     365 1
   2302     368     367 1
   2303     369     367 1
   2304     371     370 1
   2305     372     370 1
   2306     376     375 1
   2307     377     375 1
   2308     357     356 1
   2309     359     358 1
   2310     360     358 1
   2311     340     339 1
   2312     342     341 1
   2313     344     343 1
   2314     345     343 1
   2315     349     348 1
   2316     351     350 1
   2317     353     352 1
   2318     333     332 1
   2319     335     334 1
   2320     336     334 1
   2321     323     322 1
   2322     325     324 1
   2323     327     326 1
   2324     328     326 1
   2325     329     326 1
   2326     304     303 1
   2327     306     305 1
   2328     308     307 1
   2329     310     309 1
   2330     311     309 1
   2331     312     309 1
   2332     314     313 1
   2333     315     313 1
   2334     317     316 1
   2335     318     316 1
   2336     319     316 1
   2337     292     291 1
   2338     294     293 1
   2339     296     295 1
   2340     297     295 1
   2341     282     281 1
   2342     284     283 1
   2343     286     285 1
   2344     287     285 1
   2345     288     285 1
   2346     267     266 1
   2347     269     268 1
   2348     271     270 1
   2349     272     270 1
   2350     274     273 1
   2351     275     273 1
   2352     251     250 1
   2353     253     252 1
   2354     255     254 1
   2355     257     256 1
   2356     258     256 1
   2357     259     256 1
   2358     261     260 1
   2359     262     260 1
   2360     263     260 1
   2361     229     228 1
   2362     231     230 1
   2363     233     232 1
   2364     234     232 1
   2365     236     235 1
   2366     237     235 1
   2367     239     238 1
   2368     240     238 1
   2369     242     241 1
   2370     243     241 1
   2371     245     244 1
   2372     246     244 1
   2373     247     244 1
   2374     222     221 1
   2375     224     223 1
   2376     225     223 1
   2377     198     197 1
   2378     200     199 1
   2379     202     201 1
   2380     203     201 1
   2381     206     205 1
   2382     208     207 1
   2383     211     210 1
   2384     213     212 1
   2385     215     214 1
   2386     217     216 1
   2387     182     181 1
   2388     184     183 1
   2389     186     185 1
   2390     188     187 1
   2391     189     187 1
   2392     190     187 1
   2393     192     191 1
   2394     193     191 1
   2395     194     191 1
   2396     168     167 1
   2397     170     169 1
   2398     172     171 1
   2399     173     171 1
   2400     177     176 1
   2401     178     176 1
   2402     149     148 1
   2403     151     150 1
   2404     153     152 1
   2405     154     152 1
   2406     156     155 1
   2407     158     157 1
   2408     159     157 1
   2409     160     157 1
   2410     162     161 1
   2411     163     161 1
   2412     164     161 1
   2413     133     132 1
   2414     135     134 1
   2415     137     136 1
   2416     139     138 1
   2417     140     138 1
   2418     141     138 1
   2419     143     142 1
   2420     144     142 1
   2421     145     142 1
   2422     116     115 1
   2423     118     117 1
   2424     120     119 1
   2425     121     119 1
   2426     123     122 1
   2427     124     122 1
   2428     128     127 1
   2429     129     127 1
   2430      99      98 1
   2431     101     100 1
   2432     103     102 1
   2433     104     102 1
   2434     106     105 1
   2435     107     105 1
   2436     111     110 1
   2437     112     110 1
   2438      75      74 1
   2439      77      76 1
   2440      79      78 1
   2441      80      78 1
   2442      83      82 1
   2443      85      84 1
   2444      88      87 1
   2445      90      89 1
   2446      92      91 1
   2447      94      93 1
   2448      60      59 1
   2449      62      61 1
   2450      64      63 1
   2451      65      63 1
   2452      67      66 1
   2453      68      66 1
   2454      53      52 1
   2455      55      54 1
   2456      56      54 1
   2457      41      40 1
   2458      43      42 1
   2459      45      44 1
   2460      46      44 1
   2461      30      29 1
   2462      32      31 1
   2463      34      33 1
   2464      35      33 1
   2465      37      36 1
   2466      11      10 1
   2467      13      12 1
   2468      15      14 1
   2469      16      14 1
   2470      18      17 1
   2471      20      19 1
   2472      21      19 1
   2473      22      19 1
   2474      24      23 1
   2475      25      23 1
   2476      26      23 1
   2477       2       1 1
   2478       3       1 1
   2479       4       1 1
   2480       6       5 1
   2481       7       5 1
   2482    2472    2473 1
   2483    2472    2474 1
   2484    2469    2470 1
   2485    2469    2471 1
   2486    2467    2468 1
   2487    2461    2462 1
   2488    2461    2463 1
   2489    2461    2464 1
   2490    2456    2457 1
   2491    2452    2453 1
   2492    2452    2454 1
   2493    2450    2451 1
   2494    2445    2446 1
   2495    2445    2447 1
   2496    2445    2448 1
   2497    2440    2441 1
   2498    2436    2437 1
   2499    2436    2438 1
   2500    2434    2435 1
   2501    2429    2430 1
   2502    2429    2431 1
   2503    2429    2432 1
   2504    2424    2425 1
   2505    2419    2420 1
   2506    2419    2421 1
   2507    2419    2422 1
   2508    2412    2413 1
   2509    2412    2414 1
   2510    2409    2410 1
   2511    2409    2411 1
@<TRIPOS>SUBSTRUCTURE
      1 GLY1           1 RESIDUE    4    A GLY
      2 LEU2          10 RESIDUE    4    A LEU
      3 SER3          29 RESIDUE    4    A SER
      4 ASP4          40 RESIDUE    4    A ASP
      5 GLY5          52 RESIDUE    4    A GLY
      6 GLU6          59 RESIDUE    4    A GLU
      7 TRP7          74 RESIDUE    4    A TRP
      8 GLN8          98 RESIDUE    4    A GLN
      9 GLN9         115 RESIDUE    4    A GLN
     10 VAL10        132 RESIDUE    4    A VAL
     11 LEU11        148 RESIDUE    4    A LEU
     12 ASN12        167 RESIDUE    4    A ASN
     13 VAL13        181 RESIDUE    4    A VAL
     14 TRP14        197 RESIDUE    4    A TRP
     15 GLY15        221 RESIDUE    4    A GLY
     16 LYS16        228 RESIDUE    4    A LYS
     17 VAL17        250 RESIDUE    4    A VAL
     18 GLU18        266 RESIDUE    4    A GLU
     19 ALA19        281 RESIDUE    4    A ALA
     20 ASP20        291 RESIDUE    4    A ASP
     21 ILE21        303 RESIDUE    4    A ILE
     22 ALA22        322 RESIDUE    4    A ALA
     23 GLY23        332 RESIDUE    4    A GLY
     24 HIE24        339 RESIDUE    4    A HIE
     25 GLY25        356 RESIDUE    4    A GLY
     26 GLN26        363 RESIDUE    4    A GLN
     27 GLU27        380 RESIDUE    4    A GLU
     28 VAL28        395 RESIDUE    4    A VAL
     29 LEU29        411 RESIDUE    4    A LEU
     30 ILE30        430 RESIDUE    4    A ILE
     31 ARG31        449 RESIDUE    4    A ARG
     32 LEU32        473 RESIDUE    4    A LEU
     33 PHE33        492 RESIDUE    4    A PHE
     34 THR34        512 RESIDUE    4    A THR
     35 GLY35        526 RESIDUE    4    A GLY
     36 HIE36        533 RESIDUE    4    A HIE
     37 PRO37        550 RESIDUE    4    A PRO
     38 GLU38        564 RESIDUE    4    A GLU
     39 THR39        579 RESIDUE    4    A THR
     40 LEU40        593 RESIDUE    4    A LEU
     41 GLU41        612 RESIDUE    4    A GLU
     42 LYS42        627 RESIDUE    4    A LYS
     43 PHE43        649 RESIDUE    4    A PHE
     44 ASP44        669 RESIDUE    4    A ASP
     45 LYS45        681 RESIDUE    4    A LYS
     46 PHE46        703 RESIDUE    4    A PHE
     47 LYS47        723 RESIDUE    4    A LYS
     48 HIE48        745 RESIDUE    4    A HIE
     49 LEU49        762 RESIDUE    4    A LEU
     50 LYS50        781 RESIDUE    4    A LYS
     51 THR51        803 RESIDUE    4    A THR
     52 GLU52        817 RESIDUE    4    A GLU
     53 ALA53        832 RESIDUE    4    A ALA
     54 GLU54        842 RESIDUE    4    A GLU
     55 MET55        857 RESIDUE    4    A MET
     56 LYS56        874 RESIDUE    4    A LYS
     57 ALA57        896 RESIDUE    4    A ALA
     58 SER58        906 RESIDUE    4    A SER
     59 GLU59        917 RESIDUE    4    A GLU
     60 ASP60        932 RESIDUE    4    A ASP
     61 LEU61        944 RESIDUE    4    A LEU
     62 LYS62        963 RESIDUE    4    A LYS
     63 LYS63        985 RESIDUE    4    A LYS
     64 HIE64       1007 RESIDUE    4    A HIE
     65 GLY65       1024 RESIDUE    4    A GLY
     66 THR66       1031 RESIDUE    4    A THR
     67 VAL67       1045 RESIDUE    4    A VAL
     68 VAL68       1061 RESIDUE    4    A VAL
     69 LEU69       1077 RESIDUE    4    A LEU
     70 THR70       1096 RESIDUE    4    A THR
     71 ALA71       1110 RESIDUE    4    A ALA
     72 LEU72       1120 RESIDUE    4    A LEU
     73 GLY73       1139 RESIDUE    4    A GLY
     74 GLY74       1146 RESIDUE    4    A GLY
     75 ILE75       1153 RESIDUE    4    A ILE
     76 LEU76       1172 RESIDUE    4    A LEU
     77 LYS77       1191 RESIDUE    4    A LYS
     78 LYS78       1213 RESIDUE    4    A LYS
     79 LYS79       1235 RESIDUE    4    A LYS
     80 GLY80       1257 RESIDUE    4    A GLY
     81 HIE81       1264 RESIDUE    4    A HIE
     82 HIE82       1281 RESIDUE    4    A HIE
     83 GLU83       1298 RESIDUE    4    A GLU
     84 ALA84       1313 RESIDUE    4    A ALA
     85 GLU85       1323 RESIDUE    4    A GLU
     86 LEU86       1338 RESIDUE    4    A LEU
     87 LYS87       1357 RESIDUE    4    A LYS
     88 PRO88       1379 RESIDUE    4    A PRO
     89 LEU89       1393 RESIDUE    4    A LEU
     90 ALA90       1412 RESIDUE    4    A ALA
     91 GLN91       1422 RESIDUE    4    A GLN
     92 SER92       1439 RESIDUE    4    A SER
     93 HIE93       1450 RESIDUE    4    A HIE
     94 ALA94       1467 RESIDUE    4    A ALA
     95 THR95       1477 RESIDUE    4    A THR
     96 LYS96       1491 RESIDUE    4    A LYS
     97 HIE97       1513 RESIDUE    4    A HIE
     98 LYS98       1530 RESIDUE    4    A LYS
     99 ILE99       1552 RESIDUE    4    A ILE
    100 PRO100      1571 RESIDUE    4    A PRO
    101 ILE101      1585 RESIDUE    4    A ILE
    102 LYS102      1604 RESIDUE    4    A LYS
    103 TYR103      1626 RESIDUE    4    A TYR
    104 LEU104      1647 RESIDUE    4    A LEU
    105 GLU105      1666 RESIDUE    4    A GLU
    106 PHE106      1681 RESIDUE    4    A PHE
    107 ILE107      1701 RESIDUE    4    A ILE
    108 SER108      1720 RESIDUE    4    A SER
    109 ASP109      1731 RESIDUE    4    A ASP
    110 ALA110      1743 RESIDUE    4    A ALA
    111 ILE111      1753 RESIDUE    4    A ILE
    112 ILE112      1772 RESIDUE    4    A ILE
    113 HIE113      1791 RESIDUE    4    A HIE
    114 VAL114      1808 RESIDUE    4    A VAL
    115 LEU115      1824 RESIDUE    4    A LEU
    116 HIE116      1843 RESIDUE    4    A HIE
    117 SER117      1860 RESIDUE    4    A SER
    118 LYS118      1871 RESIDUE    4    A LYS
    119 HIE119      1893 RESIDUE    4    A HIE
    120 PRO120      1910 RESIDUE    4    A PRO
    121 GLY121      1924 RESIDUE    4    A GLY
    122 ASP122      1931 RESIDUE    4    A ASP
    123 PHE123      1943 RESIDUE    4    A PHE
    124 GLY124      1963 RESIDUE    4    A GLY
    125 ALA125      1970 RESIDUE    4    A ALA
    126 ASP126      1980 RESIDUE    4    A ASP
    127 ALA127      1992 RESIDUE    4    A ALA
    128 GLN128      2002 RESIDUE    4    A GLN
    129 GLY129      2019 RESIDUE    4    A GLY
    130 ALA130      2026 RESIDUE    4    A ALA
    131 MET131      2036 RESIDUE    4    A MET
    132 THR132      2053 RESIDUE    4    A THR
    133 LYS133      2067 RESIDUE    4    A LYS
    134 ALA134      2089 RESIDUE    4    A ALA
    135 LEU135      2099 RESIDUE    4    A LEU
    136 GLU136      2118 RESIDUE    4    A GLU
    137 LEU137      2133 RESIDUE    4    A LEU
    138 PHE138      2152 RESIDUE    4    A PHE
    139 ARG139      2172 RESIDUE    4    A ARG
    140 ASN140      2196 RESIDUE    4    A ASN
    141 ASP141      2210 RESIDUE    4    A ASP
    142 ILE142      2222 RESIDUE    4    A ILE
    143 ALA143      2241 RESIDUE    4    A ALA
    144 ALA144      2251 RESIDUE    4    A ALA
    145 LYS145      2261 RESIDUE    4    A LYS
    146 TYR146      2283 RESIDUE    4    A TYR
    147 LYS147      2304 RESIDUE    4    A LYS
    148 GLU148      2326 RESIDUE    4    A GLU
    149 LEU149      2341 RESIDUE    4    A LEU
    150 GLY150      2360 RESIDUE    4    A GLY
    151 PHE151      2367 RESIDUE    4    A PHE
    152 GLN152      2387 RESIDUE    4    A GLN
    153 HEM         2405 ****    4 **** 
