# Supplementary material for: Improved Structure-Based Histidine pKa Prediction for pH-Responsive Protein Design
Source: J Chem Inf Model. 2025 Jan 18;65(3):1560–9. doi: 10.1021/acs.jcim.4c01957 (PMC11815838; doi:10.1021/acs.jcim.4c01957)
Supplement: Supplementary file 3 — ci4c01957_si_003.zip [file ci4c01957_si_003.zip › structures/prep_mol2/1EGF_0014_prep.mol2]

@<TRIPOS>MOLECULE
Cpptraj generated mol2 file.
  795   808    53     0     0
SMALL
USER_CHARGES


@<TRIPOS>ATOM
      1 N            -2.2172      15.3142       2.1615 N.am      1 ASN1       0.1801
      2 H1           -2.5089      15.4277       1.1942 H         1 ASN1       0.1921
      3 H2           -1.4145      14.7029       2.1903 H         1 ASN1       0.1921
      4 H3           -1.9878      16.2289       2.5241 H         1 ASN1       0.1921
      5 CA           -3.3613      14.7287       2.9007 C.3       1 ASN1       0.0368
      6 HA           -3.0430      14.4387       3.9008 H         1 ASN1       0.1231
      7 CB           -4.5440      15.7150       3.0360 C.3       1 ASN1      -0.0283
      8 HB2          -5.4957      15.2012       2.8766 H         1 ASN1       0.0515
      9 HB3          -4.5531      16.1347       4.0415 H         1 ASN1       0.0515
     10 CG           -4.4312      16.8518       2.0329 C.2       1 ASN1       0.5833
     11 OD1          -4.7945      16.7327       0.9058 O.2       1 ASN1      -0.5744
     12 ND2          -3.7146      17.9169       2.3120 N.am      1 ASN1      -0.8634
     13 HD21         -3.7705      18.5941       1.5578 H         1 ASN1       0.4097
     14 HD22         -3.6089      18.2353       3.2600 H         1 ASN1       0.4097
     15 C            -3.7669      13.4637       2.1653 C.2       1 ASN1       0.6163
     16 O            -3.7111      13.4500       0.9429 O.2       1 ASN1      -0.5722
     17 N            -4.0250      12.3750       2.8832 N.am      2 SER2      -0.4157
     18 H            -4.0694      12.4060       3.8890 H         2 SER2       0.2719
     19 CA           -4.4667      11.1339       2.2435 C.3       2 SER2      -0.0249
     20 HA           -3.9002      10.9695       1.3253 H         2 SER2       0.0843
     21 CB           -4.2376       9.9231       3.1493 C.3       2 SER2       0.2117
     22 HB2          -4.8842       9.9865       4.0262 H         2 SER2       0.0352
     23 HB3          -4.4821       9.0234       2.5845 H         2 SER2       0.0352
     24 OG           -2.8839       9.8462       3.5618 O.3       2 SER2      -0.6546
     25 HG           -2.6936       8.9281       3.7921 H         2 SER2       0.4275
     26 C            -5.9455      11.2543       1.8871 C.2       2 SER2       0.5973
     27 O            -6.7484      11.6290       2.7399 O.2       2 SER2      -0.5679
     28 N            -6.2934      10.9117       0.6559 N.am      3 TYR3      -0.4157
     29 H            -5.5878      10.5488       0.0244 H         3 TYR3       0.2719
     30 CA           -7.6346      11.0210       0.1066 C.3       3 TYR3      -0.0014
     31 HA           -8.3047      11.4341       0.8586 H         3 TYR3       0.0876
     32 CB           -7.6005      12.0041      -1.0570 C.3       3 TYR3      -0.0152
     33 HB2          -7.2498      12.9501      -0.6682 H         3 TYR3       0.0295
     34 HB3          -6.8913      11.6632      -1.8137 H         3 TYR3       0.0295
     35 CG           -8.9493      12.2271      -1.6987 C.ar      3 TYR3      -0.0011
     36 CD1          -9.3539      11.4383      -2.7894 C.ar      3 TYR3      -0.1906
     37 HD1          -8.6935      10.6970      -3.1961 H         3 TYR3       0.1699
     38 CE1         -10.6150      11.6249      -3.3751 C.ar      3 TYR3      -0.2341
     39 HE1         -10.9192      11.0089      -4.2050 H         3 TYR3       0.1656
     40 CZ          -11.4746      12.6196      -2.8717 C.ar      3 TYR3       0.3226
     41 OH          -12.6947      12.8015      -3.4393 O.3       3 TYR3      -0.5579
     42 HH          -12.8932      12.1030      -4.0616 H         3 TYR3       0.3992
     43 CE2         -11.0696      13.4206      -1.7853 C.ar      3 TYR3      -0.2341
     44 HE2         -11.7244      14.1967      -1.4228 H         3 TYR3       0.1656
     45 CD2          -9.8041      13.2248      -1.1991 C.ar      3 TYR3      -0.1906
     46 HD2          -9.4712      13.8661      -0.3902 H         3 TYR3       0.1699
     47 C            -8.1336       9.6547      -0.3620 C.2       3 TYR3       0.5973
     48 O            -7.4443       8.9777      -1.0971 O.2       3 TYR3      -0.5679
     49 N            -9.3138       9.1788       0.0272 N.am      4 PRO4      -0.2548
     50 CD          -10.2182       9.8237       0.9526 C.3       4 PRO4       0.0192
     51 HD2         -10.5459      10.7920       0.5696 H         4 PRO4       0.0391
     52 HD3          -9.7314       9.9425       1.9217 H         4 PRO4       0.0391
     53 CG          -11.4087       8.8823       1.0859 C.3       4 PRO4       0.0189
     54 HG2         -12.2247       9.2545       0.4642 H         4 PRO4       0.0213
     55 HG3         -11.7373       8.7971       2.1221 H         4 PRO4       0.0213
     56 CB          -10.9320       7.5359       0.5345 C.3       4 PRO4      -0.0070
     57 HB2         -11.7428       6.9853       0.0552 H         4 PRO4       0.0253
     58 HB3         -10.5109       6.9463       1.3502 H         4 PRO4       0.0253
     59 CA           -9.8184       7.8949      -0.4456 C.3       4 PRO4      -0.0266
     60 HA           -9.0404       7.1339      -0.3761 H         4 PRO4       0.0641
     61 C           -10.2815       8.0008      -1.9062 C.2       4 PRO4       0.5896
     62 O           -11.3052       8.6086      -2.2070 O.2       4 PRO4      -0.5748
     63 N            -9.5350       7.3846      -2.8225 N.am      5 GLY5      -0.4157
     64 H            -8.7019       6.8935      -2.5350 H         5 GLY5       0.2719
     65 CA           -9.8349       7.3995      -4.2501 C.3       5 GLY5      -0.0252
     66 HA2         -10.9126       7.4751      -4.3988 H         5 GLY5       0.0698
     67 HA3          -9.3622       8.2649      -4.7154 H         5 GLY5       0.0698
     68 C            -9.3283       6.1361      -4.9304 C.2       5 GLY5       0.5973
     69 O            -8.3033       5.5840      -4.5390 O.2       5 GLY5      -0.5679
     70 N           -10.0849       5.6596      -5.9169 N.am      6 CYX6      -0.4157
     71 H           -10.9489       6.1307      -6.1323 H         6 CYX6       0.2719
     72 CA           -9.7547       4.4688      -6.6974 C.3       6 CYX6       0.0429
     73 HA           -8.7241       4.5386      -7.0473 H         6 CYX6       0.0766
     74 CB           -9.8683       3.2273      -5.8020 C.3       6 CYX6      -0.0790
     75 HB2          -9.6836       3.4977      -4.7643 H         6 CYX6       0.0910
     76 HB3         -10.8765       2.8148      -5.8431 H         6 CYX6       0.0910
     77 SG           -8.7026       1.9304      -6.2276 S.3       6 CYX6      -0.1081
     78 C           -10.7078       4.3807      -7.9032 C.2       6 CYX6       0.5973
     79 O           -11.7535       3.7349      -7.8223 O.2       6 CYX6      -0.5679
     80 N           -10.4553       5.1422      -8.9828 N.am      7 PRO7      -0.2548
     81 CD           -9.3562       6.0772      -9.1448 C.3       7 PRO7       0.0192
     82 HD2          -8.3941       5.5806      -9.0547 H         7 PRO7       0.0391
     83 HD3          -9.4448       6.8588      -8.3910 H         7 PRO7       0.0391
     84 CG           -9.5096       6.7001     -10.5328 C.3       7 PRO7       0.0189
     85 HG2          -8.8201       6.2540     -11.2395 H         7 PRO7       0.0213
     86 HG3          -9.3641       7.7796     -10.5085 H         7 PRO7       0.0213
     87 CB          -10.9276       6.3537     -10.9705 C.3       7 PRO7      -0.0070
     88 HB2         -10.9851       6.1921     -12.0476 H         7 PRO7       0.0253
     89 HB3         -11.5920       7.1707     -10.6857 H         7 PRO7       0.0253
     90 CA          -11.3080       5.1083     -10.1640 C.3       7 PRO7      -0.0266
     91 HA          -12.3559       5.1808      -9.8703 H         7 PRO7       0.0641
     92 C           -11.1231       3.7932     -10.9261 C.2       7 PRO7       0.5896
     93 O           -10.2439       3.0086     -10.6055 O.2       7 PRO7      -0.5748
     94 N           -11.8885       3.5833     -11.9999 N.am      8 SER8      -0.4157
     95 H           -12.6458       4.2172     -12.1930 H         8 SER8       0.2719
     96 CA          -11.7329       2.3897     -12.8552 C.3       8 SER8      -0.0249
     97 HA          -11.9011       1.4972     -12.2475 H         8 SER8       0.0843
     98 CB          -12.7836       2.4218     -13.9659 C.3       8 SER8       0.2117
     99 HB2         -13.7753       2.4411     -13.5131 H         8 SER8       0.0352
    100 HB3         -12.6553       3.3188     -14.5750 H         8 SER8       0.0352
    101 OG          -12.6936       1.2819     -14.7886 O.3       8 SER8      -0.6546
    102 HG          -12.2523       0.5686     -14.2852 H         8 SER8       0.4275
    103 C           -10.3239       2.2591     -13.4539 C.2       8 SER8       0.5973
    104 O            -9.8842       1.1934     -13.8535 O.2       8 SER8      -0.5679
    105 N            -9.5583       3.3542     -13.4840 N.am      9 SER9      -0.4157
    106 H            -9.9466       4.2021     -13.1119 H         9 SER9       0.2719
    107 CA           -8.1327       3.3260     -13.8396 C.3       9 SER9      -0.0249
    108 HA           -8.0087       2.6840     -14.7145 H         9 SER9       0.0843
    109 CB           -7.6932       4.7363     -14.2342 C.3       9 SER9       0.2117
    110 HB2          -8.3649       5.1215     -15.0042 H         9 SER9       0.0352
    111 HB3          -7.7603       5.3897     -13.3648 H         9 SER9       0.0352
    112 OG           -6.3680       4.7583     -14.7212 O.3       9 SER9      -0.6546
    113 HG           -5.7903       4.3758     -14.0373 H         9 SER9       0.4275
    114 C            -7.2406       2.7440     -12.7249 C.2       9 SER9       0.5973
    115 O            -6.0178       2.7810     -12.8372 O.2       9 SER9      -0.5679
    116 N            -7.8347       2.2563     -11.6371 N.am     10 TYR10     -0.4157
    117 H            -8.8489       2.2306     -11.6207 H        10 TYR10      0.2719
    118 CA           -7.1852       1.8010     -10.4137 C.3      10 TYR10     -0.0014
    119 HA           -6.1509       1.5356     -10.6344 H        10 TYR10      0.0876
    120 CB           -7.1722       2.9292      -9.3692 C.3      10 TYR10     -0.0152
    121 HB2          -8.1467       3.4033      -9.3119 H        10 TYR10      0.0295
    122 HB3          -6.9725       2.5019      -8.3879 H        10 TYR10      0.0295
    123 CG           -6.1008       3.9643      -9.5954 C.ar     10 TYR10     -0.0011
    124 CD1          -6.2667       5.0157     -10.5099 C.ar     10 TYR10     -0.1906
    125 HD1          -7.1705       5.0638     -11.0813 H        10 TYR10      0.1699
    126 CE1          -5.2388       5.9544     -10.7199 C.ar     10 TYR10     -0.2341
    127 HE1          -5.3648       6.7625     -11.4215 H        10 TYR10      0.1656
    128 CZ           -4.0067       5.7828     -10.0641 C.ar     10 TYR10      0.3226
    129 OH           -2.9829       6.6504     -10.2699 O.3      10 TYR10     -0.5579
    130 HH           -3.3040       7.5488     -10.3579 H        10 TYR10      0.3992
    131 CE2          -3.8424       4.7129      -9.1731 C.ar     10 TYR10     -0.2341
    132 HE2          -2.9123       4.6085      -8.6594 H        10 TYR10      0.1656
    133 CD2          -4.8968       3.8361      -8.9004 C.ar     10 TYR10     -0.1906
    134 HD2          -4.7822       3.0737      -8.1518 H        10 TYR10      0.1699
    135 C            -7.8577       0.5279      -9.8840 C.2      10 TYR10      0.5973
    136 O            -8.1994       0.4272      -8.7153 O.2      10 TYR10     -0.5679
    137 N            -7.9927      -0.4919     -10.7249 N.am     11 ASP11     -0.5163
    138 H            -7.8129      -0.3317     -11.7043 H        11 ASP11      0.2936
    139 CA           -8.5478      -1.8008     -10.3471 C.3      11 ASP11      0.0381
    140 HA           -9.1275      -1.6978      -9.4269 H        11 ASP11      0.0880
    141 CB           -9.5278      -2.2740     -11.4309 C.3      11 ASP11     -0.0303
    142 HB2          -9.0274      -2.2637     -12.4013 H        11 ASP11     -0.0122
    143 HB3          -9.8270      -3.3010     -11.2164 H        11 ASP11     -0.0122
    144 CG          -10.8116      -1.4397     -11.5001 C.2      11 ASP11      0.7994
    145 OD1         -11.4622      -1.2981     -10.4406 O.co2    11 ASP11     -0.8014
    146 OD2         -11.1782      -0.9921     -12.6102 O.co2    11 ASP11     -0.8014
    147 C            -7.4465      -2.8365     -10.0612 C.2      11 ASP11      0.5366
    148 O            -7.4130      -3.9230     -10.6351 O.2      11 ASP11     -0.5819
    149 N            -6.4820      -2.4922      -9.2081 N.am     12 GLY12     -0.4157
    150 H            -6.5641      -1.5850      -8.7735 H        12 GLY12      0.2719
    151 CA           -5.3203      -3.3582      -8.9564 C.3      12 GLY12     -0.0252
    152 HA2          -5.5824      -4.0855      -8.1888 H        12 GLY12      0.0698
    153 HA3          -5.0569      -3.8979      -9.8674 H        12 GLY12      0.0698
    154 C            -4.0910      -2.5933      -8.4976 C.2      12 GLY12      0.5973
    155 O            -2.9592      -2.9376      -8.8365 O.2      12 GLY12     -0.5679
    156 N            -4.3204      -1.5163      -7.7526 N.am     13 TYR13     -0.4157
    157 H            -5.2720      -1.2955      -7.4999 H        13 TYR13      0.2719
    158 CA           -3.2665      -0.6566      -7.2450 C.3      13 TYR13     -0.0014
    159 HA           -2.4099      -0.7507      -7.9067 H        13 TYR13      0.0876
    160 CB           -3.7241       0.7950      -7.3164 C.3      13 TYR13     -0.0152
    161 HB2          -4.3840       0.9067      -8.1787 H        13 TYR13      0.0295
    162 HB3          -4.3041       1.0497      -6.4278 H        13 TYR13      0.0295
    163 CG           -2.5766       1.7700      -7.4849 C.ar     13 TYR13     -0.0011
    164 CD1          -1.9598       2.3466      -6.3616 C.ar     13 TYR13     -0.1906
    165 HD1          -2.3109       2.1098      -5.3670 H        13 TYR13      0.1699
    166 CE1          -0.8909       3.2418      -6.5285 C.ar     13 TYR13     -0.2341
    167 HE1          -0.3785       3.6491      -5.6731 H        13 TYR13      0.1656
    168 CZ           -0.4727       3.6182      -7.8171 C.ar     13 TYR13      0.3226
    169 OH            0.5265       4.5223      -7.9577 O.3      13 TYR13     -0.5579
    170 HH            1.0801       4.5290      -7.1494 H        13 TYR13      0.3992
    171 CE2          -1.0851       3.0366      -8.9478 C.ar     13 TYR13     -0.2341
    172 HE2          -0.7635       3.3412      -9.9318 H        13 TYR13      0.1656
    173 CD2          -2.1315       2.1052      -8.7793 C.ar     13 TYR13     -0.1906
    174 HD2          -2.6244       1.6888      -9.6467 H        13 TYR13      0.1699
    175 C            -2.8264      -1.0656      -5.8423 C.2      13 TYR13      0.5973
    176 O            -2.0195      -0.3764      -5.2336 O.2      13 TYR13     -0.5679
    177 N            -3.3007      -2.2038      -5.3370 N.am     14 CYX14     -0.4157
    178 H            -3.9521      -2.7416      -5.8858 H        14 CYX14      0.2719
    179 CA           -3.0013      -2.6927      -4.0012 C.3      14 CYX14      0.0429
    180 HA           -2.1588      -2.1458      -3.5769 H        14 CYX14      0.0766
    181 CB           -4.2132      -2.5015      -3.0967 C.3      14 CYX14     -0.0790
    182 HB2          -4.8615      -3.3726      -3.1944 H        14 CYX14      0.0910
    183 HB3          -3.8610      -2.4739      -2.0698 H        14 CYX14      0.0910
    184 SG           -5.2682      -1.0750      -3.3768 S.3      14 CYX14     -0.1081
    185 C            -2.6541      -4.1730      -4.0717 C.2      14 CYX14      0.5973
    186 O            -3.4711      -4.9841      -4.5037 O.2      14 CYX14     -0.5679
    187 N            -1.4458      -4.5362      -3.6593 N.am     15 LEU15     -0.4157
    188 H            -0.7898      -3.8260      -3.3589 H        15 LEU15      0.2719
    189 CA           -0.9839      -5.9246      -3.6246 C.3      15 LEU15     -0.0518
    190 HA           -1.7143      -6.5667      -4.1173 H        15 LEU15      0.0922
    191 CB            0.3479      -6.0814      -4.3769 C.3      15 LEU15     -0.1102
    192 HB2           1.1452      -5.6426      -3.7825 H        15 LEU15      0.0457
    193 HB3           0.5815      -7.1421      -4.4679 H        15 LEU15      0.0457
    194 CG            0.3631      -5.4717      -5.7864 C.3      15 LEU15      0.3531
    195 HG           -0.0424      -4.4748      -5.7612 H        15 LEU15     -0.0361
    196 CD1           1.8037      -5.3856      -6.2915 C.3      15 LEU15     -0.4121
    197 HD11          2.2983      -6.3457      -6.1501 H        15 LEU15      0.1000
    198 HD12          1.8311      -5.1484      -7.3514 H        15 LEU15      0.1000
    199 HD13          2.3466      -4.6258      -5.7273 H        15 LEU15      0.1000
    200 CD2          -0.4870      -6.2829      -6.7622 C.3      15 LEU15     -0.4121
    201 HD21         -1.5280      -6.2812      -6.4379 H        15 LEU15      0.1000
    202 HD22         -0.4402      -5.8425      -7.7575 H        15 LEU15      0.1000
    203 HD23         -0.1249      -7.3091      -6.8125 H        15 LEU15      0.1000
    204 C            -0.8805      -6.4099      -2.1855 C.2      15 LEU15      0.5973
    205 O            -1.2827      -5.7187      -1.2616 O.2      15 LEU15     -0.5679
    206 N            -0.3748      -7.6227      -1.9635 N.am     16 ASN16     -0.4157
    207 H            -0.0488      -8.1661      -2.7477 H        16 ASN16      0.2719
    208 CA           -0.2873      -8.2080      -0.6184 C.3      16 ASN16      0.0143
    209 HA           -0.0940      -9.2758      -0.7314 H        16 ASN16      0.1048
    210 CB            0.8903      -7.5969       0.1616 C.3      16 ASN16     -0.2041
    211 HB2           0.6931      -6.5446       0.3598 H        16 ASN16      0.0797
    212 HB3           0.9870      -8.0995       1.1231 H        16 ASN16      0.0797
    213 CG            2.1980      -7.7683      -0.5627 C.2      16 ASN16      0.7130
    214 OD1           2.6776      -8.8605      -0.8092 O.2      16 ASN16     -0.5931
    215 ND2           2.8051      -6.6921      -0.9555 N.am     16 ASN16     -0.9191
    216 HD21          3.5769      -6.7911      -1.5920 H        16 ASN16      0.4196
    217 HD22          2.3683      -5.7983      -0.8759 H        16 ASN16      0.4196
    218 C            -1.6055      -8.0989       0.1742 C.2      16 ASN16      0.5973
    219 O            -1.5718      -8.0957       1.4001 O.2      16 ASN16     -0.5679
    220 N            -2.7451      -7.9734      -0.5208 N.am     17 GLY17     -0.4157
    221 H            -2.6863      -7.9787      -1.5249 H        17 GLY17      0.2719
    222 CA           -4.0364      -7.6651       0.0862 C.3      17 GLY17     -0.0252
    223 HA2          -4.8102      -7.6700      -0.6796 H        17 GLY17      0.0698
    224 HA3          -4.2770      -8.4239       0.8303 H        17 GLY17      0.0698
    225 C            -4.0457      -6.3023       0.7746 C.2      17 GLY17      0.5973
    226 O            -4.1058      -6.2351       1.9985 O.2      17 GLY17     -0.5679
    227 N            -3.9745      -5.2291      -0.0167 N.am     18 GLY18     -0.4157
    228 H            -3.9311      -5.3655      -1.0146 H        18 GLY18      0.2719
    229 CA           -4.0691      -3.8649       0.4872 C.3      18 GLY18     -0.0252
    230 HA2          -4.0776      -3.9052       1.5738 H        18 GLY18      0.0698
    231 HA3          -3.1996      -3.2907       0.1701 H        18 GLY18      0.0698
    232 C            -5.3368      -3.1428       0.0380 C.2      18 GLY18      0.5973
    233 O            -5.9625      -3.5230      -0.9498 O.2      18 GLY18     -0.5679
    234 N            -5.7154      -2.0912       0.7558 N.am     19 VAL19     -0.4157
    235 H            -5.1231      -1.8379       1.5396 H        19 VAL19      0.2719
    236 CA           -6.8738      -1.2448       0.4247 C.3      19 VAL19     -0.0875
    237 HA           -7.6245      -1.8661      -0.0654 H        19 VAL19      0.0969
    238 CB           -7.5099      -0.6323       1.6820 C.3      19 VAL19      0.2985
    239 HB           -6.9126       0.2053       2.0039 H        19 VAL19     -0.0297
    240 CG1          -8.9133      -0.0838       1.4028 C.3      19 VAL19     -0.3192
    241 HG11         -9.5285      -0.8414       0.9162 H        19 VAL19      0.0791
    242 HG12         -9.3892       0.2035       2.3406 H        19 VAL19      0.0791
    243 HG13         -8.8649       0.8133       0.7876 H        19 VAL19      0.0791
    244 CG2          -7.5936      -1.6421       2.8361 C.3      19 VAL19     -0.3192
    245 HG21         -6.6038      -1.9596       3.1628 H        19 VAL19      0.0791
    246 HG22         -8.0949      -1.1895       3.6916 H        19 VAL19      0.0791
    247 HG23         -8.1576      -2.5198       2.5183 H        19 VAL19      0.0791
    248 C            -6.4593      -0.1522      -0.5474 C.2      19 VAL19      0.5973
    249 O            -5.2833       0.1559      -0.6214 O.2      19 VAL19     -0.5679
    250 N            -7.3934       0.4536      -1.2731 N.am     20 CYX20     -0.4157
    251 H            -8.3548       0.1745      -1.1741 H        20 CYX20      0.2719
    252 CA           -7.0887       1.5609      -2.1705 C.3      20 CYX20      0.0429
    253 HA           -6.0783       1.4473      -2.5301 H        20 CYX20      0.0766
    254 CB           -7.9973       1.4882      -3.3915 C.3      20 CYX20     -0.0790
    255 HB2          -8.1925       0.4414      -3.6258 H        20 CYX20      0.0910
    256 HB3          -8.9468       1.9753      -3.1686 H        20 CYX20      0.0910
    257 SG           -7.2578       2.2267      -4.8656 S.3      20 CYX20     -0.1081
    258 C            -7.1252       2.9119      -1.4595 C.2      20 CYX20      0.5973
    259 O            -8.0367       3.1827      -0.6733 O.2      20 CYX20     -0.5679
    260 N            -6.1526       3.7687      -1.7520 N.am     21 MET21     -0.4157
    261 H            -5.4287       3.5034      -2.4148 H        21 MET21      0.2719
    262 CA           -6.0913       5.1137      -1.2024 C.3      21 MET21     -0.0237
    263 HA           -7.1058       5.4846      -1.0545 H        21 MET21      0.0880
    264 CB           -5.3328       5.1365       0.1282 C.3      21 MET21      0.0342
    265 HB2          -4.7466       4.2298       0.2631 H        21 MET21      0.0241
    266 HB3          -4.6452       5.9806       0.1153 H        21 MET21      0.0241
    267 CG           -6.2608       5.3805       1.3114 C.3      21 MET21      0.0018
    268 HG2          -7.0124       6.1100       1.0100 H        21 MET21      0.0440
    269 HG3          -6.7744       4.4586       1.5833 H        21 MET21      0.0440
    270 SD           -5.3651       6.0580       2.7343 S.3      21 MET21     -0.2737
    271 CE           -6.5275       7.3628       3.1984 C.3      21 MET21     -0.0536
    272 HE1          -7.5049       6.9249       3.4025 H        21 MET21      0.0684
    273 HE2          -6.1713       7.8679       4.0957 H        21 MET21      0.0684
    274 HE3          -6.6210       8.0824       2.3837 H        21 MET21      0.0684
    275 C            -5.4099       6.0388      -2.1862 C.2      21 MET21      0.5973
    276 O            -4.3980       5.7224      -2.7725 O.2      21 MET21     -0.5679
    277 N            -5.9298       7.2303      -2.3529 N.am     22 HIE22     -0.4157
    278 H            -6.6876       7.5211      -1.7520 H        22 HIE22      0.2719
    279 CA           -5.3158       8.2867      -3.1378 C.3      22 HIE22     -0.0581
    280 HA           -4.5721       7.8546      -3.8001 H        22 HIE22      0.1360
    281 CB           -6.3944       8.9172      -4.0292 C.3      22 HIE22     -0.0074
    282 HB2          -6.9033       8.1214      -4.5729 H        22 HIE22      0.0367
    283 HB3          -7.1202       9.4201      -3.4128 H        22 HIE22      0.0367
    284 CG           -5.9013       9.8992      -5.0470 C.2      22 HIE22      0.1868
    285 ND1          -6.4998      11.1057      -5.3927 N.2      22 HIE22     -0.5432
    286 CE1          -5.7011      11.6589      -6.3215 C.2      22 HIE22      0.1635
    287 HE1          -5.8431      12.6425      -6.7491 H        22 HIE22      0.1435
    288 NE2          -4.6759      10.8474      -6.6023 N.pl3    22 HIE22     -0.2795
    289 HE2          -3.8783      11.0783      -7.1957 H        22 HIE22      0.3339
    290 CD2          -4.8076       9.7342      -5.8154 C.2      22 HIE22     -0.2207
    291 HD2          -4.1536       8.8958      -5.7738 H        22 HIE22      0.1862
    292 C            -4.5768       9.2585      -2.2097 C.2      22 HIE22      0.5973
    293 O            -4.7982       9.3403      -1.0025 O.2      22 HIE22     -0.5679
    294 N            -3.6121       9.9663      -2.7435 N.am     23 ILE23     -0.4157
    295 H            -3.4837       9.9344      -3.7517 H        23 ILE23      0.2719
    296 CA           -2.7622      10.8999      -2.0293 C.3      23 ILE23     -0.0597
    297 HA           -3.1107      10.9835      -1.0013 H        23 ILE23      0.0869
    298 CB           -1.2755      10.4587      -2.0115 C.3      23 ILE23      0.1303
    299 HB           -0.7720      10.9608      -2.8404 H        23 ILE23      0.0187
    300 CG2          -0.6389      10.9346      -0.6888 C.3      23 ILE23     -0.3204
    301 HG21         -1.0767      10.3881       0.1479 H        23 ILE23      0.0882
    302 HG22          0.4376      10.7648      -0.7041 H        23 ILE23      0.0882
    303 HG23         -0.8138      11.9983      -0.5504 H        23 ILE23      0.0882
    304 CG1          -1.0225       8.9394      -2.1682 C.3      23 ILE23     -0.0430
    305 HG12         -1.4021       8.4190      -1.2903 H        23 ILE23      0.0236
    306 HG13         -1.5395       8.5339      -3.0292 H        23 ILE23      0.0236
    307 CD1           0.4665       8.6156      -2.3452 C.3      23 ILE23     -0.0660
    308 HD11          0.9444       8.5077      -1.3715 H        23 ILE23      0.0186
    309 HD12          0.5901       7.6949      -2.9124 H        23 ILE23      0.0186
    310 HD13          0.9652       9.4083      -2.9001 H        23 ILE23      0.0186
    311 C            -2.9437      12.2598      -2.6901 C.2      23 ILE23      0.5973
    312 O            -3.1040      12.3742      -3.8980 O.2      23 ILE23     -0.5679
    313 N            -2.8800      13.3153      -1.8936 N.am     24 GLU24     -0.5163
    314 H            -3.0688      13.1716      -0.9099 H        24 GLU24      0.2936
    315 CA           -2.9644      14.6849      -2.4135 C.3      24 GLU24      0.0397
    316 HA           -3.2569      14.6978      -3.4660 H        24 GLU24      0.1105
    317 CB           -4.0196      15.4481      -1.6367 C.3      24 GLU24      0.0560
    318 HB2          -3.7253      15.3773      -0.5994 H        24 GLU24     -0.0173
    319 HB3          -4.0086      16.4940      -1.9457 H        24 GLU24     -0.0173
    320 CG           -5.4245      14.8778      -1.8475 C.3      24 GLU24      0.0136
    321 HG2          -5.6306      14.8257      -2.9190 H        24 GLU24     -0.0425
    322 HG3          -5.4443      13.8620      -1.4530 H        24 GLU24     -0.0425
    323 CD           -6.4957      15.7412      -1.1650 C.2      24 GLU24      0.8054
    324 OE1          -6.7627      16.8503      -1.6822 O.co2    24 GLU24     -0.8188
    325 OE2          -7.0269      15.2887      -0.1198 O.co2    24 GLU24     -0.8188
    326 C            -1.6371      15.4186      -2.3015 C.2      24 GLU24      0.5366
    327 O            -1.4581      16.4697      -2.9003 O.2      24 GLU24     -0.5819
    328 N            -0.6699      14.8505      -1.5652 N.am     25 SER25     -0.4157
    329 H            -0.8419      13.9191      -1.2198 H        25 SER25      0.2719
    330 CA            0.6673      15.4501      -1.4434 C.3      25 SER25     -0.0249
    331 HA            0.5756      16.4268      -0.9675 H        25 SER25      0.0843
    332 CB            1.5841      14.5622      -0.5981 C.3      25 SER25      0.2117
    333 HB2           1.1004      14.3338       0.3520 H        25 SER25      0.0352
    334 HB3           1.7809      13.6292      -1.1291 H        25 SER25      0.0352
    335 OG            2.8040      15.2256      -0.3434 O.3      25 SER25     -0.6546
    336 HG            3.1042      15.6443      -1.1683 H        25 SER25      0.4275
    337 C             1.3278      15.6626      -2.8057 C.2      25 SER25      0.5973
    338 O             2.2836      16.4239      -2.9011 O.2      25 SER25     -0.5679
    339 N             0.8602      14.9328      -3.8154 N.am     26 LEU26     -0.4157
    340 H             0.0440      14.3690      -3.6504 H        26 LEU26      0.2719
    341 CA            1.3271      15.0136      -5.1867 C.3      26 LEU26     -0.0518
    342 HA            1.3829      16.0663      -5.4687 H        26 LEU26      0.0922
    343 CB            2.7300      14.3590      -5.2563 C.3      26 LEU26     -0.1102
    344 HB2           2.9855      13.9302      -4.2866 H        26 LEU26      0.0457
    345 HB3           2.7749      13.5333      -5.9648 H        26 LEU26      0.0457
    346 CG            3.8124      15.3766      -5.6299 C.3      26 LEU26      0.3531
    347 HG            3.7711      16.2319      -4.9590 H        26 LEU26     -0.0361
    348 CD1           5.1806      14.7160      -5.4647 C.3      26 LEU26     -0.4121
    349 HD11          5.2666      13.8641      -6.1400 H        26 LEU26      0.1000
    350 HD12          5.9603      15.4394      -5.7010 H        26 LEU26      0.1000
    351 HD13          5.3103      14.3837      -4.4353 H        26 LEU26      0.1000
    352 CD2           3.6597      15.8787      -7.0659 C.3      26 LEU26     -0.4121
    353 HD21          2.7176      16.4149      -7.1894 H        26 LEU26      0.1000
    354 HD22          4.4764      16.5539      -7.3154 H        26 LEU26      0.1000
    355 HD23          3.6589      15.0351      -7.7580 H        26 LEU26      0.1000
    356 C             0.3111      14.3697      -6.1288 C.2      26 LEU26      0.5973
    357 O             0.7248      13.6938      -7.0627 O.2      26 LEU26     -0.5679
    358 N            -0.9921      14.4557      -5.7983 N.am     27 ASP27     -0.5163
    359 H            -1.2562      15.1638      -5.1317 H        27 ASP27      0.2936
    360 CA           -2.0711      13.8421      -6.6010 C.3      27 ASP27      0.0381
    361 HA           -2.9708      13.8273      -5.9879 H        27 ASP27      0.0880
    362 CB           -2.3853      14.7143      -7.8293 C.3      27 ASP27     -0.0303
    363 HB2          -3.1424      14.2249      -8.4445 H        27 ASP27     -0.0122
    364 HB3          -2.8262      15.6474      -7.4734 H        27 ASP27     -0.0122
    365 CG           -1.1587      15.0608      -8.6883 C.2      27 ASP27      0.7994
    366 OD1          -0.4751      16.0556      -8.3382 O.co2    27 ASP27     -0.8014
    367 OD2          -0.9443      14.3660      -9.7080 O.co2    27 ASP27     -0.8014
    368 C            -1.7967      12.3639      -6.9652 C.2      27 ASP27      0.5366
    369 O            -2.3638      11.7969      -7.9012 O.2      27 ASP27     -0.5819
    370 N            -0.9173      11.7287      -6.1928 N.am     28 SER28     -0.4157
    371 H            -0.5122      12.2770      -5.4586 H        28 SER28      0.2719
    372 CA           -0.4248      10.3792      -6.3991 C.3      28 SER28     -0.0249
    373 HA           -0.3541      10.1797      -7.4686 H        28 SER28      0.0843
    374 CB            0.9676      10.2386      -5.7847 C.3      28 SER28      0.2117
    375 HB2           1.6855      10.7643      -6.4164 H        28 SER28      0.0352
    376 HB3           0.9753      10.6977      -4.7958 H        28 SER28      0.0352
    377 OG            1.3469       8.8815      -5.6589 O.3      28 SER28     -0.6546
    378 HG            2.2822       8.7810      -5.8654 H        28 SER28      0.4275
    379 C            -1.4004       9.4039      -5.7888 C.2      28 SER28      0.5973
    380 O            -2.1961       9.7798      -4.9514 O.2      28 SER28     -0.5679
    381 N            -1.3336       8.1461      -6.1783 N.am     29 TYR29     -0.4157
    382 H            -0.5290       7.8706      -6.7247 H        29 TYR29      0.2719
    383 CA           -2.1466       7.0815      -5.6310 C.3      29 TYR29     -0.0014
    384 HA           -2.9264       7.4749      -4.9895 H        29 TYR29      0.0876
    385 CB           -2.7891       6.3471      -6.7872 C.3      29 TYR29     -0.0152
    386 HB2          -2.0580       6.2660      -7.5925 H        29 TYR29      0.0295
    387 HB3          -3.0300       5.3362      -6.4567 H        29 TYR29      0.0295
    388 CG           -4.0591       6.9892      -7.3109 C.ar     29 TYR29     -0.0011
    389 CD1          -4.0165       8.1336      -8.1368 C.ar     29 TYR29     -0.1906
    390 HD1          -3.0647       8.6017      -8.3532 H        29 TYR29      0.1699
    391 CE1          -5.2082       8.6761      -8.6566 C.ar     29 TYR29     -0.2341
    392 HE1          -5.1747       9.5677      -9.2646 H        29 TYR29      0.1656
    393 CZ           -6.4438       8.0866      -8.3218 C.ar     29 TYR29      0.3226
    394 OH           -7.5943       8.6608      -8.7541 O.3      29 TYR29     -0.5579
    395 HH           -7.4921       9.6155      -8.7305 H        29 TYR29      0.3992
    396 CE2          -6.4861       6.9486      -7.4918 C.ar     29 TYR29     -0.2341
    397 HE2          -7.4273       6.5121      -7.2117 H        29 TYR29      0.1656
    398 CD2          -5.2959       6.4035      -6.9870 C.ar     29 TYR29     -0.1906
    399 HD2          -5.3332       5.5256      -6.3542 H        29 TYR29      0.1699
    400 C            -1.3084       6.1560      -4.7729 C.2      29 TYR29      0.5973
    401 O            -0.1262       5.9614      -5.0034 O.2      29 TYR29     -0.5679
    402 N            -1.9372       5.5687      -3.7729 N.am     30 THR30     -0.4157
    403 H            -2.9388       5.6937      -3.6968 H        30 THR30      0.2719
    404 CA           -1.3448       4.6136      -2.8470 C.3      30 THR30     -0.0389
    405 HA           -0.4491       4.1950      -3.3070 H        30 THR30      0.1007
    406 CB           -0.9095       5.3182      -1.5505 C.3      30 THR30      0.3654
    407 HB           -0.3513       6.2060      -1.8081 H        30 THR30      0.0043
    408 CG2          -2.0303       5.7130      -0.5934 C.3      30 THR30     -0.2438
    409 HG21         -2.5800       4.8322      -0.2741 H        30 THR30      0.0642
    410 HG22         -1.5971       6.1887       0.2853 H        30 THR30      0.0642
    411 HG23         -2.6915       6.4266      -1.0787 H        30 THR30      0.0642
    412 OG1          -0.0463       4.4767      -0.8227 O.3      30 THR30     -0.6761
    413 HG1           0.8210       4.5051      -1.2460 H        30 THR30      0.4102
    414 C            -2.3009       3.4514      -2.6007 C.2      30 THR30      0.5973
    415 O            -3.3513       3.3278      -3.2278 O.2      30 THR30     -0.5679
    416 N            -1.9203       2.5665      -1.6928 N.am     31 CYX31     -0.4157
    417 H            -1.0816       2.7667      -1.1591 H        31 CYX31      0.2719
    418 CA           -2.7802       1.5209      -1.1973 C.3      31 CYX31      0.0429
    419 HA           -3.7941       1.9181      -1.1480 H        31 CYX31      0.0766
    420 CB           -2.7567       0.3099      -2.1263 C.3      31 CYX31     -0.0790
    421 HB2          -1.7619       0.1871      -2.5530 H        31 CYX31      0.0910
    422 HB3          -2.9878      -0.5760      -1.5382 H        31 CYX31      0.0910
    423 SG           -3.9779       0.4492      -3.4532 S.3      31 CYX31     -0.1081
    424 C            -2.3626       1.1441       0.2116 C.2      31 CYX31      0.5973
    425 O            -1.1798       1.0999       0.5355 O.2      31 CYX31     -0.5679
    426 N            -3.3436       0.8801       1.0589 N.am     32 ASN32     -0.4157
    427 H            -4.2909       0.9702       0.7086 H        32 ASN32      0.2719
    428 CA           -3.1770       0.4887       2.4409 C.3      32 ASN32      0.0143
    429 HA           -2.4050       1.1162       2.8909 H        32 ASN32      0.1048
    430 CB           -4.4716       0.6429       3.2606 C.3      32 ASN32     -0.2041
    431 HB2          -5.1189      -0.2106       3.1127 H        32 ASN32      0.0797
    432 HB3          -4.1961       0.6399       4.3141 H        32 ASN32      0.0797
    433 CG           -5.2914       1.8853       2.9862 C.2      32 ASN32      0.7130
    434 OD1          -5.2223       2.5273       1.9619 O.2      32 ASN32     -0.5931
    435 ND2          -6.1651       2.2364       3.8921 N.am     32 ASN32     -0.9191
    436 HD21         -6.6983       3.0601       3.6828 H        32 ASN32      0.4196
    437 HD22         -6.2637       1.7163       4.7426 H        32 ASN32      0.4196
    438 C            -2.7040      -0.9488       2.4387 C.2      32 ASN32      0.5973
    439 O            -3.5063      -1.8725       2.4757 O.2      32 ASN32     -0.5679
    440 N            -1.4018      -1.1197       2.3215 N.am     33 CYS33     -0.4157
    441 H            -0.8403      -0.3158       2.0661 H        33 CYS33      0.2719
    442 CA           -0.7465      -2.3994       2.4080 C.3      33 CYS33      0.0213
    443 HA           -1.2053      -3.1037       1.7154 H        33 CYS33      0.1124
    444 CB            0.7206      -2.1519       2.0426 C.3      33 CYS33     -0.1231
    445 HB2           1.1245      -1.6690       2.9254 H        33 CYS33      0.1112
    446 HB3           1.2353      -3.0918       1.8577 H        33 CYS33      0.1112
    447 SG            1.0537      -0.9633       0.7124 S.3      33 CYS33     -0.3119
    448 HG            2.3806      -1.0127       0.8127 H        33 CYS33      0.1933
    449 C            -0.8805      -2.9660       3.8355 C.2      33 CYS33      0.5973
    450 O            -1.9004      -2.8474       4.5090 O.2      33 CYS33     -0.5679
    451 N             0.1917      -3.5659       4.3365 N.am     34 VAL34     -0.4157
    452 H             1.0713      -3.4906       3.8467 H        34 VAL34      0.2719
    453 CA            0.2475      -4.1491       5.6667 C.3      34 VAL34     -0.0875
    454 HA           -0.4718      -3.6500       6.3169 H        34 VAL34      0.0969
    455 CB           -0.1265      -5.6436       5.6140 C.3      34 VAL34      0.2985
    456 HB            0.0253      -6.0701       6.6068 H        34 VAL34     -0.0297
    457 CG1          -1.6074      -5.8434       5.2872 C.3      34 VAL34     -0.3192
    458 HG11         -1.8182      -5.5680       4.2529 H        34 VAL34      0.0791
    459 HG12         -1.8804      -6.8896       5.4197 H        34 VAL34      0.0791
    460 HG13         -2.2244      -5.2329       5.9462 H        34 VAL34      0.0791
    461 CG2           0.7204      -6.4557       4.6283 C.3      34 VAL34     -0.3192
    462 HG21          1.7611      -6.4101       4.9322 H        34 VAL34      0.0791
    463 HG22          0.3976      -7.4966       4.6391 H        34 VAL34      0.0791
    464 HG23          0.6085      -6.0740       3.6138 H        34 VAL34      0.0791
    465 C             1.6177      -3.8943       6.2723 C.2      34 VAL34      0.5973
    466 O             2.4675      -3.2300       5.6967 O.2      34 VAL34     -0.5679
    467 N             1.8386      -4.3999       7.4757 N.am     35 ILE35     -0.4157
    468 H             1.0968      -4.8963       7.9392 H        35 ILE35      0.2719
    469 CA            3.1210      -4.2606       8.1547 C.3      35 ILE35     -0.0597
    470 HA            3.2911      -3.1948       8.3155 H        35 ILE35      0.0869
    471 CB            3.0799      -4.9417       9.5320 C.3      35 ILE35      0.1303
    472 HB            3.8169      -4.4158      10.1426 H        35 ILE35      0.0187
    473 CG2           1.7287      -4.7367      10.2353 C.3      35 ILE35     -0.3204
    474 HG21          0.9393      -5.3331       9.7767 H        35 ILE35      0.0882
    475 HG22          1.8200      -5.0351      11.2809 H        35 ILE35      0.0882
    476 HG23          1.4529      -3.6807      10.2082 H        35 ILE35      0.0882
    477 CG1           3.4039      -6.4529       9.5285 C.3      35 ILE35     -0.0430
    478 HG12          2.6444      -7.0083      10.0814 H        35 ILE35      0.0236
    479 HG13          3.4295      -6.8790       8.5323 H        35 ILE35      0.0236
    480 CD1           4.7211      -6.6456      10.2644 C.3      35 ILE35     -0.0660
    481 HD11          4.5934      -6.2998      11.2898 H        35 ILE35      0.0186
    482 HD12          5.0095      -7.6891      10.2819 H        35 ILE35      0.0186
    483 HD13          5.4962      -6.0445       9.7991 H        35 ILE35      0.0186
    484 C             4.2474      -4.7848       7.2671 C.2      35 ILE35      0.5973
    485 O             4.0175      -5.6955       6.4690 O.2      35 ILE35     -0.5679
    486 N             5.4406      -4.2102       7.4024 N.am     36 GLY36     -0.4157
    487 H             5.5365      -3.4290       8.0345 H        36 GLY36      0.2719
    488 CA            6.5825      -4.5577       6.5622 C.3      36 GLY36     -0.0252
    489 HA2           7.3296      -3.7908       6.7329 H        36 GLY36      0.0698
    490 HA3           6.9889      -5.5243       6.8336 H        36 GLY36      0.0698
    491 C             6.2606      -4.6023       5.0676 C.2      36 GLY36      0.5973
    492 O             6.8458      -5.4032       4.3466 O.2      36 GLY36     -0.5679
    493 N             5.2722      -3.8259       4.6353 N.am     37 TYR37     -0.4157
    494 H             4.7992      -3.2370       5.3043 H        37 TYR37      0.2719
    495 CA            4.8016      -3.7674       3.2713 C.3      37 TYR37     -0.0014
    496 HA            5.6289      -3.9609       2.5885 H        37 TYR37      0.0876
    497 CB            3.7022      -4.8098       3.0509 C.3      37 TYR37     -0.0152
    498 HB2           3.0806      -4.8874       3.9362 H        37 TYR37      0.0295
    499 HB3           3.0610      -4.4741       2.2363 H        37 TYR37      0.0295
    500 CG            4.2209      -6.1704       2.6664 C.ar     37 TYR37     -0.0011
    501 CD1           4.7082      -6.3694       1.3662 C.ar     37 TYR37     -0.1906
    502 HD1           4.7432      -5.5423       0.6712 H        37 TYR37      0.1699
    503 CE1           5.0928      -7.6553       0.9443 C.ar     37 TYR37     -0.2341
    504 HE1           5.3909      -7.8247      -0.0779 H        37 TYR37      0.1656
    505 CZ            5.0514      -8.7274       1.8482 C.ar     37 TYR37      0.3226
    506 OH            5.4027      -9.9823       1.4783 O.3      37 TYR37     -0.5579
    507 HH            5.0641     -10.1589       0.5949 H        37 TYR37      0.3992
    508 CE2           4.6314      -8.5094       3.1560 C.ar     37 TYR37     -0.2341
    509 HE2           4.6672      -9.3413       3.8101 H        37 TYR37      0.1656
    510 CD2           4.1910      -7.2405       3.5675 C.ar     37 TYR37     -0.1906
    511 HD2           3.8490      -7.0706       4.5691 H        37 TYR37      0.1699
    512 C             4.2706      -2.3723       3.0088 C.2      37 TYR37      0.5973
    513 O             3.2233      -1.9875       3.5006 O.2      37 TYR37     -0.5679
    514 N             4.9643      -1.5957       2.1943 N.am     38 SER38     -0.4157
    515 H             5.8928      -1.8944       1.9077 H        38 SER38      0.2719
    516 CA            4.4943      -0.2577       1.8299 C.3      38 SER38     -0.0249
    517 HA            3.4230      -0.2767       1.6832 H        38 SER38      0.0843
    518 CB            4.7242       0.7143       2.9965 C.3      38 SER38      0.2117
    519 HB2           4.1757       1.6367       2.8046 H        38 SER38      0.0352
    520 HB3           4.3453       0.2884       3.9274 H        38 SER38      0.0352
    521 OG            6.0914       1.0232       3.1421 O.3      38 SER38     -0.6546
    522 HG            6.5466       0.2910       3.5868 H        38 SER38      0.4275
    523 C             5.1170       0.1904       0.5094 C.2      38 SER38      0.5973
    524 O             5.3665      -0.6421      -0.3707 O.2      38 SER38     -0.5679
    525 N             5.3483       1.4907       0.3581 N.am     39 GLY39     -0.4157
    526 H             5.1721       2.0957       1.1472 H        39 GLY39      0.2719
    527 CA            5.9613       2.0929      -0.8150 C.3      39 GLY39     -0.0252
    528 HA2           6.5487       2.9607      -0.5145 H        39 GLY39      0.0698
    529 HA3           6.6183       1.3825      -1.3147 H        39 GLY39      0.0698
    530 C             4.8989       2.5496      -1.7933 C.2      39 GLY39      0.5973
    531 O             4.5427       3.7184      -1.8090 O.2      39 GLY39     -0.5679
    532 N             4.3831       1.6252      -2.5900 N.am     40 ASP40     -0.5163
    533 H             4.7844       0.7010      -2.5828 H        40 ASP40      0.2936
    534 CA            3.3624       1.9085      -3.5946 C.3      40 ASP40      0.0381
    535 HA            2.5588       2.5082      -3.1635 H        40 ASP40      0.0880
    536 CB            3.9701       2.6875      -4.7691 C.3      40 ASP40     -0.0303
    537 HB2           4.3778       3.6359      -4.4161 H        40 ASP40     -0.0122
    538 HB3           4.7924       2.1156      -5.2044 H        40 ASP40     -0.0122
    539 CG            2.9153       2.9747      -5.8414 C.2      40 ASP40      0.7994
    540 OD1           2.2296       4.0106      -5.7202 O.co2    40 ASP40     -0.8014
    541 OD2           2.7498       2.1234      -6.7450 O.co2    40 ASP40     -0.8014
    542 C             2.8252       0.5743      -4.0821 C.2      40 ASP40      0.5366
    543 O             3.5980      -0.2701      -4.5397 O.2      40 ASP40     -0.5819
    544 N             1.5227       0.3430      -3.9236 N.am     41 ARG41     -0.3479
    545 H             0.9247       1.1139      -3.6575 H        41 ARG41      0.2747
    546 CA            0.9154      -0.9332      -4.2975 C.3      41 ARG41     -0.2637
    547 HA           -0.1450      -0.8342      -4.1212 H        41 ARG41      0.1560
    548 CB            1.1927      -1.2063      -5.7954 C.3      41 ARG41     -0.0007
    549 HB2           1.4157      -0.2741      -6.3197 H        41 ARG41      0.0327
    550 HB3           2.0672      -1.8515      -5.8921 H        41 ARG41      0.0327
    551 CG            0.0093      -1.8460      -6.4927 C.3      41 ARG41      0.0390
    552 HG2          -0.5635      -2.4318      -5.7806 H        41 ARG41      0.0285
    553 HG3          -0.5612      -1.0108      -6.8707 H        41 ARG41      0.0285
    554 CD            0.3152      -2.7063      -7.7050 C.3      41 ARG41      0.0486
    555 HD2           1.3124      -3.1296      -7.6093 H        41 ARG41      0.0687
    556 HD3          -0.4291      -3.5003      -7.7799 H        41 ARG41      0.0687
    557 NE            0.2208      -1.8769      -8.9026 N.pl3    41 ARG41     -0.5295
    558 HE           -0.4538      -1.1327      -8.8273 H        41 ARG41      0.3456
    559 CZ            1.2879      -1.5489      -9.5796 C.cat    41 ARG41      0.8076
    560 NH1           1.8624      -2.4401     -10.3364 N.pl3    41 ARG41     -0.8627
    561 HH11          1.4407      -3.3507     -10.3727 H        41 ARG41      0.4478
    562 HH12          2.6900      -2.2136     -10.8528 H        41 ARG41      0.4478
    563 NH2           1.7609      -0.3369      -9.4988 N.pl3    41 ARG41     -0.8627
    564 HH21          1.4043       0.3152      -8.8063 H        41 ARG41      0.4478
    565 HH22          2.6163      -0.0792      -9.9508 H        41 ARG41      0.4478
    566 C             1.3462      -2.1096      -3.4490 C.2      41 ARG41      0.7341
    567 O             1.1221      -3.2407      -3.8514 O.2      41 ARG41     -0.5894
    568 N             1.9281      -1.8707      -2.2784 N.am     42 CYS42     -0.4157
    569 H             1.9953      -0.9120      -1.9787 H        42 CYS42      0.2719
    570 CA            2.4701      -2.9288      -1.4357 C.3      42 CYS42      0.0213
    571 HA            2.8993      -2.4679      -0.5478 H        42 CYS42      0.1124
    572 CB            1.3393      -3.8886      -0.9804 C.3      42 CYS42     -0.1231
    573 HB2           1.2428      -4.6810      -1.7196 H        42 CYS42      0.1112
    574 HB3           1.5977      -4.3249      -0.0165 H        42 CYS42      0.1112
    575 SG           -0.3107      -3.1104      -0.8710 S.3      42 CYS42     -0.3119
    576 HG           -1.0094      -4.1917      -0.4983 H        42 CYS42      0.1933
    577 C             3.6304      -3.6140      -2.1688 C.2      42 CYS42      0.5973
    578 O             3.5337      -4.7660      -2.5791 O.2      42 CYS42     -0.5679
    579 N             4.7322      -2.8936      -2.3583 N.am     43 GLN43     -0.4157
    580 H             4.7519      -1.9289      -2.0522 H        43 GLN43      0.2719
    581 CA            5.9136      -3.4532      -3.0087 C.3      43 GLN43     -0.0031
    582 HA            5.7018      -4.4846      -3.2771 H        43 GLN43      0.0850
    583 CB            6.2218      -2.7028      -4.3090 C.3      43 GLN43     -0.0036
    584 HB2           5.3760      -2.8117      -4.9900 H        43 GLN43      0.0171
    585 HB3           6.3479      -1.6410      -4.0904 H        43 GLN43      0.0171
    586 CG            7.4972      -3.2171      -5.0070 C.3      43 GLN43     -0.0645
    587 HG2           7.6374      -2.6388      -5.9206 H        43 GLN43      0.0352
    588 HG3           8.3690      -3.0414      -4.3771 H        43 GLN43      0.0352
    589 CD            7.4370      -4.7005      -5.3857 C.2      43 GLN43      0.6951
    590 OE1           7.3367      -5.0743      -6.5357 O.2      43 GLN43     -0.6086
    591 NE2           7.4913      -5.6362      -4.4676 N.am     43 GLN43     -0.9407
    592 HE21          7.3963      -6.5756      -4.7998 H        43 GLN43      0.4251
    593 HE22          7.6698      -5.3914      -3.5044 H        43 GLN43      0.4251
    594 C             7.1214      -3.4839      -2.0855 C.2      43 GLN43      0.5973
    595 O             7.8355      -4.4863      -2.0527 O.2      43 GLN43     -0.5679
    596 N             7.3478      -2.4119      -1.3382 N.am     44 THR44     -0.4157
    597 H             6.7258      -1.6142      -1.4088 H        44 THR44      0.2719
    598 CA            8.4512      -2.2843      -0.3899 C.3      44 THR44     -0.0389
    599 HA            9.3819      -2.5640      -0.8829 H        44 THR44      0.1007
    600 CB            8.5897      -0.8234       0.0537 C.3      44 THR44      0.3654
    601 HB            7.7061      -0.5013       0.6012 H        44 THR44      0.0043
    602 CG2           9.8230      -0.5675       0.9122 C.3      44 THR44     -0.2438
    603 HG21         10.7235      -0.8853       0.3870 H        44 THR44      0.0642
    604 HG22          9.8942       0.4930       1.1530 H        44 THR44      0.0642
    605 HG23          9.7463      -1.1151       1.8532 H        44 THR44      0.0642
    606 OG1           8.7452      -0.0419      -1.1104 O.3      44 THR44     -0.6761
    607 HG1           9.1933       0.7653      -0.8464 H        44 THR44      0.4102
    608 C             8.2290      -3.2424       0.7727 C.2      44 THR44      0.5973
    609 O             7.7656      -2.8547       1.8357 O.2      44 THR44     -0.5679
    610 N             8.4466      -4.5333       0.5137 N.am     45 ARG45     -0.3479
    611 H             8.7113      -4.7626      -0.4349 H        45 ARG45      0.2747
    612 CA            8.3532      -5.6128       1.4813 C.3      45 ARG45     -0.2637
    613 HA            7.4608      -5.4851       2.0924 H        45 ARG45      0.1560
    614 CB            8.3009      -6.9709       0.7801 C.3      45 ARG45     -0.0007
    615 HB2           7.4421      -7.0088       0.1176 H        45 ARG45      0.0327
    616 HB3           9.1905      -7.0667       0.1600 H        45 ARG45      0.0327
    617 CG            8.2522      -8.1143       1.8197 C.3      45 ARG45      0.0390
    618 HG2           9.1025      -8.0468       2.4943 H        45 ARG45      0.0285
    619 HG3           7.3700      -8.0225       2.4433 H        45 ARG45      0.0285
    620 CD            8.3303      -9.4915       1.1543 C.3      45 ARG45      0.0486
    621 HD2           8.1918     -10.2650       1.9127 H        45 ARG45      0.0687
    622 HD3           7.5523      -9.5746       0.3953 H        45 ARG45      0.0687
    623 NE            9.6515      -9.6355       0.5296 N.pl3    45 ARG45     -0.5295
    624 HE           10.3266      -8.9818       0.9067 H        45 ARG45      0.3456
    625 CZ            9.8010      -9.9066      -0.7470 C.cat    45 ARG45      0.8076
    626 NH1           9.5277     -11.0884      -1.2195 N.pl3    45 ARG45     -0.8627
    627 HH11          9.2596     -11.7980      -0.5597 H        45 ARG45      0.4478
    628 HH12          9.6711     -11.3056      -2.1867 H        45 ARG45      0.4478
    629 NH2          10.2247      -8.9782      -1.5564 N.pl3    45 ARG45     -0.8627
    630 HH21         10.4270      -8.0652      -1.1808 H        45 ARG45      0.4478
    631 HH22         10.4120      -9.1825      -2.5209 H        45 ARG45      0.4478
    632 C             9.5742      -5.5148       2.3720 C.2      45 ARG45      0.7341
    633 O            10.6409      -6.0005       1.9909 O.2      45 ARG45     -0.5894
    634 N             9.4085      -4.8711       3.5115 N.am     46 ASP46     -0.5163
    635 H             8.5082      -4.4297       3.6882 H        46 ASP46      0.2936
    636 CA           10.3932      -4.8349       4.5731 C.3      46 ASP46      0.0381
    637 HA           11.3435      -4.5012       4.1545 H        46 ASP46      0.0880
    638 CB            9.9785      -3.8255       5.6677 C.3      46 ASP46     -0.0303
    639 HB2           9.3005      -4.3188       6.3608 H        46 ASP46     -0.0122
    640 HB3          10.8684      -3.5569       6.2411 H        46 ASP46     -0.0122
    641 CG            9.3051      -2.5431       5.1777 C.2      46 ASP46      0.7994
    642 OD1           8.1071      -2.6023       4.8394 O.co2    46 ASP46     -0.8014
    643 OD2           9.9718      -1.4948       5.2052 O.co2    46 ASP46     -0.8014
    644 C            10.5984      -6.2378       5.1716 C.2      46 ASP46      0.5366
    645 O            10.4146      -7.2794       4.5416 O.2      46 ASP46     -0.5819
    646 N            10.9900      -6.2649       6.4384 N.am     47 LEU47     -0.4157
    647 H            11.2056      -5.3851       6.8830 H        47 LEU47      0.2719
    648 CA           11.2469      -7.4975       7.1691 C.3      47 LEU47     -0.0518
    649 HA           11.6201      -8.2551       6.4763 H        47 LEU47      0.0922
    650 CB           12.3214      -7.2352       8.2295 C.3      47 LEU47     -0.1102
    651 HB2          11.8403      -6.8659       9.1367 H        47 LEU47      0.0457
    652 HB3          12.7949      -8.1883       8.4708 H        47 LEU47      0.0457
    653 CG           13.3980      -6.2095       7.8211 C.3      47 LEU47      0.3531
    654 HG           12.9550      -5.2133       7.7918 H        47 LEU47     -0.0361
    655 CD1          14.4888      -6.1971       8.8861 C.3      47 LEU47     -0.4121
    656 HD11         14.9727      -7.1725       8.9377 H        47 LEU47      0.1000
    657 HD12         15.2334      -5.4391       8.6440 H        47 LEU47      0.1000
    658 HD13         14.0548      -5.9600       9.8570 H        47 LEU47      0.1000
    659 CD2          14.0560      -6.4903       6.4639 C.3      47 LEU47     -0.4121
    660 HD21         13.3577      -6.4070       5.6362 H        47 LEU47      0.1000
    661 HD22         14.8554      -5.7702       6.2917 H        47 LEU47      0.1000
    662 HD23         14.4797      -7.4947       6.4639 H        47 LEU47      0.1000
    663 C             9.9697      -8.0333       7.7993 C.2      47 LEU47      0.5973
    664 O             9.8511      -9.2325       8.0251 O.2      47 LEU47     -0.5679
    665 N             9.0116      -7.1222       8.0281 N.am     48 ARG48     -0.3479
    666 H             9.2075      -6.1820       7.7238 H        48 ARG48      0.2747
    667 CA            7.7247      -7.4235       8.6315 C.3      48 ARG48     -0.2637
    668 HA            7.1271      -6.5220       8.6043 H        48 ARG48      0.1560
    669 CB            7.0733      -8.5070       7.7499 C.3      48 ARG48     -0.0007
    670 HB2           7.5342      -8.4772       6.7590 H        48 ARG48      0.0327
    671 HB3           7.2562      -9.5001       8.1471 H        48 ARG48      0.0327
    672 CG            5.5995      -8.2841       7.5262 C.3      48 ARG48      0.0390
    673 HG2           5.0314      -8.6330       8.3753 H        48 ARG48      0.0285
    674 HG3           5.4494      -7.2262       7.4153 H        48 ARG48      0.0285
    675 CD            5.1496      -8.9834       6.2511 C.3      48 ARG48      0.0486
    676 HD2           5.5539      -8.3853       5.4387 H        48 ARG48      0.0687
    677 HD3           5.5885      -9.9785       6.1940 H        48 ARG48      0.0687
    678 NE            3.6739      -9.0589       6.2133 N.pl3    48 ARG48     -0.5295
    679 HE            3.2218      -8.3269       6.7371 H        48 ARG48      0.3456
    680 CZ            2.9413     -10.1257       5.9352 C.cat    48 ARG48      0.8076
    681 NH1           3.1641     -10.9473       4.9454 N.pl3    48 ARG48     -0.8627
    682 HH11          3.9293     -10.7731       4.3217 H        48 ARG48      0.4478
    683 HH12          2.5296     -11.7005       4.7552 H        48 ARG48      0.4478
    684 NH2           1.9438     -10.4217       6.7156 N.pl3    48 ARG48     -0.8627
    685 HH21          1.7352      -9.8392       7.5048 H        48 ARG48      0.4478
    686 HH22          1.3919     -11.2426       6.5459 H        48 ARG48      0.4478
    687 C             7.9096      -7.7934      10.0952 C.2      48 ARG48      0.7341
    688 O             7.8644      -8.9580      10.4501 O.2      48 ARG48     -0.5894
    689 N             8.1793      -6.7840      10.9328 N.am     49 TRP49     -0.4157
    690 H             8.1807      -5.8412      10.5897 H        49 TRP49      0.2719
    691 CA            8.3805      -7.0085      12.3636 C.3      49 TRP49     -0.0275
    692 HA            9.3382      -7.5133      12.4956 H        49 TRP49      0.1123
    693 CB            8.4080      -5.6938      13.1575 C.3      49 TRP49     -0.0050
    694 HB2           8.7326      -5.9211      14.1740 H        49 TRP49      0.0339
    695 HB3           9.1611      -5.0383      12.7197 H        49 TRP49      0.0339
    696 CG            7.1059      -4.9472      13.2552 C.2      49 TRP49     -0.1415
    697 CD1           5.9869      -5.3564      13.9011 C.2      49 TRP49     -0.1638
    698 HD1           5.8893      -6.2849      14.4513 H        49 TRP49      0.2062
    699 NE1           4.9689      -4.4492      13.7246 N.pl3    49 TRP49     -0.3418
    700 HE1           4.0527      -4.5621      14.1332 H        49 TRP49      0.3412
    701 CE2           5.4166      -3.3403      13.0501 C.ar     49 TRP49      0.1380
    702 CZ2           4.8077      -2.1280      12.7105 C.ar     49 TRP49     -0.2601
    703 HZ2           3.7769      -1.9396      12.9690 H        49 TRP49      0.1572
    704 CH2           5.5752      -1.1496      12.0590 C.ar     49 TRP49     -0.1134
    705 HH2           5.1330      -0.1955      11.8047 H        49 TRP49      0.1417
    706 CZ3           6.9241      -1.4011      11.7484 C.ar     49 TRP49     -0.1972
    707 HZ3           7.5090      -0.6363      11.2542 H        49 TRP49      0.1447
    708 CE3           7.5219      -2.6299      12.0786 C.ar     49 TRP49     -0.2387
    709 HE3           8.5617      -2.8011      11.8446 H        49 TRP49      0.1700
    710 CD2           6.7807      -3.6283      12.7397 C.ar     49 TRP49      0.1243
    711 C             7.2829      -7.9287      12.8945 C.2      49 TRP49      0.5973
    712 O             6.1083      -7.7747      12.5768 O.2      49 TRP49     -0.5679
    713 N             7.6643      -8.8864      13.7121 N.am     50 TRP50     -0.4157
    714 H             8.6298      -8.9527      13.9947 H        50 TRP50      0.2719
    715 CA            6.7381      -9.8310      14.3087 C.3      50 TRP50     -0.0275
    716 HA            5.7727      -9.3564      14.4828 H        50 TRP50      0.1123
    717 CB            6.5352     -11.0317      13.3685 C.3      50 TRP50     -0.0050
    718 HB2           7.5131     -11.4304      13.0946 H        50 TRP50      0.0339
    719 HB3           6.0037     -11.8240      13.8956 H        50 TRP50      0.0339
    720 CG            5.7486     -10.7670      12.1229 C.2      50 TRP50     -0.1415
    721 CD1           4.5663     -10.1139      12.0395 C.2      50 TRP50     -0.1638
    722 HD1           4.0595      -9.6580      12.8804 H        50 TRP50      0.2062
    723 NE1           4.1323     -10.0978      10.7318 N.pl3    50 TRP50     -0.3418
    724 HE1           3.2896      -9.6327      10.4459 H        50 TRP50      0.3412
    725 CE2           5.0071     -10.7837       9.9173 C.ar     50 TRP50      0.1380
    726 CZ2           4.9802     -11.1376       8.5676 C.ar     50 TRP50     -0.2601
    727 HZ2           4.1125     -10.9222       7.9949 H        50 TRP50      0.1572
    728 CH2           6.0741     -11.8090       8.0006 C.ar     50 TRP50     -0.1134
    729 HH2           6.0823     -12.0776       6.9547 H        50 TRP50      0.1417
    730 CZ3           7.1582     -12.1717       8.8137 C.ar     50 TRP50     -0.1972
    731 HZ3           8.0118     -12.6776       8.3829 H        50 TRP50      0.1447
    732 CE3           7.1385     -11.8965      10.1917 C.ar     50 TRP50     -0.2387
    733 HE3           7.9705     -12.1883      10.8150 H        50 TRP50      0.1700
    734 CD2           6.0646     -11.1935      10.7730 C.ar     50 TRP50      0.1243
    735 C             7.2786     -10.2208      15.6712 C.2      50 TRP50      0.5973
    736 O             8.2714      -9.6725      16.1491 O.2      50 TRP50     -0.5679
    737 N             6.6030     -11.1605      16.2954 N.am     51 GLU51     -0.5163
    738 H             5.8280     -11.6054      15.8266 H        51 GLU51      0.2936
    739 CA            6.8999     -11.6557      17.6236 C.3      51 GLU51      0.0397
    740 HA            7.8344     -11.2208      17.9798 H        51 GLU51      0.1105
    741 CB            5.7954     -11.2323      18.6055 C.3      51 GLU51      0.0560
    742 HB2           5.7687     -11.9400      19.4359 H        51 GLU51     -0.0173
    743 HB3           6.0460     -10.2497      19.0081 H        51 GLU51     -0.0173
    744 CG            4.4074     -11.1445      17.9482 C.3      51 GLU51      0.0136
    745 HG2           4.3526     -10.2501      17.3213 H        51 GLU51     -0.0425
    746 HG3           4.2607     -12.0160      17.3043 H        51 GLU51     -0.0425
    747 CD            3.2891     -11.0966      18.9837 C.2      51 GLU51      0.8054
    748 OE1           3.2681     -10.1331      19.7830 O.co2    51 GLU51     -0.8188
    749 OE2           2.4570     -12.0299      18.9544 O.co2    51 GLU51     -0.8188
    750 C             7.1057     -13.1656      17.5568 C.2      51 GLU51      0.5366
    751 O             6.5181     -13.8623      16.7277 O.2      51 GLU51     -0.5819
    752 N             7.9807     -13.6587      18.4249 N.am     52 LEU52     -0.4157
    753 H             8.3881     -13.0438      19.1137 H        52 LEU52      0.2719
    754 CA            8.3119     -15.0700      18.5379 C.3      52 LEU52     -0.0518
    755 HA            7.4574     -15.6457      18.1772 H        52 LEU52      0.0922
    756 CB            9.5148     -15.4146      17.6358 C.3      52 LEU52     -0.1102
    757 HB2           9.4550     -16.4770      17.3973 H        52 LEU52      0.0457
    758 HB3           9.3949     -14.8848      16.6895 H        52 LEU52      0.0457
    759 CG           10.9370     -15.1397      18.1646 C.3      52 LEU52      0.3531
    760 HG           11.6023     -15.2832      17.3123 H        52 LEU52     -0.0361
    761 CD1          11.1499     -13.7050      18.6566 C.3      52 LEU52     -0.4121
    762 HD11         10.6079     -13.5210      19.5806 H        52 LEU52      0.1000
    763 HD12         12.2110     -13.5438      18.8414 H        52 LEU52      0.1000
    764 HD13         10.8153     -13.0043      17.8916 H        52 LEU52      0.1000
    765 CD2          11.4004     -16.1322      19.2379 C.3      52 LEU52     -0.4121
    766 HD21         11.0674     -17.1442      19.0002 H        52 LEU52      0.1000
    767 HD22         12.4886     -16.1303      19.2777 H        52 LEU52      0.1000
    768 HD23         11.0384     -15.8546      20.2255 H        52 LEU52      0.1000
    769 C             8.5018     -15.4319      20.0077 C.2      52 LEU52      0.5973
    770 O             8.7428     -14.5608      20.8500 O.2      52 LEU52     -0.5679
    771 N             8.4047     -16.7232      20.3121 N.am     53 ARG53     -0.3481
    772 H             8.3615     -17.4085      19.5679 H        53 ARG53      0.2764
    773 CA            8.6114     -17.2709      21.6533 C.3      53 ARG53     -0.3068
    774 HA            9.3990     -16.7036      22.1461 H        53 ARG53      0.1447
    775 CB            7.3033     -17.1206      22.4464 C.3      53 ARG53     -0.0374
    776 HB2           6.9624     -16.0875      22.3599 H        53 ARG53      0.0371
    777 HB3           6.5406     -17.7648      22.0062 H        53 ARG53      0.0371
    778 CG            7.4958     -17.4263      23.9438 C.3      53 ARG53      0.0744
    779 HG2           8.5558     -17.4615      24.1978 H        53 ARG53      0.0185
    780 HG3           7.0643     -16.6127      24.5282 H        53 ARG53      0.0185
    781 CD            6.8205     -18.7457      24.3571 C.3      53 ARG53      0.1114
    782 HD2           7.0777     -19.5464      23.6643 H        53 ARG53      0.0468
    783 HD3           7.1711     -19.0245      25.3521 H        53 ARG53      0.0468
    784 NE            5.3623     -18.5627      24.3570 N.pl3    53 ARG53     -0.5564
    785 HE            5.0473     -18.0439      23.5528 H        53 ARG53      0.3479
    786 CZ            4.7095     -18.3264      25.4667 C.cat    53 ARG53      0.8368
    787 NH1           4.4876     -19.2802      26.3239 N.pl3    53 ARG53     -0.8737
    788 HH11          4.8422     -20.1911      26.0831 H        53 ARG53      0.4493
    789 HH12          3.9924     -19.1135      27.1762 H        53 ARG53      0.4493
    790 NH2           4.2754     -17.1258      25.7174 N.pl3    53 ARG53     -0.8737
    791 HH21          4.4804     -16.3862      25.0646 H        53 ARG53      0.4493
    792 HH22          3.7679     -16.9297      26.5578 H        53 ARG53      0.4493
    793 C             9.1269     -18.7112      21.5842 C.2      53 ARG53      0.8557
    794 O             9.4396     -19.1500      20.4587 O.2      53 ARG53     -0.8266
    795 OXT           9.1853     -19.3452      22.6570 O.3      53 ARG53     -0.8266
@<TRIPOS>BOND
      1      15      16 2
      2      15      17 am
      3      10      11 2
      4      10      12 am
      5       7      10 1
      6       5       7 1
      7       5      15 1
      8       1       5 1
      9      26      27 2
     10      26      28 am
     11      21      24 1
     12      19      21 1
     13      19      26 1
     14      17      19 1
     15      47      48 2
     16      47      49 am
     17      43      45 ar
     18      40      41 1
     19      40      43 ar
     20      38      40 ar
     21      36      38 ar
     22      35      36 ar
     23      35      45 ar
     24      32      35 1
     25      30      32 1
     26      30      47 1
     27      28      30 1
     28      61      62 2
     29      61      63 am
     30      59      61 1
     31      56      59 1
     32      53      56 1
     33      50      53 1
     34      49      50 1
     35      49      59 1
     36      68      69 2
     37      68      70 am
     38      65      68 1
     39      63      65 1
     40      78      79 2
     41      78      80 am
     42      77     257 1
     43      74      77 1
     44      72      74 1
     45      72      78 1
     46      70      72 1
     47      92      93 2
     48      92      94 am
     49      90      92 1
     50      87      90 1
     51      84      87 1
     52      81      84 1
     53      80      81 1
     54      80      90 1
     55     103     104 2
     56     103     105 am
     57      98     101 1
     58      96      98 1
     59      96     103 1
     60      94      96 1
     61     114     115 2
     62     114     116 am
     63     109     112 1
     64     107     109 1
     65     107     114 1
     66     105     107 1
     67     135     136 2
     68     135     137 am
     69     131     133 ar
     70     128     129 1
     71     128     131 ar
     72     126     128 ar
     73     124     126 ar
     74     123     124 ar
     75     123     133 ar
     76     120     123 1
     77     118     120 1
     78     118     135 1
     79     116     118 1
     80     147     148 2
     81     147     149 am
     82     144     145 ar
     83     144     146 ar
     84     141     144 1
     85     139     141 1
     86     139     147 1
     87     137     139 1
     88     154     155 2
     89     154     156 am
     90     151     154 1
     91     149     151 1
     92     175     176 2
     93     175     177 am
     94     171     173 ar
     95     168     169 1
     96     168     171 ar
     97     166     168 ar
     98     164     166 ar
     99     163     164 ar
    100     163     173 ar
    101     160     163 1
    102     158     160 1
    103     158     175 1
    104     156     158 1
    105     185     186 2
    106     185     187 am
    107     184     423 1
    108     181     184 1
    109     179     181 1
    110     179     185 1
    111     177     179 1
    112     204     205 2
    113     204     206 am
    114     194     196 1
    115     194     200 1
    116     191     194 1
    117     189     191 1
    118     189     204 1
    119     187     189 1
    120     218     219 2
    121     218     220 am
    122     213     214 2
    123     213     215 am
    124     210     213 1
    125     208     210 1
    126     208     218 1
    127     206     208 1
    128     225     226 2
    129     225     227 am
    130     222     225 1
    131     220     222 1
    132     232     233 2
    133     232     234 am
    134     229     232 1
    135     227     229 1
    136     248     249 2
    137     248     250 am
    138     238     240 1
    139     238     244 1
    140     236     238 1
    141     236     248 1
    142     234     236 1
    143     258     259 2
    144     258     260 am
    145     254     257 1
    146     252     254 1
    147     252     258 1
    148     250     252 1
    149     275     276 2
    150     275     277 am
    151     270     271 1
    152     267     270 1
    153     264     267 1
    154     262     264 1
    155     262     275 1
    156     260     262 1
    157     292     293 2
    158     292     294 am
    159     288     290 1
    160     286     288 1
    161     285     286 2
    162     284     285 1
    163     284     290 2
    164     281     284 1
    165     279     281 1
    166     279     292 1
    167     277     279 1
    168     311     312 2
    169     311     313 am
    170     304     307 1
    171     298     300 1
    172     298     304 1
    173     296     298 1
    174     296     311 1
    175     294     296 1
    176     326     327 2
    177     326     328 am
    178     323     324 ar
    179     323     325 ar
    180     320     323 1
    181     317     320 1
    182     315     317 1
    183     315     326 1
    184     313     315 1
    185     337     338 2
    186     337     339 am
    187     332     335 1
    188     330     332 1
    189     330     337 1
    190     328     330 1
    191     356     357 2
    192     356     358 am
    193     346     348 1
    194     346     352 1
    195     343     346 1
    196     341     343 1
    197     341     356 1
    198     339     341 1
    199     368     369 2
    200     368     370 am
    201     365     366 ar
    202     365     367 ar
    203     362     365 1
    204     360     362 1
    205     360     368 1
    206     358     360 1
    207     379     380 2
    208     379     381 am
    209     374     377 1
    210     372     374 1
    211     372     379 1
    212     370     372 1
    213     400     401 2
    214     400     402 am
    215     396     398 ar
    216     393     394 1
    217     393     396 ar
    218     391     393 ar
    219     389     391 ar
    220     388     389 ar
    221     388     398 ar
    222     385     388 1
    223     383     385 1
    224     383     400 1
    225     381     383 1
    226     414     415 2
    227     414     416 am
    228     406     408 1
    229     406     412 1
    230     404     406 1
    231     404     414 1
    232     402     404 1
    233     424     425 2
    234     424     426 am
    235     420     423 1
    236     418     420 1
    237     418     424 1
    238     416     418 1
    239     438     439 2
    240     438     440 am
    241     433     434 2
    242     433     435 am
    243     430     433 1
    244     428     430 1
    245     428     438 1
    246     426     428 1
    247     449     450 2
    248     449     451 am
    249     444     447 1
    250     442     444 1
    251     442     449 1
    252     440     442 1
    253     465     466 2
    254     465     467 am
    255     455     457 1
    256     455     461 1
    257     453     455 1
    258     453     465 1
    259     451     453 1
    260     484     485 2
    261     484     486 am
    262     477     480 1
    263     471     473 1
    264     471     477 1
    265     469     471 1
    266     469     484 1
    267     467     469 1
    268     491     492 2
    269     491     493 am
    270     488     491 1
    271     486     488 1
    272     512     513 2
    273     512     514 am
    274     508     510 ar
    275     505     506 1
    276     505     508 ar
    277     503     505 ar
    278     501     503 ar
    279     500     501 ar
    280     500     510 ar
    281     497     500 1
    282     495     497 1
    283     495     512 1
    284     493     495 1
    285     523     524 2
    286     523     525 am
    287     518     521 1
    288     516     518 1
    289     516     523 1
    290     514     516 1
    291     530     531 2
    292     530     532 am
    293     527     530 1
    294     525     527 1
    295     542     543 2
    296     542     544 am
    297     539     540 ar
    298     539     541 ar
    299     536     539 1
    300     534     536 1
    301     534     542 1
    302     532     534 1
    303     566     567 2
    304     566     568 am
    305     559     560 ar
    306     559     563 ar
    307     557     559 ar
    308     554     557 1
    309     551     554 1
    310     548     551 1
    311     546     548 1
    312     546     566 1
    313     544     546 1
    314     577     578 2
    315     577     579 am
    316     572     575 1
    317     570     572 1
    318     570     577 1
    319     568     570 1
    320     594     595 2
    321     594     596 am
    322     589     590 2
    323     589     591 am
    324     586     589 1
    325     583     586 1
    326     581     583 1
    327     581     594 1
    328     579     581 1
    329     608     609 2
    330     608     610 am
    331     600     602 1
    332     600     606 1
    333     598     600 1
    334     598     608 1
    335     596     598 1
    336     632     633 2
    337     632     634 am
    338     625     626 ar
    339     625     629 ar
    340     623     625 ar
    341     620     623 1
    342     617     620 1
    343     614     617 1
    344     612     614 1
    345     612     632 1
    346     610     612 1
    347     644     645 2
    348     644     646 am
    349     641     642 ar
    350     641     643 ar
    351     638     641 1
    352     636     638 1
    353     636     644 1
    354     634     636 1
    355     663     664 2
    356     663     665 am
    357     653     655 1
    358     653     659 1
    359     650     653 1
    360     648     650 1
    361     648     663 1
    362     646     648 1
    363     687     688 2
    364     687     689 am
    365     680     681 ar
    366     680     684 ar
    367     678     680 ar
    368     675     678 1
    369     672     675 1
    370     669     672 1
    371     667     669 1
    372     667     687 1
    373     665     667 1
    374     711     712 2
    375     711     713 am
    376     708     710 ar
    377     706     708 ar
    378     704     706 ar
    379     702     704 ar
    380     701     702 ar
    381     701     710 ar
    382     699     701 1
    383     697     699 1
    384     696     697 2
    385     696     710 1
    386     693     696 1
    387     691     693 1
    388     691     711 1
    389     689     691 1
    390     735     736 2
    391     735     737 am
    392     732     734 ar
    393     730     732 ar
    394     728     730 ar
    395     726     728 ar
    396     725     726 ar
    397     725     734 ar
    398     723     725 1
    399     721     723 1
    400     720     721 2
    401     720     734 1
    402     717     720 1
    403     715     717 1
    404     715     735 1
    405     713     715 1
    406     750     751 2
    407     750     752 am
    408     747     748 ar
    409     747     749 ar
    410     744     747 1
    411     741     744 1
    412     739     741 1
    413     739     750 1
    414     737     739 1
    415     769     770 2
    416     769     771 am
    417     759     761 1
    418     759     765 1
    419     756     759 1
    420     754     756 1
    421     754     769 1
    422     752     754 1
    423     793     794 2
    424     793     795 1
    425     786     787 ar
    426     786     790 ar
    427     784     786 ar
    428     781     784 1
    429     778     781 1
    430     775     778 1
    431     773     775 1
    432     773     793 1
    433     771     773 1
    434      12      13 1
    435      12      14 1
    436       7       8 1
    437       7       9 1
    438       5       6 1
    439       1       2 1
    440       1       3 1
    441       1       4 1
    442      24      25 1
    443      21      22 1
    444      21      23 1
    445      19      20 1
    446      17      18 1
    447      45      46 1
    448      43      44 1
    449      41      42 1
    450      38      39 1
    451      36      37 1
    452      32      33 1
    453      32      34 1
    454      30      31 1
    455      28      29 1
    456      59      60 1
    457      56      57 1
    458      56      58 1
    459      53      54 1
    460      53      55 1
    461      50      51 1
    462      50      52 1
    463      65      66 1
    464      65      67 1
    465      63      64 1
    466      74      75 1
    467      74      76 1
    468      72      73 1
    469      70      71 1
    470      90      91 1
    471      87      88 1
    472      87      89 1
    473      84      85 1
    474      84      86 1
    475      81      82 1
    476      81      83 1
    477     101     102 1
    478      98      99 1
    479      98     100 1
    480      96      97 1
    481      94      95 1
    482     112     113 1
    483     109     110 1
    484     109     111 1
    485     107     108 1
    486     105     106 1
    487     133     134 1
    488     131     132 1
    489     129     130 1
    490     126     127 1
    491     124     125 1
    492     120     121 1
    493     120     122 1
    494     118     119 1
    495     116     117 1
    496     141     142 1
    497     141     143 1
    498     139     140 1
    499     137     138 1
    500     151     152 1
    501     151     153 1
    502     149     150 1
    503     173     174 1
    504     171     172 1
    505     169     170 1
    506     166     167 1
    507     164     165 1
    508     160     161 1
    509     160     162 1
    510     158     159 1
    511     156     157 1
    512     181     182 1
    513     181     183 1
    514     179     180 1
    515     177     178 1
    516     200     201 1
    517     200     202 1
    518     200     203 1
    519     196     197 1
    520     196     198 1
    521     196     199 1
    522     194     195 1
    523     191     192 1
    524     191     193 1
    525     189     190 1
    526     187     188 1
    527     215     216 1
    528     215     217 1
    529     210     211 1
    530     210     212 1
    531     208     209 1
    532     206     207 1
    533     222     223 1
    534     222     224 1
    535     220     221 1
    536     229     230 1
    537     229     231 1
    538     227     228 1
    539     244     245 1
    540     244     246 1
    541     244     247 1
    542     240     241 1
    543     240     242 1
    544     240     243 1
    545     238     239 1
    546     236     237 1
    547     234     235 1
    548     254     255 1
    549     254     256 1
    550     252     253 1
    551     250     251 1
    552     271     272 1
    553     271     273 1
    554     271     274 1
    555     267     268 1
    556     267     269 1
    557     264     265 1
    558     264     266 1
    559     262     263 1
    560     260     261 1
    561     290     291 1
    562     288     289 1
    563     286     287 1
    564     281     282 1
    565     281     283 1
    566     279     280 1
    567     277     278 1
    568     307     308 1
    569     307     309 1
    570     307     310 1
    571     304     305 1
    572     304     306 1
    573     300     301 1
    574     300     302 1
    575     300     303 1
    576     298     299 1
    577     296     297 1
    578     294     295 1
    579     320     321 1
    580     320     322 1
    581     317     318 1
    582     317     319 1
    583     315     316 1
    584     313     314 1
    585     335     336 1
    586     332     333 1
    587     332     334 1
    588     330     331 1
    589     328     329 1
    590     352     353 1
    591     352     354 1
    592     352     355 1
    593     348     349 1
    594     348     350 1
    595     348     351 1
    596     346     347 1
    597     343     344 1
    598     343     345 1
    599     341     342 1
    600     339     340 1
    601     362     363 1
    602     362     364 1
    603     360     361 1
    604     358     359 1
    605     377     378 1
    606     374     375 1
    607     374     376 1
    608     372     373 1
    609     370     371 1
    610     398     399 1
    611     396     397 1
    612     394     395 1
    613     391     392 1
    614     389     390 1
    615     385     386 1
    616     385     387 1
    617     383     384 1
    618     381     382 1
    619     412     413 1
    620     408     409 1
    621     408     410 1
    622     408     411 1
    623     406     407 1
    624     404     405 1
    625     402     403 1
    626     420     421 1
    627     420     422 1
    628     418     419 1
    629     416     417 1
    630     435     436 1
    631     435     437 1
    632     430     431 1
    633     430     432 1
    634     428     429 1
    635     426     427 1
    636     447     448 1
    637     444     445 1
    638     444     446 1
    639     442     443 1
    640     440     441 1
    641     461     462 1
    642     461     463 1
    643     461     464 1
    644     457     458 1
    645     457     459 1
    646     457     460 1
    647     455     456 1
    648     453     454 1
    649     451     452 1
    650     480     481 1
    651     480     482 1
    652     480     483 1
    653     477     478 1
    654     477     479 1
    655     473     474 1
    656     473     475 1
    657     473     476 1
    658     471     472 1
    659     469     470 1
    660     467     468 1
    661     488     489 1
    662     488     490 1
    663     486     487 1
    664     510     511 1
    665     508     509 1
    666     506     507 1
    667     503     504 1
    668     501     502 1
    669     497     498 1
    670     497     499 1
    671     495     496 1
    672     493     494 1
    673     521     522 1
    674     518     519 1
    675     518     520 1
    676     516     517 1
    677     514     515 1
    678     527     528 1
    679     527     529 1
    680     525     526 1
    681     536     537 1
    682     536     538 1
    683     534     535 1
    684     532     533 1
    685     563     564 1
    686     563     565 1
    687     560     561 1
    688     560     562 1
    689     557     558 1
    690     554     555 1
    691     554     556 1
    692     551     552 1
    693     551     553 1
    694     548     549 1
    695     548     550 1
    696     546     547 1
    697     544     545 1
    698     575     576 1
    699     572     573 1
    700     572     574 1
    701     570     571 1
    702     568     569 1
    703     591     592 1
    704     591     593 1
    705     586     587 1
    706     586     588 1
    707     583     584 1
    708     583     585 1
    709     581     582 1
    710     579     580 1
    711     606     607 1
    712     602     603 1
    713     602     604 1
    714     602     605 1
    715     600     601 1
    716     598     599 1
    717     596     597 1
    718     629     630 1
    719     629     631 1
    720     626     627 1
    721     626     628 1
    722     623     624 1
    723     620     621 1
    724     620     622 1
    725     617     618 1
    726     617     619 1
    727     614     615 1
    728     614     616 1
    729     612     613 1
    730     610     611 1
    731     638     639 1
    732     638     640 1
    733     636     637 1
    734     634     635 1
    735     659     660 1
    736     659     661 1
    737     659     662 1
    738     655     656 1
    739     655     657 1
    740     655     658 1
    741     653     654 1
    742     650     651 1
    743     650     652 1
    744     648     649 1
    745     646     647 1
    746     684     685 1
    747     684     686 1
    748     681     682 1
    749     681     683 1
    750     678     679 1
    751     675     676 1
    752     675     677 1
    753     672     673 1
    754     672     674 1
    755     669     670 1
    756     669     671 1
    757     667     668 1
    758     665     666 1
    759     708     709 1
    760     706     707 1
    761     704     705 1
    762     702     703 1
    763     699     700 1
    764     697     698 1
    765     693     694 1
    766     693     695 1
    767     691     692 1
    768     689     690 1
    769     732     733 1
    770     730     731 1
    771     728     729 1
    772     726     727 1
    773     723     724 1
    774     721     722 1
    775     717     718 1
    776     717     719 1
    777     715     716 1
    778     713     714 1
    779     744     745 1
    780     744     746 1
    781     741     742 1
    782     741     743 1
    783     739     740 1
    784     737     738 1
    785     765     766 1
    786     765     767 1
    787     765     768 1
    788     761     762 1
    789     761     763 1
    790     761     764 1
    791     759     760 1
    792     756     757 1
    793     756     758 1
    794     754     755 1
    795     752     753 1
    796     790     791 1
    797     790     792 1
    798     787     788 1
    799     787     789 1
    800     784     785 1
    801     781     782 1
    802     781     783 1
    803     778     779 1
    804     778     780 1
    805     775     776 1
    806     775     777 1
    807     773     774 1
    808     771     772 1
@<TRIPOS>SUBSTRUCTURE
      1 ASN1           1 RESIDUE    4    A ASN
      2 SER2          17 RESIDUE    4    A SER
      3 TYR3          28 RESIDUE    4    A TYR
      4 PRO4          49 RESIDUE    4    A PRO
      5 GLY5          63 RESIDUE    4    A GLY
      6 CYX6          70 RESIDUE    4    A CYX
      7 PRO7          80 RESIDUE    4    A PRO
      8 SER8          94 RESIDUE    4    A SER
      9 SER9         105 RESIDUE    4    A SER
     10 TYR10        116 RESIDUE    4    A TYR
     11 ASP11        137 RESIDUE    4    A ASP
     12 GLY12        149 RESIDUE    4    A GLY
     13 TYR13        156 RESIDUE    4    A TYR
     14 CYX14        177 RESIDUE    4    A CYX
     15 LEU15        187 RESIDUE    4    A LEU
     16 ASN16        206 RESIDUE    4    A ASN
     17 GLY17        220 RESIDUE    4    A GLY
     18 GLY18        227 RESIDUE    4    A GLY
     19 VAL19        234 RESIDUE    4    A VAL
     20 CYX20        250 RESIDUE    4    A CYX
     21 MET21        260 RESIDUE    4    A MET
     22 HIE22        277 RESIDUE    4    A HIE
     23 ILE23        294 RESIDUE    4    A ILE
     24 GLU24        313 RESIDUE    4    A GLU
     25 SER25        328 RESIDUE    4    A SER
     26 LEU26        339 RESIDUE    4    A LEU
     27 ASP27        358 RESIDUE    4    A ASP
     28 SER28        370 RESIDUE    4    A SER
     29 TYR29        381 RESIDUE    4    A TYR
     30 THR30        402 RESIDUE    4    A THR
     31 CYX31        416 RESIDUE    4    A CYX
     32 ASN32        426 RESIDUE    4    A ASN
     33 CYS33        440 RESIDUE    4    A CYS
     34 VAL34        451 RESIDUE    4    A VAL
     35 ILE35        467 RESIDUE    4    A ILE
     36 GLY36        486 RESIDUE    4    A GLY
     37 TYR37        493 RESIDUE    4    A TYR
     38 SER38        514 RESIDUE    4    A SER
     39 GLY39        525 RESIDUE    4    A GLY
     40 ASP40        532 RESIDUE    4    A ASP
     41 ARG41        544 RESIDUE    4    A ARG
     42 CYS42        568 RESIDUE    4    A CYS
     43 GLN43        579 RESIDUE    4    A GLN
     44 THR44        596 RESIDUE    4    A THR
     45 ARG45        610 RESIDUE    4    A ARG
     46 ASP46        634 RESIDUE    4    A ASP
     47 LEU47        646 RESIDUE    4    A LEU
     48 ARG48        665 RESIDUE    4    A ARG
     49 TRP49        689 RESIDUE    4    A TRP
     50 TRP50        713 RESIDUE    4    A TRP
     51 GLU51        737 RESIDUE    4    A GLU
     52 LEU52        752 RESIDUE    4    A LEU
     53 ARG53        771 RESIDUE    4    A ARG
