# Supplementary material for: Improved Structure-Based Histidine pKa Prediction for pH-Responsive Protein Design
Source: J Chem Inf Model. 2025 Jan 18;65(3):1560–9. doi: 10.1021/acs.jcim.4c01957 (PMC11815838; doi:10.1021/acs.jcim.4c01957)
Supplement: Supplementary file 3 — ci4c01957_si_003.zip [file ci4c01957_si_003.zip › structures/prep_mol2/1EPH_0003_prep.mol2]

@<TRIPOS>MOLECULE
Cpptraj generated mol2 file.
  793   807    53     0     0
SMALL
USER_CHARGES


@<TRIPOS>ATOM
      1 N            -6.8602       4.1180       0.9682 N.am      1 ASN1       0.1801
      2 H1           -6.3645       4.7096       1.6222 H         1 ASN1       0.1921
      3 H2           -7.7096       3.8105       1.4264 H         1 ASN1       0.1921
      4 H3           -7.0761       4.6460       0.1303 H         1 ASN1       0.1921
      5 CA           -6.0194       2.9389       0.6394 C.3       1 ASN1       0.0368
      6 HA           -6.6558       2.1835       0.1775 H         1 ASN1       0.1231
      7 CB           -4.8770       3.2840      -0.3408 C.3       1 ASN1      -0.0283
      8 HB2          -4.1762       3.9779       0.1273 H         1 ASN1       0.0515
      9 HB3          -4.3334       2.3800      -0.6184 H         1 ASN1       0.0515
     10 CG           -5.4260       3.9260      -1.5997 C.2       1 ASN1       0.5833
     11 OD1          -5.9754       5.0090      -1.5370 O.2       1 ASN1      -0.5744
     12 ND2          -5.3764       3.2752      -2.7404 N.am      1 ASN1      -0.8634
     13 HD21         -5.7405       3.7613      -3.5477 H         1 ASN1       0.4097
     14 HD22         -4.9182       2.3849      -2.8357 H         1 ASN1       0.4097
     15 C            -5.4976       2.3546       1.9389 C.2       1 ASN1       0.6163
     16 O            -6.1044       2.6104       2.9655 O.2       1 ASN1      -0.5722
     17 N            -4.3922       1.6164       1.8932 N.am      2 SER2      -0.4157
     18 H            -3.8973       1.4962       1.0216 H         2 SER2       0.2719
     19 CA           -3.6727       1.0985       3.0570 C.3       2 SER2      -0.0249
     20 HA           -4.1527       0.1744       3.3797 H         2 SER2       0.0843
     21 CB           -2.2172       0.7822       2.6680 C.3       2 SER2       0.2117
     22 HB2          -1.5296       1.3348       3.3115 H         2 SER2       0.0352
     23 HB3          -2.0381      -0.2843       2.8151 H         2 SER2       0.0352
     24 OG           -1.9490       1.1180       1.3082 O.3       2 SER2      -0.6546
     25 HG           -1.0224       0.9185       1.1364 H         2 SER2       0.4275
     26 C            -3.6748       2.0759       4.2335 C.2       2 SER2       0.5973
     27 O            -3.4676       3.2759       4.0448 O.2       2 SER2      -0.5679
     28 N            -3.8723       1.5386       5.4328 N.am      3 TYR3      -0.4157
     29 H            -4.0516       0.5479       5.5147 H         3 TYR3       0.2719
     30 CA           -3.9077       2.2937       6.6781 C.3       3 TYR3      -0.0014
     31 HA           -3.8380       3.3605       6.4719 H         3 TYR3       0.0876
     32 CB           -5.2499       2.0602       7.3770 C.3       3 TYR3      -0.0152
     33 HB2          -5.6698       1.0900       7.1018 H         3 TYR3       0.0295
     34 HB3          -5.1060       2.0506       8.4588 H         3 TYR3       0.0295
     35 CG           -6.2210       3.1684       7.0641 C.ar      3 TYR3      -0.0011
     36 CD1          -6.0645       4.4091       7.7077 C.ar      3 TYR3      -0.1906
     37 HD1          -5.2708       4.5420       8.4299 H         3 TYR3       0.1699
     38 CE1          -6.9535       5.4603       7.4311 C.ar      3 TYR3      -0.2341
     39 HE1          -6.8410       6.4086       7.9313 H         3 TYR3       0.1656
     40 CZ           -7.9995       5.2656       6.5046 C.ar      3 TYR3       0.3226
     41 OH           -8.8680       6.2768       6.2434 O.3       3 TYR3      -0.5579
     42 HH           -8.8903       6.9188       6.9533 H         3 TYR3       0.3992
     43 CE2          -8.1462       4.0247       5.8532 C.ar      3 TYR3      -0.2341
     44 HE2          -8.9664       3.8696       5.1686 H         3 TYR3       0.1656
     45 CD2          -7.2535       2.9757       6.1331 C.ar      3 TYR3      -0.1906
     46 HD2          -7.3783       2.0132       5.6555 H         3 TYR3       0.1699
     47 C            -2.7365       1.8829       7.5701 C.2       3 TYR3       0.5973
     48 O            -2.8013       0.8388       8.2113 O.2       3 TYR3      -0.5679
     49 N            -1.6436       2.6648       7.6104 N.am      4 PRO4      -0.2548
     50 CD           -1.4238       3.8849       6.8517 C.3       4 PRO4       0.0192
     51 HD2          -2.0127       4.6913       7.2914 H         4 PRO4       0.0391
     52 HD3          -1.6819       3.7568       5.8012 H         4 PRO4       0.0391
     53 CG            0.0610       4.2015       6.9834 C.3       4 PRO4       0.0189
     54 HG2           0.2363       5.2761       7.0465 H         4 PRO4       0.0213
     55 HG3           0.5921       3.7831       6.1275 H         4 PRO4       0.0213
     56 CB            0.5126       3.4815       8.2543 C.3       4 PRO4      -0.0070
     57 HB2           0.5118       4.1970       9.0773 H         4 PRO4       0.0253
     58 HB3           1.5158       3.0699       8.1364 H         4 PRO4       0.0253
     59 CA           -0.5167       2.3654       8.4849 C.3       4 PRO4      -0.0266
     60 HA           -0.0878       1.4051       8.1962 H         4 PRO4       0.0641
     61 C            -0.9671       2.3154       9.9496 C.2       4 PRO4       0.5896
     62 O            -1.3383       3.3409      10.5195 O.2       4 PRO4      -0.5748
     63 N            -0.9281       1.1344      10.5539 N.am      5 GLY5      -0.4157
     64 H            -0.7989       0.3051       9.9903 H         5 GLY5       0.2719
     65 CA           -1.3611       0.9175      11.9290 C.3       5 GLY5      -0.0252
     66 HA2          -0.4908       0.7941      12.5722 H         5 GLY5       0.0698
     67 HA3          -1.9496       1.7631      12.2868 H         5 GLY5       0.0698
     68 C            -2.2102      -0.3358      12.0188 C.2       5 GLY5       0.5973
     69 O            -2.1853      -1.1693      11.1214 O.2       5 GLY5      -0.5679
     70 N            -2.9361      -0.4945      13.1146 N.am      6 CYX6      -0.4157
     71 H            -2.9070       0.1919      13.8546 H         6 CYX6       0.2719
     72 CA           -3.7787      -1.6596      13.3180 C.3       6 CYX6       0.0429
     73 HA           -4.3150      -1.8623      12.3894 H         6 CYX6       0.0766
     74 CB           -2.8718      -2.8555      13.6413 C.3       6 CYX6      -0.0790
     75 HB2          -3.4930      -3.7204      13.8569 H         6 CYX6       0.0910
     76 HB3          -2.2718      -3.0994      12.7634 H         6 CYX6       0.0910
     77 SG           -1.7577      -2.5666      15.0404 S.3       6 CYX6      -0.1081
     78 C            -4.7859      -1.3713      14.4443 C.2       6 CYX6       0.5973
     79 O            -4.4887      -0.5582      15.3229 O.2       6 CYX6      -0.5679
     80 N            -5.9711      -2.0058      14.4266 N.am      7 PRO7      -0.2548
     81 CD           -6.4008      -2.9048      13.3831 C.3       7 PRO7       0.0192
     82 HD2          -5.6712      -3.7059      13.2772 H         7 PRO7       0.0391
     83 HD3          -6.5197      -2.3544      12.4489 H         7 PRO7       0.0391
     84 CG           -7.7403      -3.4943      13.8081 C.3       7 PRO7       0.0189
     85 HG2          -7.7324      -4.5827      13.7511 H         7 PRO7       0.0213
     86 HG3          -8.5323      -3.0798      13.1838 H         7 PRO7       0.0213
     87 CB           -7.9497      -3.0422      15.2456 C.3       7 PRO7      -0.0070
     88 HB2          -7.6833      -3.8579      15.9051 H         7 PRO7       0.0253
     89 HB3          -8.9844      -2.7478      15.4232 H         7 PRO7       0.0253
     90 CA           -6.9920      -1.8680      15.4551 C.3       7 PRO7      -0.0266
     91 HA           -7.5212      -0.9274      15.3016 H         7 PRO7       0.0641
     92 C            -6.3944      -1.9065      16.8597 C.2       7 PRO7       0.5896
     93 O            -5.4303      -2.6235      17.1049 O.2       7 PRO7      -0.5748
     94 N            -6.9959      -1.2056      17.8183 N.am      8 SER8      -0.4157
     95 H            -7.8148      -0.6593      17.6029 H         8 SER8       0.2719
     96 CA           -6.5074      -1.2178      19.2078 C.3       8 SER8      -0.0249
     97 HA           -5.5324      -0.7298      19.2581 H         8 SER8       0.0843
     98 CB           -7.4859      -0.4862      20.1158 C.3       8 SER8       0.2117
     99 HB2          -7.0986      -0.4828      21.1367 H         8 SER8       0.0352
    100 HB3          -7.6107       0.5438      19.7783 H         8 SER8       0.0352
    101 OG           -8.7294      -1.1673      20.0742 O.3       8 SER8      -0.6546
    102 HG           -9.0897      -1.1724      20.9683 H         8 SER8       0.4275
    103 C            -6.3665      -2.6259      19.7792 C.2       8 SER8       0.5973
    104 O            -5.5969      -2.8291      20.6993 O.2       8 SER8      -0.5679
    105 N            -7.0656      -3.6258      19.2354 N.am      9 SER9      -0.4157
    106 H            -7.6552      -3.4153      18.4472 H         9 SER9       0.2719
    107 CA           -6.8566      -5.0359      19.5884 C.3       9 SER9      -0.0249
    108 HA           -7.2341      -5.2149      20.5962 H         9 SER9       0.0843
    109 CB           -7.6176      -5.9107      18.5949 C.3       9 SER9       0.2117
    110 HB2          -7.5363      -6.9566      18.8920 H         9 SER9       0.0352
    111 HB3          -8.6715      -5.6277      18.5978 H         9 SER9       0.0352
    112 OG           -7.0857      -5.7482      17.2924 O.3       9 SER9      -0.6546
    113 HG           -6.2212      -6.1718      17.2170 H         9 SER9       0.4275
    114 C            -5.3803      -5.4517      19.5503 C.2       9 SER9       0.5973
    115 O            -5.0021      -6.4710      20.1174 O.2       9 SER9      -0.5679
    116 N            -4.5483      -4.6808      18.8604 N.am     10 TYR10     -0.4157
    117 H            -4.9451      -3.8775      18.3850 H        10 TYR10      0.2719
    118 CA           -3.1081      -4.8136      18.7857 C.3      10 TYR10     -0.0014
    119 HA           -2.8524      -5.8586      18.9560 H        10 TYR10      0.0876
    120 CB           -2.6902      -4.4350      17.3788 C.3      10 TYR10     -0.0152
    121 HB2          -3.1102      -3.4626      17.1369 H        10 TYR10      0.0295
    122 HB3          -1.6043      -4.3791      17.3052 H        10 TYR10      0.0295
    123 CG           -3.1747      -5.4964      16.4362 C.ar     10 TYR10     -0.0011
    124 CD1          -2.5158      -6.7293      16.4844 C.ar     10 TYR10     -0.1906
    125 HD1          -1.6271      -6.8148      17.0835 H        10 TYR10      0.1699
    126 CE1          -3.0515      -7.8416      15.8255 C.ar     10 TYR10     -0.2341
    127 HE1          -2.5777      -8.8069      15.9049 H        10 TYR10      0.1656
    128 CZ           -4.2542      -7.7046      15.1111 C.ar     10 TYR10      0.3226
    129 OH           -4.8284      -8.8112      14.5855 O.3      10 TYR10     -0.5579
    130 HH           -4.2485      -9.5721      14.5997 H        10 TYR10      0.3992
    131 CE2          -4.8898      -6.4506      15.0117 C.ar     10 TYR10     -0.2341
    132 HE2          -5.8161      -6.3627      14.4599 H        10 TYR10      0.1656
    133 CD2          -4.3492      -5.3436      15.6837 C.ar     10 TYR10     -0.1906
    134 HD2          -4.8622      -4.3972      15.6534 H        10 TYR10      0.1699
    135 C            -2.3399      -4.0302      19.8365 C.2      10 TYR10      0.5973
    136 O            -1.1288      -3.8721      19.7034 O.2      10 TYR10     -0.5679
    137 N            -2.9883      -3.6487      20.9291 N.am     11 ASP11     -0.5163
    138 H            -4.0005      -3.6991      20.9401 H        11 ASP11      0.2936
    139 CA           -2.3576      -3.0078      22.0853 C.3      11 ASP11      0.0381
    140 HA           -1.8302      -2.1168      21.7382 H        11 ASP11      0.0880
    141 CB           -3.4513      -2.5605      23.0615 C.3      11 ASP11     -0.0303
    142 HB2          -4.2708      -2.1038      22.5170 H        11 ASP11     -0.0122
    143 HB3          -3.8387      -3.4218      23.6093 H        11 ASP11     -0.0122
    144 CG           -2.9341      -1.4979      24.0217 C.2      11 ASP11      0.7994
    145 OD1          -2.5049      -1.8679      25.1323 O.co2    11 ASP11     -0.8014
    146 OD2          -3.0279      -0.3119      23.6351 O.co2    11 ASP11     -0.8014
    147 C            -1.3215      -3.9142      22.7828 C.2      11 ASP11      0.5366
    148 O            -0.7367      -3.5749      23.7982 O.2      11 ASP11     -0.5819
    149 N            -1.0451      -5.1076      22.2529 N.am     12 GLY12     -0.4157
    150 H            -1.5590      -5.3733      21.4321 H        12 GLY12      0.2719
    151 CA           -0.0664      -5.9974      22.8626 C.3      12 GLY12     -0.0252
    152 HA2           0.9018      -5.4958      22.8629 H        12 GLY12      0.0698
    153 HA3          -0.3548      -6.1699      23.9011 H        12 GLY12      0.0698
    154 C             0.0903      -7.3422      22.1739 C.2      12 GLY12      0.5973
    155 O             0.0641      -8.3810      22.8347 O.2      12 GLY12     -0.5679
    156 N             0.2733      -7.3599      20.8540 N.am     13 TYR13     -0.4157
    157 H             0.2109      -6.4754      20.3658 H        13 TYR13      0.2719
    158 CA            0.5136      -8.5932      20.0816 C.3      13 TYR13     -0.0014
    159 HA            0.6954      -9.4192      20.7592 H        13 TYR13      0.0876
    160 CB           -0.7522      -8.9675      19.3006 C.3      13 TYR13     -0.0152
    161 HB2          -1.4678      -9.4372      19.9775 H        13 TYR13      0.0295
    162 HB3          -1.2190      -8.0602      18.9175 H        13 TYR13      0.0295
    163 CG           -0.4709      -9.8916      18.1338 C.ar     13 TYR13     -0.0011
    164 CD1          -0.3900     -11.2852      18.3215 C.ar     13 TYR13     -0.1906
    165 HD1          -0.6392     -11.7158      19.2797 H        13 TYR13      0.1699
    166 CE1           0.0128     -12.1163      17.2574 C.ar     13 TYR13     -0.2341
    167 HE1           0.0739     -13.1855      17.3917 H        13 TYR13      0.1656
    168 CZ            0.3087     -11.5490      15.9990 C.ar     13 TYR13      0.3226
    169 OH            0.6665     -12.3235      14.9461 O.3      13 TYR13     -0.5579
    170 HH            0.5542     -13.2613      15.1063 H        13 TYR13      0.3992
    171 CE2           0.2228     -10.1599      15.8158 C.ar     13 TYR13     -0.2341
    172 HE2           0.4442      -9.7504      14.8451 H        13 TYR13      0.1656
    173 CD2          -0.1390      -9.3311      16.8853 C.ar     13 TYR13     -0.1906
    174 HD2          -0.1230      -8.2624      16.7458 H        13 TYR13      0.1699
    175 C             1.7687      -8.5176      19.1955 C.2      13 TYR13      0.5973
    176 O             2.2163      -9.5057      18.6270 O.2      13 TYR13     -0.5679
    177 N             2.4014      -7.3620      19.0830 N.am     14 CYX14     -0.4157
    178 H             2.0586      -6.5456      19.5646 H        14 CYX14      0.2719
    179 CA            3.6311      -7.2252      18.3171 C.3      14 CYX14      0.0429
    180 HA            3.7769      -8.0603      17.6303 H        14 CYX14      0.0766
    181 CB            3.5340      -5.9664      17.4807 C.3      14 CYX14     -0.0790
    182 HB2           3.0801      -5.1651      18.0661 H        14 CYX14      0.0910
    183 HB3           4.5458      -5.6508      17.2549 H        14 CYX14      0.0910
    184 SG            2.6321      -6.1513      15.9281 S.3      14 CYX14     -0.1081
    185 C             4.8200      -7.1714      19.2662 C.2      14 CYX14      0.5973
    186 O             5.0142      -6.1872      19.9721 O.2      14 CYX14     -0.5679
    187 N             5.5933      -8.2517      19.3297 N.am     15 LEU15     -0.4157
    188 H             5.4418      -8.9882      18.6582 H        15 LEU15      0.2719
    189 CA            6.7920      -8.2821      20.1674 C.3      15 LEU15     -0.0518
    190 HA            6.6181      -7.6572      21.0412 H        15 LEU15      0.0922
    191 CB            7.1010      -9.7185      20.6006 C.3      15 LEU15     -0.1102
    192 HB2           6.6382     -10.4297      19.9171 H        15 LEU15      0.0457
    193 HB3           8.1757      -9.8704      20.5632 H        15 LEU15      0.0457
    194 CG            6.6731     -10.0306      22.0346 C.3      15 LEU15      0.3531
    195 HG            6.9313     -11.0654      22.2423 H        15 LEU15     -0.0361
    196 CD1           7.3919      -9.1641      23.0644 C.3      15 LEU15     -0.4121
    197 HD11          7.0625      -8.1270      23.0303 H        15 LEU15      0.1000
    198 HD12          7.1823      -9.5501      24.0625 H        15 LEU15      0.1000
    199 HD13          8.4665      -9.2215      22.9117 H        15 LEU15      0.1000
    200 CD2           5.1745      -9.8937      22.2281 C.3      15 LEU15     -0.4121
    201 HD21          4.7210     -10.6554      21.6165 H        15 LEU15      0.1000
    202 HD22          4.9385     -10.0922      23.2750 H        15 LEU15      0.1000
    203 HD23          4.8356      -8.8933      21.9584 H        15 LEU15      0.1000
    204 C             7.9867      -7.6800      19.4561 C.2      15 LEU15      0.5973
    205 O             7.9574      -7.5741      18.2473 O.2      15 LEU15     -0.5679
    206 N             9.0121      -7.3201      20.2288 N.am     16 ASN16     -0.4157
    207 H             8.8915      -7.4484      21.2235 H        16 ASN16      0.2719
    208 CA           10.3670      -6.9697      19.7996 C.3      16 ASN16      0.0143
    209 HA           10.7055      -6.1423      20.4230 H        16 ASN16      0.1048
    210 CB           11.2827      -8.1699      20.0665 C.3      16 ASN16     -0.2041
    211 HB2          11.1578      -8.8916      19.2628 H        16 ASN16      0.0797
    212 HB3          12.3118      -7.8402      20.1003 H        16 ASN16      0.0797
    213 CG           11.0178      -8.8745      21.3674 C.2      16 ASN16      0.7130
    214 OD1          10.7484      -8.2697      22.3864 O.2      16 ASN16     -0.5931
    215 ND2          11.1228     -10.1662      21.3877 N.am     16 ASN16     -0.9191
    216 HD21         10.9888     -10.6466      22.2630 H        16 ASN16      0.4196
    217 HD22         11.1163     -10.6563      20.4966 H        16 ASN16      0.4196
    218 C            10.4640      -6.5313      18.3304 C.2      16 ASN16      0.5973
    219 O            10.5311      -7.3701      17.4401 O.2      16 ASN16     -0.5679
    220 N            10.4540      -5.2231      18.0705 N.am     17 GLY17     -0.4157
    221 H            10.3418      -4.5613      18.8191 H        17 GLY17      0.2719
    222 CA           10.4893      -4.7314      16.6871 C.3      17 GLY17     -0.0252
    223 HA2          10.3848      -3.6468      16.6829 H        17 GLY17      0.0698
    224 HA3          11.4425      -4.9945      16.2286 H        17 GLY17      0.0698
    225 C             9.3724      -5.3159      15.8117 C.2      17 GLY17      0.5973
    226 O             9.5927      -5.6030      14.6456 O.2      17 GLY17     -0.5679
    227 N             8.1874      -5.5330      16.3743 N.am     18 GLY18     -0.4157
    228 H             8.0777      -5.3722      17.3591 H        18 GLY18      0.2719
    229 CA            7.0655      -6.1332      15.6640 C.3      18 GLY18     -0.0252
    230 HA2           7.4240      -6.8319      14.9060 H        18 GLY18      0.0698
    231 HA3           6.4336      -6.6793      16.3611 H        18 GLY18      0.0698
    232 C             6.2366      -5.0466      15.0080 C.2      18 GLY18      0.5973
    233 O             5.5236      -4.3068      15.6827 O.2      18 GLY18     -0.5679
    234 N             6.3261      -4.9221      13.6938 N.am     19 VAL19     -0.4157
    235 H             6.9451      -5.5461      13.1781 H        19 VAL19      0.2719
    236 CA            5.5764      -3.9093      12.9549 C.3      19 VAL19     -0.0875
    237 HA            5.5306      -3.0018      13.5567 H        19 VAL19      0.0969
    238 CB            6.2781      -3.5658      11.6284 C.3      19 VAL19      0.2985
    239 HB            6.0180      -4.2948      10.8604 H        19 VAL19     -0.0297
    240 CG1           5.8150      -2.1773      11.1712 C.3      19 VAL19     -0.3192
    241 HG11          6.1046      -1.4228      11.9030 H        19 VAL19      0.0791
    242 HG12          6.2742      -1.9367      10.2122 H        19 VAL19      0.0791
    243 HG13          4.7307      -2.1685      11.0509 H        19 VAL19      0.0791
    244 CG2           7.8082      -3.5515      11.7481 C.3      19 VAL19     -0.3192
    245 HG21          8.1940      -4.5570      11.9166 H        19 VAL19      0.0791
    246 HG22          8.2477      -3.1889      10.8201 H        19 VAL19      0.0791
    247 HG23          8.1175      -2.9045      12.5688 H        19 VAL19      0.0791
    248 C             4.1579      -4.4178      12.7166 C.2      19 VAL19      0.5973
    249 O             3.9661      -5.3373      11.9209 O.2      19 VAL19     -0.5679
    250 N             3.1553      -3.8528      13.3959 N.am     20 CYX20     -0.4157
    251 H             3.3532      -3.1223      14.0614 H        20 CYX20      0.2719
    252 CA            1.7650      -4.2601      13.1782 C.3      20 CYX20      0.0429
    253 HA            1.7422      -5.3496      13.1647 H        20 CYX20      0.0766
    254 CB            0.8531      -3.8242      14.3363 C.3      20 CYX20     -0.0790
    255 HB2           0.0424      -4.5518      14.3846 H        20 CYX20      0.0910
    256 HB3           1.3940      -3.8847      15.2775 H        20 CYX20      0.0910
    257 SG            0.0706      -2.1929      14.2651 S.3      20 CYX20     -0.1081
    258 C             1.2703      -3.7745      11.8084 C.2      20 CYX20      0.5973
    259 O             1.0861      -2.5853      11.5696 O.2      20 CYX20     -0.5679
    260 N             1.1024      -4.6915      10.8708 N.am     21 MET21     -0.4157
    261 H             1.2373      -5.6641      11.1149 H        21 MET21      0.2719
    262 CA            0.5611      -4.4247       9.5462 C.3      21 MET21     -0.0237
    263 HA            0.8063      -3.3982       9.2685 H        21 MET21      0.0880
    264 CB            1.1934      -5.3866       8.5195 C.3      21 MET21      0.0342
    265 HB2           1.7605      -6.1682       9.0223 H        21 MET21      0.0241
    266 HB3           0.4212      -5.8588       7.9100 H        21 MET21      0.0241
    267 CG            2.1618      -4.6520       7.5992 C.3      21 MET21      0.0018
    268 HG2           2.8742      -4.1078       8.2219 H        21 MET21      0.0440
    269 HG3           2.7206      -5.3872       7.0190 H        21 MET21      0.0440
    270 SD            1.3668      -3.5048       6.4425 S.3      21 MET21     -0.2737
    271 CE            2.5949      -2.1756       6.5085 C.3      21 MET21     -0.0536
    272 HE1           3.5648      -2.5554       6.1857 H        21 MET21      0.0684
    273 HE2           2.2877      -1.3644       5.8491 H        21 MET21      0.0684
    274 HE3           2.6741      -1.7976       7.5285 H        21 MET21      0.0684
    275 C            -0.9648      -4.5389       9.5384 C.2      21 MET21      0.5973
    276 O            -1.5710      -5.2986      10.3005 O.2      21 MET21     -0.5679
    277 N            -1.5749      -3.8325       8.5928 N.am     22 HIE22     -0.4157
    278 H            -1.0254      -3.1878       8.0451 H        22 HIE22      0.2719
    279 CA           -3.0113      -3.8699       8.3359 C.3      22 HIE22     -0.0581
    280 HA           -3.4232      -4.8479       8.5939 H        22 HIE22      0.1360
    281 CB           -3.7296      -2.8240       9.1742 C.3      22 HIE22     -0.0074
    282 HB2          -3.6626      -3.0922      10.2280 H        22 HIE22      0.0367
    283 HB3          -3.2575      -1.8552       9.0122 H        22 HIE22      0.0367
    284 CG           -5.1806      -2.6809       8.7998 C.2      22 HIE22      0.1868
    285 ND1          -5.9548      -1.5837       9.1415 N.2      22 HIE22     -0.5432
    286 CE1          -7.1901      -1.8527       8.6903 C.2      22 HIE22      0.1635
    287 HE1          -8.0479      -1.1986       8.7943 H        22 HIE22      0.1435
    288 NE2          -7.2366      -3.0496       8.0958 N.pl3    22 HIE22     -0.2795
    289 HE2          -8.0868      -3.4592       7.7092 H        22 HIE22      0.3339
    290 CD2          -5.9784      -3.5964       8.1615 C.2      22 HIE22     -0.2207
    291 HD2          -5.7143      -4.5806       7.8183 H        22 HIE22      0.1862
    292 C            -3.2889      -3.5834       6.8683 C.2      22 HIE22      0.5973
    293 O            -3.1752      -2.4541       6.3896 O.2      22 HIE22     -0.5679
    294 N            -3.6415      -4.6271       6.1322 N.am     23 ILE23     -0.4157
    295 H            -3.8408      -5.5030       6.5927 H        23 ILE23      0.2719
    296 CA           -4.0011      -4.4798       4.7296 C.3      23 ILE23     -0.0597
    297 HA           -3.4419      -3.6491       4.2986 H        23 ILE23      0.0869
    298 CB           -3.6711      -5.7491       3.9251 C.3      23 ILE23      0.1303
    299 HB           -4.4382      -6.5063       4.0976 H        23 ILE23      0.0187
    300 CG2          -3.6793      -5.3708       2.4337 C.3      23 ILE23     -0.3204
    301 HG21         -2.8413      -4.7112       2.2072 H        23 ILE23      0.0882
    302 HG22         -3.6182      -6.2649       1.8143 H        23 ILE23      0.0882
    303 HG23         -4.6112      -4.8655       2.1823 H        23 ILE23      0.0882
    304 CG1          -2.3211      -6.3623       4.3461 C.3      23 ILE23     -0.0430
    305 HG12         -1.5319      -5.6139       4.2584 H        23 ILE23      0.0236
    306 HG13         -2.3751      -6.6919       5.3842 H        23 ILE23      0.0236
    307 CD1          -1.9428      -7.5868       3.5120 C.3      23 ILE23     -0.0660
    308 HD11         -1.6919      -7.2954       2.4923 H        23 ILE23      0.0186
    309 HD12         -1.0682      -8.0640       3.9552 H        23 ILE23      0.0186
    310 HD13         -2.7667      -8.3018       3.5008 H        23 ILE23      0.0186
    311 C            -5.4844      -4.1688       4.6548 C.2      23 ILE23      0.5973
    312 O            -6.2776      -5.0524       4.9319 O.2      23 ILE23     -0.5679
    313 N            -5.8478      -2.9630       4.2345 N.am     24 GLU24     -0.5163
    314 H            -5.1445      -2.2497       4.1722 H        24 GLU24      0.2936
    315 CA           -7.2574      -2.5580       4.1338 C.3      24 GLU24      0.0397
    316 HA           -7.7167      -2.5915       5.1270 H        24 GLU24      0.1105
    317 CB           -7.2995      -1.1215       3.5968 C.3      24 GLU24      0.0560
    318 HB2          -6.3499      -0.6265       3.8098 H        24 GLU24     -0.0173
    319 HB3          -7.4319      -1.1094       2.5134 H        24 GLU24     -0.0173
    320 CG           -8.3818      -0.3045       4.2950 C.3      24 GLU24      0.0136
    321 HG2          -8.1659      -0.2880       5.3653 H        24 GLU24     -0.0425
    322 HG3          -8.3144       0.7210       3.9235 H        24 GLU24     -0.0425
    323 CD           -9.7975      -0.8246       4.0455 C.2      24 GLU24      0.8054
    324 OE1         -10.0593      -1.1561       2.8637 O.co2    24 GLU24     -0.8188
    325 OE2         -10.6087      -0.6849       4.9781 O.co2    24 GLU24     -0.8188
    326 C            -8.0711      -3.4973       3.2387 C.2      24 GLU24      0.5366
    327 O            -9.1267      -3.9652       3.6179 O.2      24 GLU24     -0.5819
    328 N            -7.5127      -3.9045       2.0994 N.am     25 SER25     -0.4157
    329 H            -6.6300      -3.5162       1.8160 H        25 SER25      0.2719
    330 CA           -8.1861      -4.8064       1.1631 C.3      25 SER25     -0.0249
    331 HA           -9.0304      -4.2757       0.7208 H        25 SER25      0.0843
    332 CB           -7.2159      -5.2483       0.0559 C.3      25 SER25      0.2117
    333 HB2          -6.8862      -6.2751       0.2180 H        25 SER25      0.0352
    334 HB3          -7.7427      -5.2135      -0.8985 H        25 SER25      0.0352
    335 OG           -6.0611      -4.4198      -0.0078 O.3      25 SER25     -0.6546
    336 HG           -5.5620      -4.6704      -0.7894 H        25 SER25      0.4275
    337 C            -8.7314      -6.0503       1.8612 C.2      25 SER25      0.5973
    338 O            -9.9134      -6.3605       1.7813 O.2      25 SER25     -0.5679
    339 N            -7.8407      -6.7837       2.5293 N.am     26 LEU26     -0.4157
    340 H            -6.9364      -6.3775       2.7052 H        26 LEU26      0.2719
    341 CA           -8.2374      -7.9597       3.2903 C.3      26 LEU26     -0.0518
    342 HA           -8.9912      -8.5080       2.7226 H        26 LEU26      0.0922
    343 CB           -6.9974      -8.8390       3.5386 C.3      26 LEU26     -0.1102
    344 HB2          -6.1231      -8.4448       3.0179 H        26 LEU26      0.0457
    345 HB3          -6.7648      -8.8396       4.6030 H        26 LEU26      0.0457
    346 CG           -7.2612     -10.2757       3.0733 C.3      26 LEU26      0.3531
    347 HG           -8.2594     -10.5905       3.3782 H        26 LEU26     -0.0361
    348 CD1          -7.1396     -10.3710       1.5496 C.3      26 LEU26     -0.4121
    349 HD11         -6.1386     -10.0809       1.2322 H        26 LEU26      0.1000
    350 HD12         -7.3402     -11.3933       1.2310 H        26 LEU26      0.1000
    351 HD13         -7.8708      -9.7125       1.0800 H        26 LEU26      0.1000
    352 CD2          -6.2518     -11.2308       3.7075 C.3      26 LEU26     -0.4121
    353 HD21         -6.3648     -11.2154       4.7908 H        26 LEU26      0.1000
    354 HD22         -6.4371     -12.2454       3.3550 H        26 LEU26      0.1000
    355 HD23         -5.2370     -10.9332       3.4448 H        26 LEU26      0.1000
    356 C            -8.8871      -7.5777       4.6152 C.2      26 LEU26      0.5973
    357 O            -9.4555      -8.4477       5.2701 O.2      26 LEU26     -0.5679
    358 N            -8.6849      -6.3411       5.0498 N.am     27 ASP27     -0.5163
    359 H            -8.3552      -5.6465       4.3928 H        27 ASP27      0.2936
    360 CA           -9.0536      -5.8054       6.3477 C.3      27 ASP27      0.0381
    361 HA           -8.5576      -4.8397       6.4199 H        27 ASP27      0.0880
    362 CB          -10.5691      -5.5958       6.3706 C.3      27 ASP27     -0.0303
    363 HB2         -10.9698      -5.5714       5.3548 H        27 ASP27     -0.0122
    364 HB3         -11.0595      -6.4112       6.9062 H        27 ASP27     -0.0122
    365 CG          -10.8684      -4.2575       7.0153 C.2      27 ASP27      0.7994
    366 OD1         -10.3346      -3.2585       6.5024 O.co2    27 ASP27     -0.8014
    367 OD2         -11.5094      -4.2601       8.0898 O.co2    27 ASP27     -0.8014
    368 C            -8.5481      -6.6457       7.5214 C.2      27 ASP27      0.5366
    369 O            -8.9373      -6.4625       8.6670 O.2      27 ASP27     -0.5819
    370 N            -7.6993      -7.6227       7.2197 N.am     28 SER28     -0.4157
    371 H            -7.4496      -7.6855       6.2495 H        28 SER28      0.2719
    372 CA           -7.1660      -8.5796       8.1603 C.3      28 SER28     -0.0249
    373 HA           -7.9350      -8.8314       8.8910 H        28 SER28      0.0843
    374 CB           -6.7450      -9.8390       7.4057 C.3      28 SER28      0.2117
    375 HB2          -7.5203     -10.0998       6.6830 H        28 SER28      0.0352
    376 HB3          -5.8096      -9.6581       6.8737 H        28 SER28      0.0352
    377 OG           -6.6022     -10.9167       8.3112 O.3      28 SER28     -0.6546
    378 HG           -7.4657     -11.3304       8.4065 H        28 SER28      0.4275
    379 C            -6.0021      -7.9339       8.8851 C.2      28 SER28      0.5973
    380 O            -5.7402      -6.7424       8.7475 O.2      28 SER28     -0.5679
    381 N            -5.2243      -8.7216       9.6088 N.am     29 TYR29     -0.4157
    382 H            -5.4223      -9.7127       9.6419 H        29 TYR29      0.2719
    383 CA           -4.1657      -8.1799      10.4367 C.3      29 TYR29     -0.0014
    384 HA           -3.7934      -7.2484      10.0083 H        29 TYR29      0.0876
    385 CB           -4.7572      -7.8725      11.8002 C.3      29 TYR29     -0.0152
    386 HB2          -5.1371      -8.8100      12.2006 H        29 TYR29      0.0295
    387 HB3          -3.9697      -7.4709      12.4378 H        29 TYR29      0.0295
    388 CG           -5.8862      -6.8740      11.7224 C.ar     29 TYR29     -0.0011
    389 CD1          -5.5869      -5.5490      11.3689 C.ar     29 TYR29     -0.1906
    390 HD1          -4.5613      -5.2216      11.2630 H        29 TYR29      0.1699
    391 CE1          -6.6334      -4.6768      11.0379 C.ar     29 TYR29     -0.2341
    392 HE1          -6.4364      -3.6651      10.7413 H        29 TYR29      0.1656
    393 CZ           -7.9703      -5.1013      11.0785 C.ar     29 TYR29      0.3226
    394 OH           -8.9641      -4.2272      10.7749 O.3      29 TYR29     -0.5579
    395 HH           -9.5225      -4.5676      10.0582 H        29 TYR29      0.3992
    396 CE2          -8.2686      -6.4142      11.4915 C.ar     29 TYR29     -0.2341
    397 HE2          -9.2973      -6.7367      11.5014 H        29 TYR29      0.1656
    398 CD2          -7.2251      -7.3043      11.8008 C.ar     29 TYR29     -0.1906
    399 HD2          -7.4495      -8.3320      12.0380 H        29 TYR29      0.1699
    400 C            -2.9985      -9.1312      10.5468 C.2      29 TYR29      0.5973
    401 O            -3.1543     -10.3505      10.5466 O.2      29 TYR29     -0.5679
    402 N            -1.8050      -8.5660      10.6450 N.am     30 THR30     -0.4157
    403 H            -1.7224      -7.5522      10.6400 H        30 THR30      0.2719
    404 CA           -0.5761      -9.3540      10.7183 C.3      30 THR30     -0.0389
    405 HA           -0.7096     -10.1717      11.4261 H        30 THR30      0.1007
    406 CB           -0.2383      -9.9553       9.3515 C.3      30 THR30      0.3654
    407 HB           -1.0326     -10.6395       9.0503 H        30 THR30      0.0043
    408 CG2          -0.0257      -8.9193       8.2429 C.3      30 THR30     -0.2438
    409 HG21          0.8824      -8.3473       8.4313 H        30 THR30      0.0642
    410 HG22          0.0738      -9.4293       7.2854 H        30 THR30      0.0642
    411 HG23         -0.8780      -8.2422       8.1871 H        30 THR30      0.0642
    412 OG1           0.9620     -10.6750       9.4801 O.3      30 THR30     -0.6761
    413 HG1           1.1023     -11.1630       8.6661 H        30 THR30      0.4102
    414 C             0.5679      -8.4869      11.1918 C.2      30 THR30      0.5973
    415 O             0.5990      -7.3123      10.8731 O.2      30 THR30     -0.5679
    416 N             1.5123      -9.0385      11.9399 N.am     31 CYX31     -0.4157
    417 H             1.5232     -10.0445      12.0323 H        31 CYX31      0.2719
    418 CA            2.6861      -8.3072      12.3983 C.3      31 CYX31      0.0429
    419 HA            2.6000      -7.2619      12.1159 H        31 CYX31      0.0766
    420 CB            2.7319      -8.3789      13.9244 C.3      31 CYX31     -0.0790
    421 HB2           1.7366      -8.1392      14.2920 H        31 CYX31      0.0910
    422 HB3           2.9802      -9.3963      14.2310 H        31 CYX31      0.0910
    423 SG            3.8664      -7.2310      14.7193 S.3      31 CYX31     -0.1081
    424 C             3.9422      -8.8770      11.7414 C.2      31 CYX31      0.5973
    425 O             4.0627     -10.0944      11.6074 O.2      31 CYX31     -0.5679
    426 N             4.8834      -8.0201      11.3514 N.am     32 ASN32     -0.4157
    427 H             4.7417      -7.0258      11.5049 H        32 ASN32      0.2719
    428 CA            6.1456      -8.4573      10.7654 C.3      32 ASN32      0.0143
    429 HA            6.1103      -9.5349      10.6026 H        32 ASN32      0.1048
    430 CB            6.3525      -7.7721       9.4085 C.3      32 ASN32     -0.2041
    431 HB2           5.4086      -7.7360       8.8672 H        32 ASN32      0.0797
    432 HB3           6.7166      -6.7539       9.5512 H        32 ASN32      0.0797
    433 CG            7.3424      -8.5432       8.5590 C.2      32 ASN32      0.7130
    434 OD1           8.4194      -8.0931       8.2300 O.2      32 ASN32     -0.5931
    435 ND2           7.0047      -9.7458       8.1548 N.am     32 ASN32     -0.9191
    436 HD21          7.6935     -10.2237       7.6026 H        32 ASN32      0.4196
    437 HD22          6.1167     -10.1424       8.4006 H        32 ASN32      0.4196
    438 C             7.2968      -8.1820      11.7231 C.2      32 ASN32      0.5973
    439 O             7.5060      -7.0401      12.1256 O.2      32 ASN32     -0.5679
    440 N             8.0291      -9.2282      12.0918 N.am     33 CYX33     -0.4157
    441 H             7.7879     -10.1481      11.7639 H        33 CYX33      0.2719
    442 CA            9.2420      -9.0742      12.8774 C.3      33 CYX33      0.0429
    443 HA            9.0633      -8.3734      13.6951 H        33 CYX33      0.0766
    444 CB            9.6294     -10.4273      13.4639 C.3      33 CYX33     -0.0790
    445 HB2          10.1451     -11.0158      12.7032 H        33 CYX33      0.0910
    446 HB3          10.2963     -10.2463      14.2993 H        33 CYX33      0.0910
    447 SG            8.2797     -11.4233      14.0712 S.3      33 CYX33     -0.1081
    448 C            10.3466      -8.4962      11.9911 C.2      33 CYX33      0.5973
    449 O            10.0841      -7.7696      11.0396 O.2      33 CYX33     -0.5679
    450 N            11.6101      -8.8062      12.2670 N.am     34 VAL34     -0.4157
    451 H            11.8133      -9.5084      12.9639 H        34 VAL34      0.2719
    452 CA           12.7055      -8.2135      11.5026 C.3      34 VAL34     -0.0875
    453 HA           12.4281      -8.2677      10.4480 H        34 VAL34      0.0969
    454 CB           12.9176      -6.7109      11.8687 C.3      34 VAL34      0.2985
    455 HB           13.8993      -6.5757      12.3204 H        34 VAL34     -0.0297
    456 CG1          12.8903      -5.8863      10.5785 C.3      34 VAL34     -0.3192
    457 HG11         11.9023      -5.9465      10.1172 H        34 VAL34      0.0791
    458 HG12         13.1094      -4.8417      10.8009 H        34 VAL34      0.0791
    459 HG13         13.6297      -6.2541       9.8692 H        34 VAL34      0.0791
    460 CG2          11.9275      -6.0407      12.8342 C.3      34 VAL34     -0.3192
    461 HG21         11.6937      -6.6653      13.6918 H        34 VAL34      0.0791
    462 HG22         12.3454      -5.1000      13.1918 H        34 VAL34      0.0791
    463 HG23         10.9904      -5.8086      12.3260 H        34 VAL34      0.0791
    464 C            13.9907      -9.0231      11.6330 C.2      34 VAL34      0.5973
    465 O            14.0062     -10.1408      12.1453 O.2      34 VAL34     -0.5679
    466 N            15.0862      -8.4314      11.1706 N.am     35 ILE35     -0.4157
    467 H            14.9523      -7.5137      10.7737 H        35 ILE35      0.2719
    468 CA           16.4741      -8.8982      11.1970 C.3      35 ILE35     -0.0597
    469 HA           16.5039      -9.8598      10.6839 H        35 ILE35      0.0869
    470 CB           17.2999      -7.8927      10.3673 C.3      35 ILE35      0.1303
    471 HB           16.8871      -7.8985       9.3563 H        35 ILE35      0.0187
    472 CG2          17.1444      -6.4666      10.9261 C.3      35 ILE35     -0.3204
    473 HG21         17.3567      -6.4628      11.9922 H        35 ILE35      0.0882
    474 HG22         17.8471      -5.8000      10.4239 H        35 ILE35      0.0882
    475 HG23         16.1440      -6.0715      10.7591 H        35 ILE35      0.0882
    476 CG1          18.7919      -8.2856      10.2768 C.3      35 ILE35     -0.0430
    477 HG12         19.3827      -7.7329      11.0093 H        35 ILE35      0.0236
    478 HG13         18.9076      -9.3539      10.4665 H        35 ILE35      0.0236
    479 CD1          19.3816      -8.0269       8.8993 C.3      35 ILE35     -0.0660
    480 HD11         19.2993      -6.9678       8.6528 H        35 ILE35      0.0186
    481 HD12         20.4349      -8.3092       8.8972 H        35 ILE35      0.0186
    482 HD13         18.8540      -8.6167       8.1490 H        35 ILE35      0.0186
    483 C            17.0588      -9.1396      12.6030 C.2      35 ILE35      0.5973
    484 O            18.2014      -8.8406      12.8818 O.2      35 ILE35     -0.5679
    485 N            16.3027      -9.7004      13.5251 N.am     36 GLY36     -0.4157
    486 H            15.3658      -9.9508      13.2406 H        36 GLY36      0.2719
    487 CA           16.7091      -9.9428      14.9074 C.3      36 GLY36     -0.0252
    488 HA2          17.2392     -10.8819      14.9592 H        36 GLY36      0.0698
    489 HA3          17.3528      -9.1586      15.2924 H        36 GLY36      0.0698
    490 C            15.5167     -10.0742      15.8088 C.2      36 GLY36      0.5973
    491 O            15.6003      -9.7092      16.9740 O.2      36 GLY36     -0.5679
    492 N            14.4194     -10.5750      15.2491 N.am     37 TYR37     -0.4157
    493 H            14.4355     -10.8427      14.2737 H        37 TYR37      0.2719
    494 CA           13.1397     -10.6735      15.9104 C.3      37 TYR37     -0.0014
    495 HA           13.2734     -10.8392      16.9718 H        37 TYR37      0.0876
    496 CB           12.4199      -9.3504      15.7417 C.3      37 TYR37     -0.0152
    497 HB2          12.2261      -9.1822      14.6897 H        37 TYR37      0.0295
    498 HB3          11.4594      -9.4141      16.2503 H        37 TYR37      0.0295
    499 CG           13.1836      -8.1656      16.2828 C.ar     37 TYR37     -0.0011
    500 CD1          13.3955      -8.0334      17.6597 C.ar     37 TYR37     -0.1906
    501 HD1          13.1455      -8.8642      18.2982 H        37 TYR37      0.1699
    502 CE1          13.8865      -6.8260      18.1781 C.ar     37 TYR37     -0.2341
    503 HE1          13.9920      -6.6864      19.2301 H        37 TYR37      0.1656
    504 CZ           14.1649      -5.7566      17.3159 C.ar     37 TYR37      0.3226
    505 OH           14.5384      -4.5625      17.8519 O.3      37 TYR37     -0.5579
    506 HH           14.3196      -4.4845      18.7798 H        37 TYR37      0.3992
    507 CE2          14.0713      -5.9447      15.9219 C.ar     37 TYR37     -0.2341
    508 HE2          14.2839      -5.1437      15.2348 H        37 TYR37      0.1656
    509 CD2          13.6402      -7.1732      15.4142 C.ar     37 TYR37     -0.1906
    510 HD2          13.5914      -7.3379      14.3575 H        37 TYR37      0.1699
    511 C            12.3565     -11.8290      15.3064 C.2      37 TYR37      0.5973
    512 O            12.0857     -11.8341      14.1097 O.2      37 TYR37     -0.5679
    513 N            12.0408     -12.8315      16.1147 N.am     38 SER38     -0.4157
    514 H            12.3227     -12.7832      17.0868 H        38 SER38      0.2719
    515 CA           11.3623     -14.0508      15.6573 C.3      38 SER38     -0.0249
    516 HA           10.6158     -13.7984      14.9013 H        38 SER38      0.0843
    517 CB           12.4059     -14.9764      15.0249 C.3      38 SER38      0.2117
    518 HB2          11.8989     -15.8001      14.5195 H        38 SER38      0.0352
    519 HB3          12.9801     -14.4281      14.2768 H        38 SER38      0.0352
    520 OG           13.2854     -15.4993      16.0060 O.3      38 SER38     -0.6546
    521 HG           13.8186     -14.8086      16.4281 H        38 SER38      0.4275
    522 C            10.6368     -14.7353      16.8187 C.2      38 SER38      0.5973
    523 O            10.3687     -14.0819      17.8240 O.2      38 SER38     -0.5679
    524 N            10.3209     -16.0254      16.7063 N.am     39 GLY39     -0.4157
    525 H            10.5238     -16.4985      15.8403 H        39 GLY39      0.2719
    526 CA            9.5672     -16.7808      17.7127 C.3      39 GLY39     -0.0252
    527 HA2           9.8814     -17.8249      17.7132 H        39 GLY39      0.0698
    528 HA3           9.7226     -16.3700      18.7066 H        39 GLY39      0.0698
    529 C             8.0836     -16.7248      17.4100 C.2      39 GLY39      0.5973
    530 O             7.7358     -16.5766      16.2490 O.2      39 GLY39     -0.5679
    531 N             7.2306     -16.8215      18.4319 N.am     40 ASP40     -0.5163
    532 H             7.5648     -17.2396      19.2905 H        40 ASP40      0.2936
    533 CA            5.7728     -16.7885      18.2503 C.3      40 ASP40      0.0381
    534 HA            5.4739     -17.6994      17.7273 H        40 ASP40      0.0880
    535 CB            5.0545     -16.7621      19.6109 C.3      40 ASP40     -0.0303
    536 HB2           5.3582     -15.8726      20.1675 H        40 ASP40     -0.0122
    537 HB3           3.9771     -16.7104      19.4418 H        40 ASP40     -0.0122
    538 CG            5.3443     -17.9694      20.4814 C.2      40 ASP40      0.7994
    539 OD1           6.0343     -18.8885      20.0067 O.co2    40 ASP40     -0.8014
    540 OD2           4.8954     -17.9034      21.6426 O.co2    40 ASP40     -0.8014
    541 C             5.3117     -15.6108      17.3924 C.2      40 ASP40      0.5366
    542 O             5.2048     -15.6915      16.1782 O.2      40 ASP40     -0.5819
    543 N             4.9976     -14.4878      18.0314 N.am     41 ARG41     -0.3479
    544 H             5.0743     -14.4943      19.0328 H        41 ARG41      0.2747
    545 CA            4.7522     -13.2444      17.3071 C.3      41 ARG41     -0.2637
    546 HA            4.1791     -13.4664      16.4015 H        41 ARG41      0.1560
    547 CB            3.9859     -12.1927      18.1313 C.3      41 ARG41     -0.0007
    548 HB2           4.6226     -11.3372      18.3584 H        41 ARG41      0.0327
    549 HB3           3.1569     -11.8242      17.5239 H        41 ARG41      0.0327
    550 CG            3.4289     -12.7662      19.4415 C.3      41 ARG41      0.0390
    551 HG2           2.7399     -13.5874      19.2325 H        41 ARG41      0.0285
    552 HG3           4.2564     -13.1265      20.0554 H        41 ARG41      0.0285
    553 CD            2.7098     -11.7015      20.2369 C.3      41 ARG41      0.0486
    554 HD2           3.2955     -10.7878      20.2245 H        41 ARG41      0.0687
    555 HD3           1.7513     -11.5189      19.7548 H        41 ARG41      0.0687
    556 NE            2.4620     -12.1218      21.6170 N.pl3    41 ARG41     -0.5295
    557 HE            2.2977     -13.1084      21.7374 H        41 ARG41      0.3456
    558 CZ            1.7455     -11.3450      22.3946 C.cat    41 ARG41      0.8076
    559 NH1           2.1330     -10.1513      22.7298 N.pl3    41 ARG41     -0.8627
    560 HH11          3.0573      -9.8430      22.4925 H        41 ARG41      0.4478
    561 HH12          1.4677      -9.5080      23.1525 H        41 ARG41      0.4478
    562 NH2           0.5787     -11.7455      22.7974 N.pl3    41 ARG41     -0.8627
    563 HH21          0.2343     -12.6553      22.5522 H        41 ARG41      0.4478
    564 HH22          0.0088     -11.1042      23.3287 H        41 ARG41      0.4478
    565 C             6.1118     -12.7981      16.8218 C.2      41 ARG41      0.7341
    566 O             6.4157     -12.9403      15.6588 O.2      41 ARG41     -0.5894
    567 N             6.9265     -12.3436      17.7690 N.am     42 CYX42     -0.4157
    568 H             6.5576     -12.3185      18.6990 H        42 CYX42      0.2719
    569 CA            8.2975     -11.8954      17.5652 C.3      42 CYX42      0.0429
    570 HA            8.7941     -12.5829      16.8832 H        42 CYX42      0.0766
    571 CB            8.3225     -10.4946      16.9424 C.3      42 CYX42     -0.0790
    572 HB2           7.9324      -9.8131      17.6863 H        42 CYX42      0.0910
    573 HB3           9.3579     -10.2118      16.7532 H        42 CYX42      0.0910
    574 SG            7.3892     -10.1927      15.4274 S.3      42 CYX42     -0.1081
    575 C             9.0395     -11.8556      18.9102 C.2      42 CYX42      0.5973
    576 O             9.8879     -10.9952      19.1208 O.2      42 CYX42     -0.5679
    577 N             8.6614     -12.7036      19.8751 N.am     43 GLN43     -0.4157
    578 H             8.1084     -13.4974      19.5887 H        43 GLN43      0.2719
    579 CA            9.1651     -12.6869      21.2565 C.3      43 GLN43     -0.0031
    580 HA            9.0438     -11.6778      21.6393 H        43 GLN43      0.0850
    581 CB            8.3051     -13.5961      22.1375 C.3      43 GLN43     -0.0036
    582 HB2           8.5584     -13.4172      23.1840 H        43 GLN43      0.0171
    583 HB3           7.2512     -13.3516      21.9991 H        43 GLN43      0.0171
    584 CG            8.5252     -15.0808      21.8173 C.3      43 GLN43     -0.0645
    585 HG2           8.1384     -15.3110      20.8251 H        43 GLN43      0.0352
    586 HG3           9.5841     -15.3358      21.8429 H        43 GLN43      0.0352
    587 CD            7.8216     -15.9507      22.8402 C.2      43 GLN43      0.6951
    588 OE1           8.4340     -16.5653      23.6903 O.2      43 GLN43     -0.6086
    589 NE2           6.5111     -15.9913      22.8245 N.am     43 GLN43     -0.9407
    590 HE21          6.1324     -16.7866      23.3247 H        43 GLN43      0.4251
    591 HE22          6.0138     -15.7512      21.9946 H        43 GLN43      0.4251
    592 C            10.6587     -13.0236      21.4125 C.2      43 GLN43      0.5973
    593 O            11.1020     -13.2523      22.5315 O.2      43 GLN43     -0.5679
    594 N            11.4575     -12.9708      20.3475 N.am     44 THR44     -0.4157
    595 H            11.0165     -12.9630      19.4346 H        44 THR44      0.2719
    596 CA           12.8473     -13.4292      20.3952 C.3      44 THR44     -0.0389
    597 HA           13.1648     -13.4993      21.4351 H        44 THR44      0.1007
    598 CB           12.9711     -14.8358      19.7967 C.3      44 THR44      0.3654
    599 HB           13.4147     -14.8151      18.8016 H        44 THR44      0.0043
    600 CG2          13.7788     -15.7318      20.7199 C.3      44 THR44     -0.2438
    601 HG21         13.2993     -15.8096      21.6972 H        44 THR44      0.0642
    602 HG22         13.8705     -16.7257      20.2820 H        44 THR44      0.0642
    603 HG23         14.7841     -15.3235      20.8355 H        44 THR44      0.0642
    604 OG1          11.7264     -15.4774      19.7375 O.3      44 THR44     -0.6761
    605 HG1          11.8943     -16.3571      19.3892 H        44 THR44      0.4102
    606 C            13.7861     -12.4521      19.7140 C.2      44 THR44      0.5973
    607 O            13.9113     -12.4080      18.4930 O.2      44 THR44     -0.5679
    608 N            14.4024     -11.6042      20.5342 N.am     45 ARG45     -0.3479
    609 H            14.2756     -11.7553      21.5248 H        45 ARG45      0.2747
    610 CA           15.3946     -10.6294      20.1048 C.3      45 ARG45     -0.2637
    611 HA           15.1240     -10.2653      19.1205 H        45 ARG45      0.1560
    612 CB           15.3429      -9.4704      21.1045 C.3      45 ARG45     -0.0007
    613 HB2          14.2952      -9.1849      21.2124 H        45 ARG45      0.0327
    614 HB3          15.7112      -9.7869      22.0826 H        45 ARG45      0.0327
    615 CG           16.1230      -8.2522      20.6264 C.3      45 ARG45      0.0390
    616 HG2          17.1715      -8.3768      20.8826 H        45 ARG45      0.0285
    617 HG3          16.0098      -8.1571      19.5471 H        45 ARG45      0.0285
    618 CD           15.5982      -6.9804      21.2887 C.3      45 ARG45      0.0486
    619 HD2          16.0026      -6.1296      20.7368 H        45 ARG45      0.0687
    620 HD3          14.5115      -6.9433      21.2171 H        45 ARG45      0.0687
    621 NE           16.0088      -6.8424      22.6929 N.pl3    45 ARG45     -0.5295
    622 HE           16.9329      -6.4581      22.8343 H        45 ARG45      0.3456
    623 CZ           15.1614      -6.7346      23.6962 C.cat    45 ARG45      0.8076
    624 NH1          14.1019      -7.4908      23.7959 N.pl3    45 ARG45     -0.8627
    625 HH11         14.0178      -8.2755      23.1786 H        45 ARG45      0.4478
    626 HH12         13.4613      -7.3905      24.5631 H        45 ARG45      0.4478
    627 NH2          15.3620      -5.8320      24.6130 N.pl3    45 ARG45     -0.8627
    628 HH21         16.1820      -5.2477      24.5765 H        45 ARG45      0.4478
    629 HH22         14.7379      -5.7609      25.3951 H        45 ARG45      0.4478
    630 C            16.7566     -11.3183      20.0136 C.2      45 ARG45      0.7341
    631 O            17.4252     -11.4498      21.0291 O.2      45 ARG45     -0.5894
    632 N            17.1737     -11.7482      18.8298 N.am     46 ASP46     -0.5163
    633 H            16.5602     -11.6079      18.0425 H        46 ASP46      0.2936
    634 CA           18.4236     -12.5160      18.6477 C.3      46 ASP46      0.0381
    635 HA           18.7307     -12.9524      19.6011 H        46 ASP46      0.0880
    636 CB           18.1586     -13.6571      17.6866 C.3      46 ASP46     -0.0303
    637 HB2          17.7833     -13.1922      16.7887 H        46 ASP46     -0.0122
    638 HB3          19.0762     -14.2068      17.4691 H        46 ASP46     -0.0122
    639 CG           17.0972     -14.6099      18.1835 C.2      46 ASP46      0.7994
    640 OD1          17.3801     -15.3023      19.1757 O.co2    46 ASP46     -0.8014
    641 OD2          16.0440     -14.6302      17.4995 O.co2    46 ASP46     -0.8014
    642 C            19.6018     -11.7112      18.0889 C.2      46 ASP46      0.5366
    643 O            19.3976     -10.7330      17.3732 O.2      46 ASP46     -0.5819
    644 N            20.8258     -12.1960      18.3316 N.am     47 LEU47     -0.4157
    645 H            20.8822     -13.0324      18.8930 H        47 LEU47      0.2719
    646 CA           22.1035     -11.5995      17.9035 C.3      47 LEU47     -0.0518
    647 HA           22.2463     -10.6362      18.3896 H        47 LEU47      0.0922
    648 CB           23.2409     -12.5438      18.3210 C.3      47 LEU47     -0.1102
    649 HB2          22.9365     -13.5717      18.1140 H        47 LEU47      0.0457
    650 HB3          24.1321     -12.3451      17.7221 H        47 LEU47      0.0457
    651 CG           23.6017     -12.3842      19.8000 C.3      47 LEU47      0.3531
    652 HG           22.7119     -12.1450      20.3828 H        47 LEU47     -0.0361
    653 CD1          24.1851     -13.6904      20.3302 C.3      47 LEU47     -0.4121
    654 HD11         25.0625     -13.9724      19.7481 H        47 LEU47      0.1000
    655 HD12         24.4739     -13.5640      21.3737 H        47 LEU47      0.1000
    656 HD13         23.4404     -14.4839      20.2683 H        47 LEU47      0.1000
    657 CD2          24.6354     -11.2690      19.9666 C.3      47 LEU47     -0.4121
    658 HD21         24.2729     -10.3453      19.5166 H        47 LEU47      0.1000
    659 HD22         24.8126     -11.0951      21.0281 H        47 LEU47      0.1000
    660 HD23         25.5727     -11.5484      19.4863 H        47 LEU47      0.1000
    661 C            22.1868     -11.3562      16.3994 C.2      47 LEU47      0.5973
    662 O            22.5181     -12.2706      15.6435 O.2      47 LEU47     -0.5679
    663 N            21.8546     -10.1402      15.9670 N.am     48 ARG48     -0.3479
    664 H            21.5614      -9.4637      16.6622 H        48 ARG48      0.2747
    665 CA           21.9515      -9.7162      14.5656 C.3      48 ARG48     -0.2637
    666 HA           22.9996      -9.7369      14.2613 H        48 ARG48      0.1560
    667 CB           21.1582     -10.6417      13.6221 C.3      48 ARG48     -0.0007
    668 HB2          21.0266     -10.1123      12.6757 H        48 ARG48      0.0327
    669 HB3          21.7701     -11.5102      13.3776 H        48 ARG48      0.0327
    670 CG           19.7719     -11.1054      14.1007 C.3      48 ARG48      0.0390
    671 HG2          19.3869     -10.4646      14.8848 H        48 ARG48      0.0285
    672 HG3          19.1207     -11.0353      13.2331 H        48 ARG48      0.0285
    673 CD           19.7021     -12.5668      14.5281 C.3      48 ARG48      0.0486
    674 HD2          20.3511     -13.1538      13.8781 H        48 ARG48      0.0687
    675 HD3          20.0756     -12.6680      15.5452 H        48 ARG48      0.0687
    676 NE           18.3187     -13.0715      14.4777 N.pl3    48 ARG48     -0.5295
    677 HE           17.6798     -12.6301      15.1166 H        48 ARG48      0.3456
    678 CZ           17.9732     -14.2942      14.1439 C.cat    48 ARG48      0.8076
    679 NH1          18.6444     -14.9502      13.2415 N.pl3    48 ARG48     -0.8627
    680 HH11         19.4235     -14.4890      12.8081 H        48 ARG48      0.4478
    681 HH12         18.4196     -15.9008      13.0234 H        48 ARG48      0.4478
    682 NH2          16.9733     -14.8871      14.7373 N.pl3    48 ARG48     -0.8627
    683 HH21         16.5828     -14.5450      15.6216 H        48 ARG48      0.4478
    684 HH22         16.7225     -15.8257      14.4949 H        48 ARG48      0.4478
    685 C            21.5030      -8.2816      14.3660 C.2      48 ARG48      0.7341
    686 O            22.3126      -7.4575      13.9834 O.2      48 ARG48     -0.5894
    687 N            20.2275      -8.0092      14.6261 N.am     49 TRP49     -0.4157
    688 H            19.6378      -8.7678      14.9124 H        49 TRP49      0.2719
    689 CA           19.5969      -6.7321      14.3201 C.3      49 TRP49     -0.0275
    690 HA           19.5140      -6.6285      13.2402 H        49 TRP49      0.1123
    691 CB           18.2106      -6.6724      14.9653 C.3      49 TRP49     -0.0050
    692 HB2          17.4885      -7.2416      14.4037 H        49 TRP49      0.0339
    693 HB3          18.2629      -7.0950      15.9693 H        49 TRP49      0.0339
    694 CG           17.6223      -5.3246      15.0479 C.2      49 TRP49     -0.1415
    695 CD1          16.8569      -4.9013      16.0561 C.2      49 TRP49     -0.1638
    696 HD1          16.6438      -5.4930      16.9282 H        49 TRP49      0.2062
    697 NE1          16.2518      -3.7184      15.7088 N.pl3    49 TRP49     -0.3418
    698 HE1          15.5515      -3.2670      16.2829 H        49 TRP49      0.3412
    699 CE2          16.5547      -3.3710      14.4182 C.ar     49 TRP49      0.1380
    700 CZ2          16.0976      -2.3634      13.5679 C.ar     49 TRP49     -0.2601
    701 HZ2          15.3294      -1.6788      13.8912 H        49 TRP49      0.1572
    702 CH2          16.6932      -2.2261      12.3053 C.ar     49 TRP49     -0.1134
    703 HH2          16.3763      -1.4359      11.6383 H        49 TRP49      0.1417
    704 CZ3          17.7455      -3.0736      11.9271 C.ar     49 TRP49     -0.1972
    705 HZ3          18.2388      -2.9295      10.9751 H        49 TRP49      0.1447
    706 CE3          18.1697      -4.0995      12.7799 C.ar     49 TRP49     -0.2387
    707 HE3          18.9787      -4.7333      12.4575 H        49 TRP49      0.1700
    708 CD2          17.5492      -4.3038      14.0249 C.ar     49 TRP49      0.1243
    709 C            20.4254      -5.5685      14.8289 C.2      49 TRP49      0.5973
    710 O            20.9495      -4.7743      14.0628 O.2      49 TRP49     -0.5679
    711 N            20.5134      -5.4823      16.1431 N.am     50 TRP50     -0.4157
    712 H            20.0735      -6.1906      16.7056 H        50 TRP50      0.2719
    713 CA           21.3587      -4.5307      16.8385 C.3      50 TRP50     -0.0275
    714 HA           21.3330      -3.5616      16.3373 H        50 TRP50      0.1123
    715 CB           20.8683      -4.3461      18.2850 C.3      50 TRP50     -0.0050
    716 HB2          21.7211      -4.2501      18.9598 H        50 TRP50      0.0339
    717 HB3          20.2990      -3.4167      18.3390 H        50 TRP50      0.0339
    718 CG           19.9904      -5.4643      18.7315 C.2      50 TRP50     -0.1415
    719 CD1          18.6568      -5.5159      18.5615 C.2      50 TRP50     -0.1638
    720 HD1          18.0897      -4.6751      18.1904 H        50 TRP50      0.2062
    721 NE1          18.2353      -6.8198      18.7320 N.pl3    50 TRP50     -0.3418
    722 HE1          17.3180      -7.1601      18.4858 H        50 TRP50      0.3412
    723 CE2          19.2740      -7.6192      19.1584 C.ar     50 TRP50      0.1380
    724 CZ2          19.3646      -8.9454      19.5692 C.ar     50 TRP50     -0.2601
    725 HZ2          18.4998      -9.5704      19.5481 H        50 TRP50      0.1572
    726 CH2          20.5889      -9.4485      20.0326 C.ar     50 TRP50     -0.1134
    727 HH2          20.6537     -10.4570      20.4146 H        50 TRP50      0.1417
    728 CZ3          21.7265      -8.6311      20.0310 C.ar     50 TRP50     -0.1972
    729 HZ3          22.6708      -8.9961      20.4082 H        50 TRP50      0.1447
    730 CE3          21.6324      -7.3039      19.6003 C.ar     50 TRP50     -0.2387
    731 HE3          22.5067      -6.6626      19.6460 H        50 TRP50      0.1700
    732 CD2          20.4067      -6.7695      19.1733 C.ar     50 TRP50      0.1243
    733 C            22.7689      -5.0786      16.7260 C.2      50 TRP50      0.5973
    734 O            23.1554      -6.0008      17.4340 O.2      50 TRP50     -0.5679
    735 N            23.4988      -4.5689      15.7454 N.am     51 GLU51     -0.5163
    736 H            23.0843      -3.8981      15.1149 H        51 GLU51      0.2936
    737 CA           24.8804      -4.9544      15.5174 C.3      51 GLU51      0.0397
    738 HA           24.9067      -5.9718      15.1283 H        51 GLU51      0.1105
    739 CB           25.5253      -4.0133      14.5028 C.3      51 GLU51      0.0560
    740 HB2          25.3096      -2.9774      14.7728 H        51 GLU51     -0.0173
    741 HB3          26.6067      -4.1591      14.5145 H        51 GLU51     -0.0173
    742 CG           25.0195      -4.2988      13.0932 C.3      51 GLU51      0.0136
    743 HG2          25.3530      -5.2926      12.7822 H        51 GLU51     -0.0425
    744 HG3          23.9273      -4.2851      13.0791 H        51 GLU51     -0.0425
    745 CD           25.5579      -3.2348      12.1408 C.2      51 GLU51      0.8054
    746 OE1          26.7079      -3.4047      11.6707 O.co2    51 GLU51     -0.8188
    747 OE2          24.8209      -2.2551      11.8939 O.co2    51 GLU51     -0.8188
    748 C            25.6830      -4.8889      16.8083 C.2      51 GLU51      0.5366
    749 O            25.8210      -3.8230      17.4041 O.2      51 GLU51     -0.5819
    750 N            26.2696      -6.0289      17.1793 N.am     52 LEU52     -0.4157
    751 H            26.0249      -6.8552      16.6646 H        52 LEU52      0.2719
    752 CA           27.0391      -6.1638      18.4096 C.3      52 LEU52     -0.0518
    753 HA           27.3407      -7.2066      18.4832 H        52 LEU52      0.0922
    754 CB           28.3188      -5.3006      18.3249 C.3      52 LEU52     -0.1102
    755 HB2          28.0505      -4.2509      18.4536 H        52 LEU52      0.0457
    756 HB3          28.9800      -5.5666      19.1484 H        52 LEU52      0.0457
    757 CG           29.0737      -5.4574      16.9910 C.3      52 LEU52      0.3531
    758 HG           28.4455      -5.1744      16.1479 H        52 LEU52     -0.0361
    759 CD1          30.2969      -4.5453      16.9660 C.3      52 LEU52     -0.4121
    760 HD11         30.9829      -4.8068      17.7691 H        52 LEU52      0.1000
    761 HD12         30.7995      -4.6359      16.0030 H        52 LEU52      0.1000
    762 HD13         29.9697      -3.5113      17.0856 H        52 LEU52      0.1000
    763 CD2          29.5357      -6.9071      16.8047 C.3      52 LEU52     -0.4121
    764 HD21         28.6736      -7.5590      16.6722 H        52 LEU52      0.1000
    765 HD22         30.1439      -6.9753      15.9026 H        52 LEU52      0.1000
    766 HD23         30.1216      -7.2320      17.6626 H        52 LEU52      0.1000
    767 C            26.1969      -5.8733      19.6633 C.2      52 LEU52      0.5973
    768 O            25.1038      -5.3308      19.6281 O.2      52 LEU52     -0.5679
    769 N            26.7153      -6.3319      20.7967 N.am     53 ARG53     -0.3481
    770 H            27.6087      -6.7724      20.7347 H        53 ARG53      0.2764
    771 CA           26.1732      -6.0294      22.1315 C.3      53 ARG53     -0.3068
    772 HA           25.2453      -6.5789      22.2831 H        53 ARG53      0.1447
    773 CB           27.1974      -6.4140      23.2117 C.3      53 ARG53     -0.0374
    774 HB2          26.9801      -5.8604      24.1277 H        53 ARG53      0.0371
    775 HB3          27.1029      -7.4800      23.4226 H        53 ARG53      0.0371
    776 CG           28.6310      -6.1274      22.7471 C.3      53 ARG53      0.0744
    777 HG2          28.8919      -6.8177      21.9433 H        53 ARG53      0.0185
    778 HG3          28.7033      -5.1044      22.3751 H        53 ARG53      0.0185
    779 CD           29.6638      -6.3103      23.8459 C.3      53 ARG53      0.1114
    780 HD2          29.5325      -5.5315      24.6008 H        53 ARG53      0.0468
    781 HD3          29.5381      -7.2928      24.3041 H        53 ARG53      0.0468
    782 NE           30.9861      -6.2179      23.2233 N.pl3    53 ARG53     -0.5564
    783 HE           30.9470      -5.8963      22.2715 H        53 ARG53      0.3479
    784 CZ           32.0605      -5.8516      23.8648 C.cat    53 ARG53      0.8368
    785 NH1          32.4775      -6.4771      24.9262 N.pl3    53 ARG53     -0.8737
    786 HH11         31.9393      -7.2669      25.2391 H        53 ARG53      0.4493
    787 HH12         33.2941      -6.1745      25.4210 H        53 ARG53      0.4493
    788 NH2          32.7154      -4.8231      23.4190 N.pl3    53 ARG53     -0.8737
    789 HH21         32.3277      -4.2784      22.6663 H        53 ARG53      0.4493
    790 HH22         33.5319      -4.4963      23.8997 H        53 ARG53      0.4493
    791 C            25.7657      -4.5594      22.2790 C.2      53 ARG53      0.8557
    792 O            26.5778      -3.7105      21.8504 O.2      53 ARG53     -0.8266
    793 OXT          24.7286      -4.3523      22.9413 O.3      53 ARG53     -0.8266
@<TRIPOS>BOND
      1      15      16 2
      2      15      17 am
      3      10      11 2
      4      10      12 am
      5       7      10 1
      6       5       7 1
      7       5      15 1
      8       1       5 1
      9      26      27 2
     10      26      28 am
     11      21      24 1
     12      19      21 1
     13      19      26 1
     14      17      19 1
     15      47      48 2
     16      47      49 am
     17      43      45 ar
     18      40      41 1
     19      40      43 ar
     20      38      40 ar
     21      36      38 ar
     22      35      36 ar
     23      35      45 ar
     24      32      35 1
     25      30      32 1
     26      30      47 1
     27      28      30 1
     28      61      62 2
     29      61      63 am
     30      59      61 1
     31      56      59 1
     32      53      56 1
     33      50      53 1
     34      49      50 1
     35      49      59 1
     36      68      69 2
     37      68      70 am
     38      65      68 1
     39      63      65 1
     40      78      79 2
     41      78      80 am
     42      77     257 1
     43      74      77 1
     44      72      74 1
     45      72      78 1
     46      70      72 1
     47      92      93 2
     48      92      94 am
     49      90      92 1
     50      87      90 1
     51      84      87 1
     52      81      84 1
     53      80      81 1
     54      80      90 1
     55     103     104 2
     56     103     105 am
     57      98     101 1
     58      96      98 1
     59      96     103 1
     60      94      96 1
     61     114     115 2
     62     114     116 am
     63     109     112 1
     64     107     109 1
     65     107     114 1
     66     105     107 1
     67     135     136 2
     68     135     137 am
     69     131     133 ar
     70     128     129 1
     71     128     131 ar
     72     126     128 ar
     73     124     126 ar
     74     123     124 ar
     75     123     133 ar
     76     120     123 1
     77     118     120 1
     78     118     135 1
     79     116     118 1
     80     147     148 2
     81     147     149 am
     82     144     145 ar
     83     144     146 ar
     84     141     144 1
     85     139     141 1
     86     139     147 1
     87     137     139 1
     88     154     155 2
     89     154     156 am
     90     151     154 1
     91     149     151 1
     92     175     176 2
     93     175     177 am
     94     171     173 ar
     95     168     169 1
     96     168     171 ar
     97     166     168 ar
     98     164     166 ar
     99     163     164 ar
    100     163     173 ar
    101     160     163 1
    102     158     160 1
    103     158     175 1
    104     156     158 1
    105     185     186 2
    106     185     187 am
    107     184     423 1
    108     181     184 1
    109     179     181 1
    110     179     185 1
    111     177     179 1
    112     204     205 2
    113     204     206 am
    114     194     196 1
    115     194     200 1
    116     191     194 1
    117     189     191 1
    118     189     204 1
    119     187     189 1
    120     218     219 2
    121     218     220 am
    122     213     214 2
    123     213     215 am
    124     210     213 1
    125     208     210 1
    126     208     218 1
    127     206     208 1
    128     225     226 2
    129     225     227 am
    130     222     225 1
    131     220     222 1
    132     232     233 2
    133     232     234 am
    134     229     232 1
    135     227     229 1
    136     248     249 2
    137     248     250 am
    138     238     240 1
    139     238     244 1
    140     236     238 1
    141     236     248 1
    142     234     236 1
    143     258     259 2
    144     258     260 am
    145     254     257 1
    146     252     254 1
    147     252     258 1
    148     250     252 1
    149     275     276 2
    150     275     277 am
    151     270     271 1
    152     267     270 1
    153     264     267 1
    154     262     264 1
    155     262     275 1
    156     260     262 1
    157     292     293 2
    158     292     294 am
    159     288     290 1
    160     286     288 1
    161     285     286 2
    162     284     285 1
    163     284     290 2
    164     281     284 1
    165     279     281 1
    166     279     292 1
    167     277     279 1
    168     311     312 2
    169     311     313 am
    170     304     307 1
    171     298     300 1
    172     298     304 1
    173     296     298 1
    174     296     311 1
    175     294     296 1
    176     326     327 2
    177     326     328 am
    178     323     324 ar
    179     323     325 ar
    180     320     323 1
    181     317     320 1
    182     315     317 1
    183     315     326 1
    184     313     315 1
    185     337     338 2
    186     337     339 am
    187     332     335 1
    188     330     332 1
    189     330     337 1
    190     328     330 1
    191     356     357 2
    192     356     358 am
    193     346     348 1
    194     346     352 1
    195     343     346 1
    196     341     343 1
    197     341     356 1
    198     339     341 1
    199     368     369 2
    200     368     370 am
    201     365     366 ar
    202     365     367 ar
    203     362     365 1
    204     360     362 1
    205     360     368 1
    206     358     360 1
    207     379     380 2
    208     379     381 am
    209     374     377 1
    210     372     374 1
    211     372     379 1
    212     370     372 1
    213     400     401 2
    214     400     402 am
    215     396     398 ar
    216     393     394 1
    217     393     396 ar
    218     391     393 ar
    219     389     391 ar
    220     388     389 ar
    221     388     398 ar
    222     385     388 1
    223     383     385 1
    224     383     400 1
    225     381     383 1
    226     414     415 2
    227     414     416 am
    228     406     408 1
    229     406     412 1
    230     404     406 1
    231     404     414 1
    232     402     404 1
    233     424     425 2
    234     424     426 am
    235     420     423 1
    236     418     420 1
    237     418     424 1
    238     416     418 1
    239     438     439 2
    240     438     440 am
    241     433     434 2
    242     433     435 am
    243     430     433 1
    244     428     430 1
    245     428     438 1
    246     426     428 1
    247     448     449 2
    248     448     450 am
    249     447     574 1
    250     444     447 1
    251     442     444 1
    252     442     448 1
    253     440     442 1
    254     464     465 2
    255     464     466 am
    256     454     456 1
    257     454     460 1
    258     452     454 1
    259     452     464 1
    260     450     452 1
    261     483     484 2
    262     483     485 am
    263     476     479 1
    264     470     472 1
    265     470     476 1
    266     468     470 1
    267     468     483 1
    268     466     468 1
    269     490     491 2
    270     490     492 am
    271     487     490 1
    272     485     487 1
    273     511     512 2
    274     511     513 am
    275     507     509 ar
    276     504     505 1
    277     504     507 ar
    278     502     504 ar
    279     500     502 ar
    280     499     500 ar
    281     499     509 ar
    282     496     499 1
    283     494     496 1
    284     494     511 1
    285     492     494 1
    286     522     523 2
    287     522     524 am
    288     517     520 1
    289     515     517 1
    290     515     522 1
    291     513     515 1
    292     529     530 2
    293     529     531 am
    294     526     529 1
    295     524     526 1
    296     541     542 2
    297     541     543 am
    298     538     539 ar
    299     538     540 ar
    300     535     538 1
    301     533     535 1
    302     533     541 1
    303     531     533 1
    304     565     566 2
    305     565     567 am
    306     558     559 ar
    307     558     562 ar
    308     556     558 ar
    309     553     556 1
    310     550     553 1
    311     547     550 1
    312     545     547 1
    313     545     565 1
    314     543     545 1
    315     575     576 2
    316     575     577 am
    317     571     574 1
    318     569     571 1
    319     569     575 1
    320     567     569 1
    321     592     593 2
    322     592     594 am
    323     587     588 2
    324     587     589 am
    325     584     587 1
    326     581     584 1
    327     579     581 1
    328     579     592 1
    329     577     579 1
    330     606     607 2
    331     606     608 am
    332     598     600 1
    333     598     604 1
    334     596     598 1
    335     596     606 1
    336     594     596 1
    337     630     631 2
    338     630     632 am
    339     623     624 ar
    340     623     627 ar
    341     621     623 ar
    342     618     621 1
    343     615     618 1
    344     612     615 1
    345     610     612 1
    346     610     630 1
    347     608     610 1
    348     642     643 2
    349     642     644 am
    350     639     640 ar
    351     639     641 ar
    352     636     639 1
    353     634     636 1
    354     634     642 1
    355     632     634 1
    356     661     662 2
    357     661     663 am
    358     651     653 1
    359     651     657 1
    360     648     651 1
    361     646     648 1
    362     646     661 1
    363     644     646 1
    364     685     686 2
    365     685     687 am
    366     678     679 ar
    367     678     682 ar
    368     676     678 ar
    369     673     676 1
    370     670     673 1
    371     667     670 1
    372     665     667 1
    373     665     685 1
    374     663     665 1
    375     709     710 2
    376     709     711 am
    377     706     708 ar
    378     704     706 ar
    379     702     704 ar
    380     700     702 ar
    381     699     700 ar
    382     699     708 ar
    383     697     699 1
    384     695     697 1
    385     694     695 2
    386     694     708 1
    387     691     694 1
    388     689     691 1
    389     689     709 1
    390     687     689 1
    391     733     734 2
    392     733     735 am
    393     730     732 ar
    394     728     730 ar
    395     726     728 ar
    396     724     726 ar
    397     723     724 ar
    398     723     732 ar
    399     721     723 1
    400     719     721 1
    401     718     719 2
    402     718     732 1
    403     715     718 1
    404     713     715 1
    405     713     733 1
    406     711     713 1
    407     748     749 2
    408     748     750 am
    409     745     746 ar
    410     745     747 ar
    411     742     745 1
    412     739     742 1
    413     737     739 1
    414     737     748 1
    415     735     737 1
    416     767     768 2
    417     767     769 am
    418     757     759 1
    419     757     763 1
    420     754     757 1
    421     752     754 1
    422     752     767 1
    423     750     752 1
    424     791     792 2
    425     791     793 1
    426     784     785 ar
    427     784     788 ar
    428     782     784 ar
    429     779     782 1
    430     776     779 1
    431     773     776 1
    432     771     773 1
    433     771     791 1
    434     769     771 1
    435      12      13 1
    436      12      14 1
    437       7       8 1
    438       7       9 1
    439       5       6 1
    440       1       2 1
    441       1       3 1
    442       1       4 1
    443      24      25 1
    444      21      22 1
    445      21      23 1
    446      19      20 1
    447      17      18 1
    448      45      46 1
    449      43      44 1
    450      41      42 1
    451      38      39 1
    452      36      37 1
    453      32      33 1
    454      32      34 1
    455      30      31 1
    456      28      29 1
    457      59      60 1
    458      56      57 1
    459      56      58 1
    460      53      54 1
    461      53      55 1
    462      50      51 1
    463      50      52 1
    464      65      66 1
    465      65      67 1
    466      63      64 1
    467      74      75 1
    468      74      76 1
    469      72      73 1
    470      70      71 1
    471      90      91 1
    472      87      88 1
    473      87      89 1
    474      84      85 1
    475      84      86 1
    476      81      82 1
    477      81      83 1
    478     101     102 1
    479      98      99 1
    480      98     100 1
    481      96      97 1
    482      94      95 1
    483     112     113 1
    484     109     110 1
    485     109     111 1
    486     107     108 1
    487     105     106 1
    488     133     134 1
    489     131     132 1
    490     129     130 1
    491     126     127 1
    492     124     125 1
    493     120     121 1
    494     120     122 1
    495     118     119 1
    496     116     117 1
    497     141     142 1
    498     141     143 1
    499     139     140 1
    500     137     138 1
    501     151     152 1
    502     151     153 1
    503     149     150 1
    504     173     174 1
    505     171     172 1
    506     169     170 1
    507     166     167 1
    508     164     165 1
    509     160     161 1
    510     160     162 1
    511     158     159 1
    512     156     157 1
    513     181     182 1
    514     181     183 1
    515     179     180 1
    516     177     178 1
    517     200     201 1
    518     200     202 1
    519     200     203 1
    520     196     197 1
    521     196     198 1
    522     196     199 1
    523     194     195 1
    524     191     192 1
    525     191     193 1
    526     189     190 1
    527     187     188 1
    528     215     216 1
    529     215     217 1
    530     210     211 1
    531     210     212 1
    532     208     209 1
    533     206     207 1
    534     222     223 1
    535     222     224 1
    536     220     221 1
    537     229     230 1
    538     229     231 1
    539     227     228 1
    540     244     245 1
    541     244     246 1
    542     244     247 1
    543     240     241 1
    544     240     242 1
    545     240     243 1
    546     238     239 1
    547     236     237 1
    548     234     235 1
    549     254     255 1
    550     254     256 1
    551     252     253 1
    552     250     251 1
    553     271     272 1
    554     271     273 1
    555     271     274 1
    556     267     268 1
    557     267     269 1
    558     264     265 1
    559     264     266 1
    560     262     263 1
    561     260     261 1
    562     290     291 1
    563     288     289 1
    564     286     287 1
    565     281     282 1
    566     281     283 1
    567     279     280 1
    568     277     278 1
    569     307     308 1
    570     307     309 1
    571     307     310 1
    572     304     305 1
    573     304     306 1
    574     300     301 1
    575     300     302 1
    576     300     303 1
    577     298     299 1
    578     296     297 1
    579     294     295 1
    580     320     321 1
    581     320     322 1
    582     317     318 1
    583     317     319 1
    584     315     316 1
    585     313     314 1
    586     335     336 1
    587     332     333 1
    588     332     334 1
    589     330     331 1
    590     328     329 1
    591     352     353 1
    592     352     354 1
    593     352     355 1
    594     348     349 1
    595     348     350 1
    596     348     351 1
    597     346     347 1
    598     343     344 1
    599     343     345 1
    600     341     342 1
    601     339     340 1
    602     362     363 1
    603     362     364 1
    604     360     361 1
    605     358     359 1
    606     377     378 1
    607     374     375 1
    608     374     376 1
    609     372     373 1
    610     370     371 1
    611     398     399 1
    612     396     397 1
    613     394     395 1
    614     391     392 1
    615     389     390 1
    616     385     386 1
    617     385     387 1
    618     383     384 1
    619     381     382 1
    620     412     413 1
    621     408     409 1
    622     408     410 1
    623     408     411 1
    624     406     407 1
    625     404     405 1
    626     402     403 1
    627     420     421 1
    628     420     422 1
    629     418     419 1
    630     416     417 1
    631     435     436 1
    632     435     437 1
    633     430     431 1
    634     430     432 1
    635     428     429 1
    636     426     427 1
    637     444     445 1
    638     444     446 1
    639     442     443 1
    640     440     441 1
    641     460     461 1
    642     460     462 1
    643     460     463 1
    644     456     457 1
    645     456     458 1
    646     456     459 1
    647     454     455 1
    648     452     453 1
    649     450     451 1
    650     479     480 1
    651     479     481 1
    652     479     482 1
    653     476     477 1
    654     476     478 1
    655     472     473 1
    656     472     474 1
    657     472     475 1
    658     470     471 1
    659     468     469 1
    660     466     467 1
    661     487     488 1
    662     487     489 1
    663     485     486 1
    664     509     510 1
    665     507     508 1
    666     505     506 1
    667     502     503 1
    668     500     501 1
    669     496     497 1
    670     496     498 1
    671     494     495 1
    672     492     493 1
    673     520     521 1
    674     517     518 1
    675     517     519 1
    676     515     516 1
    677     513     514 1
    678     526     527 1
    679     526     528 1
    680     524     525 1
    681     535     536 1
    682     535     537 1
    683     533     534 1
    684     531     532 1
    685     562     563 1
    686     562     564 1
    687     559     560 1
    688     559     561 1
    689     556     557 1
    690     553     554 1
    691     553     555 1
    692     550     551 1
    693     550     552 1
    694     547     548 1
    695     547     549 1
    696     545     546 1
    697     543     544 1
    698     571     572 1
    699     571     573 1
    700     569     570 1
    701     567     568 1
    702     589     590 1
    703     589     591 1
    704     584     585 1
    705     584     586 1
    706     581     582 1
    707     581     583 1
    708     579     580 1
    709     577     578 1
    710     604     605 1
    711     600     601 1
    712     600     602 1
    713     600     603 1
    714     598     599 1
    715     596     597 1
    716     594     595 1
    717     627     628 1
    718     627     629 1
    719     624     625 1
    720     624     626 1
    721     621     622 1
    722     618     619 1
    723     618     620 1
    724     615     616 1
    725     615     617 1
    726     612     613 1
    727     612     614 1
    728     610     611 1
    729     608     609 1
    730     636     637 1
    731     636     638 1
    732     634     635 1
    733     632     633 1
    734     657     658 1
    735     657     659 1
    736     657     660 1
    737     653     654 1
    738     653     655 1
    739     653     656 1
    740     651     652 1
    741     648     649 1
    742     648     650 1
    743     646     647 1
    744     644     645 1
    745     682     683 1
    746     682     684 1
    747     679     680 1
    748     679     681 1
    749     676     677 1
    750     673     674 1
    751     673     675 1
    752     670     671 1
    753     670     672 1
    754     667     668 1
    755     667     669 1
    756     665     666 1
    757     663     664 1
    758     706     707 1
    759     704     705 1
    760     702     703 1
    761     700     701 1
    762     697     698 1
    763     695     696 1
    764     691     692 1
    765     691     693 1
    766     689     690 1
    767     687     688 1
    768     730     731 1
    769     728     729 1
    770     726     727 1
    771     724     725 1
    772     721     722 1
    773     719     720 1
    774     715     716 1
    775     715     717 1
    776     713     714 1
    777     711     712 1
    778     742     743 1
    779     742     744 1
    780     739     740 1
    781     739     741 1
    782     737     738 1
    783     735     736 1
    784     763     764 1
    785     763     765 1
    786     763     766 1
    787     759     760 1
    788     759     761 1
    789     759     762 1
    790     757     758 1
    791     754     755 1
    792     754     756 1
    793     752     753 1
    794     750     751 1
    795     788     789 1
    796     788     790 1
    797     785     786 1
    798     785     787 1
    799     782     783 1
    800     779     780 1
    801     779     781 1
    802     776     777 1
    803     776     778 1
    804     773     774 1
    805     773     775 1
    806     771     772 1
    807     769     770 1
@<TRIPOS>SUBSTRUCTURE
      1 ASN1           1 RESIDUE    4    A ASN
      2 SER2          17 RESIDUE    4    A SER
      3 TYR3          28 RESIDUE    4    A TYR
      4 PRO4          49 RESIDUE    4    A PRO
      5 GLY5          63 RESIDUE    4    A GLY
      6 CYX6          70 RESIDUE    4    A CYX
      7 PRO7          80 RESIDUE    4    A PRO
      8 SER8          94 RESIDUE    4    A SER
      9 SER9         105 RESIDUE    4    A SER
     10 TYR10        116 RESIDUE    4    A TYR
     11 ASP11        137 RESIDUE    4    A ASP
     12 GLY12        149 RESIDUE    4    A GLY
     13 TYR13        156 RESIDUE    4    A TYR
     14 CYX14        177 RESIDUE    4    A CYX
     15 LEU15        187 RESIDUE    4    A LEU
     16 ASN16        206 RESIDUE    4    A ASN
     17 GLY17        220 RESIDUE    4    A GLY
     18 GLY18        227 RESIDUE    4    A GLY
     19 VAL19        234 RESIDUE    4    A VAL
     20 CYX20        250 RESIDUE    4    A CYX
     21 MET21        260 RESIDUE    4    A MET
     22 HIE22        277 RESIDUE    4    A HIE
     23 ILE23        294 RESIDUE    4    A ILE
     24 GLU24        313 RESIDUE    4    A GLU
     25 SER25        328 RESIDUE    4    A SER
     26 LEU26        339 RESIDUE    4    A LEU
     27 ASP27        358 RESIDUE    4    A ASP
     28 SER28        370 RESIDUE    4    A SER
     29 TYR29        381 RESIDUE    4    A TYR
     30 THR30        402 RESIDUE    4    A THR
     31 CYX31        416 RESIDUE    4    A CYX
     32 ASN32        426 RESIDUE    4    A ASN
     33 CYX33        440 RESIDUE    4    A CYX
     34 VAL34        450 RESIDUE    4    A VAL
     35 ILE35        466 RESIDUE    4    A ILE
     36 GLY36        485 RESIDUE    4    A GLY
     37 TYR37        492 RESIDUE    4    A TYR
     38 SER38        513 RESIDUE    4    A SER
     39 GLY39        524 RESIDUE    4    A GLY
     40 ASP40        531 RESIDUE    4    A ASP
     41 ARG41        543 RESIDUE    4    A ARG
     42 CYX42        567 RESIDUE    4    A CYX
     43 GLN43        577 RESIDUE    4    A GLN
     44 THR44        594 RESIDUE    4    A THR
     45 ARG45        608 RESIDUE    4    A ARG
     46 ASP46        632 RESIDUE    4    A ASP
     47 LEU47        644 RESIDUE    4    A LEU
     48 ARG48        663 RESIDUE    4    A ARG
     49 TRP49        687 RESIDUE    4    A TRP
     50 TRP50        711 RESIDUE    4    A TRP
     51 GLU51        735 RESIDUE    4    A GLU
     52 LEU52        750 RESIDUE    4    A LEU
     53 ARG53        769 RESIDUE    4    A ARG
