# Supplementary material for: Improved Structure-Based Histidine pKa Prediction for pH-Responsive Protein Design
Source: J Chem Inf Model. 2025 Jan 18;65(3):1560–9. doi: 10.1021/acs.jcim.4c01957 (PMC11815838; doi:10.1021/acs.jcim.4c01957)
Supplement: Supplementary file 3 — ci4c01957_si_003.zip [file ci4c01957_si_003.zip › structures/prep_mol2/1EPI_prep.mol2]

@<TRIPOS>MOLECULE
Cpptraj generated mol2 file.
  793   807    53     0     0
SMALL
USER_CHARGES


@<TRIPOS>ATOM
      1 N            -0.0176      -0.0506      -0.0801 N.am      1 ASN1       0.1801
      2 H1            0.0038       0.6980       0.5984 H         1 ASN1       0.1921
      3 H2           -0.3716       0.3032      -0.9610 H         1 ASN1       0.1921
      4 H3            0.9208      -0.3913      -0.2464 H         1 ASN1       0.1921
      5 CA           -0.8879      -1.1606       0.3843 C.3       1 ASN1       0.0368
      6 HA           -1.9275      -0.8524       0.2540 H         1 ASN1       0.1231
      7 CB           -0.6824      -2.4434      -0.4375 C.3       1 ASN1      -0.0283
      8 HB2           0.2444      -2.9407      -0.1481 H         1 ASN1       0.0515
      9 HB3          -1.5132      -3.1286      -0.2571 H         1 ASN1       0.0515
     10 CG           -0.6143      -2.1172      -1.9186 C.2       1 ASN1       0.5833
     11 OD1           0.4622      -2.0542      -2.4758 O.2       1 ASN1      -0.5744
     12 ND2          -1.7024      -1.7153      -2.5392 N.am      1 ASN1      -0.8634
     13 HD21         -1.6084      -1.5719      -3.5357 H         1 ASN1       0.4097
     14 HD22         -2.6367      -1.9414      -2.1993 H         1 ASN1       0.4097
     15 C            -0.7196      -1.4331       1.8712 C.2       1 ASN1       0.6163
     16 O            -1.7016      -1.4188       2.5950 O.2       1 ASN1      -0.5722
     17 N             0.5049      -1.6398       2.3518 N.am      2 SER2      -0.4157
     18 H             1.3109      -1.7039       1.7440 H         2 SER2       0.2719
     19 CA            0.8075      -1.8568       3.7734 C.3       2 SER2      -0.0249
     20 HA            0.0721      -2.5360       4.2077 H         2 SER2       0.0843
     21 CB            2.1847      -2.5188       3.8564 C.3       2 SER2       0.2117
     22 HB2           2.4610      -2.6939       4.8991 H         2 SER2       0.0352
     23 HB3           2.1654      -3.4710       3.3255 H         2 SER2       0.0352
     24 OG            3.1212      -1.6540       3.2376 O.3       2 SER2      -0.6546
     25 HG            3.3876      -1.0110       3.9150 H         2 SER2       0.4275
     26 C             0.7832      -0.5507       4.5815 C.2       2 SER2       0.5973
     27 O             1.7910      -0.1462       5.1539 O.2       2 SER2      -0.5679
     28 N            -0.3422       0.1586       4.5834 N.am      3 TYR3      -0.4157
     29 H            -1.1748      -0.2434       4.1708 H         3 TYR3       0.2719
     30 CA           -0.4716       1.3867       5.3700 C.3       3 TYR3      -0.0014
     31 HA            0.4293       1.9826       5.2192 H         3 TYR3       0.0876
     32 CB           -1.6719       2.2042       4.8839 C.3       3 TYR3      -0.0152
     33 HB2          -2.4808       1.5381       4.5792 H         3 TYR3       0.0295
     34 HB3          -2.0512       2.8068       5.7109 H         3 TYR3       0.0295
     35 CG           -1.3118       3.1296       3.7411 C.ar      3 TYR3      -0.0011
     36 CD1          -0.9752       2.6028       2.4800 C.ar      3 TYR3      -0.1906
     37 HD1          -1.0227       1.5378       2.3368 H         3 TYR3       0.1699
     38 CE1          -0.6191       3.4661       1.4234 C.ar      3 TYR3      -0.2341
     39 HE1          -0.3736       3.0853       0.4476 H         3 TYR3       0.1656
     40 CZ           -0.6112       4.8631       1.6335 C.ar      3 TYR3       0.3226
     41 OH           -0.2868       5.7179       0.6279 O.3       3 TYR3      -0.5579
     42 HH           -0.2180       5.3147      -0.2363 H         3 TYR3       0.3992
     43 CE2          -0.9485       5.3836       2.8965 C.ar      3 TYR3      -0.2341
     44 HE2          -0.9401       6.4543       3.0429 H         3 TYR3       0.1656
     45 CD2          -1.2939       4.5200       3.9500 C.ar      3 TYR3      -0.1906
     46 HD2          -1.5513       4.9335       4.9174 H         3 TYR3       0.1699
     47 C            -0.5862       1.0703       6.8681 C.2       3 TYR3       0.5973
     48 O            -1.1178       0.0074       7.2127 O.2       3 TYR3      -0.5679
     49 N            -0.1165       1.9753       7.7484 N.am      4 PRO4      -0.2548
     50 CD            0.5545       3.2301       7.4223 C.3       4 PRO4       0.0192
     51 HD2           0.0289       3.7811       6.6420 H         4 PRO4       0.0391
     52 HD3           1.5783       3.0180       7.1096 H         4 PRO4       0.0391
     53 CG            0.5727       4.0525       8.7067 C.3       4 PRO4       0.0189
     54 HG2          -0.2930       4.7166       8.7174 H         4 PRO4       0.0213
     55 HG3           1.4932       4.6287       8.8032 H         4 PRO4       0.0213
     56 CB            0.4272       3.0228       9.8288 C.3       4 PRO4      -0.0070
     57 HB2          -0.1392       3.4245      10.6701 H         4 PRO4       0.0253
     58 HB3           1.4206       2.7254      10.1670 H         4 PRO4       0.0253
     59 CA           -0.2586       1.8075       9.1914 C.3       4 PRO4      -0.0266
     60 HA            0.2543       0.8999       9.5132 H         4 PRO4       0.0641
     61 C            -1.7404       1.7058       9.5576 C.2       4 PRO4       0.5896
     62 O            -2.4867       2.6698       9.4109 O.2       4 PRO4      -0.5748
     63 N            -2.1851       0.5342      10.0020 N.am      5 GLY5      -0.4157
     64 H            -1.5271      -0.2127      10.1793 H         5 GLY5       0.2719
     65 CA           -3.5957       0.3191      10.3118 C.3       5 GLY5      -0.0252
     66 HA2          -4.0392       1.2355      10.7047 H         5 GLY5       0.0698
     67 HA3          -4.1325       0.0418       9.4069 H         5 GLY5       0.0698
     68 C            -3.7563      -0.7791      11.3375 C.2       5 GLY5       0.5973
     69 O            -3.3870      -1.9078      11.0888 O.2       5 GLY5      -0.5679
     70 N            -4.2653      -0.4728      12.5178 N.am      6 CYX6      -0.4157
     71 H            -4.4790       0.4851      12.7543 H         6 CYX6       0.2719
     72 CA           -4.3722      -1.4728      13.5685 C.3       6 CYX6       0.0429
     73 HA           -4.7940      -2.3876      13.1551 H         6 CYX6       0.0766
     74 CB           -2.9633      -1.7897      14.0806 C.3       6 CYX6      -0.0790
     75 HB2          -3.0481      -2.5522      14.8412 H         6 CYX6       0.0910
     76 HB3          -2.3770      -2.2312      13.2759 H         6 CYX6       0.0910
     77 SG           -2.0353      -0.3913      14.7703 S.3       6 CYX6      -0.1081
     78 C            -5.2563      -0.9316      14.6951 C.2       6 CYX6       0.5973
     79 O            -4.9639       0.1423      15.2189 O.2       6 CYX6      -0.5679
     80 N            -6.3540      -1.6142      15.0637 N.am      7 PRO7      -0.2548
     81 CD           -6.9613      -2.7255      14.3443 C.3       7 PRO7       0.0192
     82 HD2          -6.3512      -3.6218      14.4506 H         7 PRO7       0.0391
     83 HD3          -7.0833      -2.4858      13.2873 H         7 PRO7       0.0391
     84 CG           -8.3313      -2.9451      14.9782 C.3       7 PRO7       0.0189
     85 HG2          -8.5756      -4.0059      15.0455 H         7 PRO7       0.0213
     86 HG3          -9.0847      -2.4221      14.3871 H         7 PRO7       0.0213
     87 CB           -8.2320      -2.2956      16.3587 C.3       7 PRO7      -0.0070
     88 HB2          -7.9068      -3.0533      17.0736 H         7 PRO7       0.0253
     89 HB3          -9.1873      -1.8728      16.6715 H         7 PRO7       0.0253
     90 CA           -7.1541      -1.2153      16.2197 C.3       7 PRO7      -0.0266
     91 HA           -7.6237      -0.2541      16.0103 H         7 PRO7       0.0641
     92 C            -6.3178      -1.1007      17.5055 C.2       7 PRO7       0.5896
     93 O            -5.1330      -1.4039      17.5413 O.2       7 PRO7      -0.5748
     94 N            -6.9520      -0.7528      18.6166 N.am      8 SER8      -0.4157
     95 H            -7.9429      -0.5668      18.5910 H         8 SER8       0.2719
     96 CA           -6.2870      -0.6555      19.9249 C.3       8 SER8      -0.0249
     97 HA           -5.4740       0.0705      19.8631 H         8 SER8       0.0843
     98 CB           -7.3118      -0.1581      20.9378 C.3       8 SER8       0.2117
     99 HB2          -6.9479      -0.3264      21.9533 H         8 SER8       0.0352
    100 HB3          -7.4646       0.9122      20.7906 H         8 SER8       0.0352
    101 OG           -8.5456      -0.8334      20.7292 O.3       8 SER8      -0.6546
    102 HG           -9.1578      -0.5606      21.4201 H         8 SER8       0.4275
    103 C            -5.6846      -1.9657      20.4357 C.2       8 SER8       0.5973
    104 O            -4.5692      -1.9745      20.9386 O.2       8 SER8      -0.5679
    105 N            -6.3780      -3.0940      20.2864 N.am      9 SER9      -0.4157
    106 H            -7.2924      -3.0407      19.8616 H         9 SER9       0.2719
    107 CA           -5.8772      -4.4302      20.6647 C.3       9 SER9      -0.0249
    108 HA           -5.7797      -4.4770      21.7498 H         9 SER9       0.0843
    109 CB           -6.9105      -5.4683      20.2209 C.3       9 SER9       0.2117
    110 HB2          -6.4784      -6.4700      20.2414 H         9 SER9       0.0352
    111 HB3          -7.7531      -5.4385      20.9139 H         9 SER9       0.0352
    112 OG           -7.3841      -5.1596      18.9199 O.3       9 SER9      -0.6546
    113 HG           -6.8410      -5.6365      18.2810 H         9 SER9       0.4275
    114 C            -4.4964      -4.7703      20.0772 C.2       9 SER9       0.5973
    115 O            -3.8523      -5.7226      20.5145 O.2       9 SER9      -0.5679
    116 N            -4.0285      -3.9884      19.1081 N.am     10 TYR10     -0.4157
    117 H            -4.5742      -3.1773      18.8495 H        10 TYR10      0.2719
    118 CA           -2.7121      -4.0668      18.4984 C.3      10 TYR10     -0.0014
    119 HA           -2.2916      -5.0527      18.6959 H        10 TYR10      0.0876
    120 CB           -2.9001      -3.9273      16.9941 C.3      10 TYR10     -0.0152
    121 HB2          -3.5541      -3.0883      16.7821 H        10 TYR10      0.0295
    122 HB3          -1.9421      -3.7508      16.5036 H        10 TYR10      0.0295
    123 CG           -3.4698      -5.1975      16.4376 C.ar     10 TYR10     -0.0011
    124 CD1          -2.5961      -6.2807      16.2965 C.ar     10 TYR10     -0.1906
    125 HD1          -1.5461      -6.1206      16.4558 H        10 TYR10      0.1699
    126 CE1          -3.0796      -7.5350      15.9070 C.ar     10 TYR10     -0.2341
    127 HE1          -2.4088      -8.3711      15.7722 H        10 TYR10      0.1656
    128 CZ           -4.4508      -7.6877      15.6296 C.ar     10 TYR10      0.3226
    129 OH           -4.9010      -8.8742      15.1567 O.3      10 TYR10     -0.5579
    130 HH           -4.3771      -9.1116      14.3764 H        10 TYR10      0.3992
    131 CE2          -5.3316      -6.5910      15.7554 C.ar     10 TYR10     -0.2341
    132 HE2          -6.3758      -6.7245      15.5121 H        10 TYR10      0.1656
    133 CD2          -4.8394      -5.3384      16.1660 C.ar     10 TYR10     -0.1906
    134 HD2          -5.5027      -4.4946      16.2893 H        10 TYR10      0.1699
    135 C            -1.7017      -3.0732      19.0747 C.2      10 TYR10      0.5973
    136 O            -0.9266      -2.4809      18.3346 O.2      10 TYR10     -0.5679
    137 N            -1.6772      -2.9419      20.3960 N.am     11 ASP11     -0.5163
    138 H            -2.4884      -3.2505      20.9089 H        11 ASP11      0.2936
    139 CA           -0.7011      -2.1088      21.1184 C.3      11 ASP11      0.0381
    140 HA           -0.0574      -1.5803      20.4121 H        11 ASP11      0.0880
    141 CB           -1.4800      -1.0533      21.8967 C.3      11 ASP11     -0.0303
    142 HB2          -2.1794      -0.5525      21.2237 H        11 ASP11     -0.0122
    143 HB3          -2.0570      -1.5363      22.6889 H        11 ASP11     -0.0122
    144 CG           -0.5432      -0.0057      22.4922 C.2      11 ASP11      0.7994
    145 OD1          -0.1971       0.9325      21.7407 O.co2    11 ASP11     -0.8014
    146 OD2          -0.2515      -0.1202      23.7017 O.co2    11 ASP11     -0.8014
    147 C             0.2226      -2.9260      22.0399 C.2      11 ASP11      0.5366
    148 O             1.1803      -2.4334      22.6150 O.2      11 ASP11     -0.5819
    149 N            -0.0386      -4.2245      22.1652 N.am     12 GLY12     -0.4157
    150 H            -0.8812      -4.5591      21.7331 H        12 GLY12      0.2719
    151 CA            0.7661      -5.1120      23.0095 C.3      12 GLY12     -0.0252
    152 HA2           1.8147      -4.8125      22.9558 H        12 GLY12      0.0698
    153 HA3           0.4365      -5.0175      24.0439 H        12 GLY12      0.0698
    154 C             0.6868      -6.5740      22.6003 C.2      12 GLY12      0.5973
    155 O             1.2188      -7.4449      23.2831 O.2      12 GLY12     -0.5679
    156 N             0.0273      -6.8779      21.4769 N.am     13 TYR13     -0.4157
    157 H            -0.3824      -6.1330      20.9370 H        13 TYR13      0.2719
    158 CA           -0.0354      -8.2489      20.9672 C.3      13 TYR13     -0.0014
    159 HA           -0.5071      -8.8736      21.7265 H        13 TYR13      0.0876
    160 CB           -0.9060      -8.2854      19.6963 C.3      13 TYR13     -0.0152
    161 HB2          -1.8094      -8.8536      19.9204 H        13 TYR13      0.0295
    162 HB3          -1.2355      -7.2773      19.4376 H        13 TYR13      0.0295
    163 CG           -0.2452      -8.9120      18.4824 C.ar     13 TYR13     -0.0011
    164 CD1           0.0547     -10.2878      18.4546 C.ar     13 TYR13     -0.1906
    165 HD1          -0.2099     -10.9076      19.2990 H        13 TYR13      0.1699
    166 CE1           0.7079     -10.8540      17.3453 C.ar     13 TYR13     -0.2341
    167 HE1           0.9532     -11.9042      17.3310 H        13 TYR13      0.1656
    168 CZ            1.0178     -10.0491      16.2332 C.ar     13 TYR13      0.3226
    169 OH            1.6599     -10.5767      15.1624 O.3      13 TYR13     -0.5579
    170 HH            1.8301     -11.5183      15.2305 H        13 TYR13      0.3992
    171 CE2           0.6851      -8.6843      16.2529 C.ar     13 TYR13     -0.2341
    172 HE2           0.9637      -8.0723      15.4235 H        13 TYR13      0.1656
    173 CD2           0.0910      -8.1104      17.3869 C.ar     13 TYR13     -0.1906
    174 HD2          -0.0422      -7.0435      17.4451 H        13 TYR13      0.1699
    175 C             1.3799      -8.8126      20.7321 C.2      13 TYR13      0.5973
    176 O             1.6288     -10.0086      20.9347 O.2      13 TYR13     -0.5679
    177 N             2.3043      -7.9458      20.3168 N.am     14 CYX14     -0.4157
    178 H             2.0413      -6.9752      20.2198 H        14 CYX14      0.2719
    179 CA            3.6990      -8.2695      20.0585 C.3      14 CYX14      0.0429
    180 HA            3.7832      -9.3323      19.8547 H        14 CYX14      0.0766
    181 CB            4.2160      -7.4990      18.8375 C.3      14 CYX14     -0.0790
    182 HB2           4.6907      -6.5674      19.1642 H        14 CYX14      0.0910
    183 HB3           4.9775      -8.0944      18.3344 H        14 CYX14      0.0910
    184 SG            2.9439      -7.0468      17.6540 S.3      14 CYX14     -0.1081
    185 C             4.5501      -7.9088      21.2709 C.2      14 CYX14      0.5973
    186 O             4.4430      -6.8155      21.8088 O.2      14 CYX14     -0.5679
    187 N             5.4355      -8.8127      21.6763 N.am     15 LEU15     -0.4157
    188 H             5.5165      -9.6778      21.1728 H        15 LEU15      0.2719
    189 CA            6.3762      -8.5455      22.7731 C.3      15 LEU15     -0.0518
    190 HA            5.8676      -7.9619      23.5453 H        15 LEU15      0.0922
    191 CB            6.8767      -9.8681      23.3871 C.3      15 LEU15     -0.1102
    192 HB2           7.8652     -10.1079      22.9920 H        15 LEU15      0.0457
    193 HB3           7.0064      -9.6818      24.4540 H        15 LEU15      0.0457
    194 CG            5.9605     -11.0935      23.1922 C.3      15 LEU15      0.3531
    195 HG            4.9120     -10.8022      23.1351 H        15 LEU15     -0.0361
    196 CD1           6.3543     -11.8737      21.9300 C.3      15 LEU15     -0.4121
    197 HD11          7.3906     -12.2019      22.0076 H        15 LEU15      0.1000
    198 HD12          5.7330     -12.7625      21.8334 H        15 LEU15      0.1000
    199 HD13          6.2655     -11.2639      21.0354 H        15 LEU15      0.1000
    200 CD2           6.0883     -12.0403      24.3778 C.3      15 LEU15     -0.4121
    201 HD21          5.7724     -11.5318      25.2892 H        15 LEU15      0.1000
    202 HD22          5.4484     -12.9107      24.2319 H        15 LEU15      0.1000
    203 HD23          7.1202     -12.3727      24.4896 H        15 LEU15      0.1000
    204 C             7.5787      -7.7295      22.2846 C.2      15 LEU15      0.5973
    205 O             8.2917      -7.0850      23.0452 O.2      15 LEU15     -0.5679
    206 N             7.8744      -7.8965      21.0075 N.am     16 ASN16     -0.4157
    207 H             7.2290      -8.4509      20.4693 H        16 ASN16      0.2719
    208 CA            8.9608      -7.2755      20.2658 C.3      16 ASN16      0.0143
    209 HA            9.8055      -7.0868      20.9275 H        16 ASN16      0.1048
    210 CB            9.3416      -8.2690      19.1630 C.3      16 ASN16     -0.2041
    211 HB2           8.5896      -8.2235      18.3732 H        16 ASN16      0.0797
    212 HB3          10.2959      -8.0132      18.7235 H        16 ASN16      0.0797
    213 CG            9.3233      -9.6833      19.7033 C.2      16 ASN16      0.7130
    214 OD1           8.3098     -10.3446      19.7204 O.2      16 ASN16     -0.5931
    215 ND2          10.3937     -10.1652      20.2710 N.am     16 ASN16     -0.9191
    216 HD21         10.3689     -11.1769      20.3174 H        16 ASN16      0.4196
    217 HD22         11.2489      -9.6767      20.1470 H        16 ASN16      0.4196
    218 C             8.4735      -5.9481      19.6963 C.2      16 ASN16      0.5973
    219 O             7.3059      -5.6499      19.8847 O.2      16 ASN16     -0.5679
    220 N             9.3179      -5.2106      18.9649 N.am     17 GLY17     -0.4157
    221 H            10.2849      -5.4756      18.8844 H        17 GLY17      0.2719
    222 CA            8.8894      -3.9621      18.3256 C.3      17 GLY17     -0.0252
    223 HA2           8.6776      -3.2162      19.0941 H        17 GLY17      0.0698
    224 HA3           9.6801      -3.5775      17.6819 H        17 GLY17      0.0698
    225 C             7.6161      -4.1671      17.5006 C.2      17 GLY17      0.5973
    226 O             6.5015      -4.0168      17.9852 O.2      17 GLY17     -0.5679
    227 N             7.7697      -4.5680      16.2453 N.am     18 GLY18     -0.4157
    228 H             8.6907      -4.6241      15.8450 H        18 GLY18      0.2719
    229 CA            6.6006      -4.8211      15.4210 C.3      18 GLY18     -0.0252
    230 HA2           6.8644      -5.5487      14.6707 H        18 GLY18      0.0698
    231 HA3           5.8162      -5.2666      16.0301 H        18 GLY18      0.0698
    232 C             6.0390      -3.5424      14.8006 C.2      18 GLY18      0.5973
    233 O             5.9552      -2.4920      15.4285 O.2      18 GLY18     -0.5679
    234 N             5.6425      -3.6310      13.5377 N.am     19 VAL19     -0.4157
    235 H             5.8703      -4.4837      13.0363 H        19 VAL19      0.2719
    236 CA            5.1128      -2.4878      12.7906 C.3      19 VAL19     -0.0875
    237 HA            5.1483      -1.5887      13.4067 H        19 VAL19      0.0969
    238 CB            5.9672      -2.2147      11.5473 C.3      19 VAL19      0.2985
    239 HB            5.8854      -3.0445      10.8468 H        19 VAL19     -0.0297
    240 CG1           5.4847      -0.9360      10.8541 C.3      19 VAL19     -0.3192
    241 HG11          5.5571      -0.0878      11.5358 H        19 VAL19      0.0791
    242 HG12          6.1027      -0.7406       9.9777 H        19 VAL19      0.0791
    243 HG13          4.4519      -1.0462      10.5216 H        19 VAL19      0.0791
    244 CG2           7.4438      -2.0558      11.9300 C.3      19 VAL19     -0.3192
    245 HG21          7.8510      -3.0047      12.2807 H        19 VAL19      0.0791
    246 HG22          8.0198      -1.7494      11.0570 H        19 VAL19      0.0791
    247 HG23          7.5508      -1.3041      12.7130 H        19 VAL19      0.0791
    248 C             3.6668      -2.7498      12.4317 C.2      19 VAL19      0.5973
    249 O             3.4017      -3.4881      11.4910 O.2      19 VAL19     -0.5679
    250 N             2.7366      -2.1940      13.2033 N.am     20 CYX20     -0.4157
    251 H             3.0304      -1.5948      13.9611 H        20 CYX20      0.2719
    252 CA            1.3062      -2.4254      13.0132 C.3      20 CYX20      0.0429
    253 HA            1.1341      -3.4838      13.1811 H        20 CYX20      0.0766
    254 CB            0.5134      -1.6881      14.0954 C.3      20 CYX20     -0.0790
    255 HB2          -0.1991      -2.4028      14.5086 H        20 CYX20      0.0910
    256 HB3           1.1619      -1.3932      14.9216 H        20 CYX20      0.0910
    257 SG           -0.4375      -0.2449      13.5532 S.3      20 CYX20     -0.1081
    258 C             0.8149      -2.0819      11.5905 C.2      20 CYX20      0.5973
    259 O             1.1271      -1.0252      11.0374 O.2      20 CYX20     -0.5679
    260 N             0.0210      -2.9665      10.9948 N.am     21 MET21     -0.4157
    261 H            -0.1738      -3.8399      11.4736 H        21 MET21      0.2719
    262 CA           -0.4868      -2.8350       9.6313 C.3      21 MET21     -0.0237
    263 HA           -0.5510      -1.7769       9.3767 H        21 MET21      0.0880
    264 CB            0.4170      -3.5241       8.5983 C.3      21 MET21      0.0342
    265 HB2           0.0572      -4.5430       8.4469 H        21 MET21      0.0241
    266 HB3           0.3316      -2.9860       7.6534 H        21 MET21      0.0241
    267 CG            1.8895      -3.6155       8.9935 C.3      21 MET21      0.0018
    268 HG2           2.2200      -2.6464       9.3650 H        21 MET21      0.0440
    269 HG3           1.9634      -4.3533       9.7916 H        21 MET21      0.0440
    270 SD            3.0444      -4.1009       7.6909 S.3      21 MET21     -0.2737
    271 CE            2.1223      -5.4732       6.9610 C.3      21 MET21     -0.0536
    272 HE1           1.2273      -5.0964       6.4693 H        21 MET21      0.0684
    273 HE2           2.7415      -5.9789       6.2201 H        21 MET21      0.0684
    274 HE3           1.8426      -6.1840       7.7404 H        21 MET21      0.0684
    275 C            -1.8716      -3.4500       9.5090 C.2      21 MET21      0.5973
    276 O            -2.2487      -4.3348      10.2779 O.2      21 MET21     -0.5679
    277 N            -2.5997      -2.9694       8.5022 N.am     22 HIE22     -0.4157
    278 H            -2.2369      -2.1755       7.9981 H        22 HIE22      0.2719
    279 CA           -3.9430      -3.4429       8.1694 C.3      22 HIE22     -0.0581
    280 HA           -4.4049      -3.9554       9.0165 H        22 HIE22      0.1360
    281 CB           -4.8202      -2.2406       7.8023 C.3      22 HIE22     -0.0074
    282 HB2          -5.2639      -1.8384       8.7118 H        22 HIE22      0.0367
    283 HB3          -4.2056      -1.4600       7.3520 H        22 HIE22      0.0367
    284 CG           -5.9203      -2.5653       6.8282 C.2      22 HIE22      0.1868
    285 ND1          -7.1267      -3.1582       7.1641 N.2      22 HIE22     -0.5432
    286 CE1          -7.7223      -3.4505       6.0013 C.2      22 HIE22      0.1635
    287 HE1          -8.6161      -4.0553       5.9109 H        22 HIE22      0.1435
    288 NE2          -7.0040      -2.9861       4.9674 N.pl3    22 HIE22     -0.2795
    289 HE2          -7.1427      -3.3150       4.0267 H        22 HIE22      0.3339
    290 CD2          -5.8424      -2.4444       5.4701 C.2      22 HIE22     -0.2207
    291 HD2          -4.9917      -2.1012       4.9057 H        22 HIE22      0.1862
    292 C            -3.8995      -4.4616       7.0477 C.2      22 HIE22      0.5973
    293 O            -4.5205      -5.4840       7.1856 O.2      22 HIE22     -0.5679
    294 N            -3.1014      -4.2136       6.0005 N.am     23 ILE23     -0.4157
    295 H            -2.6210      -3.3347       5.9992 H        23 ILE23      0.2719
    296 CA           -3.0598      -5.0491       4.7861 C.3      23 ILE23     -0.0597
    297 HA           -2.3360      -4.6076       4.1051 H        23 ILE23      0.0869
    298 CB           -2.5862      -6.4874       5.1005 C.3      23 ILE23      0.1303
    299 HB           -3.3229      -6.9725       5.7395 H        23 ILE23      0.0187
    300 CG2          -2.4948      -7.3440       3.8278 C.3      23 ILE23     -0.3204
    301 HG21         -1.8482      -6.8765       3.0872 H        23 ILE23      0.0882
    302 HG22         -2.1078      -8.3319       4.0786 H        23 ILE23      0.0882
    303 HG23         -3.4907      -7.4926       3.4106 H        23 ILE23      0.0882
    304 CG1          -1.2165      -6.4885       5.8168 C.3      23 ILE23     -0.0430
    305 HG12         -0.4106      -6.6085       5.0917 H        23 ILE23      0.0236
    306 HG13         -1.0431      -5.5548       6.3470 H        23 ILE23      0.0236
    307 CD1          -1.1418      -7.6060       6.8581 C.3      23 ILE23     -0.0660
    308 HD11         -1.3072      -8.5745       6.3856 H        23 ILE23      0.0186
    309 HD12         -0.1597      -7.6031       7.3300 H        23 ILE23      0.0186
    310 HD13         -1.9013      -7.4422       7.6232 H        23 ILE23      0.0186
    311 C            -4.4130      -5.0552       4.0740 C.2      23 ILE23      0.5973
    312 O            -5.4556      -5.1759       4.6801 O.2      23 ILE23     -0.5679
    313 N            -4.4192      -4.8845       2.7556 N.am     24 GLU24     -0.5163
    314 H            -3.5529      -4.8758       2.2545 H        24 GLU24      0.2936
    315 CA           -5.6736      -4.9414       1.9990 C.3      24 GLU24      0.0397
    316 HA           -6.3458      -4.1745       2.3803 H        24 GLU24      0.1105
    317 CB           -5.3503      -4.6483       0.5319 C.3      24 GLU24      0.0560
    318 HB2          -4.4375      -4.0516       0.4642 H        24 GLU24     -0.0173
    319 HB3          -5.1781      -5.5828      -0.0055 H        24 GLU24     -0.0173
    320 CG           -6.4745      -3.8464      -0.1223 C.3      24 GLU24      0.0136
    321 HG2          -7.4424      -4.3168       0.0584 H        24 GLU24     -0.0425
    322 HG3          -6.5005      -2.8438       0.3136 H        24 GLU24     -0.0425
    323 CD           -6.2041      -3.7702      -1.6178 C.2      24 GLU24      0.8054
    324 OE1          -6.7352      -4.6478      -2.3258 O.co2    24 GLU24     -0.8188
    325 OE2          -5.4053      -2.8812      -2.0019 O.co2    24 GLU24     -0.8188
    326 C            -6.3846      -6.2975       2.1655 C.2      24 GLU24      0.5366
    327 O            -5.9890      -7.1339       2.9683 O.2      24 GLU24     -0.5819
    328 N            -7.3568      -6.6117       1.3166 N.am     25 SER25     -0.4157
    329 H            -7.6474      -5.9544       0.6086 H        25 SER25      0.2719
    330 CA           -8.0736      -7.8831       1.4321 C.3      25 SER25     -0.0249
    331 HA           -8.7952      -7.9351       0.6185 H        25 SER25      0.0843
    332 CB           -7.1099      -9.0858       1.2670 C.3      25 SER25      0.2117
    333 HB2          -6.6503      -9.3570       2.2178 H        25 SER25      0.0352
    334 HB3          -7.6716      -9.9454       0.9000 H        25 SER25      0.0352
    335 OG           -6.0666      -8.7786       0.3658 O.3      25 SER25     -0.6546
    336 HG           -5.5409      -8.1067       0.8130 H        25 SER25      0.4275
    337 C            -8.8773      -7.9006       2.7412 C.2      25 SER25      0.5973
    338 O            -9.6672      -6.9901       2.9825 O.2      25 SER25     -0.5679
    339 N            -8.7428      -8.9510       3.5454 N.am     26 LEU26     -0.4157
    340 H            -7.9520      -9.5508       3.3921 H        26 LEU26      0.2719
    341 CA           -9.4132      -9.0720       4.8391 C.3      26 LEU26     -0.0518
    342 HA          -10.3584      -8.5259       4.8331 H        26 LEU26      0.0922
    343 CB           -9.6849     -10.5631       5.0996 C.3      26 LEU26     -0.1102
    344 HB2          -8.8530     -11.1618       4.7247 H        26 LEU26      0.0457
    345 HB3          -9.7661     -10.7471       6.1711 H        26 LEU26      0.0457
    346 CG          -11.0040     -11.0197       4.4625 C.3      26 LEU26      0.3531
    347 HG          -11.8334     -10.5197       4.9630 H        26 LEU26     -0.0361
    348 CD1         -11.1025     -10.7380       2.9606 C.3      26 LEU26     -0.4121
    349 HD11        -10.2238     -11.1252       2.4461 H        26 LEU26      0.1000
    350 HD12        -11.9961     -11.2099       2.5551 H        26 LEU26      0.1000
    351 HD13        -11.1925      -9.6655       2.7893 H        26 LEU26      0.1000
    352 CD2         -11.1535     -12.5263       4.6672 C.3      26 LEU26     -0.4121
    353 HD21        -11.1172     -12.7528       5.7333 H        26 LEU26      0.1000
    354 HD22        -12.1142     -12.8564       4.2743 H        26 LEU26      0.1000
    355 HD23        -10.3489     -13.0560       4.1576 H        26 LEU26      0.1000
    356 C            -8.5584      -8.4418       5.9326 C.2      26 LEU26      0.5973
    357 O            -7.4669      -7.9784       5.6473 O.2      26 LEU26     -0.5679
    358 N            -9.0466      -8.4970       7.1704 N.am     27 ASP27     -0.5163
    359 H           -10.0253      -8.7333       7.3005 H        27 ASP27      0.2936
    360 CA           -8.3787      -7.9926       8.3651 C.3      27 ASP27      0.0381
    361 HA           -8.5021      -6.9083       8.3944 H        27 ASP27      0.0880
    362 CB           -9.0225      -8.5837       9.6257 C.3      27 ASP27     -0.0303
    363 HB2          -8.9828      -9.6745       9.5795 H        27 ASP27     -0.0122
    364 HB3          -8.4514      -8.2647      10.4978 H        27 ASP27     -0.0122
    365 CG          -10.4767      -8.1781       9.8038 C.2      27 ASP27      0.7994
    366 OD1         -11.2104      -8.1414       8.7909 O.co2    27 ASP27     -0.8014
    367 OD2         -10.8396      -7.9442      10.9752 O.co2    27 ASP27     -0.8014
    368 C            -6.8839      -8.2635       8.3804 C.2      27 ASP27      0.5366
    369 O            -6.1090      -7.4527       7.9281 O.2      27 ASP27     -0.5819
    370 N            -6.4309      -9.3888       8.9290 N.am     28 SER28     -0.4157
    371 H            -7.0982     -10.0561       9.2798 H        28 SER28      0.2719
    372 CA           -4.9972      -9.6811       8.9931 C.3      28 SER28     -0.0249
    373 HA           -4.8917     -10.6520       9.4733 H        28 SER28      0.0843
    374 CB           -4.4486      -9.8059       7.5646 C.3      28 SER28      0.2117
    375 HB2          -5.2101     -10.2347       6.9105 H        28 SER28      0.0352
    376 HB3          -4.1651      -8.8269       7.1754 H        28 SER28      0.0352
    377 OG           -3.3278     -10.6603       7.5828 O.3      28 SER28     -0.6546
    378 HG           -2.6487     -10.1802       8.0743 H        28 SER28      0.4275
    379 C            -4.1771      -8.6840       9.8304 C.2      28 SER28      0.5973
    380 O            -2.9451      -8.6944       9.7518 O.2      28 SER28     -0.5679
    381 N            -4.8392      -7.8656      10.6591 N.am     29 TYR29     -0.4157
    382 H            -5.8426      -7.8313      10.5772 H        29 TYR29      0.2719
    383 CA           -4.1916      -6.8821      11.5206 C.3      29 TYR29     -0.0014
    384 HA           -3.8349      -6.0640      10.8973 H        29 TYR29      0.0876
    385 CB           -5.1776      -6.3400      12.5505 C.3      29 TYR29     -0.0152
    386 HB2          -5.5694      -7.1777      13.1251 H        29 TYR29      0.0295
    387 HB3          -4.6442      -5.6680      13.2234 H        29 TYR29      0.0295
    388 CG           -6.3308      -5.5850      11.9556 C.ar     29 TYR29     -0.0011
    389 CD1          -6.0888      -4.3619      11.3084 C.ar     29 TYR29     -0.1906
    390 HD1          -5.0805      -3.9764      11.2348 H        29 TYR29      0.1699
    391 CE1          -7.1533      -3.6692      10.7100 C.ar     29 TYR29     -0.2341
    392 HE1          -6.9774      -2.7518      10.1721 H        29 TYR29      0.1656
    393 CZ           -8.4586      -4.1961      10.7731 C.ar     29 TYR29      0.3226
    394 OH           -9.4795      -3.5355      10.1731 O.3      29 TYR29     -0.5579
    395 HH           -9.2475      -3.3352       9.2616 H        29 TYR29      0.3992
    396 CE2          -8.6996      -5.4077      11.4467 C.ar     29 TYR29     -0.2341
    397 HE2          -9.7060      -5.8022      11.4847 H        29 TYR29      0.1656
    398 CD2          -7.6327      -6.1087      12.0321 C.ar     29 TYR29     -0.1906
    399 HD2          -7.8249      -7.0509      12.5265 H        29 TYR29      0.1699
    400 C            -3.0194      -7.5026      12.2631 C.2      29 TYR29      0.5973
    401 O            -3.1770      -8.5047      12.9685 O.2      29 TYR29     -0.5679
    402 N            -1.8372      -6.9268      12.0932 N.am     30 THR30     -0.4157
    403 H            -1.7657      -6.1260      11.4713 H        30 THR30      0.2719
    404 CA           -0.6270      -7.4912      12.6880 C.3      30 THR30     -0.0389
    405 HA           -0.8461      -7.7653      13.7199 H        30 THR30      0.1007
    406 CB           -0.2097      -8.7633      11.9413 C.3      30 THR30      0.3654
    407 HB           -1.0770      -9.3956      11.7504 H        30 THR30      0.0043
    408 CG2           0.5446      -8.5069      10.6352 C.3      30 THR30     -0.2438
    409 HG21          1.5218      -8.0601      10.8165 H        30 THR30      0.0642
    410 HG22          0.6804      -9.4515      10.1094 H        30 THR30      0.0642
    411 HG23         -0.0494      -7.8450      10.0035 H        30 THR30      0.0642
    412 OG1           0.6710      -9.4445      12.7869 O.3      30 THR30     -0.6761
    413 HG1           0.7563     -10.3485      12.4747 H        30 THR30      0.4102
    414 C             0.5182      -6.4973      12.7013 C.2      30 THR30      0.5973
    415 O             0.4423      -5.4541      12.0642 O.2      30 THR30     -0.5679
    416 N             1.5972      -6.8266      13.4059 N.am     31 CYX31     -0.4157
    417 H             1.6536      -7.7822      13.7452 H        31 CYX31      0.2719
    418 CA            2.7992      -6.0183      13.4925 C.3      31 CYX31      0.0429
    419 HA            2.6027      -5.0593      13.0348 H        31 CYX31      0.0766
    420 CB            3.1283      -5.7528      14.9661 C.3      31 CYX31     -0.0790
    421 HB2           3.8141      -4.9156      15.0405 H        31 CYX31      0.0910
    422 HB3           2.2121      -5.4438      15.4702 H        31 CYX31      0.0910
    423 SG            3.8335      -7.1573      15.8692 S.3      31 CYX31     -0.1081
    424 C             3.9282      -6.7037      12.7205 C.2      31 CYX31      0.5973
    425 O             4.4178      -7.7589      13.1166 O.2      31 CYX31     -0.5679
    426 N             4.3501      -6.1315      11.5946 N.am     32 ASN32     -0.4157
    427 H             3.9311      -5.2560      11.2934 H        32 ASN32      0.2719
    428 CA            5.4730      -6.6923      10.8443 C.3      32 ASN32      0.0143
    429 HA            5.1745      -7.6702      10.4615 H        32 ASN32      0.1048
    430 CB            5.8415      -5.7653       9.6824 C.3      32 ASN32     -0.2041
    431 HB2           5.0025      -5.1157       9.4428 H        32 ASN32      0.0797
    432 HB3           6.6878      -5.1306       9.9436 H        32 ASN32      0.0797
    433 CG            6.2105      -6.5783       8.4651 C.2      32 ASN32      0.7130
    434 OD1           7.1450      -7.3559       8.4549 O.2      32 ASN32     -0.5931
    435 ND2           5.4366      -6.4714       7.4145 N.am     32 ASN32     -0.9191
    436 HD21          5.6796      -7.0361       6.6230 H        32 ASN32      0.4196
    437 HD22          4.6695      -5.8217       7.4277 H        32 ASN32      0.4196
    438 C             6.6701      -6.8667      11.7771 C.2      32 ASN32      0.5973
    439 O             7.0076      -5.9157      12.4770 O.2      32 ASN32     -0.5679
    440 N             7.2652      -8.0591      11.8091 N.am     33 CYX33     -0.4157
    441 H             6.9373      -8.7715      11.1801 H        33 CYX33      0.2719
    442 CA            8.4498      -8.3223      12.6196 C.3      33 CYX33      0.0429
    443 HA            8.2229      -8.0333      13.6440 H        33 CYX33      0.0766
    444 CB            8.7790      -9.8204      12.5592 C.3      33 CYX33     -0.0790
    445 HB2           8.3839     -10.2566      11.6407 H        33 CYX33      0.0910
    446 HB3           9.8479     -10.0201      12.5715 H        33 CYX33      0.0910
    447 SG            8.0826     -10.6479      13.9619 S.3      33 CYX33     -0.1081
    448 C             9.6354      -7.4538      12.1946 C.2      33 CYX33      0.5973
    449 O             9.4777      -6.3936      11.5981 O.2      33 CYX33     -0.5679
    450 N            10.8598      -7.8572      12.5124 N.am     34 VAL34     -0.4157
    451 H            11.0225      -8.7674      12.9275 H        34 VAL34      0.2719
    452 CA           11.9978      -6.9722      12.2982 C.3      34 VAL34     -0.0875
    453 HA           11.7810      -6.3266      11.4455 H        34 VAL34      0.0969
    454 CB           12.2401      -6.0623      13.5254 C.3      34 VAL34      0.2985
    455 HB           13.2878      -6.1148      13.8134 H        34 VAL34     -0.0297
    456 CG1          11.9393      -4.6081      13.1532 C.3      34 VAL34     -0.3192
    457 HG11         10.8910      -4.4990      12.8704 H        34 VAL34      0.0791
    458 HG12         12.1455      -3.9563      14.0035 H        34 VAL34      0.0791
    459 HG13         12.5680      -4.2937      12.3207 H        34 VAL34      0.0791
    460 CG2          11.3876      -6.3989      14.7620 C.3      34 VAL34     -0.3192
    461 HG21         11.4935      -7.4485      15.0327 H        34 VAL34      0.0791
    462 HG22         11.6984      -5.7738      15.5986 H        34 VAL34      0.0791
    463 HG23         10.3356      -6.1903      14.5654 H        34 VAL34      0.0791
    464 C            13.2433      -7.7180      11.8740 C.2      34 VAL34      0.5973
    465 O            13.3195      -8.9444      11.8539 O.2      34 VAL34     -0.5679
    466 N            14.2402      -6.9285      11.5023 N.am     35 ILE35     -0.4157
    467 H            14.0896      -5.9314      11.5330 H        35 ILE35      0.2719
    468 CA           15.5545      -7.3989      11.1005 C.3      35 ILE35     -0.0597
    469 HA           15.4433      -8.1623      10.3319 H        35 ILE35      0.0869
    470 CB           16.3443      -6.2137      10.5255 C.3      35 ILE35      0.1303
    471 HB           16.2720      -5.3776      11.2247 H        35 ILE35      0.0187
    472 CG2          17.8373      -6.5410      10.3615 C.3      35 ILE35     -0.3204
    473 HG21         17.9768      -7.4907       9.8446 H        35 ILE35      0.0882
    474 HG22         18.3266      -5.7482       9.7942 H        35 ILE35      0.0882
    475 HG23         18.3292      -6.5893      11.3343 H        35 ILE35      0.0882
    476 CG1          15.7387      -5.7525       9.1829 C.3      35 ILE35     -0.0430
    477 HG12         14.6702      -5.5690       9.2967 H        35 ILE35      0.0236
    478 HG13         16.1979      -4.8008       8.9116 H        35 ILE35      0.0236
    479 CD1          15.9526      -6.7256       8.0135 C.3      35 ILE35     -0.0660
    480 HD11         15.5100      -7.6972       8.2280 H        35 ILE35      0.0186
    481 HD12         15.4682      -6.3193       7.1252 H        35 ILE35      0.0186
    482 HD13         17.0136      -6.8439       7.7952 H        35 ILE35      0.0186
    483 C            16.2625      -8.0306      12.2877 C.2      35 ILE35      0.5973
    484 O            16.7303      -7.3422      13.1897 O.2      35 ILE35     -0.5679
    485 N            16.3288      -9.3558      12.2697 N.am     36 GLY36     -0.4157
    486 H            15.8727      -9.8529      11.5182 H        36 GLY36      0.2719
    487 CA           17.0214     -10.1254      13.2879 C.3      36 GLY36     -0.0252
    488 HA2          17.8198     -10.7117      12.8315 H        36 GLY36      0.0698
    489 HA3          17.4397      -9.4294      14.0023 H        36 GLY36      0.0698
    490 C            16.1328     -11.0611      14.0690 C.2      36 GLY36      0.5973
    491 O            16.6467     -11.8577      14.8320 O.2      36 GLY36     -0.5679
    492 N            14.8187     -10.9623      13.9159 N.am     37 TYR37     -0.4157
    493 H            14.4204     -10.3157      13.2440 H        37 TYR37      0.2719
    494 CA           13.9166     -11.7935      14.6784 C.3      37 TYR37     -0.0014
    495 HA           14.3408     -12.8011      14.7073 H        37 TYR37      0.0876
    496 CB           13.8019     -11.3271      16.1213 C.3      37 TYR37     -0.0152
    497 HB2          13.0424     -11.9558      16.5810 H        37 TYR37      0.0295
    498 HB3          14.7552     -11.5535      16.5954 H        37 TYR37      0.0295
    499 CG           13.4697      -9.8926      16.4851 C.ar     37 TYR37     -0.0011
    500 CD1          13.8967      -8.7646      15.7522 C.ar     37 TYR37     -0.1906
    501 HD1          14.3602      -8.8343      14.7864 H        37 TYR37      0.1699
    502 CE1          13.7898      -7.4816      16.3048 C.ar     37 TYR37     -0.2341
    503 HE1          14.1730      -6.6251      15.7691 H        37 TYR37      0.1656
    504 CZ           13.2535      -7.3094      17.5899 C.ar     37 TYR37      0.3226
    505 OH           13.1996      -6.0891      18.1758 O.3      37 TYR37     -0.5579
    506 HH           13.7615      -5.4267      17.7547 H        37 TYR37      0.3992
    507 CE2          12.8082      -8.4251      18.3113 C.ar     37 TYR37     -0.2341
    508 HE2          12.4192      -8.2643      19.2997 H        37 TYR37      0.1656
    509 CD2          12.8751      -9.7038      17.7410 C.ar     37 TYR37     -0.1906
    510 HD2          12.5125     -10.5621      18.2849 H        37 TYR37      0.1699
    511 C            12.5499     -11.9113      14.0507 C.2      37 TYR37      0.5973
    512 O            11.9703     -10.9337      13.5761 O.2      37 TYR37     -0.5679
    513 N            12.0167     -13.1259      14.1420 N.am     38 SER38     -0.4157
    514 H            12.5394     -13.8388      14.6369 H        38 SER38      0.2719
    515 CA           10.7818     -13.5206      13.4682 C.3      38 SER38     -0.0249
    516 HA           10.0814     -12.6872      13.4710 H        38 SER38      0.0843
    517 CB           11.1059     -13.8598      12.0065 C.3      38 SER38      0.2117
    518 HB2          11.7740     -14.7226      11.9748 H        38 SER38      0.0352
    519 HB3          10.1900     -14.0995      11.4648 H        38 SER38      0.0352
    520 OG           11.7282     -12.7651      11.3683 O.3      38 SER38     -0.6546
    521 HG           11.9886     -13.0085      10.4758 H        38 SER38      0.4275
    522 C            10.1123     -14.7137      14.1614 C.2      38 SER38      0.5973
    523 O            10.4263     -15.0625      15.2971 O.2      38 SER38     -0.5679
    524 N             9.1434     -15.3276      13.4928 N.am     39 GLY39     -0.4157
    525 H             8.8704     -14.9696      12.5894 H        39 GLY39      0.2719
    526 CA            8.3421     -16.4403      14.0051 C.3      39 GLY39     -0.0252
    527 HA2           8.4018     -17.2865      13.3206 H        39 GLY39      0.0698
    528 HA3           8.6908     -16.7639      14.9867 H        39 GLY39      0.0698
    529 C             6.8936     -15.9996      14.1055 C.2      39 GLY39      0.5973
    530 O             6.4900     -15.1173      13.3510 O.2      39 GLY39     -0.5679
    531 N             6.1398     -16.5097      15.0823 N.am     40 ASP40     -0.5163
    532 H             6.4611     -17.3183      15.5989 H        40 ASP40      0.2936
    533 CA            4.7585     -16.0481      15.3183 C.3      40 ASP40      0.0381
    534 HA            4.1132     -16.3958      14.5079 H        40 ASP40      0.0880
    535 CB            4.2483     -16.6202      16.6468 C.3      40 ASP40     -0.0303
    536 HB2           4.9101     -16.3026      17.4561 H        40 ASP40     -0.0122
    537 HB3           3.2518     -16.2254      16.8503 H        40 ASP40     -0.0122
    538 CG            4.1683     -18.1397      16.5986 C.2      40 ASP40      0.7994
    539 OD1           3.5950     -18.6436      15.6126 O.co2    40 ASP40     -0.8014
    540 OD2           4.7245     -18.7567      17.5329 O.co2    40 ASP40     -0.8014
    541 C             4.6563     -14.5248      15.3792 C.2      40 ASP40      0.5366
    542 O             3.6120     -13.9424      15.0996 O.2      40 ASP40     -0.5819
    543 N             5.7509     -13.8925      15.8123 N.am     41 ARG41     -0.3479
    544 H             6.5464     -14.4849      15.9821 H        41 ARG41      0.2747
    545 CA            5.8970     -12.4459      15.9478 C.3      41 ARG41     -0.2637
    546 HA            5.8380     -11.9725      14.9664 H        41 ARG41      0.1560
    547 CB            4.7696     -11.8889      16.8340 C.3      41 ARG41     -0.0007
    548 HB2           5.0055     -10.8692      17.1464 H        41 ARG41      0.0327
    549 HB3           3.8469     -11.8070      16.2629 H        41 ARG41      0.0327
    550 CG            4.5314     -12.8065      18.0462 C.3      41 ARG41      0.0390
    551 HG2           3.8659     -13.6222      17.7701 H        41 ARG41      0.0285
    552 HG3           5.4687     -13.2173      18.4253 H        41 ARG41      0.0285
    553 CD            3.9015     -11.9891      19.1452 C.3      41 ARG41      0.0486
    554 HD2           4.6360     -11.2563      19.4769 H        41 ARG41      0.0687
    555 HD3           3.0425     -11.4465      18.7440 H        41 ARG41      0.0687
    556 NE            3.4803     -12.8047      20.2879 N.pl3    41 ARG41     -0.5295
    557 HE            3.8432     -12.4952      21.1737 H        41 ARG41      0.3456
    558 CZ            2.2634     -13.2886      20.3734 C.cat    41 ARG41      0.8076
    559 NH1           1.7601     -14.0856      19.4705 N.pl3    41 ARG41     -0.8627
    560 HH11          2.3565     -14.3937      18.7202 H        41 ARG41      0.4478
    561 HH12          0.8594     -14.5060      19.5920 H        41 ARG41      0.4478
    562 NH2           1.5271     -12.9330      21.3830 N.pl3    41 ARG41     -0.8627
    563 HH21          1.7439     -12.0490      21.8287 H        41 ARG41      0.4478
    564 HH22          0.6048     -13.3026      21.4793 H        41 ARG41      0.4478
    565 C             7.2411     -12.1220      16.5681 C.2      41 ARG41      0.7341
    566 O             7.2904     -11.4833      17.6031 O.2      41 ARG41     -0.5894
    567 N             8.3441     -12.6299      16.0188 N.am     42 CYX42     -0.4157
    568 H             8.2700     -13.1018      15.1328 H        42 CYX42      0.2719
    569 CA            9.6672     -12.3124      16.5689 C.3      42 CYX42      0.0429
    570 HA           10.4074     -12.8673      16.0195 H        42 CYX42      0.0766
    571 CB           10.0534     -10.8305      16.3818 C.3      42 CYX42     -0.0790
    572 HB2          10.2974     -10.4108      17.3520 H        42 CYX42      0.0910
    573 HB3          10.9631     -10.7937      15.7948 H        42 CYX42      0.0910
    574 SG            8.8736      -9.6902      15.6051 S.3      42 CYX42     -0.1081
    575 C             9.8059     -12.8309      17.9979 C.2      42 CYX42      0.5973
    576 O            10.7326     -12.4553      18.7134 O.2      42 CYX42     -0.5679
    577 N             8.8971     -13.7325      18.3978 N.am     43 GLN43     -0.4157
    578 H             8.1333     -13.9386      17.7794 H        43 GLN43      0.2719
    579 CA            8.9857     -14.4697      19.6437 C.3      43 GLN43     -0.0031
    580 HA            8.8267     -13.8044      20.4931 H        43 GLN43      0.0850
    581 CB            7.9282     -15.5834      19.6487 C.3      43 GLN43     -0.0036
    582 HB2           6.9718     -15.1532      19.9519 H        43 GLN43      0.0171
    583 HB3           7.8196     -16.0135      18.6511 H        43 GLN43      0.0171
    584 CG            8.3322     -16.7032      20.6196 C.3      43 GLN43     -0.0645
    585 HG2           9.0661     -17.3591      20.1495 H        43 GLN43      0.0352
    586 HG3           8.7714     -16.2696      21.5191 H        43 GLN43      0.0352
    587 CD            7.1534     -17.5389      21.0667 C.2      43 GLN43      0.6951
    588 OE1           6.7515     -17.4644      22.2120 O.2      43 GLN43     -0.6086
    589 NE2           6.5360     -18.3245      20.2093 N.am     43 GLN43     -0.9407
    590 HE21          5.7509     -18.8531      20.5533 H        43 GLN43      0.4251
    591 HE22          6.7619     -18.3895      19.2298 H        43 GLN43      0.4251
    592 C            10.3924     -15.0468      19.7385 C.2      43 GLN43      0.5973
    593 O            11.0246     -14.9992      20.7901 O.2      43 GLN43     -0.5679
    594 N            10.8962     -15.5051      18.5962 N.am     44 THR44     -0.4157
    595 H            10.2962     -15.5668      17.7860 H        44 THR44      0.2719
    596 CA           12.2752     -15.9009      18.3875 C.3      44 THR44     -0.0389
    597 HA           12.6245     -16.4525      19.2609 H        44 THR44      0.1007
    598 CB           12.3658     -16.8240      17.1675 C.3      44 THR44      0.3654
    599 HB           12.3623     -16.2543      16.2399 H        44 THR44      0.0043
    600 CG2          13.6257     -17.6749      17.2321 C.3      44 THR44     -0.2438
    601 HG21         13.6235     -18.2902      18.1325 H        44 THR44      0.0642
    602 HG22         13.6836     -18.3164      16.3531 H        44 THR44      0.0642
    603 HG23         14.5054     -17.0290      17.2405 H        44 THR44      0.0642
    604 OG1          11.2673     -17.7123      17.1653 O.3      44 THR44     -0.6761
    605 HG1          11.5105     -18.4536      16.6035 H        44 THR44      0.4102
    606 C            13.1283     -14.6481      18.2342 C.2      44 THR44      0.5973
    607 O            13.5659     -14.2915      17.1429 O.2      44 THR44     -0.5679
    608 N            13.2592     -13.8993      19.3326 N.am     45 ARG45     -0.3479
    609 H            12.7875     -14.2305      20.1677 H        45 ARG45      0.2747
    610 CA           14.1049     -12.7128      19.4060 C.3      45 ARG45     -0.2637
    611 HA           14.0698     -12.1942      18.4627 H        45 ARG45      0.1560
    612 CB           13.6316     -11.7651      20.5181 C.3      45 ARG45     -0.0007
    613 HB2          12.5964     -11.4990      20.3372 H        45 ARG45      0.0327
    614 HB3          13.6840     -12.2763      21.4807 H        45 ARG45      0.0327
    615 CG           14.5016     -10.4931      20.5579 C.3      45 ARG45      0.0390
    616 HG2          15.5105     -10.7523      20.8452 H        45 ARG45      0.0285
    617 HG3          14.5762     -10.0534      19.5693 H        45 ARG45      0.0285
    618 CD           13.9962      -9.4374      21.5400 C.3      45 ARG45      0.0486
    619 HD2          14.5252      -8.5049      21.3449 H        45 ARG45      0.0687
    620 HD3          12.9292      -9.2767      21.3829 H        45 ARG45      0.0687
    621 NE           14.2807      -9.8728      22.9141 N.pl3    45 ARG45     -0.5295
    622 HE           15.0201     -10.5508      22.9999 H        45 ARG45      0.3456
    623 CZ           13.4423      -9.7819      23.9218 C.cat    45 ARG45      0.8076
    624 NH1          12.5210      -8.8610      23.9723 N.pl3    45 ARG45     -0.8627
    625 HH11         12.4617      -8.1844      23.2293 H        45 ARG45      0.4478
    626 HH12         11.7746      -8.8968      24.6469 H        45 ARG45      0.4478
    627 NH2          13.5258     -10.6448      24.8943 N.pl3    45 ARG45     -0.8627
    628 HH21         14.1068     -11.4615      24.7867 H        45 ARG45      0.4478
    629 HH22         12.8113     -10.6586      25.6015 H        45 ARG45      0.4478
    630 C            15.5334     -13.1589      19.6216 C.2      45 ARG45      0.7341
    631 O            15.8102     -13.6948      20.6925 O.2      45 ARG45     -0.5894
    632 N            16.4333     -12.8194      18.7061 N.am     46 ASP46     -0.5163
    633 H            16.1254     -12.5490      17.7829 H        46 ASP46      0.2936
    634 CA           17.8855     -12.9909      18.8812 C.3      46 ASP46      0.0381
    635 HA           18.0646     -13.9901      19.2868 H        46 ASP46      0.0880
    636 CB           18.5903     -12.9209      17.5220 C.3      46 ASP46     -0.0303
    637 HB2          18.0266     -12.2959      16.8351 H        46 ASP46     -0.0122
    638 HB3          19.5903     -12.4987      17.6059 H        46 ASP46     -0.0122
    639 CG           18.7559     -14.3304      16.9859 C.2      46 ASP46      0.7994
    640 OD1          19.7026     -14.9915      17.4626 O.co2    46 ASP46     -0.8014
    641 OD2          17.8940     -14.7526      16.1879 O.co2    46 ASP46     -0.8014
    642 C            18.4777     -12.0252      19.9141 C.2      46 ASP46      0.5366
    643 O            19.5468     -11.4493      19.7530 O.2      46 ASP46     -0.5819
    644 N            17.7456     -11.8151      21.0070 N.am     47 LEU47     -0.4157
    645 H            16.9666     -12.4458      21.1245 H        47 LEU47      0.2719
    646 CA           18.0718     -10.8958      22.0780 C.3      47 LEU47     -0.0518
    647 HA           17.1655     -10.6679      22.6300 H        47 LEU47      0.0922
    648 CB           19.0474     -11.6003      23.0340 C.3      47 LEU47     -0.1102
    649 HB2          19.9783     -11.8094      22.5013 H        47 LEU47      0.0457
    650 HB3          19.2880     -10.9351      23.8627 H        47 LEU47      0.0457
    651 CG           18.4505     -12.9058      23.5931 C.3      47 LEU47      0.3531
    652 HG           17.4262     -13.0505      23.2484 H        47 LEU47     -0.0361
    653 CD1          19.2894     -14.1022      23.1630 C.3      47 LEU47     -0.4121
    654 HD11         20.3134     -14.0058      23.5250 H        47 LEU47      0.1000
    655 HD12         18.8556     -15.0243      23.5502 H        47 LEU47      0.1000
    656 HD13         19.3077     -14.1669      22.0729 H        47 LEU47      0.1000
    657 CD2          18.4001     -12.8391      25.1192 C.3      47 LEU47     -0.4121
    658 HD21         17.7604     -12.0206      25.4389 H        47 LEU47      0.1000
    659 HD22         17.9977     -13.7773      25.5052 H        47 LEU47      0.1000
    660 HD23         19.4076     -12.7042      25.5152 H        47 LEU47      0.1000
    661 C            18.5851      -9.5724      21.5065 C.2      47 LEU47      0.5973
    662 O            18.0954      -9.0840      20.4920 O.2      47 LEU47     -0.5679
    663 N            19.5037      -8.9474      22.2308 N.am     48 ARG48     -0.3479
    664 H            20.0139      -9.4965      22.9046 H        48 ARG48      0.2747
    665 CA           20.0831      -7.6799      21.8309 C.3      48 ARG48     -0.2637
    666 HA           19.3415      -7.0961      21.2956 H        48 ARG48      0.1560
    667 CB           20.5793      -6.8963      23.0444 C.3      48 ARG48     -0.0007
    668 HB2          21.1942      -7.5409      23.6758 H        48 ARG48      0.0327
    669 HB3          21.2074      -6.0742      22.6943 H        48 ARG48      0.0327
    670 CG           19.4374      -6.2940      23.8691 C.3      48 ARG48      0.0390
    671 HG2          19.8992      -5.7698      24.7069 H        48 ARG48      0.0285
    672 HG3          18.9032      -5.5529      23.2770 H        48 ARG48      0.0285
    673 CD           18.4420      -7.3298      24.4096 C.3      48 ARG48      0.0486
    674 HD2          17.6695      -7.5112      23.6591 H        48 ARG48      0.0687
    675 HD3          18.9765      -8.2595      24.6144 H        48 ARG48      0.0687
    676 NE           17.8505      -6.8661      25.6671 N.pl3    48 ARG48     -0.5295
    677 HE           18.4661      -6.2660      26.1939 H        48 ARG48      0.3456
    678 CZ           17.1007      -7.6489      26.4034 C.cat    48 ARG48      0.8076
    679 NH1          17.5822      -8.1398      27.5079 N.pl3    48 ARG48     -0.8627
    680 HH11         18.5378      -7.9551      27.7670 H        48 ARG48      0.4478
    681 HH12         17.0240      -8.7314      28.0980 H        48 ARG48      0.4478
    682 NH2          15.8758      -7.9210      26.0564 N.pl3    48 ARG48     -0.8627
    683 HH21         15.5234      -7.4465      25.2409 H        48 ARG48      0.4478
    684 HH22         15.2583      -8.3805      26.7009 H        48 ARG48      0.4478
    685 C            21.2110      -7.9646      20.8650 C.2      48 ARG48      0.7341
    686 O            22.1799      -8.6150      21.2430 O.2      48 ARG48     -0.5894
    687 N            21.0677      -7.4635      19.6506 N.am     49 TRP49     -0.4157
    688 H            20.2252      -6.9527      19.4392 H        49 TRP49      0.2719
    689 CA           22.0575      -7.6492      18.5953 C.3      49 TRP49     -0.0275
    690 HA           23.0581      -7.5990      19.0269 H        49 TRP49      0.1123
    691 CB           21.8498      -9.0611      18.0110 C.3      49 TRP49     -0.0050
    692 HB2          22.8251      -9.4153      17.6749 H        49 TRP49      0.0339
    693 HB3          21.5269      -9.7587      18.7853 H        49 TRP49      0.0339
    694 CG           20.9314      -9.1688      16.8395 C.2      49 TRP49     -0.1415
    695 CD1          19.6871      -9.6853      16.8002 C.2      49 TRP49     -0.1638
    696 HD1          19.1744     -10.1192      17.6509 H        49 TRP49      0.2062
    697 NE1          19.2630      -9.7080      15.4884 N.pl3    49 TRP49     -0.3418
    698 HE1          18.4653     -10.2600      15.2032 H        49 TRP49      0.3412
    699 CE2          20.1675      -9.0984      14.6358 C.ar     49 TRP49      0.1380
    700 CZ2          20.2096      -8.8049      13.2627 C.ar     49 TRP49     -0.2601
    701 HZ2          19.3858      -9.0563      12.6195 H        49 TRP49      0.1572
    702 CH2          21.3407      -8.1601      12.7301 C.ar     49 TRP49     -0.1134
    703 HH2          21.3828      -7.9236      11.6765 H        49 TRP49      0.1417
    704 CZ3          22.4224      -7.8298      13.5599 C.ar     49 TRP49     -0.1972
    705 HZ3          23.2962      -7.3432      13.1480 H        49 TRP49      0.1447
    706 CE3          22.3789      -8.1480      14.9215 C.ar     49 TRP49     -0.2387
    707 HE3          23.2301      -7.9202      15.5448 H        49 TRP49      0.1700
    708 CD2          21.2489      -8.7639      15.4886 C.ar     49 TRP49      0.1243
    709 C            21.9545      -6.5369      17.5379 C.2      49 TRP49      0.5973
    710 O            22.9459      -5.9839      17.0843 O.2      49 TRP49     -0.5679
    711 N            20.7229      -6.2251      17.1748 N.am     50 TRP50     -0.4157
    712 H            20.0148      -6.8447      17.5309 H        50 TRP50      0.2719
    713 CA           20.2388      -5.2666      16.1854 C.3      50 TRP50     -0.0275
    714 HA           20.9401      -5.2065      15.3510 H        50 TRP50      0.1123
    715 CB           18.9254      -5.8973      15.7146 C.3      50 TRP50     -0.0050
    716 HB2          18.4018      -5.2215      15.0358 H        50 TRP50      0.0339
    717 HB3          19.1645      -6.7743      15.1223 H        50 TRP50      0.0339
    718 CG           17.9970      -6.3260      16.8335 C.2      50 TRP50     -0.1415
    719 CD1          16.9227      -7.1023      16.6250 C.2      50 TRP50     -0.1638
    720 HD1          16.6439      -7.5144      15.6632 H        50 TRP50      0.2062
    721 NE1          16.2646      -7.3012      17.8139 N.pl3    50 TRP50     -0.3418
    722 HE1          15.4329      -7.8687      17.8745 H        50 TRP50      0.3412
    723 CE2          16.8152      -6.5904      18.8467 C.ar     50 TRP50      0.1380
    724 CZ2          16.4129      -6.3679      20.1706 C.ar     50 TRP50     -0.2601
    725 HZ2          15.4759      -6.7648      20.5130 H        50 TRP50      0.1572
    726 CH2          17.1793      -5.5384      20.9982 C.ar     50 TRP50     -0.1134
    727 HH2          16.8374      -5.2894      21.9909 H        50 TRP50      0.1417
    728 CZ3          18.3735      -5.0086      20.5093 C.ar     50 TRP50     -0.1972
    729 HZ3          18.9857      -4.3638      21.1255 H        50 TRP50      0.1447
    730 CE3          18.7827      -5.2890      19.2014 C.ar     50 TRP50     -0.2387
    731 HE3          19.7190      -4.8506      18.9095 H        50 TRP50      0.1700
    732 CD2          17.9815      -6.0133      18.2827 C.ar     50 TRP50      0.1243
    733 C            20.0051      -3.8281      16.7082 C.2      50 TRP50      0.5973
    734 O            20.9379      -3.0686      16.9147 O.2      50 TRP50     -0.5679
    735 N            18.7292      -3.4870      16.9046 N.am     51 GLU51     -0.5163
    736 H            18.0531      -4.2063      16.7112 H        51 GLU51      0.2936
    737 CA           18.1750      -2.2814      17.4971 C.3      51 GLU51      0.0397
    738 HA           18.5523      -1.4301      16.9293 H        51 GLU51      0.1105
    739 CB           16.6398      -2.4094      17.3189 C.3      51 GLU51      0.0560
    740 HB2          16.3990      -3.2405      16.6507 H        51 GLU51     -0.0173
    741 HB3          16.1480      -2.6288      18.2672 H        51 GLU51     -0.0173
    742 CG           16.0352      -1.1553      16.6873 C.3      51 GLU51      0.0136
    743 HG2          16.4563      -1.0238      15.6872 H        51 GLU51     -0.0425
    744 HG3          14.9582      -1.3023      16.5757 H        51 GLU51     -0.0425
    745 CD           16.3193       0.0794      17.5399 C.2      51 GLU51      0.8054
    746 OE1          17.4394       0.6180      17.4281 O.co2    51 GLU51     -0.8188
    747 OE2          15.4637       0.3943      18.3834 O.co2    51 GLU51     -0.8188
    748 C            18.5891      -2.0596      18.9712 C.2      51 GLU51      0.5366
    749 O            19.6209      -2.5471      19.4351 O.2      51 GLU51     -0.5819
    750 N            17.7978      -1.3288      19.7569 N.am     52 LEU52     -0.4157
    751 H            16.9977      -0.8404      19.3546 H        52 LEU52      0.2719
    752 CA           18.1280      -1.0197      21.1376 C.3      52 LEU52     -0.0518
    753 HA           18.6271      -1.8794      21.5800 H        52 LEU52      0.0922
    754 CB           19.0896       0.1883      21.1443 C.3      52 LEU52     -0.1102
    755 HB2          19.1145       0.6334      20.1464 H        52 LEU52      0.0457
    756 HB3          18.7517       0.9725      21.8203 H        52 LEU52      0.0457
    757 CG           20.5108      -0.2078      21.5533 C.3      52 LEU52      0.3531
    758 HG           20.8351      -1.1075      21.0384 H        52 LEU52     -0.0361
    759 CD1          21.4698       0.9219      21.1886 C.3      52 LEU52     -0.4121
    760 HD11         21.1656       1.8500      21.6712 H        52 LEU52      0.1000
    761 HD12         22.4827       0.6581      21.4888 H        52 LEU52      0.1000
    762 HD13         21.4560       1.0622      20.1059 H        52 LEU52      0.1000
    763 CD2          20.5863      -0.4497      23.0677 C.3      52 LEU52     -0.4121
    764 HD21         19.9180      -1.2616      23.3444 H        52 LEU52      0.1000
    765 HD22         21.6064      -0.7276      23.3313 H        52 LEU52      0.1000
    766 HD23         20.3056       0.4588      23.5985 H        52 LEU52      0.1000
    767 C            16.8668      -0.7517      21.9499 C.2      52 LEU52      0.5973
    768 O            16.4497       0.3921      22.1097 O.2      52 LEU52     -0.5679
    769 N            16.3715      -1.8094      22.6057 N.am     53 ARG53     -0.3481
    770 H            16.6290      -2.7034      22.2262 H        53 ARG53      0.2764
    771 CA           15.1540      -1.7190      23.4314 C.3      53 ARG53     -0.3068
    772 HA           14.8892      -2.7066      23.7880 H        53 ARG53      0.1447
    773 CB           15.4209      -0.7822      24.6225 C.3      53 ARG53     -0.0374
    774 HB2          16.4561      -0.9108      24.9395 H        53 ARG53      0.0371
    775 HB3          15.2867       0.2503      24.2933 H        53 ARG53      0.0371
    776 CG           14.5059      -1.0314      25.8317 C.3      53 ARG53      0.0744
    777 HG2          13.4705      -1.1767      25.5314 H        53 ARG53      0.0185
    778 HG3          14.8369      -1.9334      26.3476 H        53 ARG53      0.0185
    779 CD           14.5613       0.1611      26.7922 C.3      53 ARG53      0.1114
    780 HD2          14.0921       1.0150      26.2986 H        53 ARG53      0.0468
    781 HD3          13.9932      -0.0771      27.6926 H        53 ARG53      0.0468
    782 NE           15.9621       0.4564      27.1469 N.pl3    53 ARG53     -0.5564
    783 HE           16.5678      -0.3410      27.1793 H        53 ARG53      0.3479
    784 CZ           16.5465       1.5977      26.8656 C.cat    53 ARG53      0.8368
    785 NH1          15.9219       2.7315      26.9844 N.pl3    53 ARG53     -0.8737
    786 HH11         14.9538       2.7129      27.2523 H        53 ARG53      0.4493
    787 HH12         16.3361       3.5773      26.6451 H        53 ARG53      0.4493
    788 NH2          17.7739       1.6065      26.4340 N.pl3    53 ARG53     -0.8737
    789 HH21         18.2039       0.7474      26.1470 H        53 ARG53      0.4493
    790 HH22         18.1783       2.4737      26.1316 H        53 ARG53      0.4493
    791 C            13.9551      -1.2734      22.5851 C.2      53 ARG53      0.8557
    792 O            13.0086      -0.7469      23.2027 O.2      53 ARG53     -0.8266
    793 OXT          13.9670      -1.6407      21.3961 O.3      53 ARG53     -0.8266
@<TRIPOS>BOND
      1      15      16 2
      2      15      17 am
      3      10      11 2
      4      10      12 am
      5       7      10 1
      6       5       7 1
      7       5      15 1
      8       1       5 1
      9      26      27 2
     10      26      28 am
     11      21      24 1
     12      19      21 1
     13      19      26 1
     14      17      19 1
     15      47      48 2
     16      47      49 am
     17      43      45 ar
     18      40      41 1
     19      40      43 ar
     20      38      40 ar
     21      36      38 ar
     22      35      36 ar
     23      35      45 ar
     24      32      35 1
     25      30      32 1
     26      30      47 1
     27      28      30 1
     28      61      62 2
     29      61      63 am
     30      59      61 1
     31      56      59 1
     32      53      56 1
     33      50      53 1
     34      49      50 1
     35      49      59 1
     36      68      69 2
     37      68      70 am
     38      65      68 1
     39      63      65 1
     40      78      79 2
     41      78      80 am
     42      77     257 1
     43      74      77 1
     44      72      74 1
     45      72      78 1
     46      70      72 1
     47      92      93 2
     48      92      94 am
     49      90      92 1
     50      87      90 1
     51      84      87 1
     52      81      84 1
     53      80      81 1
     54      80      90 1
     55     103     104 2
     56     103     105 am
     57      98     101 1
     58      96      98 1
     59      96     103 1
     60      94      96 1
     61     114     115 2
     62     114     116 am
     63     109     112 1
     64     107     109 1
     65     107     114 1
     66     105     107 1
     67     135     136 2
     68     135     137 am
     69     131     133 ar
     70     128     129 1
     71     128     131 ar
     72     126     128 ar
     73     124     126 ar
     74     123     124 ar
     75     123     133 ar
     76     120     123 1
     77     118     120 1
     78     118     135 1
     79     116     118 1
     80     147     148 2
     81     147     149 am
     82     144     145 ar
     83     144     146 ar
     84     141     144 1
     85     139     141 1
     86     139     147 1
     87     137     139 1
     88     154     155 2
     89     154     156 am
     90     151     154 1
     91     149     151 1
     92     175     176 2
     93     175     177 am
     94     171     173 ar
     95     168     169 1
     96     168     171 ar
     97     166     168 ar
     98     164     166 ar
     99     163     164 ar
    100     163     173 ar
    101     160     163 1
    102     158     160 1
    103     158     175 1
    104     156     158 1
    105     185     186 2
    106     185     187 am
    107     184     423 1
    108     181     184 1
    109     179     181 1
    110     179     185 1
    111     177     179 1
    112     204     205 2
    113     204     206 am
    114     194     196 1
    115     194     200 1
    116     191     194 1
    117     189     191 1
    118     189     204 1
    119     187     189 1
    120     218     219 2
    121     218     220 am
    122     213     214 2
    123     213     215 am
    124     210     213 1
    125     208     210 1
    126     208     218 1
    127     206     208 1
    128     225     226 2
    129     225     227 am
    130     222     225 1
    131     220     222 1
    132     232     233 2
    133     232     234 am
    134     229     232 1
    135     227     229 1
    136     248     249 2
    137     248     250 am
    138     238     240 1
    139     238     244 1
    140     236     238 1
    141     236     248 1
    142     234     236 1
    143     258     259 2
    144     258     260 am
    145     254     257 1
    146     252     254 1
    147     252     258 1
    148     250     252 1
    149     275     276 2
    150     275     277 am
    151     270     271 1
    152     267     270 1
    153     264     267 1
    154     262     264 1
    155     262     275 1
    156     260     262 1
    157     292     293 2
    158     292     294 am
    159     288     290 1
    160     286     288 1
    161     285     286 2
    162     284     285 1
    163     284     290 2
    164     281     284 1
    165     279     281 1
    166     279     292 1
    167     277     279 1
    168     311     312 2
    169     311     313 am
    170     304     307 1
    171     298     300 1
    172     298     304 1
    173     296     298 1
    174     296     311 1
    175     294     296 1
    176     326     327 2
    177     326     328 am
    178     323     324 ar
    179     323     325 ar
    180     320     323 1
    181     317     320 1
    182     315     317 1
    183     315     326 1
    184     313     315 1
    185     337     338 2
    186     337     339 am
    187     332     335 1
    188     330     332 1
    189     330     337 1
    190     328     330 1
    191     356     357 2
    192     356     358 am
    193     346     348 1
    194     346     352 1
    195     343     346 1
    196     341     343 1
    197     341     356 1
    198     339     341 1
    199     368     369 2
    200     368     370 am
    201     365     366 ar
    202     365     367 ar
    203     362     365 1
    204     360     362 1
    205     360     368 1
    206     358     360 1
    207     379     380 2
    208     379     381 am
    209     374     377 1
    210     372     374 1
    211     372     379 1
    212     370     372 1
    213     400     401 2
    214     400     402 am
    215     396     398 ar
    216     393     394 1
    217     393     396 ar
    218     391     393 ar
    219     389     391 ar
    220     388     389 ar
    221     388     398 ar
    222     385     388 1
    223     383     385 1
    224     383     400 1
    225     381     383 1
    226     414     415 2
    227     414     416 am
    228     406     408 1
    229     406     412 1
    230     404     406 1
    231     404     414 1
    232     402     404 1
    233     424     425 2
    234     424     426 am
    235     420     423 1
    236     418     420 1
    237     418     424 1
    238     416     418 1
    239     438     439 2
    240     438     440 am
    241     433     434 2
    242     433     435 am
    243     430     433 1
    244     428     430 1
    245     428     438 1
    246     426     428 1
    247     448     449 2
    248     448     450 am
    249     447     574 1
    250     444     447 1
    251     442     444 1
    252     442     448 1
    253     440     442 1
    254     464     465 2
    255     464     466 am
    256     454     456 1
    257     454     460 1
    258     452     454 1
    259     452     464 1
    260     450     452 1
    261     483     484 2
    262     483     485 am
    263     476     479 1
    264     470     472 1
    265     470     476 1
    266     468     470 1
    267     468     483 1
    268     466     468 1
    269     490     491 2
    270     490     492 am
    271     487     490 1
    272     485     487 1
    273     511     512 2
    274     511     513 am
    275     507     509 ar
    276     504     505 1
    277     504     507 ar
    278     502     504 ar
    279     500     502 ar
    280     499     500 ar
    281     499     509 ar
    282     496     499 1
    283     494     496 1
    284     494     511 1
    285     492     494 1
    286     522     523 2
    287     522     524 am
    288     517     520 1
    289     515     517 1
    290     515     522 1
    291     513     515 1
    292     529     530 2
    293     529     531 am
    294     526     529 1
    295     524     526 1
    296     541     542 2
    297     541     543 am
    298     538     539 ar
    299     538     540 ar
    300     535     538 1
    301     533     535 1
    302     533     541 1
    303     531     533 1
    304     565     566 2
    305     565     567 am
    306     558     559 ar
    307     558     562 ar
    308     556     558 ar
    309     553     556 1
    310     550     553 1
    311     547     550 1
    312     545     547 1
    313     545     565 1
    314     543     545 1
    315     575     576 2
    316     575     577 am
    317     571     574 1
    318     569     571 1
    319     569     575 1
    320     567     569 1
    321     592     593 2
    322     592     594 am
    323     587     588 2
    324     587     589 am
    325     584     587 1
    326     581     584 1
    327     579     581 1
    328     579     592 1
    329     577     579 1
    330     606     607 2
    331     606     608 am
    332     598     600 1
    333     598     604 1
    334     596     598 1
    335     596     606 1
    336     594     596 1
    337     630     631 2
    338     630     632 am
    339     623     624 ar
    340     623     627 ar
    341     621     623 ar
    342     618     621 1
    343     615     618 1
    344     612     615 1
    345     610     612 1
    346     610     630 1
    347     608     610 1
    348     642     643 2
    349     642     644 am
    350     639     640 ar
    351     639     641 ar
    352     636     639 1
    353     634     636 1
    354     634     642 1
    355     632     634 1
    356     661     662 2
    357     661     663 am
    358     651     653 1
    359     651     657 1
    360     648     651 1
    361     646     648 1
    362     646     661 1
    363     644     646 1
    364     685     686 2
    365     685     687 am
    366     678     679 ar
    367     678     682 ar
    368     676     678 ar
    369     673     676 1
    370     670     673 1
    371     667     670 1
    372     665     667 1
    373     665     685 1
    374     663     665 1
    375     709     710 2
    376     709     711 am
    377     706     708 ar
    378     704     706 ar
    379     702     704 ar
    380     700     702 ar
    381     699     700 ar
    382     699     708 ar
    383     697     699 1
    384     695     697 1
    385     694     695 2
    386     694     708 1
    387     691     694 1
    388     689     691 1
    389     689     709 1
    390     687     689 1
    391     733     734 2
    392     733     735 am
    393     730     732 ar
    394     728     730 ar
    395     726     728 ar
    396     724     726 ar
    397     723     724 ar
    398     723     732 ar
    399     721     723 1
    400     719     721 1
    401     718     719 2
    402     718     732 1
    403     715     718 1
    404     713     715 1
    405     713     733 1
    406     711     713 1
    407     748     749 2
    408     748     750 am
    409     745     746 ar
    410     745     747 ar
    411     742     745 1
    412     739     742 1
    413     737     739 1
    414     737     748 1
    415     735     737 1
    416     767     768 2
    417     767     769 am
    418     757     759 1
    419     757     763 1
    420     754     757 1
    421     752     754 1
    422     752     767 1
    423     750     752 1
    424     791     792 2
    425     791     793 1
    426     784     785 ar
    427     784     788 ar
    428     782     784 ar
    429     779     782 1
    430     776     779 1
    431     773     776 1
    432     771     773 1
    433     771     791 1
    434     769     771 1
    435      12      13 1
    436      12      14 1
    437       7       8 1
    438       7       9 1
    439       5       6 1
    440       1       2 1
    441       1       3 1
    442       1       4 1
    443      24      25 1
    444      21      22 1
    445      21      23 1
    446      19      20 1
    447      17      18 1
    448      45      46 1
    449      43      44 1
    450      41      42 1
    451      38      39 1
    452      36      37 1
    453      32      33 1
    454      32      34 1
    455      30      31 1
    456      28      29 1
    457      59      60 1
    458      56      57 1
    459      56      58 1
    460      53      54 1
    461      53      55 1
    462      50      51 1
    463      50      52 1
    464      65      66 1
    465      65      67 1
    466      63      64 1
    467      74      75 1
    468      74      76 1
    469      72      73 1
    470      70      71 1
    471      90      91 1
    472      87      88 1
    473      87      89 1
    474      84      85 1
    475      84      86 1
    476      81      82 1
    477      81      83 1
    478     101     102 1
    479      98      99 1
    480      98     100 1
    481      96      97 1
    482      94      95 1
    483     112     113 1
    484     109     110 1
    485     109     111 1
    486     107     108 1
    487     105     106 1
    488     133     134 1
    489     131     132 1
    490     129     130 1
    491     126     127 1
    492     124     125 1
    493     120     121 1
    494     120     122 1
    495     118     119 1
    496     116     117 1
    497     141     142 1
    498     141     143 1
    499     139     140 1
    500     137     138 1
    501     151     152 1
    502     151     153 1
    503     149     150 1
    504     173     174 1
    505     171     172 1
    506     169     170 1
    507     166     167 1
    508     164     165 1
    509     160     161 1
    510     160     162 1
    511     158     159 1
    512     156     157 1
    513     181     182 1
    514     181     183 1
    515     179     180 1
    516     177     178 1
    517     200     201 1
    518     200     202 1
    519     200     203 1
    520     196     197 1
    521     196     198 1
    522     196     199 1
    523     194     195 1
    524     191     192 1
    525     191     193 1
    526     189     190 1
    527     187     188 1
    528     215     216 1
    529     215     217 1
    530     210     211 1
    531     210     212 1
    532     208     209 1
    533     206     207 1
    534     222     223 1
    535     222     224 1
    536     220     221 1
    537     229     230 1
    538     229     231 1
    539     227     228 1
    540     244     245 1
    541     244     246 1
    542     244     247 1
    543     240     241 1
    544     240     242 1
    545     240     243 1
    546     238     239 1
    547     236     237 1
    548     234     235 1
    549     254     255 1
    550     254     256 1
    551     252     253 1
    552     250     251 1
    553     271     272 1
    554     271     273 1
    555     271     274 1
    556     267     268 1
    557     267     269 1
    558     264     265 1
    559     264     266 1
    560     262     263 1
    561     260     261 1
    562     290     291 1
    563     288     289 1
    564     286     287 1
    565     281     282 1
    566     281     283 1
    567     279     280 1
    568     277     278 1
    569     307     308 1
    570     307     309 1
    571     307     310 1
    572     304     305 1
    573     304     306 1
    574     300     301 1
    575     300     302 1
    576     300     303 1
    577     298     299 1
    578     296     297 1
    579     294     295 1
    580     320     321 1
    581     320     322 1
    582     317     318 1
    583     317     319 1
    584     315     316 1
    585     313     314 1
    586     335     336 1
    587     332     333 1
    588     332     334 1
    589     330     331 1
    590     328     329 1
    591     352     353 1
    592     352     354 1
    593     352     355 1
    594     348     349 1
    595     348     350 1
    596     348     351 1
    597     346     347 1
    598     343     344 1
    599     343     345 1
    600     341     342 1
    601     339     340 1
    602     362     363 1
    603     362     364 1
    604     360     361 1
    605     358     359 1
    606     377     378 1
    607     374     375 1
    608     374     376 1
    609     372     373 1
    610     370     371 1
    611     398     399 1
    612     396     397 1
    613     394     395 1
    614     391     392 1
    615     389     390 1
    616     385     386 1
    617     385     387 1
    618     383     384 1
    619     381     382 1
    620     412     413 1
    621     408     409 1
    622     408     410 1
    623     408     411 1
    624     406     407 1
    625     404     405 1
    626     402     403 1
    627     420     421 1
    628     420     422 1
    629     418     419 1
    630     416     417 1
    631     435     436 1
    632     435     437 1
    633     430     431 1
    634     430     432 1
    635     428     429 1
    636     426     427 1
    637     444     445 1
    638     444     446 1
    639     442     443 1
    640     440     441 1
    641     460     461 1
    642     460     462 1
    643     460     463 1
    644     456     457 1
    645     456     458 1
    646     456     459 1
    647     454     455 1
    648     452     453 1
    649     450     451 1
    650     479     480 1
    651     479     481 1
    652     479     482 1
    653     476     477 1
    654     476     478 1
    655     472     473 1
    656     472     474 1
    657     472     475 1
    658     470     471 1
    659     468     469 1
    660     466     467 1
    661     487     488 1
    662     487     489 1
    663     485     486 1
    664     509     510 1
    665     507     508 1
    666     505     506 1
    667     502     503 1
    668     500     501 1
    669     496     497 1
    670     496     498 1
    671     494     495 1
    672     492     493 1
    673     520     521 1
    674     517     518 1
    675     517     519 1
    676     515     516 1
    677     513     514 1
    678     526     527 1
    679     526     528 1
    680     524     525 1
    681     535     536 1
    682     535     537 1
    683     533     534 1
    684     531     532 1
    685     562     563 1
    686     562     564 1
    687     559     560 1
    688     559     561 1
    689     556     557 1
    690     553     554 1
    691     553     555 1
    692     550     551 1
    693     550     552 1
    694     547     548 1
    695     547     549 1
    696     545     546 1
    697     543     544 1
    698     571     572 1
    699     571     573 1
    700     569     570 1
    701     567     568 1
    702     589     590 1
    703     589     591 1
    704     584     585 1
    705     584     586 1
    706     581     582 1
    707     581     583 1
    708     579     580 1
    709     577     578 1
    710     604     605 1
    711     600     601 1
    712     600     602 1
    713     600     603 1
    714     598     599 1
    715     596     597 1
    716     594     595 1
    717     627     628 1
    718     627     629 1
    719     624     625 1
    720     624     626 1
    721     621     622 1
    722     618     619 1
    723     618     620 1
    724     615     616 1
    725     615     617 1
    726     612     613 1
    727     612     614 1
    728     610     611 1
    729     608     609 1
    730     636     637 1
    731     636     638 1
    732     634     635 1
    733     632     633 1
    734     657     658 1
    735     657     659 1
    736     657     660 1
    737     653     654 1
    738     653     655 1
    739     653     656 1
    740     651     652 1
    741     648     649 1
    742     648     650 1
    743     646     647 1
    744     644     645 1
    745     682     683 1
    746     682     684 1
    747     679     680 1
    748     679     681 1
    749     676     677 1
    750     673     674 1
    751     673     675 1
    752     670     671 1
    753     670     672 1
    754     667     668 1
    755     667     669 1
    756     665     666 1
    757     663     664 1
    758     706     707 1
    759     704     705 1
    760     702     703 1
    761     700     701 1
    762     697     698 1
    763     695     696 1
    764     691     692 1
    765     691     693 1
    766     689     690 1
    767     687     688 1
    768     730     731 1
    769     728     729 1
    770     726     727 1
    771     724     725 1
    772     721     722 1
    773     719     720 1
    774     715     716 1
    775     715     717 1
    776     713     714 1
    777     711     712 1
    778     742     743 1
    779     742     744 1
    780     739     740 1
    781     739     741 1
    782     737     738 1
    783     735     736 1
    784     763     764 1
    785     763     765 1
    786     763     766 1
    787     759     760 1
    788     759     761 1
    789     759     762 1
    790     757     758 1
    791     754     755 1
    792     754     756 1
    793     752     753 1
    794     750     751 1
    795     788     789 1
    796     788     790 1
    797     785     786 1
    798     785     787 1
    799     782     783 1
    800     779     780 1
    801     779     781 1
    802     776     777 1
    803     776     778 1
    804     773     774 1
    805     773     775 1
    806     771     772 1
    807     769     770 1
@<TRIPOS>SUBSTRUCTURE
      1 ASN1           1 RESIDUE    4    A ASN
      2 SER2          17 RESIDUE    4    A SER
      3 TYR3          28 RESIDUE    4    A TYR
      4 PRO4          49 RESIDUE    4    A PRO
      5 GLY5          63 RESIDUE    4    A GLY
      6 CYX6          70 RESIDUE    4    A CYX
      7 PRO7          80 RESIDUE    4    A PRO
      8 SER8          94 RESIDUE    4    A SER
      9 SER9         105 RESIDUE    4    A SER
     10 TYR10        116 RESIDUE    4    A TYR
     11 ASP11        137 RESIDUE    4    A ASP
     12 GLY12        149 RESIDUE    4    A GLY
     13 TYR13        156 RESIDUE    4    A TYR
     14 CYX14        177 RESIDUE    4    A CYX
     15 LEU15        187 RESIDUE    4    A LEU
     16 ASN16        206 RESIDUE    4    A ASN
     17 GLY17        220 RESIDUE    4    A GLY
     18 GLY18        227 RESIDUE    4    A GLY
     19 VAL19        234 RESIDUE    4    A VAL
     20 CYX20        250 RESIDUE    4    A CYX
     21 MET21        260 RESIDUE    4    A MET
     22 HIE22        277 RESIDUE    4    A HIE
     23 ILE23        294 RESIDUE    4    A ILE
     24 GLU24        313 RESIDUE    4    A GLU
     25 SER25        328 RESIDUE    4    A SER
     26 LEU26        339 RESIDUE    4    A LEU
     27 ASP27        358 RESIDUE    4    A ASP
     28 SER28        370 RESIDUE    4    A SER
     29 TYR29        381 RESIDUE    4    A TYR
     30 THR30        402 RESIDUE    4    A THR
     31 CYX31        416 RESIDUE    4    A CYX
     32 ASN32        426 RESIDUE    4    A ASN
     33 CYX33        440 RESIDUE    4    A CYX
     34 VAL34        450 RESIDUE    4    A VAL
     35 ILE35        466 RESIDUE    4    A ILE
     36 GLY36        485 RESIDUE    4    A GLY
     37 TYR37        492 RESIDUE    4    A TYR
     38 SER38        513 RESIDUE    4    A SER
     39 GLY39        524 RESIDUE    4    A GLY
     40 ASP40        531 RESIDUE    4    A ASP
     41 ARG41        543 RESIDUE    4    A ARG
     42 CYX42        567 RESIDUE    4    A CYX
     43 GLN43        577 RESIDUE    4    A GLN
     44 THR44        594 RESIDUE    4    A THR
     45 ARG45        608 RESIDUE    4    A ARG
     46 ASP46        632 RESIDUE    4    A ASP
     47 LEU47        644 RESIDUE    4    A LEU
     48 ARG48        663 RESIDUE    4    A ARG
     49 TRP49        687 RESIDUE    4    A TRP
     50 TRP50        711 RESIDUE    4    A TRP
     51 GLU51        735 RESIDUE    4    A GLU
     52 LEU52        750 RESIDUE    4    A LEU
     53 ARG53        769 RESIDUE    4    A ARG
