# Supplementary material for: Improved Structure-Based Histidine pKa Prediction for pH-Responsive Protein Design
Source: J Chem Inf Model. 2025 Jan 18;65(3):1560–9. doi: 10.1021/acs.jcim.4c01957 (PMC11815838; doi:10.1021/acs.jcim.4c01957)
Supplement: Supplementary file 3 — ci4c01957_si_003.zip [file ci4c01957_si_003.zip › structures/prep_mol2/1ERA_prep.mol2]

@<TRIPOS>MOLECULE
Cpptraj generated mol2 file.
  920   934    62     0     0
SMALL
USER_CHARGES


@<TRIPOS>ATOM
      1 N            -0.0886       0.0402      -0.0286 N.am      1 ARG1       0.1305
      2 H1            0.5892       0.0242      -0.7833 H         1 ARG1       0.2083
      3 H2           -0.9906       0.2530      -0.4381 H         1 ARG1       0.2083
      4 H3           -0.1294      -0.8634       0.4203 H         1 ARG1       0.2083
      5 CA            0.2866       1.1061       0.9350 C.3       1 ARG1      -0.0223
      6 HA           -0.6061       1.4286       1.4755 H         1 ARG1       0.1242
      7 CB            1.3550       0.6427       1.9468 C.3       1 ARG1       0.0118
      8 HB2           1.7008      -0.3647       1.7078 H         1 ARG1       0.0226
      9 HB3           2.2206       1.3086       1.9259 H         1 ARG1       0.0226
     10 CG            0.7617       0.6566       3.3542 C.3       1 ARG1       0.0236
     11 HG2           0.3449       1.6407       3.5646 H         1 ARG1       0.0309
     12 HG3          -0.0412      -0.0816       3.4007 H         1 ARG1       0.0309
     13 CD            1.8077       0.3387       4.4285 C.3       1 ARG1       0.0935
     14 HD2           2.3656      -0.5595       4.1517 H         1 ARG1       0.0527
     15 HD3           2.5069       1.1729       4.5309 H         1 ARG1       0.0527
     16 NE            1.1002       0.1236       5.6890 N.pl3     1 ARG1      -0.5650
     17 HE            0.5037       0.8648       6.0187 H         1 ARG1       0.3592
     18 CZ            0.8266      -1.0631       6.1843 C.cat     1 ARG1       0.8281
     19 NH1           1.7665      -1.9190       6.4593 N.pl3     1 ARG1      -0.8693
     20 HH11          2.7296      -1.5914       6.4072 H         1 ARG1       0.4494
     21 HH12          1.5679      -2.7116       7.0462 H         1 ARG1       0.4494
     22 NH2          -0.4127      -1.3790       6.4245 N.pl3     1 ARG1      -0.8693
     23 HH21         -1.0714      -0.6259       6.4908 H         1 ARG1       0.4494
     24 HH22         -0.5950      -2.2127       6.9527 H         1 ARG1       0.4494
     25 C             0.8077       2.3034       0.1643 C.2       1 ARG1       0.7214
     26 O             1.1907       2.1389      -0.9860 O.2       1 ARG1      -0.6013
     27 N             0.8704       3.4723       0.7833 N.am      2 ILE2      -0.4157
     28 H             0.5402       3.5646       1.7327 H         2 ILE2       0.2719
     29 CA            1.3619       4.7001       0.1452 C.3       2 ILE2      -0.0597
     30 HA            1.9910       4.4662      -0.7141 H         2 ILE2       0.0869
     31 CB            0.1678       5.5559      -0.3281 C.3       2 ILE2       0.1303
     32 HB           -0.5482       5.6380       0.4914 H         2 ILE2       0.0187
     33 CG2           0.6150       6.9781      -0.7218 C.3       2 ILE2      -0.3204
     34 HG21          1.3883       6.9209      -1.4873 H         2 ILE2       0.0882
     35 HG22         -0.2283       7.5556      -1.0965 H         2 ILE2       0.0882
     36 HG23          0.9841       7.5300       0.1408 H         2 ILE2       0.0882
     37 CG1          -0.5290       4.8675      -1.5178 C.3       2 ILE2      -0.0430
     38 HG12          0.1712       4.7517      -2.3471 H         2 ILE2       0.0236
     39 HG13         -0.8697       3.8791      -1.2151 H         2 ILE2       0.0236
     40 CD1          -1.7710       5.6140      -2.0101 C.3       2 ILE2      -0.0660
     41 HD11         -1.4937       6.5180      -2.5518 H         2 ILE2       0.0186
     42 HD12         -2.3252       4.9704      -2.6941 H         2 ILE2       0.0186
     43 HD13         -2.4171       5.8668      -1.1679 H         2 ILE2       0.0186
     44 C             2.2033       5.4784       1.1356 C.2       2 ILE2       0.5973
     45 O             1.8975       5.4097       2.3138 O.2       2 ILE2      -0.5679
     46 N             3.1682       6.2616       0.6582 N.am      3 CYX3      -0.4157
     47 H             3.4230       6.1827      -0.3209 H         3 CYX3       0.2719
     48 CA            3.8868       7.2538       1.4480 C.3       3 CYX3       0.0429
     49 HA            3.2762       7.5504       2.3036 H         3 CYX3       0.0766
     50 CB            5.1973       6.6700       1.9737 C.3       3 CYX3      -0.0790
     51 HB2           5.8438       6.4240       1.1316 H         3 CYX3       0.0910
     52 HB3           5.6993       7.4302       2.5718 H         3 CYX3       0.0910
     53 SG            5.0316       5.2074       3.0056 S.3       3 CYX3      -0.1081
     54 C             4.1828       8.4948       0.6096 C.2       3 CYX3       0.5973
     55 O             4.5564       8.4065      -0.5610 O.2       3 CYX3      -0.5679
     56 N             4.0301       9.6631       1.2071 N.am      4 PHE4      -0.4157
     57 H             3.7198       9.6946       2.1700 H         4 PHE4       0.2719
     58 CA            4.3894      10.9253       0.5702 C.3       4 PHE4      -0.0024
     59 HA            3.8947      11.0001      -0.3957 H         4 PHE4       0.0978
     60 CB            3.8846      12.0104       1.4974 C.3       4 PHE4      -0.0343
     61 HB2           4.1960      11.7349       2.4967 H         4 PHE4       0.0295
     62 HB3           4.3634      12.9501       1.2934 H         4 PHE4       0.0295
     63 CG            2.3820      12.1485       1.4589 C.ar      4 PHE4       0.0118
     64 CD1           1.7084      12.4249       0.2515 C.ar      4 PHE4      -0.1256
     65 HD1           2.2406      12.5339      -0.6784 H         4 PHE4       0.1330
     66 CE1           0.3078      12.4903       0.2261 C.ar      4 PHE4      -0.1704
     67 HE1          -0.2162      12.7195      -0.6896 H         4 PHE4       0.1430
     68 CZ           -0.4249      12.2205       1.3891 C.ar      4 PHE4      -0.1072
     69 HZ           -1.5054      12.2595       1.3758 H         4 PHE4       0.1297
     70 CE2           0.2433      11.9295       2.5880 C.ar      4 PHE4      -0.1704
     71 HE2          -0.3235      11.7687       3.4955 H         4 PHE4       0.1430
     72 CD2           1.6444      11.9039       2.6269 C.ar      4 PHE4      -0.1256
     73 HD2           2.1506      11.7049       3.5610 H         4 PHE4       0.1330
     74 C             5.8967      11.0448       0.3382 C.2       4 PHE4       0.5973
     75 O             6.6686      10.5294       1.1360 O.2       4 PHE4      -0.5679
     76 N             6.3175      11.7130      -0.7389 N.am      5 ASN5      -0.4157
     77 H             5.6217      12.0965      -1.3685 H         5 ASN5       0.2719
     78 CA            7.7296      11.7710      -1.1659 C.3       5 ASN5       0.0143
     79 HA            8.3626      11.4079      -0.3513 H         5 ASN5       0.1048
     80 CB            7.9119      10.8260      -2.3585 C.3       5 ASN5      -0.2041
     81 HB2           8.9686      10.7802      -2.6215 H         5 ASN5       0.0797
     82 HB3           7.5935       9.8312      -2.0608 H         5 ASN5       0.0797
     83 CG            7.1364      11.2804      -3.5893 C.2       5 ASN5       0.7130
     84 OD1           7.1647      12.4015      -4.0442 O.2       5 ASN5      -0.5931
     85 ND2           6.3707      10.4192      -4.2049 N.am      5 ASN5      -0.9191
     86 HD21          5.9179      10.7447      -5.0420 H         5 ASN5       0.4196
     87 HD22          6.2372       9.4978      -3.8433 H         5 ASN5       0.4196
     88 C             8.2721      13.1797      -1.4795 C.2       5 ASN5       0.5973
     89 O             9.0550      13.3681      -2.4037 O.2       5 ASN5      -0.5679
     90 N             7.8406      14.1787      -0.7325 N.am      6 HIE6      -0.4157
     91 H             7.2626      13.9706       0.0636 H         6 HIE6       0.2719
     92 CA            8.1559      15.5858      -1.0043 C.3       6 HIE6      -0.0581
     93 HA            8.9321      15.6650      -1.7689 H         6 HIE6       0.1360
     94 CB            6.9046      16.2706      -1.5440 C.3       6 HIE6      -0.0074
     95 HB2           6.9696      17.3359      -1.3844 H         6 HIE6       0.0367
     96 HB3           6.8546      16.0809      -2.6167 H         6 HIE6       0.0367
     97 CG            5.6387      15.7838      -0.9278 C.2       6 HIE6       0.1868
     98 ND1           4.9767      16.3239       0.1585 N.2       6 HIE6      -0.5432
     99 CE1           3.9669      15.4901       0.4241 C.2       6 HIE6       0.1635
    100 HE1           3.2551      15.6210       1.2313 H         6 HIE6       0.1435
    101 NE2           3.9584      14.4856      -0.4631 N.pl3     6 HIE6      -0.2795
    102 HE2           3.2930      13.7323      -0.4688 H         6 HIE6       0.3339
    103 CD2           5.0311      14.6346      -1.2903 C.2       6 HIE6      -0.2207
    104 HD2           5.3833      13.9890      -2.0767 H         6 HIE6       0.1862
    105 C             8.7263      16.2707       0.2255 C.2       6 HIE6       0.5973
    106 O             9.1106      15.6229       1.1802 O.2       6 HIE6      -0.5679
    107 N             8.7963      17.5916       0.2394 N.am      7 GLN7      -0.4157
    108 H             8.4447      18.1096      -0.5525 H         7 GLN7       0.2719
    109 CA            9.4036      18.3460       1.3240 C.3       7 GLN7      -0.0031
    110 HA            9.3690      17.7734       2.2487 H         7 GLN7       0.0850
    111 CB           10.8673      18.6183       0.9593 C.3       7 GLN7      -0.0036
    112 HB2          10.9719      18.6411      -0.1268 H         7 GLN7       0.0171
    113 HB3          11.1726      19.6036       1.3171 H         7 GLN7       0.0171
    114 CG           11.8187      17.5491       1.5248 C.3       7 GLN7      -0.0645
    115 HG2          11.3149      16.5977       1.6740 H         7 GLN7       0.0352
    116 HG3          12.6273      17.3876       0.8116 H         7 GLN7       0.0352
    117 CD           12.4391      17.9965       2.8377 C.2       7 GLN7       0.6951
    118 OE1          13.6213      17.9149       3.0884 O.2       7 GLN7      -0.6086
    119 NE2          11.7252      18.6269       3.7308 N.am      7 GLN7      -0.9407
    120 HE21         12.2824      18.7240       4.5583 H         7 GLN7       0.4251
    121 HE22         10.7781      18.2743       3.7868 H         7 GLN7       0.4251
    122 C             8.6464      19.6415       1.5539 C.2       7 GLN7       0.5973
    123 O             8.1456      20.2395       0.6059 O.2       7 GLN7      -0.5679
    124 N             8.6052      20.1025       2.8074 N.am      8 SER8      -0.4157
    125 H             8.9607      19.5210       3.5507 H         8 SER8       0.2719
    126 CA            7.9321      21.3577       3.1568 C.3       8 SER8      -0.0249
    127 HA            7.8126      21.4013       4.2392 H         8 SER8       0.0843
    128 CB            8.8339      22.5307       2.7339 C.3       8 SER8       0.2117
    129 HB2           9.8465      22.3470       3.0952 H         8 SER8       0.0352
    130 HB3           8.8526      22.6137       1.6453 H         8 SER8       0.0352
    131 OG            8.3636      23.7376       3.3052 O.3       8 SER8      -0.6546
    132 HG            8.9733      24.4558       3.1068 H         8 SER8       0.4275
    133 C             6.5181      21.4174       2.5436 C.2       8 SER8       0.5973
    134 O             5.8390      20.3898       2.4455 O.2       8 SER8      -0.5679
    135 N             6.0809      22.6053       2.1298 N.am      9 SER9      -0.4157
    136 H             6.6917      23.3972       2.2700 H         9 SER9       0.2719
    137 CA            4.8231      22.8245       1.4308 C.3       9 SER9      -0.0249
    138 HA            4.1136      22.0439       1.7065 H         9 SER9       0.0843
    139 CB            4.2336      24.1570       1.8621 C.3       9 SER9       0.2117
    140 HB2           4.1191      24.1733       2.9471 H         9 SER9       0.0352
    141 HB3           4.8821      24.9765       1.5489 H         9 SER9       0.0352
    142 OG            2.9712      24.2791       1.2555 O.3       9 SER9      -0.6546
    143 HG            2.5967      25.1310       1.4939 H         9 SER9       0.4275
    144 C             5.0073      22.8099      -0.0816 C.2       9 SER9       0.5973
    145 O             5.6544      23.6932      -0.6454 O.2       9 SER9      -0.5679
    146 N             4.4334      21.8108      -0.7409 N.am     10 GLN10     -0.4157
    147 H             3.9279      21.1018      -0.2261 H        10 GLN10      0.2719
    148 CA            4.4849      21.6637      -2.1909 C.3      10 GLN10     -0.0031
    149 HA            4.2517      22.6274      -2.6428 H        10 GLN10      0.0850
    150 CB            5.9141      21.2533      -2.5904 C.3      10 GLN10     -0.0036
    151 HB2           6.0171      21.2933      -3.6742 H        10 GLN10      0.0171
    152 HB3           6.6229      21.9819      -2.1995 H        10 GLN10      0.0171
    153 CG            6.3352      19.8689      -2.0860 C.3      10 GLN10     -0.0645
    154 HG2           7.3873      19.9138      -1.8098 H        10 GLN10      0.0352
    155 HG3           5.7689      19.5571      -1.2081 H        10 GLN10      0.0352
    156 CD            6.2168      18.8556      -3.2034 C.2      10 GLN10      0.6951
    157 OE1           7.1101      18.6839      -4.0076 O.2      10 GLN10     -0.6086
    158 NE2           5.1201      18.1576      -3.2804 N.am     10 GLN10     -0.9407
    159 HE21          4.9782      17.5859      -4.1047 H        10 GLN10      0.4251
    160 HE22          4.3921      18.2978      -2.5978 H        10 GLN10      0.4251
    161 C             3.4421      20.6228      -2.6241 C.2      10 GLN10      0.5973
    162 O             3.1164      19.7707      -1.7954 O.2      10 GLN10     -0.5679
    163 N             2.9549      20.6334      -3.8824 N.am     11 PRO11     -0.2548
    164 CD            3.3147      21.6189      -4.8914 C.3      11 PRO11      0.0192
    165 HD2           4.3817      21.5623      -5.1054 H        11 PRO11      0.0391
    166 HD3           3.0518      22.6246      -4.5604 H        11 PRO11      0.0391
    167 CG            2.5391      21.2763      -6.1589 C.3      11 PRO11      0.0189
    168 HG2           3.1985      21.2651      -7.0282 H        11 PRO11      0.0213
    169 HG3           1.7446      22.0095      -6.3040 H        11 PRO11      0.0213
    170 CB            1.9243      19.9005      -5.9221 C.3      11 PRO11     -0.0070
    171 HB2           2.5254      19.1726      -6.4667 H        11 PRO11      0.0253
    172 HB3           0.8976      19.8633      -6.2893 H        11 PRO11      0.0253
    173 CA            1.9685      19.6775      -4.4021 C.3      11 PRO11     -0.0266
    174 HA            0.9937      19.9304      -3.9844 H        11 PRO11      0.0641
    175 C             2.2886      18.2160      -4.0632 C.2      11 PRO11      0.5896
    176 O             3.0017      17.5378      -4.7988 O.2      11 PRO11     -0.5748
    177 N             1.7920      17.7428      -2.9225 N.am     12 GLN12     -0.4157
    178 H             1.2792      18.3846      -2.3342 H        12 GLN12      0.2719
    179 CA            2.1679      16.4624      -2.3425 C.3      12 GLN12     -0.0031
    180 HA            3.1843      16.5609      -1.9693 H        12 GLN12      0.0850
    181 CB            1.2341      16.1646      -1.1667 C.3      12 GLN12     -0.0036
    182 HB2           1.5347      15.2575      -0.6523 H        12 GLN12      0.0171
    183 HB3           1.3019      16.9936      -0.4596 H        12 GLN12      0.0171
    184 CG           -0.2139      15.9567      -1.6314 C.3      12 GLN12     -0.0645
    185 HG2          -0.4165      16.4826      -2.5637 H        12 GLN12      0.0352
    186 HG3          -0.3939      14.8948      -1.7984 H        12 GLN12      0.0352
    187 CD           -1.2026      16.5030      -0.6366 C.2      12 GLN12      0.6951
    188 OE1          -1.1564      17.6562      -0.2559 O.2      12 GLN12     -0.6086
    189 NE2          -2.1459      15.7075      -0.1910 N.am     12 GLN12     -0.9407
    190 HE21         -2.7625      16.1044       0.4970 H        12 GLN12      0.4251
    191 HE22         -2.1978      14.7524      -0.4830 H        12 GLN12      0.4251
    192 C             2.1196      15.3344      -3.3773 C.2      12 GLN12      0.5973
    193 O             1.0957      15.0403      -3.9870 O.2      12 GLN12     -0.5679
    194 N             3.2436      14.6804      -3.5717 N.am     13 THR13     -0.4157
    195 H             4.0917      15.0554      -3.1666 H        13 THR13      0.2719
    196 CA            3.4115      13.5534      -4.4804 C.3      13 THR13     -0.0389
    197 HA            2.5652      13.5009      -5.1668 H        13 THR13      0.1007
    198 CB            4.6789      13.7627      -5.3135 C.3      13 THR13      0.3654
    199 HB            5.0525      12.8044      -5.6753 H        13 THR13      0.0043
    200 CG2           4.4163      14.6702      -6.5086 C.3      13 THR13     -0.2438
    201 HG21          4.0576      15.6414      -6.1701 H        13 THR13      0.0642
    202 HG22          5.3414      14.8114      -7.0683 H        13 THR13      0.0642
    203 HG23          3.6708      14.2198      -7.1628 H        13 THR13      0.0642
    204 OG1           5.6578      14.4064      -4.5340 O.3      13 THR13     -0.6761
    205 HG1           6.3682      13.7550      -4.3507 H        13 THR13      0.4102
    206 C             3.4600      12.2562      -3.6854 C.2      13 THR13      0.5973
    207 O             4.1353      12.1338      -2.6624 O.2      13 THR13     -0.5679
    208 N             2.7156      11.2506      -4.1168 N.am     14 THR14     -0.4157
    209 H             2.1482      11.3498      -4.9505 H        14 THR14      0.2719
    210 CA            2.6090       9.9791      -3.3940 C.3      14 THR14     -0.0389
    211 HA            3.0208      10.0778      -2.3907 H        14 THR14      0.1007
    212 CB            1.1435       9.5870      -3.2351 C.3      14 THR14      0.3654
    213 HB            1.0704       8.5571      -2.8953 H        14 THR14      0.0043
    214 CG2           0.4554      10.5029      -2.2368 C.3      14 THR14     -0.2438
    215 HG21          0.5666      11.5453      -2.5351 H        14 THR14      0.0642
    216 HG22         -0.6055      10.2583      -2.1812 H        14 THR14      0.0642
    217 HG23          0.8943      10.3360      -1.2559 H        14 THR14      0.0642
    218 OG1           0.4788       9.7140      -4.4614 O.3      14 THR14     -0.6761
    219 HG1          -0.4598       9.5632      -4.3172 H        14 THR14      0.4102
    220 C             3.3919       8.8892      -4.1002 C.2      14 THR14      0.5973
    221 O             3.3744       8.7634      -5.3200 O.2      14 THR14     -0.5679
    222 N             4.1184       8.0875      -3.3256 N.am     15 LYS15     -0.3479
    223 H             4.1263       8.2564      -2.3216 H        15 LYS15      0.2747
    224 CA            4.8819       6.9437      -3.8210 C.3      15 LYS15     -0.2400
    225 HA            4.7464       6.8434      -4.9009 H        15 LYS15      0.1426
    226 CB            6.3734       7.1240      -3.5054 C.3      15 LYS15     -0.0094
    227 HB2           6.5276       7.9736      -2.8414 H        15 LYS15      0.0362
    228 HB3           6.7313       6.2382      -2.9779 H        15 LYS15      0.0362
    229 CG            7.1884       7.2942      -4.7947 C.3      15 LYS15      0.0187
    230 HG2           7.0614       6.4026      -5.4114 H        15 LYS15      0.0103
    231 HG3           6.8173       8.1433      -5.3664 H        15 LYS15      0.0103
    232 CD            8.6836       7.4866      -4.5129 C.3      15 LYS15     -0.0479
    233 HD2           9.1913       7.6006      -5.4728 H        15 LYS15      0.0621
    234 HD3           8.8447       8.3916      -3.9244 H        15 LYS15      0.0621
    235 CE            9.2394       6.2630      -3.7668 C.3      15 LYS15     -0.0143
    236 HE2           8.9859       6.3518      -2.7061 H        15 LYS15      0.1135
    237 HE3           8.7439       5.3658      -4.1523 H        15 LYS15      0.1135
    238 NZ           10.7042       6.1114      -3.9349 N.4      15 LYS15     -0.3854
    239 HZ1          11.1961       6.9166      -3.5657 H        15 LYS15      0.3400
    240 HZ2          11.0307       5.2935      -3.4292 H        15 LYS15      0.3400
    241 HZ3          10.9503       5.9942      -4.9079 H        15 LYS15      0.3400
    242 C             4.3492       5.6832      -3.1719 C.2      15 LYS15      0.7341
    243 O             4.3063       5.5940      -1.9460 O.2      15 LYS15     -0.5894
    244 N             3.9628       4.7061      -3.9786 N.am     16 THR16     -0.4157
    245 H             3.9942       4.8353      -4.9770 H        16 THR16      0.2719
    246 CA            3.6415       3.3823      -3.4439 C.3      16 THR16     -0.0389
    247 HA            2.9045       3.4818      -2.6463 H        16 THR16      0.1007
    248 CB            3.0413       2.4865      -4.5324 C.3      16 THR16      0.3654
    249 HB            3.3718       2.8248      -5.5153 H        16 THR16      0.0043
    250 CG2           3.3493       0.9977      -4.4026 C.3      16 THR16     -0.2438
    251 HG21          3.0834       0.6409      -3.4073 H        16 THR16      0.0642
    252 HG22          2.7820       0.4377      -5.1462 H        16 THR16      0.0642
    253 HG23          4.4085       0.8107      -4.5830 H        16 THR16      0.0642
    254 OG1           1.6446       2.6128      -4.4348 O.3      16 THR16     -0.6761
    255 HG1           1.2552       2.2165      -5.2200 H        16 THR16      0.4102
    256 C             4.9083       2.7976      -2.8459 C.2      16 THR16      0.5973
    257 O             5.9280       2.7361      -3.5305 O.2      16 THR16     -0.5679
    258 N             4.8504       2.4111      -1.5723 N.am     17 CYX17     -0.4157
    259 H             3.9792       2.4769      -1.0745 H        17 CYX17      0.2719
    260 CA            5.9796       1.7582      -0.9240 C.3      17 CYX17      0.0429
    261 HA            6.7825       2.4794      -0.7685 H        17 CYX17      0.0766
    262 CB            5.5600       1.1827       0.4181 C.3      17 CYX17     -0.0790
    263 HB2           4.6010       0.6773       0.3133 H        17 CYX17      0.0910
    264 HB3           6.2928       0.4259       0.6832 H        17 CYX17      0.0910
    265 SG            5.4917       2.3422       1.7816 S.3      17 CYX17     -0.1081
    266 C             6.5039       0.6174      -1.7927 C.2      17 CYX17      0.5973
    267 O             5.7375      -0.2074      -2.2916 O.2      17 CYX17     -0.5679
    268 N             7.8107       0.6086      -1.9864 N.am     18 SER18     -0.4157
    269 H             8.3826       1.3218      -1.5612 H        18 SER18      0.2719
    270 CA            8.5224      -0.4208      -2.7289 C.3      18 SER18     -0.0249
    271 HA            8.0115      -0.5647      -3.6805 H        18 SER18      0.0843
    272 CB            9.9581       0.0505      -3.0129 C.3      18 SER18      0.2117
    273 HB2          10.6757      -0.7171      -2.7164 H        18 SER18      0.0352
    274 HB3          10.0613       0.2161      -4.0843 H        18 SER18      0.0352
    275 OG           10.2672       1.2642      -2.3371 O.3      18 SER18     -0.6546
    276 HG           10.7627       1.0360      -1.5331 H        18 SER18      0.4275
    277 C             8.5070      -1.7569      -1.9748 C.2      18 SER18      0.5973
    278 O             8.2386      -1.7720      -0.7757 O.2      18 SER18     -0.5679
    279 N             8.7995      -2.8809      -2.6518 N.am     19 PRO19     -0.2548
    280 CD            9.1206      -2.9525      -4.0677 C.3      19 PRO19      0.0192
    281 HD2          10.0305      -2.3862      -4.2713 H        19 PRO19      0.0391
    282 HD3           8.2951      -2.5755      -4.6741 H        19 PRO19      0.0391
    283 CG            9.3677      -4.4223      -4.3858 C.3      19 PRO19      0.0189
    284 HG2          10.2694      -4.5461      -4.9868 H        19 PRO19      0.0213
    285 HG3           8.5062      -4.8227      -4.9215 H        19 PRO19      0.0213
    286 CB            9.5018      -5.1342      -3.0396 C.3      19 PRO19     -0.0070
    287 HB2          10.5599      -5.3108      -2.8396 H        19 PRO19      0.0253
    288 HB3           8.9658      -6.0838      -3.0423 H        19 PRO19      0.0253
    289 CA            8.9198      -4.1804      -1.9952 C.3      19 PRO19     -0.0266
    290 HA            7.9281      -4.5179      -1.6950 H        19 PRO19      0.0641
    291 C             9.8385      -4.1162      -0.7704 C.2      19 PRO19      0.5896
    292 O            10.7878      -3.3351      -0.7541 O.2      19 PRO19     -0.5748
    293 N             9.5735      -4.9412       0.2441 N.am     20 GLY20     -0.4157
    294 H             8.7574      -5.5270       0.1900 H        20 GLY20      0.2719
    295 CA           10.3161      -4.9114       1.5112 C.3      20 GLY20     -0.0252
    296 HA2          10.1329      -5.8298       2.0667 H        20 GLY20      0.0698
    297 HA3          11.3840      -4.8373       1.3032 H        20 GLY20      0.0698
    298 C             9.9299      -3.7256       2.3968 C.2      20 GLY20      0.5973
    299 O             9.7569      -3.8900       3.5982 O.2      20 GLY20     -0.5679
    300 N             9.7058      -2.5635       1.7973 N.am     21 GLU21     -0.5163
    301 H             9.8859      -2.4921       0.8048 H        21 GLU21      0.2936
    302 CA            9.2462      -1.3684       2.4753 C.3      21 GLU21      0.0397
    303 HA            9.8235      -1.2663       3.3963 H        21 GLU21      0.1105
    304 CB            9.5195      -0.1615       1.5634 C.3      21 GLU21      0.0560
    305 HB2          10.1607      -0.4420       0.7242 H        21 GLU21     -0.0173
    306 HB3           8.5966       0.2233       1.1353 H        21 GLU21     -0.0173
    307 CG           10.2134       0.9410       2.3430 C.3      21 GLU21      0.0136
    308 HG2          10.1435       1.8616       1.7619 H        21 GLU21     -0.0425
    309 HG3           9.7139       1.0777       3.3045 H        21 GLU21     -0.0425
    310 CD           11.6813       0.5951       2.5449 C.2      21 GLU21      0.8054
    311 OE1          11.9651      -0.0988       3.5457 O.co2    21 GLU21     -0.8188
    312 OE2          12.4781       1.0517       1.6990 O.co2    21 GLU21     -0.8188
    313 C             7.7638      -1.4864       2.8474 C.2      21 GLU21      0.5366
    314 O             6.8609      -1.3388       2.0252 O.2      21 GLU21     -0.5819
    315 N             7.4839      -1.7435       4.1192 N.am     22 SER22     -0.4157
    316 H             8.2475      -2.1023       4.6829 H        22 SER22      0.2719
    317 CA            6.1154      -1.9594       4.6269 C.3      22 SER22     -0.0249
    318 HA            5.4258      -1.9662       3.7843 H        22 SER22      0.0843
    319 CB            5.9815      -3.3339       5.3038 C.3      22 SER22      0.2117
    320 HB2           5.7335      -3.2131       6.3596 H        22 SER22      0.0352
    321 HB3           5.1815      -3.8960       4.8208 H        22 SER22      0.0352
    322 OG            7.1815      -4.0691       5.2166 O.3      22 SER22     -0.6546
    323 HG            7.2170      -4.7474       5.8971 H        22 SER22      0.4275
    324 C             5.6328      -0.8457       5.5588 C.2      22 SER22      0.5973
    325 O             4.6061      -1.0016       6.2288 O.2      22 SER22     -0.5679
    326 N             6.3492       0.2775       5.6032 N.am     23 SER23     -0.4157
    327 H             7.1476       0.3566       4.9861 H        23 SER23      0.2719
    328 CA            6.1393       1.3546       6.5721 C.3      23 SER23     -0.0249
    329 HA            5.1014       1.3643       6.9044 H        23 SER23      0.0843
    330 CB            7.0293       1.1070       7.7918 C.3      23 SER23      0.2117
    331 HB2           6.5860       0.3351       8.4235 H        23 SER23      0.0352
    332 HB3           8.0138       0.7720       7.4597 H        23 SER23      0.0352
    333 OG            7.1874       2.3018       8.5235 O.3      23 SER23     -0.6546
    334 HG            8.1146       2.5600       8.5380 H        23 SER23      0.4275
    335 C             6.4626       2.7226       5.9865 C.2      23 SER23      0.5973
    336 O             7.4270       2.8810       5.2419 O.2      23 SER23     -0.5679
    337 N             5.7013       3.7331       6.3861 N.am     24 CYX24     -0.4157
    338 H             5.0026       3.5608       7.1002 H        24 CYX24      0.2719
    339 CA            6.0203       5.1229       6.0864 C.3      24 CYX24      0.0429
    340 HA            6.5766       5.1952       5.1542 H        24 CYX24      0.0766
    341 CB            4.7266       5.9137       5.9713 C.3      24 CYX24     -0.0790
    342 HB2           4.1041       5.6219       6.8103 H        24 CYX24      0.0910
    343 HB3           4.9500       6.9772       6.0482 H        24 CYX24      0.0910
    344 SG            3.7395       5.6745       4.4995 S.3      24 CYX24     -0.1081
    345 C             6.8812       5.7529       7.1730 C.2      24 CYX24      0.5973
    346 O             6.8508       5.3307       8.3249 O.2      24 CYX24     -0.5679
    347 N             7.5904       6.8198       6.8257 N.am     25 TYR25     -0.4157
    348 H             7.6128       7.1146       5.8540 H        25 TYR25      0.2719
    349 CA            8.3971       7.5709       7.7695 C.3      25 TYR25     -0.0014
    350 HA            8.0724       7.3343       8.7839 H        25 TYR25      0.0876
    351 CB            9.8613       7.1504       7.6357 C.3      25 TYR25     -0.0152
    352 HB2          10.3494       7.3452       8.5854 H        25 TYR25      0.0295
    353 HB3           9.9095       6.0734       7.4720 H        25 TYR25      0.0295
    354 CG           10.6155       7.8741       6.5323 C.ar     25 TYR25     -0.0011
    355 CD1          11.1066       9.1835       6.7302 C.ar     25 TYR25     -0.1906
    356 HD1          10.9626       9.6805       7.6772 H        25 TYR25      0.1699
    357 CE1          11.7375       9.8778       5.6794 C.ar     25 TYR25     -0.2341
    358 HE1          12.0835      10.8914       5.8112 H        25 TYR25      0.1656
    359 CZ           11.9273       9.2429       4.4352 C.ar     25 TYR25      0.3226
    360 OH           12.5885       9.8443       3.4114 O.3      25 TYR25     -0.5579
    361 HH           12.6303      10.8286       3.3747 H        25 TYR25      0.3992
    362 CE2          11.4731       7.9205       4.2562 C.ar     25 TYR25     -0.2341
    363 HE2          11.6741       7.4199       3.3209 H        25 TYR25      0.1656
    364 CD2          10.7981       7.2484       5.2907 C.ar     25 TYR25     -0.1906
    365 HD2          10.4456       6.2393       5.1416 H        25 TYR25      0.1699
    366 C             8.2199       9.0683       7.5602 C.2      25 TYR25      0.5973
    367 O             8.1827       9.5619       6.4263 O.2      25 TYR25     -0.5679
    368 N             8.1650       9.7915       8.6730 N.am     26 HIE26     -0.4157
    369 H             8.0653       9.3092       9.5622 H        26 HIE26      0.2719
    370 CA            8.1454      11.2456       8.6785 C.3      26 HIE26     -0.0581
    371 HA            8.1800      11.6336       7.6591 H        26 HIE26      0.1360
    372 CB            6.8659      11.7298       9.3434 C.3      26 HIE26     -0.0074
    373 HB2           6.0053      11.3716       8.7905 H        26 HIE26      0.0367
    374 HB3           6.8021      11.3282      10.3536 H        26 HIE26      0.0367
    375 CG            6.8247      13.2279       9.4199 C.2      26 HIE26      0.1868
    376 ND1           6.1833      13.9437      10.4199 N.2      26 HIE26     -0.5432
    377 CE1           6.2905      15.2308      10.0701 C.2      26 HIE26      0.1635
    378 HE1           5.8100      16.0476      10.5910 H        26 HIE26      0.1435
    379 NE2           6.9684      15.3537       8.9240 N.pl3    26 HIE26     -0.2795
    380 HE2           6.9427      16.1736       8.3310 H        26 HIE26      0.3339
    381 CD2           7.3190      14.1013       8.4952 C.2      26 HIE26     -0.2207
    382 HD2           7.7672      13.8604       7.5413 H        26 HIE26      0.1862
    383 C             9.3333      11.7927       9.4461 C.2      26 HIE26      0.5973
    384 O             9.4341      11.5813      10.6544 O.2      26 HIE26     -0.5679
    385 N            10.2295      12.4989       8.7650 N.am     27 LYS27     -0.3479
    386 H            10.0458      12.7235       7.7886 H        27 LYS27      0.2747
    387 CA           11.4249      13.0577       9.3824 C.3      27 LYS27     -0.2400
    388 HA           11.5336      12.6476      10.3820 H        27 LYS27      0.1426
    389 CB           12.6290      12.6033       8.5638 C.3      27 LYS27     -0.0094
    390 HB2          12.5050      11.5568       8.2800 H        27 LYS27      0.0362
    391 HB3          12.6855      13.1978       7.6577 H        27 LYS27      0.0362
    392 CG           13.9214      12.7248       9.3685 C.3      27 LYS27      0.0187
    393 HG2          14.0171      13.7414       9.7420 H        27 LYS27      0.0103
    394 HG3          13.8995      12.0430      10.2190 H        27 LYS27      0.0103
    395 CD           15.1021      12.3834       8.4560 C.3      27 LYS27     -0.0479
    396 HD2          15.1468      11.3025       8.3112 H        27 LYS27      0.0621
    397 HD3          14.9563      12.8580       7.4831 H        27 LYS27      0.0621
    398 CE           16.4068      12.8989       9.0577 C.3      27 LYS27     -0.0143
    399 HE2          16.2942      13.9733       9.2423 H        27 LYS27      0.1135
    400 HE3          16.5854      12.4000      10.0135 H        27 LYS27      0.1135
    401 NZ           17.5280      12.6694       8.1218 N.4      27 LYS27     -0.3854
    402 HZ1          17.3202      13.1164       7.2357 H        27 LYS27      0.3400
    403 HZ2          18.3861      13.0635       8.4770 H        27 LYS27      0.3400
    404 HZ3          17.6420      11.6767       7.9488 H        27 LYS27      0.3400
    405 C            11.2956      14.5724       9.4998 C.2      27 LYS27      0.7341
    406 O            11.5495      15.2908       8.5407 O.2      27 LYS27     -0.5894
    407 N            10.9384      15.0725      10.6750 N.am     28 GLN28     -0.4157
    408 H            10.7994      14.4319      11.4439 H        28 GLN28      0.2719
    409 CA           10.7817      16.5111      10.9009 C.3      28 GLN28     -0.0031
    410 HA           10.8732      17.0391       9.9520 H        28 GLN28      0.0850
    411 CB            9.3813      16.8096      11.4319 C.3      28 GLN28     -0.0036
    412 HB2           8.6776      16.5320      10.6508 H        28 GLN28      0.0171
    413 HB3           9.1751      16.2111      12.3202 H        28 GLN28      0.0171
    414 CG            9.2208      18.3031      11.7725 C.3      28 GLN28     -0.0645
    415 HG2           9.6602      18.5094      12.7487 H        28 GLN28      0.0352
    416 HG3           9.7411      18.9023      11.0246 H        28 GLN28      0.0352
    417 CD            7.7703      18.7597      11.7754 C.2      28 GLN28      0.6951
    418 OE1           6.8414      17.9968      11.5992 O.2      28 GLN28     -0.6086
    419 NE2           7.5119      20.0353      11.9535 N.am     28 GLN28     -0.9407
    420 HE21          6.5388      20.2784      11.8763 H        28 GLN28      0.4251
    421 HE22          8.2423      20.7099      12.0726 H        28 GLN28      0.4251
    422 C            11.8516      17.0591      11.8341 C.2      28 GLN28      0.5973
    423 O            12.0871      16.5068      12.9111 O.2      28 GLN28     -0.5679
    424 N            12.4550      18.1848      11.4578 N.am     29 TRP29     -0.4157
    425 H            12.2852      18.5514      10.5216 H        29 TRP29      0.2719
    426 CA           13.3666      18.9374      12.3143 C.3      29 TRP29     -0.0275
    427 HA           12.9251      19.0181      13.3072 H        29 TRP29      0.1123
    428 CB           14.7105      18.2256      12.4366 C.3      29 TRP29     -0.0050
    429 HB2          15.2591      18.6934      13.2557 H        29 TRP29      0.0339
    430 HB3          14.5494      17.1981      12.7313 H        29 TRP29      0.0339
    431 CG           15.5710      18.3058      11.2169 C.2      29 TRP29     -0.1415
    432 CD1          16.5546      19.2124      11.0315 C.2      29 TRP29     -0.1638
    433 HD1          16.8588      19.9658      11.7482 H        29 TRP29      0.2062
    434 NE1          17.1212      19.0445       9.7896 N.pl3    29 TRP29     -0.3418
    435 HE1          17.8649      19.6456       9.4382 H        29 TRP29      0.3412
    436 CE2          16.5533      17.9838       9.1244 C.ar     29 TRP29      0.1380
    437 CZ2          16.8144      17.3757       7.8924 C.ar     29 TRP29     -0.2601
    438 HZ2          17.5981      17.7633       7.2576 H        29 TRP29      0.1572
    439 CH2          15.9865      16.3262       7.4611 C.ar     29 TRP29     -0.1134
    440 HH2          16.1237      15.9022       6.4757 H        29 TRP29      0.1417
    441 CZ3          14.9305      15.8924       8.2789 C.ar     29 TRP29     -0.1972
    442 HZ3          14.2472      15.1402       7.9247 H        29 TRP29      0.1447
    443 CE3          14.7027      16.4810       9.5304 C.ar     29 TRP29     -0.2387
    444 HE3          13.8677      16.1582      10.1295 H        29 TRP29      0.1700
    445 CD2          15.5151      17.5327       9.9900 C.ar     29 TRP29      0.1243
    446 C            13.6105      20.3428      11.7699 C.2      29 TRP29      0.5973
    447 O            13.6779      20.5598      10.5648 O.2      29 TRP29     -0.5679
    448 N            13.7374      21.3120      12.6660 N.am     30 SER30     -0.4157
    449 H            13.8119      21.0729      13.6395 H        30 SER30      0.2719
    450 CA           14.1124      22.6681      12.2719 C.3      30 SER30     -0.0249
    451 HA           13.5976      22.9110      11.3489 H        30 SER30      0.0843
    452 CB           13.6728      23.6568      13.3455 C.3      30 SER30      0.2117
    453 HB2          12.5841      23.6610      13.4109 H        30 SER30      0.0352
    454 HB3          14.0944      23.3592      14.3070 H        30 SER30      0.0352
    455 OG           14.1283      24.9484      13.0295 O.3      30 SER30     -0.6546
    456 HG           13.8353      25.5811      13.6877 H        30 SER30      0.4275
    457 C            15.6143      22.7725      12.0152 C.2      30 SER30      0.5973
    458 O            16.3890      22.0669      12.6588 O.2      30 SER30     -0.5679
    459 N            16.0192      23.6547      11.1082 N.am     31 ASP31     -0.5163
    460 H            15.3415      24.3513      10.8215 H        31 ASP31      0.2936
    461 CA           17.4299      23.8706      10.7732 C.3      31 ASP31      0.0381
    462 HA           18.0564      23.5969      11.6249 H        31 ASP31      0.0880
    463 CB           17.7956      22.9458       9.5959 C.3      31 ASP31     -0.0303
    464 HB2          17.3292      21.9724       9.7587 H        31 ASP31     -0.0122
    465 HB3          17.3905      23.3584       8.6697 H        31 ASP31     -0.0122
    466 CG           19.3046      22.7155       9.4436 C.2      31 ASP31      0.7994
    467 OD1          20.0935      23.5284       9.9706 O.co2    31 ASP31     -0.8014
    468 OD2          19.6419      21.7399       8.7432 O.co2    31 ASP31     -0.8014
    469 C            17.6799      25.3594      10.4924 C.2      31 ASP31      0.5366
    470 O            17.0224      26.2319      11.0535 O.2      31 ASP31     -0.5819
    471 N            18.5893      25.6846       9.5824 N.am     32 PHE32     -0.4157
    472 H            19.2697      24.9635       9.3523 H        32 PHE32      0.2719
    473 CA           18.8820      27.0471       9.1689 C.3      32 PHE32     -0.0024
    474 HA           18.8939      27.6835      10.0556 H        32 PHE32      0.0978
    475 CB           20.2791      27.0663       8.5352 C.3      32 PHE32     -0.0343
    476 HB2          20.7888      27.9673       8.8787 H        32 PHE32      0.0295
    477 HB3          20.8743      26.2182       8.8807 H        32 PHE32      0.0295
    478 CG           20.2500      27.0881       7.0207 C.ar     32 PHE32      0.0118
    479 CD1          20.0981      25.8979       6.2882 C.ar     32 PHE32     -0.1256
    480 HD1          20.0640      24.9465       6.8052 H        32 PHE32      0.1330
    481 CE1          20.0299      25.9464       4.8848 C.ar     32 PHE32     -0.1704
    482 HE1          19.9548      25.0264       4.3230 H        32 PHE32      0.1430
    483 CZ           20.0958      27.1830       4.2171 C.ar     32 PHE32     -0.1072
    484 HZ           20.0620      27.2176       3.1384 H        32 PHE32      0.1297
    485 CE2          20.2162      28.3737       4.9516 C.ar     32 PHE32     -0.1704
    486 HE2          20.2595      29.3273       4.4445 H        32 PHE32      0.1430
    487 CD2          20.2968      28.3238       6.3509 C.ar     32 PHE32     -0.1256
    488 HD2          20.3761      29.2412       6.9177 H        32 PHE32      0.1330
    489 C            17.8252      27.6043       8.2044 C.2      32 PHE32      0.5973
    490 O            17.7735      28.8084       7.9674 O.2      32 PHE32     -0.5679
    491 N            17.0048      26.7364       7.5994 N.am     33 ARG33     -0.3479
    492 H            17.1321      25.7589       7.8210 H        33 ARG33      0.2747
    493 CA           15.9570      27.1526       6.6557 C.3      33 ARG33     -0.2637
    494 HA           16.2551      28.0997       6.1991 H        33 ARG33      0.1560
    495 CB           15.7842      26.0855       5.5665 C.3      33 ARG33     -0.0007
    496 HB2          16.2261      25.1369       5.8801 H        33 ARG33      0.0327
    497 HB3          14.7229      25.9218       5.3735 H        33 ARG33      0.0327
    498 CG           16.4525      26.5804       4.2824 C.3      33 ARG33      0.0390
    499 HG2          15.9814      27.5097       3.9580 H        33 ARG33      0.0285
    500 HG3          17.4976      26.7859       4.4923 H        33 ARG33      0.0285
    501 CD           16.3664      25.5572       3.1549 C.3      33 ARG33      0.0486
    502 HD2          16.9829      25.9226       2.3328 H        33 ARG33      0.0687
    503 HD3          16.7879      24.6102       3.5015 H        33 ARG33      0.0687
    504 NE           14.9777      25.3512       2.7065 N.pl3    33 ARG33     -0.5295
    505 HE           14.2813      25.3260       3.4320 H        33 ARG33      0.3456
    506 CZ           14.6401      24.8517       1.5373 C.cat    33 ARG33      0.8076
    507 NH1          15.3806      25.0100       0.4748 N.pl3    33 ARG33     -0.8627
    508 HH11         16.2153      25.5640       0.5496 H        33 ARG33      0.4478
    509 HH12         15.1243      24.6014      -0.4039 H        33 ARG33      0.4478
    510 NH2          13.5545      24.1441       1.4270 N.pl3    33 ARG33     -0.8627
    511 HH21         13.0120      23.9278       2.2441 H        33 ARG33      0.4478
    512 HH22         13.3189      23.7190       0.5477 H        33 ARG33      0.4478
    513 C            14.6280      27.4634       7.3252 C.2      33 ARG33      0.7341
    514 O            13.7897      28.1173       6.7153 O.2      33 ARG33     -0.5894
    515 N            14.3993      26.9384       8.5240 N.am     34 GLY34     -0.4157
    516 H            15.1679      26.5005       9.0137 H        34 GLY34      0.2719
    517 CA           13.1110      27.0130       9.2075 C.3      34 GLY34     -0.0252
    518 HA2          13.2269      27.5862      10.1281 H        34 GLY34      0.0698
    519 HA3          12.3580      27.5028       8.5900 H        34 GLY34      0.0698
    520 C            12.6382      25.6199       9.5744 C.2      34 GLY34      0.5973
    521 O            13.1975      25.0146      10.4662 O.2      34 GLY34     -0.5679
    522 N            11.6540      25.0690       8.8706 N.am     35 THR35     -0.4157
    523 H            11.2073      25.6108       8.1487 H        35 THR35      0.2719
    524 CA           11.0822      23.7558       9.2168 C.3      35 THR35     -0.0389
    525 HA           11.5492      23.3692      10.1226 H        35 THR35      0.1007
    526 CB            9.5851      23.8982       9.5152 C.3      35 THR35      0.3654
    527 HB            9.0392      24.1212       8.5981 H        35 THR35      0.0043
    528 CG2           9.0081      22.6476      10.1729 C.3      35 THR35     -0.2438
    529 HG21          9.5370      22.4420      11.1036 H        35 THR35      0.0642
    530 HG22          7.9486      22.7982      10.3788 H        35 THR35      0.0642
    531 HG23          9.1146      21.7959       9.5016 H        35 THR35      0.0642
    532 OG1           9.3947      24.9529      10.4292 O.3      35 THR35     -0.6761
    533 HG1           8.4518      25.1066      10.5206 H        35 THR35      0.4102
    534 C            11.3315      22.7528       8.0977 C.2      35 THR35      0.5973
    535 O            10.6790      22.8173       7.0544 O.2      35 THR35     -0.5679
    536 N            12.2863      21.8399       8.2797 N.am     36 ILE36     -0.4157
    537 H            12.7836      21.7865       9.1648 H        36 ILE36      0.2719
    538 CA           12.5612      20.7813       7.3058 C.3      36 ILE36     -0.0597
    539 HA           12.2665      21.1210       6.3133 H        36 ILE36      0.0869
    540 CB           14.0715      20.4743       7.2532 C.3      36 ILE36      0.1303
    541 HB           14.4929      20.4979       8.2563 H        36 ILE36      0.0187
    542 CG2          14.3223      19.0780       6.6763 C.3      36 ILE36     -0.3204
    543 HG21         13.8268      18.9588       5.7154 H        36 ILE36      0.0882
    544 HG22         15.3813      18.9235       6.5103 H        36 ILE36      0.0882
    545 HG23         13.9767      18.3132       7.3700 H        36 ILE36      0.0882
    546 CG1          14.7807      21.5384       6.3927 C.3      36 ILE36     -0.0430
    547 HG12         14.4584      21.4569       5.3538 H        36 ILE36      0.0236
    548 HG13         14.5007      22.5259       6.7619 H        36 ILE36      0.0236
    549 CD1          16.3097      21.4404       6.4585 C.3      36 ILE36     -0.0660
    550 HD11         16.6676      20.5926       5.8755 H        36 ILE36      0.0186
    551 HD12         16.7478      22.3484       6.0432 H        36 ILE36      0.0186
    552 HD13         16.6349      21.3306       7.4923 H        36 ILE36      0.0186
    553 C            11.7171      19.5478       7.6316 C.2      36 ILE36      0.5973
    554 O            11.7475      19.0381       8.7490 O.2      36 ILE36     -0.5679
    555 N            10.9802      19.0480       6.6386 N.am     37 ILE37     -0.4157
    556 H            10.9740      19.5446       5.7623 H        37 ILE37      0.2719
    557 CA           10.1337      17.8488       6.7634 C.3      37 ILE37     -0.0597
    558 HA           10.3540      17.3294       7.6955 H        37 ILE37      0.0869
    559 CB            8.6548      18.2607       6.8002 C.3      37 ILE37      0.1303
    560 HB            8.4891      19.0160       6.0291 H        37 ILE37      0.0187
    561 CG2           7.7330      17.0754       6.4990 C.3      37 ILE37     -0.3204
    562 HG21          8.1618      16.1407       6.8499 H        37 ILE37      0.0882
    563 HG22          6.7421      17.2355       6.9211 H        37 ILE37      0.0882
    564 HG23          7.5737      16.9816       5.4274 H        37 ILE37      0.0882
    565 CG1           8.2946      18.8584       8.1713 C.3      37 ILE37     -0.0430
    566 HG12          8.0608      18.0627       8.8778 H        37 ILE37      0.0236
    567 HG13          9.1299      19.4299       8.5696 H        37 ILE37      0.0236
    568 CD1           7.1105      19.8206       8.0579 C.3      37 ILE37     -0.0660
    569 HD11          6.2261      19.3026       7.6869 H        37 ILE37      0.0186
    570 HD12          6.8845      20.2316       9.0416 H        37 ILE37      0.0186
    571 HD13          7.3591      20.6410       7.3835 H        37 ILE37      0.0186
    572 C            10.4118      16.8618       5.6346 C.2      37 ILE37      0.5973
    573 O             9.8449      16.9741       4.5455 O.2      37 ILE37     -0.5679
    574 N            11.3467      15.9551       5.8638 N.am     38 GLU38     -0.5163
    575 H            11.6835      15.8520       6.8161 H        38 GLU38      0.2936
    576 CA           11.6067      14.8507       4.9471 C.3      38 GLU38      0.0397
    577 HA           11.5123      15.2110       3.9200 H        38 GLU38      0.1105
    578 CB           13.0308      14.3173       5.1773 C.3      38 GLU38      0.0560
    579 HB2          13.5256      14.8962       5.9515 H        38 GLU38     -0.0173
    580 HB3          12.9949      13.2773       5.4999 H        38 GLU38     -0.0173
    581 CG           13.8950      14.4051       3.9227 C.3      38 GLU38      0.0136
    582 HG2          14.0304      15.4493       3.6458 H        38 GLU38     -0.0425
    583 HG3          14.8792      13.9839       4.1446 H        38 GLU38     -0.0425
    584 CD           13.2375      13.6228       2.7929 C.2      38 GLU38      0.8054
    585 OE1          13.0576      12.4020       3.0033 O.co2    38 GLU38     -0.8188
    586 OE2          12.7955      14.2584       1.8177 O.co2    38 GLU38     -0.8188
    587 C            10.5567      13.7552       5.1474 C.2      38 GLU38      0.5366
    588 O             9.9294      13.6611       6.2069 O.2      38 GLU38     -0.5819
    589 N            10.3489      12.9047       4.1490 N.am     39 ARG39     -0.3479
    590 H            10.9471      12.9459       3.3216 H        39 ARG39      0.2747
    591 CA            9.2468      11.9376       4.1664 C.3      39 ARG39     -0.2637
    592 HA            9.2431      11.4164       5.1234 H        39 ARG39      0.1560
    593 CB            7.9114      12.6894       3.9954 C.3      39 ARG39     -0.0007
    594 HB2           7.1351      12.0022       3.6859 H        39 ARG39      0.0327
    595 HB3           7.6135      13.1364       4.9458 H        39 ARG39      0.0327
    596 CG            8.0234      13.7907       2.9462 C.3      39 ARG39      0.0390
    597 HG2           8.6363      14.6039       3.3346 H        39 ARG39      0.0285
    598 HG3           8.4822      13.3649       2.0526 H        39 ARG39      0.0285
    599 CD            6.6707      14.3577       2.5541 C.3      39 ARG39      0.0486
    600 HD2           6.7482      14.8307       1.5792 H        39 ARG39      0.0687
    601 HD3           5.9675      13.5346       2.4764 H        39 ARG39      0.0687
    602 NE            6.1524      15.3307       3.5172 N.pl3    39 ARG39     -0.5295
    603 HE            5.7202      14.9659       4.3674 H        39 ARG39      0.3456
    604 CZ            5.8061      16.5478       3.1634 C.cat    39 ARG39      0.8076
    605 NH1           6.6859      17.3741       2.7029 N.pl3    39 ARG39     -0.8627
    606 HH11          7.6224      17.0099       2.6369 H        39 ARG39      0.4478
    607 HH12          6.4071      18.2992       2.4105 H        39 ARG39      0.4478
    608 NH2           4.5864      16.9784       3.2155 N.pl3    39 ARG39     -0.8627
    609 HH21          4.1278      16.7805       4.1006 H        39 ARG39      0.4478
    610 HH22          4.4202      17.9006       2.8665 H        39 ARG39      0.4478
    611 C             9.4306      10.8855       3.0856 C.2      39 ARG39      0.7341
    612 O            10.0840      11.1148       2.0773 O.2      39 ARG39     -0.5894
    613 N             8.8253       9.7249       3.2835 N.am     40 GLY40     -0.4157
    614 H             8.4441       9.5236       4.2002 H        40 GLY40      0.2719
    615 CA            8.9255       8.6300       2.3241 C.3      40 GLY40     -0.0252
    616 HA2           8.2302       8.7762       1.5029 H        40 GLY40      0.0698
    617 HA3           9.9353       8.6081       1.9117 H        40 GLY40      0.0698
    618 C             8.6459       7.2848       2.9676 C.2      40 GLY40      0.5973
    619 O             8.1151       7.2102       4.0723 O.2      40 GLY40     -0.5679
    620 N             8.9689       6.2103       2.2545 N.am     41 CYX41     -0.4157
    621 H             9.5232       6.3408       1.4244 H        41 CYX41      0.2719
    622 CA            8.8672       4.8438       2.7631 C.3      41 CYX41      0.0429
    623 HA            8.2782       4.8342       3.6804 H        41 CYX41      0.0766
    624 CB            8.1321       3.9821       1.7261 C.3      41 CYX41     -0.0790
    625 HB2           7.3123       4.5656       1.3114 H        41 CYX41      0.0910
    626 HB3           8.8193       3.7358       0.9160 H        41 CYX41      0.0910
    627 SG            7.4281       2.4504       2.3815 S.3      41 CYX41     -0.1081
    628 C            10.2695       4.3116       3.0876 C.2      41 CYX41      0.5973
    629 O            11.2046       4.6118       2.3475 O.2      41 CYX41     -0.5679
    630 N            10.3988       3.5389       4.1673 N.am     42 GLY42     -0.4157
    631 H             9.5629       3.2510       4.6599 H        42 GLY42      0.2719
    632 CA           11.6779       2.9294       4.5520 C.3      42 GLY42     -0.0252
    633 HA2          11.4954       1.9354       4.9586 H        42 GLY42      0.0698
    634 HA3          12.3265       2.8249       3.6810 H        42 GLY42      0.0698
    635 C            12.4363       3.7251       5.5920 C.2      42 GLY42      0.5973
    636 O            13.4826       4.2827       5.2847 O.2      42 GLY42     -0.5679
    637 N            11.8799       3.7762       6.8114 N.am     43 CYX43     -0.4157
    638 H            11.0389       3.2377       6.9400 H        43 CYX43      0.2719
    639 CA           12.4168       4.4552       7.9996 C.3      43 CYX43      0.0429
    640 HA           11.9901       5.4511       8.0780 H        43 CYX43      0.0766
    641 CB           11.9779       3.6568       9.2360 C.3      43 CYX43     -0.0790
    642 HB2          12.3371       2.6315       9.1229 H        43 CYX43      0.0910
    643 HB3          12.4578       4.0743      10.1225 H        43 CYX43      0.0910
    644 SG           10.1909       3.6027       9.5146 S.3      43 CYX43     -0.1081
    645 C            13.9517       4.5762       7.9741 C.2      43 CYX43      0.5973
    646 O            14.6420       3.6608       8.4274 O.2      43 CYX43     -0.5679
    647 N            14.5037       5.6817       7.4403 N.am     44 PRO44     -0.2548
    648 CD           13.8041       6.8233       6.8779 C.3      44 PRO44      0.0192
    649 HD2          13.4370       7.4610       7.6821 H        44 PRO44      0.0391
    650 HD3          12.9816       6.4965       6.2515 H        44 PRO44      0.0391
    651 CG           14.8083       7.5934       6.0281 C.3      44 PRO44      0.0189
    652 HG2          14.8031       8.6490       6.3014 H        44 PRO44      0.0213
    653 HG3          14.5592       7.4819       4.9717 H        44 PRO44      0.0213
    654 CB           16.1747       6.9647       6.3084 C.3      44 PRO44     -0.0070
    655 HB2          16.8632       7.7158       6.6986 H        44 PRO44      0.0253
    656 HB3          16.5756       6.5482       5.3834 H        44 PRO44      0.0253
    657 CA           15.9370       5.8313       7.3138 C.3      44 PRO44     -0.0266
    658 HA           16.3705       4.9085       6.9251 H        44 PRO44      0.0641
    659 C            16.5419       6.1270       8.6807 C.2      44 PRO44      0.5896
    660 O            15.8597       6.3488       9.6804 O.2      44 PRO44     -0.5748
    661 N            17.8599       6.1841       8.7343 N.am     45 THR45     -0.4157
    662 H            18.4000       5.9777       7.9064 H        45 THR45      0.2719
    663 CA           18.5768       6.5535       9.9513 C.3      45 THR45     -0.0389
    664 HA           18.0295       6.1462      10.8024 H        45 THR45      0.1007
    665 CB           19.9886       5.9561       9.9577 C.3      45 THR45      0.3654
    666 HB           20.7283       6.7515      10.0598 H        45 THR45      0.0043
    667 CG2          20.1589       4.9671      11.1070 C.3      45 THR45     -0.2438
    668 HG21         19.4350       4.1552      11.0195 H        45 THR45      0.0642
    669 HG22         21.1672       4.5512      11.0861 H        45 THR45      0.0642
    670 HG23         20.0117       5.4757      12.0601 H        45 THR45      0.0642
    671 OG1          20.2603       5.2285       8.7799 O.3      45 THR45     -0.6761
    672 HG1          19.8560       4.3595       8.8717 H        45 THR45      0.4102
    673 C            18.6241       8.0693      10.1307 C.2      45 THR45      0.5973
    674 O            18.5766       8.8508       9.1754 O.2      45 THR45     -0.5679
    675 N            18.7460       8.5140      11.3776 N.am     46 VAL46     -0.4157
    676 H            18.8312       7.8461      12.1316 H        46 VAL46      0.2719
    677 CA           18.7478       9.9367      11.7336 C.3      46 VAL46     -0.0875
    678 HA           18.9976      10.5266      10.8534 H        46 VAL46      0.0969
    679 CB           17.3561      10.3898      12.2115 C.3      46 VAL46      0.2985
    680 HB           17.3661      11.4771      12.2845 H        46 VAL46     -0.0297
    681 CG1          16.2611      10.0109      11.2099 C.3      46 VAL46     -0.3192
    682 HG11         16.0889       8.9346      11.2322 H        46 VAL46      0.0791
    683 HG12         15.3344      10.5170      11.4751 H        46 VAL46      0.0791
    684 HG13         16.5501      10.2917      10.2006 H        46 VAL46      0.0791
    685 CG2          17.0004       9.8178      13.5875 C.3      46 VAL46     -0.3192
    686 HG21         17.6946      10.1651      14.3524 H        46 VAL46      0.0791
    687 HG22         16.0008      10.1531      13.8711 H        46 VAL46      0.0791
    688 HG23         17.0063       8.7275      13.5620 H        46 VAL46      0.0791
    689 C            19.8203      10.2283      12.7735 C.2      46 VAL46      0.5973
    690 O            20.5161       9.3337      13.2453 O.2      46 VAL46     -0.5679
    691 N            19.9781      11.5072      13.1089 N.am     47 LYS47     -0.3479
    692 H            19.2992      12.1758      12.7783 H        47 LYS47      0.2747
    693 CA           20.9025      11.9617      14.1470 C.3      47 LYS47     -0.2400
    694 HA           21.5899      11.1516      14.3944 H        47 LYS47      0.1426
    695 CB           21.6938      13.1598      13.6286 C.3      47 LYS47     -0.0094
    696 HB2          21.0230      13.8749      13.1478 H        47 LYS47      0.0362
    697 HB3          22.1892      13.6605      14.4634 H        47 LYS47      0.0362
    698 CG           22.7524      12.6740      12.6478 C.3      47 LYS47      0.0187
    699 HG2          23.4393      12.0189      13.1877 H        47 LYS47      0.0103
    700 HG3          22.2843      12.1153      11.8359 H        47 LYS47      0.0103
    701 CD           23.5214      13.8686      12.0708 C.3      47 LYS47     -0.0479
    702 HD2          22.9461      14.3286      11.2649 H        47 LYS47      0.0621
    703 HD3          23.6868      14.6201      12.8469 H        47 LYS47      0.0621
    704 CE           24.8831      13.4037      11.5663 C.3      47 LYS47     -0.0143
    705 HE2          25.3819      14.2353      11.0562 H        47 LYS47      0.1135
    706 HE3          25.4983      13.1164      12.4257 H        47 LYS47      0.1135
    707 NZ           24.7019      12.2514      10.6545 N.4      47 LYS47     -0.3854
    708 HZ1          24.1759      12.5273       9.8364 H        47 LYS47      0.3400
    709 HZ2          25.6043      11.9105      10.3440 H        47 LYS47      0.3400
    710 HZ3          24.2230      11.4940      11.1247 H        47 LYS47      0.3400
    711 C            20.1511      12.3390      15.4212 C.2      47 LYS47      0.7341
    712 O            19.0140      12.8034      15.3097 O.2      47 LYS47     -0.5894
    713 N            20.7810      12.1923      16.6007 N.am     48 PRO48     -0.2548
    714 CD           22.1108      11.6282      16.8024 C.3      48 PRO48      0.0192
    715 HD2          22.8345      12.0407      16.0993 H        48 PRO48      0.0391
    716 HD3          22.0632      10.5430      16.6988 H        48 PRO48      0.0391
    717 CG           22.5271      11.9869      18.2241 C.3      48 PRO48      0.0189
    718 HG2          23.2024      12.8432      18.1958 H        48 PRO48      0.0213
    719 HG3          23.0132      11.1436      18.7167 H        48 PRO48      0.0213
    720 CB           21.2380      12.3857      18.9474 C.3      48 PRO48     -0.0070
    721 HB2          21.3961      13.2893      19.5390 H        48 PRO48      0.0253
    722 HB3          20.9261      11.5736      19.6056 H        48 PRO48      0.0253
    723 CA           20.1711      12.5922      17.8637 C.3      48 PRO48     -0.0266
    724 HA           19.3284      11.9318      18.0725 H        48 PRO48      0.0641
    725 C            19.6694      14.0399      17.8051 C.2      48 PRO48      0.5896
    726 O            20.4399      14.9533      17.5333 O.2      48 PRO48     -0.5748
    727 N            18.3674      14.2304      18.0246 N.am     49 GLY49     -0.4157
    728 H            17.7929      13.4176      18.1919 H        49 GLY49      0.2719
    729 CA           17.6935      15.5346      17.9729 C.3      49 GLY49     -0.0252
    730 HA2          17.2330      15.7378      18.9398 H        49 GLY49      0.0698
    731 HA3          18.4179      16.3249      17.7715 H        49 GLY49      0.0698
    732 C            16.6120      15.6078      16.8948 C.2      49 GLY49      0.5973
    733 O            15.5721      16.2334      17.0990 O.2      49 GLY49     -0.5679
    734 N            16.8097      14.9101      15.7783 N.am     50 ILE50     -0.4157
    735 H            17.6518      14.3497      15.7032 H        50 ILE50      0.2719
    736 CA           15.8231      14.8338      14.6946 C.3      50 ILE50     -0.0597
    737 HA           15.3820      15.8213      14.5479 H        50 ILE50      0.0869
    738 CB           16.5164      14.4139      13.3880 C.3      50 ILE50      0.1303
    739 HB           16.9038      13.4033      13.5226 H        50 ILE50      0.0187
    740 CG2          15.5175      14.3878      12.2207 C.3      50 ILE50     -0.3204
    741 HG21         15.1438      15.3777      12.0057 H        50 ILE50      0.0882
    742 HG22         16.0016      14.0083      11.3349 H        50 ILE50      0.0882
    743 HG23         14.6810      13.7209      12.4238 H        50 ILE50      0.0882
    744 CG1          17.7095      15.3448      13.0747 C.3      50 ILE50     -0.0430
    745 HG12         17.3632      16.3791      13.0284 H        50 ILE50      0.0236
    746 HG13         18.4540      15.2700      13.8684 H        50 ILE50      0.0236
    747 CD1          18.4229      15.0081      11.7621 C.3      50 ILE50     -0.0660
    748 HD11         17.8036      15.2857      10.9085 H        50 ILE50      0.0186
    749 HD12         19.3497      15.5797      11.7048 H        50 ILE50      0.0186
    750 HD13         18.6585      13.9444      11.7242 H        50 ILE50      0.0186
    751 C            14.7080      13.8532      15.0746 C.2      50 ILE50      0.5973
    752 O            14.9795      12.8036      15.6555 O.2      50 ILE50     -0.5679
    753 N            13.4553      14.1559      14.7190 N.am     51 LYS51     -0.3479
    754 H            13.2832      14.9927      14.1706 H        51 LYS51      0.2747
    755 CA           12.3171      13.2590      14.9744 C.3      51 LYS51     -0.2400
    756 HA           12.5591      12.5859      15.7985 H        51 LYS51      0.1426
    757 CB           11.0911      14.0868      15.3598 C.3      51 LYS51     -0.0094
    758 HB2          10.9543      14.9004      14.6462 H        51 LYS51      0.0362
    759 HB3          10.2012      13.4529      15.3368 H        51 LYS51      0.0362
    760 CG           11.2640      14.6378      16.7761 C.3      51 LYS51      0.0187
    761 HG2          11.2127      13.8073      17.4821 H        51 LYS51      0.0103
    762 HG3          12.2346      15.1264      16.8731 H        51 LYS51      0.0103
    763 CD           10.1639      15.6544      17.0916 C.3      51 LYS51     -0.0479
    764 HD2          10.3496      16.5795      16.5412 H        51 LYS51      0.0621
    765 HD3           9.1988      15.2538      16.7739 H        51 LYS51      0.0621
    766 CE           10.0950      15.9304      18.5970 C.3      51 LYS51     -0.0143
    767 HE2           9.3164      16.6778      18.7778 H        51 LYS51      0.1135
    768 HE3           9.7927      15.0063      19.1009 H        51 LYS51      0.1135
    769 NZ           11.3952      16.4005      19.1405 N.4      51 LYS51     -0.3854
    770 HZ1          11.6954      17.2461      18.6724 H        51 LYS51      0.3400
    771 HZ2          11.3247      16.5867      20.1334 H        51 LYS51      0.3400
    772 HZ3          12.1134      15.7017      18.9910 H        51 LYS51      0.3400
    773 C            12.0072      12.3876      13.7672 C.2      51 LYS51      0.7341
    774 O            12.0293      12.8827      12.6430 O.2      51 LYS51     -0.5894
    775 N            11.6820      11.1218      14.0137 N.am     52 LEU52     -0.4157
    776 H            11.6830      10.7935      14.9662 H        52 LEU52      0.2719
    777 CA           11.2939      10.1669      12.9819 C.3      52 LEU52     -0.0518
    778 HA           11.0485      10.7148      12.0788 H        52 LEU52      0.0922
    779 CB           12.4684       9.2336      12.6623 C.3      52 LEU52     -0.1102
    780 HB2          13.3365       9.8300      12.3858 H        52 LEU52      0.0457
    781 HB3          12.7225       8.6553      13.5532 H        52 LEU52      0.0457
    782 CG           12.1181       8.2692      11.5138 C.3      52 LEU52      0.3531
    783 HG           11.2265       7.6910      11.7476 H        52 LEU52     -0.0361
    784 CD1          11.8906       9.0440      10.2179 C.3      52 LEU52     -0.4121
    785 HD11         12.5951       9.8697      10.1431 H        52 LEU52      0.1000
    786 HD12         12.0561       8.3889       9.3677 H        52 LEU52      0.1000
    787 HD13         10.8713       9.4226      10.1905 H        52 LEU52      0.1000
    788 CD2          13.2630       7.2915      11.3013 C.3      52 LEU52     -0.4121
    789 HD21         13.4549       6.7376      12.2203 H        52 LEU52      0.1000
    790 HD22         13.0029       6.5748      10.5222 H        52 LEU52      0.1000
    791 HD23         14.1621       7.8231      11.0019 H        52 LEU52      0.1000
    792 C            10.0637       9.3729      13.4125 C.2      52 LEU52      0.5973
    793 O            10.1730       8.4441      14.2087 O.2      52 LEU52     -0.5679
    794 N             8.9051       9.7293      12.8774 N.am     53 SER53     -0.4157
    795 H             8.8834      10.5026      12.2200 H        53 SER53      0.2719
    796 CA            7.6449       9.0631      13.2123 C.3      53 SER53     -0.0249
    797 HA            7.7305       8.5667      14.1792 H        53 SER53      0.0843
    798 CB            6.5264      10.0972      13.3314 C.3      53 SER53      0.2117
    799 HB2           6.2721      10.4777      12.3420 H        53 SER53      0.0352
    800 HB3           5.6403       9.6368      13.7700 H        53 SER53      0.0352
    801 OG            6.9609      11.1788      14.1369 O.3      53 SER53     -0.6546
    802 HG            6.4968      11.9625      13.8234 H        53 SER53      0.4275
    803 C             7.3232       8.0221      12.1452 C.2      53 SER53      0.5973
    804 O             6.9417       8.3786      11.0315 O.2      53 SER53     -0.5679
    805 N             7.5307       6.7462      12.4606 N.am     54 CYX54     -0.4157
    806 H             7.8660       6.5192      13.3837 H        54 CYX54      0.2719
    807 CA            7.2041       5.6480      11.5535 C.3      54 CYX54      0.0429
    808 HA            7.2015       6.0251      10.5352 H        54 CYX54      0.0766
    809 CB            8.2729       4.5580      11.6376 C.3      54 CYX54     -0.0790
    810 HB2           8.4205       4.2681      12.6790 H        54 CYX54      0.0910
    811 HB3           7.9084       3.6832      11.0958 H        54 CYX54      0.0910
    812 SG            9.8590       5.0445      10.9119 S.3      54 CYX54     -0.1081
    813 C             5.8184       5.0814      11.8515 C.2      54 CYX54      0.5973
    814 O             5.4769       4.8514      13.0112 O.2      54 CYX54     -0.5679
    815 N             5.0408       4.8133      10.8086 N.am     55 CYX55     -0.4157
    816 H             5.4082       4.9581       9.8727 H        55 CYX55      0.2719
    817 CA            3.6927       4.2836      10.9521 C.3      55 CYX55      0.0429
    818 HA            3.6357       3.7390      11.8962 H        55 CYX55      0.0766
    819 CB            2.6361       5.4034      11.0133 C.3      55 CYX55     -0.0790
    820 HB2           1.7791       5.1399      10.3928 H        55 CYX55      0.0910
    821 HB3           2.2881       5.4515      12.0450 H        55 CYX55      0.0910
    822 SG            3.1725       7.0802      10.5800 S.3      55 CYX55     -0.1081
    823 C             3.4080       3.2778       9.8499 C.2      55 CYX55      0.5973
    824 O             3.5631       3.5550       8.6607 O.2      55 CYX55     -0.5679
    825 N             2.9244       2.1063      10.2412 N.am     56 GLU56     -0.5163
    826 H             2.8484       1.9106      11.2298 H        56 GLU56      0.2936
    827 CA            2.5480       1.0341       9.3185 C.3      56 GLU56      0.0397
    828 HA            3.2822       0.9851       8.5128 H        56 GLU56      0.1105
    829 CB            2.5544      -0.3052      10.0440 C.3      56 GLU56      0.0560
    830 HB2           1.7092      -0.3469      10.7336 H        56 GLU56     -0.0173
    831 HB3           2.4574      -1.0997       9.3018 H        56 GLU56     -0.0173
    832 CG            3.8529      -0.4948      10.8288 C.3      56 GLU56      0.0136
    833 HG2           4.6965      -0.2589      10.1743 H        56 GLU56     -0.0425
    834 HG3           3.8743       0.1824      11.6863 H        56 GLU56     -0.0425
    835 CD            3.9791      -1.9264      11.3285 C.2      56 GLU56      0.8054
    836 OE1           2.9238      -2.5651      11.5416 O.co2    56 GLU56     -0.8188
    837 OE2           5.1406      -2.3626      11.4581 O.co2    56 GLU56     -0.8188
    838 C             1.1829       1.3084       8.6916 C.2      56 GLU56      0.5366
    839 O             0.3824       0.4124       8.4544 O.2      56 GLU56     -0.5819
    840 N             0.8837       2.5704       8.4289 N.am     57 SER57     -0.4157
    841 H             1.6178       3.2653       8.5254 H        57 SER57      0.2719
    842 CA           -0.3750       3.0056       7.8595 C.3      57 SER57     -0.0249
    843 HA           -0.9742       2.1401       7.5794 H        57 SER57      0.0843
    844 CB           -1.1797       3.8062       8.8765 C.3      57 SER57      0.2117
    845 HB2          -0.9954       3.4218       9.8813 H        57 SER57      0.0352
    846 HB3          -0.9074       4.8625       8.8326 H        57 SER57      0.0352
    847 OG           -2.5421       3.6229       8.5658 O.3      57 SER57     -0.6546
    848 HG           -2.9382       4.4877       8.3966 H        57 SER57      0.4275
    849 C            -0.0583       3.7948       6.6094 C.2      57 SER57      0.5973
    850 O             0.8805       4.5876       6.5953 O.2      57 SER57     -0.5679
    851 N            -0.7872       3.5138       5.5354 N.am     58 GLU58     -0.5163
    852 H            -1.6627       3.0363       5.6881 H        58 GLU58      0.2936
    853 CA           -0.6598       4.3099       4.3165 C.3      58 GLU58      0.0397
    854 HA            0.3089       4.1192       3.8596 H        58 GLU58      0.1105
    855 CB           -1.7847       3.9296       3.3541 C.3      58 GLU58      0.0560
    856 HB2          -1.7463       4.6149       2.5057 H        58 GLU58     -0.0173
    857 HB3          -1.6160       2.9181       2.9801 H        58 GLU58     -0.0173
    858 CG           -3.1673       3.9947       4.0389 C.3      58 GLU58      0.0136
    859 HG2          -3.3338       3.0612       4.5832 H        58 GLU58     -0.0425
    860 HG3          -3.2073       4.8097       4.7580 H        58 GLU58     -0.0425
    861 CD           -4.2862       4.2035       3.0284 C.2      58 GLU58      0.8054
    862 OE1          -4.1078       3.6921       1.8969 O.co2    58 GLU58     -0.8188
    863 OE2          -5.2880       4.8433       3.4038 O.co2    58 GLU58     -0.8188
    864 C            -0.7322       5.8051       4.6304 C.2      58 GLU58      0.5366
    865 O            -1.3404       6.1788       5.6276 O.2      58 GLU58     -0.5819
    866 N            -0.1018       6.6352       3.7924 N.am     59 VAL59     -0.4157
    867 H             0.4840       6.2275       3.0790 H        59 VAL59      0.2719
    868 CA           -0.1419       8.1023       3.8944 C.3      59 VAL59     -0.0875
    869 HA            0.7525       8.5020       3.4208 H        59 VAL59      0.0969
    870 CB           -1.3680       8.6899       3.1581 C.3      59 VAL59      0.2985
    871 HB           -1.5112       9.7183       3.4895 H        59 VAL59     -0.0297
    872 CG1          -1.1186       8.7555       1.6508 C.3      59 VAL59     -0.3192
    873 HG11         -1.1185       7.7482       1.2459 H        59 VAL59      0.0791
    874 HG12         -1.9224       9.3211       1.1791 H        59 VAL59      0.0791
    875 HG13         -0.1727       9.2550       1.4468 H        59 VAL59      0.0791
    876 CG2          -2.6857       7.9280       3.3686 C.3      59 VAL59     -0.3192
    877 HG21         -2.9112       7.8514       4.4323 H        59 VAL59      0.0791
    878 HG22         -3.5029       8.4752       2.8992 H        59 VAL59      0.0791
    879 HG23         -2.6493       6.9298       2.9346 H        59 VAL59      0.0791
    880 C            -0.0955       8.5799       5.3528 C.2      59 VAL59      0.5973
    881 O            -1.1040       8.9859       5.9206 O.2      59 VAL59     -0.5679
    882 N             1.0827       8.5396       5.9755 N.am     60 CYX60     -0.4157
    883 H             1.8828       8.1543       5.4948 H        60 CYX60      0.2719
    884 CA            1.2250       8.9008       7.3947 C.3      60 CYX60      0.0429
    885 HA            0.3108       9.3933       7.7236 H        60 CYX60      0.0766
    886 CB            1.3575       7.6332       8.2410 C.3      60 CYX60     -0.0790
    887 HB2           0.9003       7.8409       9.2080 H        60 CYX60      0.0910
    888 HB3           0.7917       6.8222       7.7808 H        60 CYX60      0.0910
    889 SG            3.0538       7.0890       8.5591 S.3      60 CYX60     -0.1081
    890 C             2.3403       9.9159       7.6695 C.2      60 CYX60      0.5973
    891 O             2.7507      10.1235       8.8066 O.2      60 CYX60     -0.5679
    892 N             2.8434      10.5580       6.6219 N.am     61 ASN61     -0.4157
    893 H             2.4794      10.3128       5.7145 H        61 ASN61      0.2719
    894 CA            4.0703      11.3437       6.6604 C.3      61 ASN61      0.0143
    895 HA            4.2478      11.6917       7.6791 H        61 ASN61      0.1048
    896 CB            5.2413      10.4540       6.2303 C.3      61 ASN61     -0.2041
    897 HB2           6.1295      11.0790       6.1415 H        61 ASN61      0.0797
    898 HB3           5.4221       9.7102       7.0045 H        61 ASN61      0.0797
    899 CG            4.9922       9.7105       4.9247 C.2      61 ASN61      0.7130
    900 OD1           4.0104       9.0094       4.7175 O.2      61 ASN61     -0.5931
    901 ND2           5.8694       9.8547       3.9711 N.am     61 ASN61     -0.9191
    902 HD21          5.7264       9.4486       3.0704 H        61 ASN61      0.4196
    903 HD22          6.6532      10.4591       4.1362 H        61 ASN61      0.4196
    904 C             3.9401      12.5879       5.7914 C.2      61 ASN61      0.5973
    905 O             4.3728      12.6212       4.6426 O.2      61 ASN61     -0.5679
    906 N             3.2792      13.5986       6.3386 N.am     62 ASN62     -0.3821
    907 H             3.0304      13.5266       7.3106 H        62 ASN62      0.2681
    908 CA            3.0957      14.8865       5.6759 C.3      62 ASN62     -0.2080
    909 HA            3.0584      14.7349       4.5969 H        62 ASN62      0.1358
    910 CB            1.7557      15.4943       6.1213 C.3      62 ASN62     -0.2299
    911 HB2           1.7812      15.7047       7.1901 H        62 ASN62      0.1023
    912 HB3           1.5891      16.4358       5.5986 H        62 ASN62      0.1023
    913 CG            0.5855      14.5886       5.8095 C.2      62 ASN62      0.7153
    914 OD1           0.0037      14.6391       4.7417 O.2      62 ASN62     -0.6010
    915 ND2           0.2221      13.7054       6.7121 N.am     62 ASN62     -0.9084
    916 HD21         -0.5602      13.1208       6.4738 H        62 ASN62      0.4150
    917 HD22          0.6510      13.6995       7.6170 H        62 ASN62      0.4150
    918 C             4.2783      15.8043       5.9439 C.2      62 ASN62      0.8050
    919 O             5.3862      15.2735       6.1337 O.2      62 ASN62     -0.8147
    920 OXT           4.0877      17.0254       5.7868 O.3      62 ASN62     -0.8147
@<TRIPOS>BOND
      1      25      26 2
      2      25      27 am
      3      18      19 ar
      4      18      22 ar
      5      16      18 ar
      6      13      16 1
      7      10      13 1
      8       7      10 1
      9       5       7 1
     10       5      25 1
     11       1       5 1
     12      44      45 2
     13      44      46 am
     14      37      40 1
     15      31      33 1
     16      31      37 1
     17      29      31 1
     18      29      44 1
     19      27      29 1
     20      54      55 2
     21      54      56 am
     22      53     344 1
     23      50      53 1
     24      48      50 1
     25      48      54 1
     26      46      48 1
     27      74      75 2
     28      74      76 am
     29      70      72 ar
     30      68      70 ar
     31      66      68 ar
     32      64      66 ar
     33      63      64 ar
     34      63      72 ar
     35      60      63 1
     36      58      60 1
     37      58      74 1
     38      56      58 1
     39      88      89 2
     40      88      90 am
     41      83      84 2
     42      83      85 am
     43      80      83 1
     44      78      80 1
     45      78      88 1
     46      76      78 1
     47     105     106 2
     48     105     107 am
     49     101     103 1
     50      99     101 1
     51      98      99 2
     52      97      98 1
     53      97     103 2
     54      94      97 1
     55      92      94 1
     56      92     105 1
     57      90      92 1
     58     122     123 2
     59     122     124 am
     60     117     118 2
     61     117     119 am
     62     114     117 1
     63     111     114 1
     64     109     111 1
     65     109     122 1
     66     107     109 1
     67     133     134 2
     68     133     135 am
     69     128     131 1
     70     126     128 1
     71     126     133 1
     72     124     126 1
     73     144     145 2
     74     144     146 am
     75     139     142 1
     76     137     139 1
     77     137     144 1
     78     135     137 1
     79     161     162 2
     80     161     163 am
     81     156     157 2
     82     156     158 am
     83     153     156 1
     84     150     153 1
     85     148     150 1
     86     148     161 1
     87     146     148 1
     88     175     176 2
     89     175     177 am
     90     173     175 1
     91     170     173 1
     92     167     170 1
     93     164     167 1
     94     163     164 1
     95     163     173 1
     96     192     193 2
     97     192     194 am
     98     187     188 2
     99     187     189 am
    100     184     187 1
    101     181     184 1
    102     179     181 1
    103     179     192 1
    104     177     179 1
    105     206     207 2
    106     206     208 am
    107     198     200 1
    108     198     204 1
    109     196     198 1
    110     196     206 1
    111     194     196 1
    112     220     221 2
    113     220     222 am
    114     212     214 1
    115     212     218 1
    116     210     212 1
    117     210     220 1
    118     208     210 1
    119     242     243 2
    120     242     244 am
    121     235     238 1
    122     232     235 1
    123     229     232 1
    124     226     229 1
    125     224     226 1
    126     224     242 1
    127     222     224 1
    128     256     257 2
    129     256     258 am
    130     248     250 1
    131     248     254 1
    132     246     248 1
    133     246     256 1
    134     244     246 1
    135     266     267 2
    136     266     268 am
    137     265     627 1
    138     262     265 1
    139     260     262 1
    140     260     266 1
    141     258     260 1
    142     277     278 2
    143     277     279 am
    144     272     275 1
    145     270     272 1
    146     270     277 1
    147     268     270 1
    148     291     292 2
    149     291     293 am
    150     289     291 1
    151     286     289 1
    152     283     286 1
    153     280     283 1
    154     279     280 1
    155     279     289 1
    156     298     299 2
    157     298     300 am
    158     295     298 1
    159     293     295 1
    160     313     314 2
    161     313     315 am
    162     310     311 ar
    163     310     312 ar
    164     307     310 1
    165     304     307 1
    166     302     304 1
    167     302     313 1
    168     300     302 1
    169     324     325 2
    170     324     326 am
    171     319     322 1
    172     317     319 1
    173     317     324 1
    174     315     317 1
    175     335     336 2
    176     335     337 am
    177     330     333 1
    178     328     330 1
    179     328     335 1
    180     326     328 1
    181     345     346 2
    182     345     347 am
    183     341     344 1
    184     339     341 1
    185     339     345 1
    186     337     339 1
    187     366     367 2
    188     366     368 am
    189     362     364 ar
    190     359     360 1
    191     359     362 ar
    192     357     359 ar
    193     355     357 ar
    194     354     355 ar
    195     354     364 ar
    196     351     354 1
    197     349     351 1
    198     349     366 1
    199     347     349 1
    200     383     384 2
    201     383     385 am
    202     379     381 1
    203     377     379 1
    204     376     377 2
    205     375     376 1
    206     375     381 2
    207     372     375 1
    208     370     372 1
    209     370     383 1
    210     368     370 1
    211     405     406 2
    212     405     407 am
    213     398     401 1
    214     395     398 1
    215     392     395 1
    216     389     392 1
    217     387     389 1
    218     387     405 1
    219     385     387 1
    220     422     423 2
    221     422     424 am
    222     417     418 2
    223     417     419 am
    224     414     417 1
    225     411     414 1
    226     409     411 1
    227     409     422 1
    228     407     409 1
    229     446     447 2
    230     446     448 am
    231     443     445 ar
    232     441     443 ar
    233     439     441 ar
    234     437     439 ar
    235     436     437 ar
    236     436     445 ar
    237     434     436 1
    238     432     434 1
    239     431     432 2
    240     431     445 1
    241     428     431 1
    242     426     428 1
    243     426     446 1
    244     424     426 1
    245     457     458 2
    246     457     459 am
    247     452     455 1
    248     450     452 1
    249     450     457 1
    250     448     450 1
    251     469     470 2
    252     469     471 am
    253     466     467 ar
    254     466     468 ar
    255     463     466 1
    256     461     463 1
    257     461     469 1
    258     459     461 1
    259     489     490 2
    260     489     491 am
    261     485     487 ar
    262     483     485 ar
    263     481     483 ar
    264     479     481 ar
    265     478     479 ar
    266     478     487 ar
    267     475     478 1
    268     473     475 1
    269     473     489 1
    270     471     473 1
    271     513     514 2
    272     513     515 am
    273     506     507 ar
    274     506     510 ar
    275     504     506 ar
    276     501     504 1
    277     498     501 1
    278     495     498 1
    279     493     495 1
    280     493     513 1
    281     491     493 1
    282     520     521 2
    283     520     522 am
    284     517     520 1
    285     515     517 1
    286     534     535 2
    287     534     536 am
    288     526     528 1
    289     526     532 1
    290     524     526 1
    291     524     534 1
    292     522     524 1
    293     553     554 2
    294     553     555 am
    295     546     549 1
    296     540     542 1
    297     540     546 1
    298     538     540 1
    299     538     553 1
    300     536     538 1
    301     572     573 2
    302     572     574 am
    303     565     568 1
    304     559     561 1
    305     559     565 1
    306     557     559 1
    307     557     572 1
    308     555     557 1
    309     587     588 2
    310     587     589 am
    311     584     585 ar
    312     584     586 ar
    313     581     584 1
    314     578     581 1
    315     576     578 1
    316     576     587 1
    317     574     576 1
    318     611     612 2
    319     611     613 am
    320     604     605 ar
    321     604     608 ar
    322     602     604 ar
    323     599     602 1
    324     596     599 1
    325     593     596 1
    326     591     593 1
    327     591     611 1
    328     589     591 1
    329     618     619 2
    330     618     620 am
    331     615     618 1
    332     613     615 1
    333     628     629 2
    334     628     630 am
    335     624     627 1
    336     622     624 1
    337     622     628 1
    338     620     622 1
    339     635     636 2
    340     635     637 am
    341     632     635 1
    342     630     632 1
    343     645     646 2
    344     645     647 am
    345     644     812 1
    346     641     644 1
    347     639     641 1
    348     639     645 1
    349     637     639 1
    350     659     660 2
    351     659     661 am
    352     657     659 1
    353     654     657 1
    354     651     654 1
    355     648     651 1
    356     647     648 1
    357     647     657 1
    358     673     674 2
    359     673     675 am
    360     665     667 1
    361     665     671 1
    362     663     665 1
    363     663     673 1
    364     661     663 1
    365     689     690 2
    366     689     691 am
    367     679     681 1
    368     679     685 1
    369     677     679 1
    370     677     689 1
    371     675     677 1
    372     711     712 2
    373     711     713 am
    374     704     707 1
    375     701     704 1
    376     698     701 1
    377     695     698 1
    378     693     695 1
    379     693     711 1
    380     691     693 1
    381     725     726 2
    382     725     727 am
    383     723     725 1
    384     720     723 1
    385     717     720 1
    386     714     717 1
    387     713     714 1
    388     713     723 1
    389     732     733 2
    390     732     734 am
    391     729     732 1
    392     727     729 1
    393     751     752 2
    394     751     753 am
    395     744     747 1
    396     738     740 1
    397     738     744 1
    398     736     738 1
    399     736     751 1
    400     734     736 1
    401     773     774 2
    402     773     775 am
    403     766     769 1
    404     763     766 1
    405     760     763 1
    406     757     760 1
    407     755     757 1
    408     755     773 1
    409     753     755 1
    410     792     793 2
    411     792     794 am
    412     782     784 1
    413     782     788 1
    414     779     782 1
    415     777     779 1
    416     777     792 1
    417     775     777 1
    418     803     804 2
    419     803     805 am
    420     798     801 1
    421     796     798 1
    422     796     803 1
    423     794     796 1
    424     813     814 2
    425     813     815 am
    426     809     812 1
    427     807     809 1
    428     807     813 1
    429     805     807 1
    430     823     824 2
    431     823     825 am
    432     822     889 1
    433     819     822 1
    434     817     819 1
    435     817     823 1
    436     815     817 1
    437     838     839 2
    438     838     840 am
    439     835     836 ar
    440     835     837 ar
    441     832     835 1
    442     829     832 1
    443     827     829 1
    444     827     838 1
    445     825     827 1
    446     849     850 2
    447     849     851 am
    448     844     847 1
    449     842     844 1
    450     842     849 1
    451     840     842 1
    452     864     865 2
    453     864     866 am
    454     861     862 ar
    455     861     863 ar
    456     858     861 1
    457     855     858 1
    458     853     855 1
    459     853     864 1
    460     851     853 1
    461     880     881 2
    462     880     882 am
    463     870     872 1
    464     870     876 1
    465     868     870 1
    466     868     880 1
    467     866     868 1
    468     890     891 2
    469     890     892 am
    470     886     889 1
    471     884     886 1
    472     884     890 1
    473     882     884 1
    474     904     905 2
    475     904     906 am
    476     899     900 2
    477     899     901 am
    478     896     899 1
    479     894     896 1
    480     894     904 1
    481     892     894 1
    482     918     919 2
    483     918     920 1
    484     913     914 2
    485     913     915 am
    486     910     913 1
    487     908     910 1
    488     908     918 1
    489     906     908 1
    490      22      23 1
    491      22      24 1
    492      19      20 1
    493      19      21 1
    494      16      17 1
    495      13      14 1
    496      13      15 1
    497      10      11 1
    498      10      12 1
    499       7       8 1
    500       7       9 1
    501       5       6 1
    502       1       2 1
    503       1       3 1
    504       1       4 1
    505      40      41 1
    506      40      42 1
    507      40      43 1
    508      37      38 1
    509      37      39 1
    510      33      34 1
    511      33      35 1
    512      33      36 1
    513      31      32 1
    514      29      30 1
    515      27      28 1
    516      50      51 1
    517      50      52 1
    518      48      49 1
    519      46      47 1
    520      72      73 1
    521      70      71 1
    522      68      69 1
    523      66      67 1
    524      64      65 1
    525      60      61 1
    526      60      62 1
    527      58      59 1
    528      56      57 1
    529      85      86 1
    530      85      87 1
    531      80      81 1
    532      80      82 1
    533      78      79 1
    534      76      77 1
    535     103     104 1
    536     101     102 1
    537      99     100 1
    538      94      95 1
    539      94      96 1
    540      92      93 1
    541      90      91 1
    542     119     120 1
    543     119     121 1
    544     114     115 1
    545     114     116 1
    546     111     112 1
    547     111     113 1
    548     109     110 1
    549     107     108 1
    550     131     132 1
    551     128     129 1
    552     128     130 1
    553     126     127 1
    554     124     125 1
    555     142     143 1
    556     139     140 1
    557     139     141 1
    558     137     138 1
    559     135     136 1
    560     158     159 1
    561     158     160 1
    562     153     154 1
    563     153     155 1
    564     150     151 1
    565     150     152 1
    566     148     149 1
    567     146     147 1
    568     173     174 1
    569     170     171 1
    570     170     172 1
    571     167     168 1
    572     167     169 1
    573     164     165 1
    574     164     166 1
    575     189     190 1
    576     189     191 1
    577     184     185 1
    578     184     186 1
    579     181     182 1
    580     181     183 1
    581     179     180 1
    582     177     178 1
    583     204     205 1
    584     200     201 1
    585     200     202 1
    586     200     203 1
    587     198     199 1
    588     196     197 1
    589     194     195 1
    590     218     219 1
    591     214     215 1
    592     214     216 1
    593     214     217 1
    594     212     213 1
    595     210     211 1
    596     208     209 1
    597     238     239 1
    598     238     240 1
    599     238     241 1
    600     235     236 1
    601     235     237 1
    602     232     233 1
    603     232     234 1
    604     229     230 1
    605     229     231 1
    606     226     227 1
    607     226     228 1
    608     224     225 1
    609     222     223 1
    610     254     255 1
    611     250     251 1
    612     250     252 1
    613     250     253 1
    614     248     249 1
    615     246     247 1
    616     244     245 1
    617     262     263 1
    618     262     264 1
    619     260     261 1
    620     258     259 1
    621     275     276 1
    622     272     273 1
    623     272     274 1
    624     270     271 1
    625     268     269 1
    626     289     290 1
    627     286     287 1
    628     286     288 1
    629     283     284 1
    630     283     285 1
    631     280     281 1
    632     280     282 1
    633     295     296 1
    634     295     297 1
    635     293     294 1
    636     307     308 1
    637     307     309 1
    638     304     305 1
    639     304     306 1
    640     302     303 1
    641     300     301 1
    642     322     323 1
    643     319     320 1
    644     319     321 1
    645     317     318 1
    646     315     316 1
    647     333     334 1
    648     330     331 1
    649     330     332 1
    650     328     329 1
    651     326     327 1
    652     341     342 1
    653     341     343 1
    654     339     340 1
    655     337     338 1
    656     364     365 1
    657     362     363 1
    658     360     361 1
    659     357     358 1
    660     355     356 1
    661     351     352 1
    662     351     353 1
    663     349     350 1
    664     347     348 1
    665     381     382 1
    666     379     380 1
    667     377     378 1
    668     372     373 1
    669     372     374 1
    670     370     371 1
    671     368     369 1
    672     401     402 1
    673     401     403 1
    674     401     404 1
    675     398     399 1
    676     398     400 1
    677     395     396 1
    678     395     397 1
    679     392     393 1
    680     392     394 1
    681     389     390 1
    682     389     391 1
    683     387     388 1
    684     385     386 1
    685     419     420 1
    686     419     421 1
    687     414     415 1
    688     414     416 1
    689     411     412 1
    690     411     413 1
    691     409     410 1
    692     407     408 1
    693     443     444 1
    694     441     442 1
    695     439     440 1
    696     437     438 1
    697     434     435 1
    698     432     433 1
    699     428     429 1
    700     428     430 1
    701     426     427 1
    702     424     425 1
    703     455     456 1
    704     452     453 1
    705     452     454 1
    706     450     451 1
    707     448     449 1
    708     463     464 1
    709     463     465 1
    710     461     462 1
    711     459     460 1
    712     487     488 1
    713     485     486 1
    714     483     484 1
    715     481     482 1
    716     479     480 1
    717     475     476 1
    718     475     477 1
    719     473     474 1
    720     471     472 1
    721     510     511 1
    722     510     512 1
    723     507     508 1
    724     507     509 1
    725     504     505 1
    726     501     502 1
    727     501     503 1
    728     498     499 1
    729     498     500 1
    730     495     496 1
    731     495     497 1
    732     493     494 1
    733     491     492 1
    734     517     518 1
    735     517     519 1
    736     515     516 1
    737     532     533 1
    738     528     529 1
    739     528     530 1
    740     528     531 1
    741     526     527 1
    742     524     525 1
    743     522     523 1
    744     549     550 1
    745     549     551 1
    746     549     552 1
    747     546     547 1
    748     546     548 1
    749     542     543 1
    750     542     544 1
    751     542     545 1
    752     540     541 1
    753     538     539 1
    754     536     537 1
    755     568     569 1
    756     568     570 1
    757     568     571 1
    758     565     566 1
    759     565     567 1
    760     561     562 1
    761     561     563 1
    762     561     564 1
    763     559     560 1
    764     557     558 1
    765     555     556 1
    766     581     582 1
    767     581     583 1
    768     578     579 1
    769     578     580 1
    770     576     577 1
    771     574     575 1
    772     608     609 1
    773     608     610 1
    774     605     606 1
    775     605     607 1
    776     602     603 1
    777     599     600 1
    778     599     601 1
    779     596     597 1
    780     596     598 1
    781     593     594 1
    782     593     595 1
    783     591     592 1
    784     589     590 1
    785     615     616 1
    786     615     617 1
    787     613     614 1
    788     624     625 1
    789     624     626 1
    790     622     623 1
    791     620     621 1
    792     632     633 1
    793     632     634 1
    794     630     631 1
    795     641     642 1
    796     641     643 1
    797     639     640 1
    798     637     638 1
    799     657     658 1
    800     654     655 1
    801     654     656 1
    802     651     652 1
    803     651     653 1
    804     648     649 1
    805     648     650 1
    806     671     672 1
    807     667     668 1
    808     667     669 1
    809     667     670 1
    810     665     666 1
    811     663     664 1
    812     661     662 1
    813     685     686 1
    814     685     687 1
    815     685     688 1
    816     681     682 1
    817     681     683 1
    818     681     684 1
    819     679     680 1
    820     677     678 1
    821     675     676 1
    822     707     708 1
    823     707     709 1
    824     707     710 1
    825     704     705 1
    826     704     706 1
    827     701     702 1
    828     701     703 1
    829     698     699 1
    830     698     700 1
    831     695     696 1
    832     695     697 1
    833     693     694 1
    834     691     692 1
    835     723     724 1
    836     720     721 1
    837     720     722 1
    838     717     718 1
    839     717     719 1
    840     714     715 1
    841     714     716 1
    842     729     730 1
    843     729     731 1
    844     727     728 1
    845     747     748 1
    846     747     749 1
    847     747     750 1
    848     744     745 1
    849     744     746 1
    850     740     741 1
    851     740     742 1
    852     740     743 1
    853     738     739 1
    854     736     737 1
    855     734     735 1
    856     769     770 1
    857     769     771 1
    858     769     772 1
    859     766     767 1
    860     766     768 1
    861     763     764 1
    862     763     765 1
    863     760     761 1
    864     760     762 1
    865     757     758 1
    866     757     759 1
    867     755     756 1
    868     753     754 1
    869     788     789 1
    870     788     790 1
    871     788     791 1
    872     784     785 1
    873     784     786 1
    874     784     787 1
    875     782     783 1
    876     779     780 1
    877     779     781 1
    878     777     778 1
    879     775     776 1
    880     801     802 1
    881     798     799 1
    882     798     800 1
    883     796     797 1
    884     794     795 1
    885     809     810 1
    886     809     811 1
    887     807     808 1
    888     805     806 1
    889     819     820 1
    890     819     821 1
    891     817     818 1
    892     815     816 1
    893     832     833 1
    894     832     834 1
    895     829     830 1
    896     829     831 1
    897     827     828 1
    898     825     826 1
    899     847     848 1
    900     844     845 1
    901     844     846 1
    902     842     843 1
    903     840     841 1
    904     858     859 1
    905     858     860 1
    906     855     856 1
    907     855     857 1
    908     853     854 1
    909     851     852 1
    910     876     877 1
    911     876     878 1
    912     876     879 1
    913     872     873 1
    914     872     874 1
    915     872     875 1
    916     870     871 1
    917     868     869 1
    918     866     867 1
    919     886     887 1
    920     886     888 1
    921     884     885 1
    922     882     883 1
    923     901     902 1
    924     901     903 1
    925     896     897 1
    926     896     898 1
    927     894     895 1
    928     892     893 1
    929     915     916 1
    930     915     917 1
    931     910     911 1
    932     910     912 1
    933     908     909 1
    934     906     907 1
@<TRIPOS>SUBSTRUCTURE
      1 ARG1           1 RESIDUE    4    A ARG
      2 ILE2          27 RESIDUE    4    A ILE
      3 CYX3          46 RESIDUE    4    A CYX
      4 PHE4          56 RESIDUE    4    A PHE
      5 ASN5          76 RESIDUE    4    A ASN
      6 HIE6          90 RESIDUE    4    A HIE
      7 GLN7         107 RESIDUE    4    A GLN
      8 SER8         124 RESIDUE    4    A SER
      9 SER9         135 RESIDUE    4    A SER
     10 GLN10        146 RESIDUE    4    A GLN
     11 PRO11        163 RESIDUE    4    A PRO
     12 GLN12        177 RESIDUE    4    A GLN
     13 THR13        194 RESIDUE    4    A THR
     14 THR14        208 RESIDUE    4    A THR
     15 LYS15        222 RESIDUE    4    A LYS
     16 THR16        244 RESIDUE    4    A THR
     17 CYX17        258 RESIDUE    4    A CYX
     18 SER18        268 RESIDUE    4    A SER
     19 PRO19        279 RESIDUE    4    A PRO
     20 GLY20        293 RESIDUE    4    A GLY
     21 GLU21        300 RESIDUE    4    A GLU
     22 SER22        315 RESIDUE    4    A SER
     23 SER23        326 RESIDUE    4    A SER
     24 CYX24        337 RESIDUE    4    A CYX
     25 TYR25        347 RESIDUE    4    A TYR
     26 HIE26        368 RESIDUE    4    A HIE
     27 LYS27        385 RESIDUE    4    A LYS
     28 GLN28        407 RESIDUE    4    A GLN
     29 TRP29        424 RESIDUE    4    A TRP
     30 SER30        448 RESIDUE    4    A SER
     31 ASP31        459 RESIDUE    4    A ASP
     32 PHE32        471 RESIDUE    4    A PHE
     33 ARG33        491 RESIDUE    4    A ARG
     34 GLY34        515 RESIDUE    4    A GLY
     35 THR35        522 RESIDUE    4    A THR
     36 ILE36        536 RESIDUE    4    A ILE
     37 ILE37        555 RESIDUE    4    A ILE
     38 GLU38        574 RESIDUE    4    A GLU
     39 ARG39        589 RESIDUE    4    A ARG
     40 GLY40        613 RESIDUE    4    A GLY
     41 CYX41        620 RESIDUE    4    A CYX
     42 GLY42        630 RESIDUE    4    A GLY
     43 CYX43        637 RESIDUE    4    A CYX
     44 PRO44        647 RESIDUE    4    A PRO
     45 THR45        661 RESIDUE    4    A THR
     46 VAL46        675 RESIDUE    4    A VAL
     47 LYS47        691 RESIDUE    4    A LYS
     48 PRO48        713 RESIDUE    4    A PRO
     49 GLY49        727 RESIDUE    4    A GLY
     50 ILE50        734 RESIDUE    4    A ILE
     51 LYS51        753 RESIDUE    4    A LYS
     52 LEU52        775 RESIDUE    4    A LEU
     53 SER53        794 RESIDUE    4    A SER
     54 CYX54        805 RESIDUE    4    A CYX
     55 CYX55        815 RESIDUE    4    A CYX
     56 GLU56        825 RESIDUE    4    A GLU
     57 SER57        840 RESIDUE    4    A SER
     58 GLU58        851 RESIDUE    4    A GLU
     59 VAL59        866 RESIDUE    4    A VAL
     60 CYX60        882 RESIDUE    4    A CYX
     61 ASN61        892 RESIDUE    4    A ASN
     62 ASN62        906 RESIDUE    4    A ASN
