# Supplementary material for: Improved Structure-Based Histidine pKa Prediction for pH-Responsive Protein Design
Source: J Chem Inf Model. 2025 Jan 18;65(3):1560–9. doi: 10.1021/acs.jcim.4c01957 (PMC11815838; doi:10.1021/acs.jcim.4c01957)
Supplement: Supplementary file 3 — ci4c01957_si_003.zip [file ci4c01957_si_003.zip › structures/prep_mol2/1ERT_B_prep.mol2]

@<TRIPOS>MOLECULE
Cpptraj generated mol2 file.
 1632  1647   105     0     0
SMALL
USER_CHARGES


@<TRIPOS>ATOM
      1 N            39.4122      15.0271      24.5695 N.am      1 MET1       0.1592
      2 H1           40.3458      14.9972      24.1853 H         1 MET1       0.1984
      3 H2           39.0129      14.0940      24.5189 H         1 MET1       0.1984
      4 H3           39.4211      15.2911      25.5438 H         1 MET1       0.1984
      5 CA           38.5783      15.9654      23.7791 C.3       1 MET1       0.0221
      6 HA           37.5485      15.5998      23.8028 H         1 MET1       0.1116
      7 CB           38.5840      17.3917      24.3705 C.3       1 MET1       0.0865
      8 HB2          39.0069      17.3825      25.3762 H         1 MET1       0.0125
      9 HB3          39.2133      18.0358      23.7549 H         1 MET1       0.0125
     10 CG           37.1771      18.0024      24.4464 C.3       1 MET1       0.0334
     11 HG2          37.2683      19.0872      24.5127 H         1 MET1       0.0292
     12 HG3          36.6418      17.7726      23.5243 H         1 MET1       0.0292
     13 SD           36.1850      17.4341      25.8520 S.3       1 MET1      -0.2774
     14 CE           36.5820      18.6687      27.1222 C.3       1 MET1      -0.0341
     15 HE1          36.2834      19.6590      26.7781 H         1 MET1       0.0597
     16 HE2          36.0316      18.4285      28.0329 H         1 MET1       0.0597
     17 HE3          37.6504      18.6578      27.3345 H         1 MET1       0.0597
     18 C            39.0634      15.9678      22.3256 C.2       1 MET1       0.6123
     19 O            40.2148      15.5926      22.0937 O.2       1 MET1      -0.5713
     20 N            38.2318      16.3948      21.3711 N.am      2 VAL2      -0.4157
     21 H            37.3037      16.6989      21.6318 H         2 VAL2       0.2719
     22 CA           38.5373      16.3790      19.9259 C.3       2 VAL2      -0.0875
     23 HA           39.2341      15.5667      19.7272 H         2 VAL2       0.0969
     24 CB           37.2606      16.0813      19.1161 C.3       2 VAL2       0.2985
     25 HB           36.5056      16.8348      19.3434 H         2 VAL2      -0.0297
     26 CG1          37.5261      16.0965      17.6098 C.3       2 VAL2      -0.3192
     27 HG11         38.3420      15.4183      17.3592 H         2 VAL2       0.0791
     28 HG12         36.6316      15.7826      17.0692 H         2 VAL2       0.0791
     29 HG13         37.7764      17.1020      17.2688 H         2 VAL2       0.0791
     30 CG2          36.6998      14.7039      19.4882 C.3       2 VAL2      -0.3192
     31 HG21         36.4038      14.6784      20.5338 H         2 VAL2       0.0791
     32 HG22         35.8150      14.4933      18.8885 H         2 VAL2       0.0791
     33 HG23         37.4335      13.9239      19.2941 H         2 VAL2       0.0791
     34 C            39.1908      17.6873      19.4605 C.2       2 VAL2       0.5973
     35 O            38.6459      18.7673      19.6710 O.2       2 VAL2      -0.5679
     36 N            40.3734      17.6033      18.8504 N.am      3 LYS3      -0.3479
     37 H            40.7290      16.6719      18.6521 H         3 LYS3       0.2747
     38 CA           41.1749      18.7481      18.3929 C.3       3 LYS3      -0.2400
     39 HA           40.9385      19.6301      18.9897 H         3 LYS3       0.1426
     40 CB           42.6650      18.3972      18.5634 C.3       3 LYS3      -0.0094
     41 HB2          42.8863      17.5680      17.8928 H         3 LYS3       0.0362
     42 HB3          43.2770      19.2472      18.2572 H         3 LYS3       0.0362
     43 CG           43.0290      17.9933      20.0079 C.3       3 LYS3       0.0187
     44 HG2          43.0757      18.8854      20.6335 H         3 LYS3       0.0103
     45 HG3          42.2561      17.3480      20.4241 H         3 LYS3       0.0103
     46 CD           44.3351      17.1905      20.0899 C.3       3 LYS3      -0.0479
     47 HD2          44.1908      16.4003      20.8254 H         3 LYS3       0.0621
     48 HD3          44.5431      16.7073      19.1365 H         3 LYS3       0.0621
     49 CE           45.5505      18.0191      20.5002 C.3       3 LYS3      -0.0143
     50 HE2          46.4493      17.4128      20.3437 H         3 LYS3       0.1135
     51 HE3          45.6244      18.8912      19.8400 H         3 LYS3       0.1135
     52 NZ           45.4611      18.4351      21.9211 N.4       3 LYS3      -0.3854
     53 HZ1          45.4115      17.6300      22.5292 H         3 LYS3       0.3400
     54 HZ2          46.2859      18.9742      22.1605 H         3 LYS3       0.3400
     55 HZ3          44.6490      19.0184      22.0693 H         3 LYS3       0.3400
     56 C            40.8318      19.0542      16.9270 C.2       3 LYS3       0.7341
     57 O            41.1299      18.2368      16.0631 O.2       3 LYS3      -0.5894
     58 N            40.2182      20.2038      16.6546 N.am      4 GLN4      -0.4157
     59 H            39.9657      20.8171      17.4100 H         4 GLN4       0.2719
     60 CA           39.8841      20.6411      15.2892 C.3       4 GLN4      -0.0031
     61 HA           39.4278      19.8111      14.7432 H         4 GLN4       0.0850
     62 CB           38.8550      21.7803      15.3844 C.3       4 GLN4      -0.0036
     63 HB2          38.0270      21.4768      16.0272 H         4 GLN4       0.0171
     64 HB3          39.3317      22.6440      15.8500 H         4 GLN4       0.0171
     65 CG           38.3033      22.2154      14.0174 C.3       4 GLN4      -0.0645
     66 HG2          37.7986      23.1757      14.1269 H         4 GLN4       0.0352
     67 HG3          39.1257      22.3633      13.3192 H         4 GLN4       0.0352
     68 CD           37.2996      21.2325      13.4211 C.2       4 GLN4       0.6951
     69 OE1          36.5168      20.6194      14.1366 O.2       4 GLN4      -0.6086
     70 NE2          37.2884      21.0989      12.1174 N.am      4 GLN4      -0.9407
     71 HE21         36.5977      20.5062      11.6896 H         4 GLN4       0.4251
     72 HE22         37.7882      21.7971      11.5463 H         4 GLN4       0.4251
     73 C            41.1474      21.0957      14.5338 C.2       4 GLN4       0.5973
     74 O            41.8409      22.0075      14.9937 O.2       4 GLN4      -0.5679
     75 N            41.4869      20.4496      13.4184 N.am      5 ILE5      -0.4157
     76 H            40.8435      19.7556      13.0354 H         5 ILE5       0.2719
     77 CA           42.6929      20.7499      12.6346 C.3       5 ILE5      -0.0597
     78 HA           43.4099      21.2822      13.2543 H         5 ILE5       0.0869
     79 CB           43.3351      19.4328      12.1538 C.3       5 ILE5       0.1303
     80 HB           42.5505      18.8428      11.6818 H         5 ILE5       0.0187
     81 CG2          44.4306      19.6546      11.0939 C.3       5 ILE5      -0.3204
     82 HG21         45.1980      20.3353      11.4596 H         5 ILE5       0.0882
     83 HG22         44.8734      18.6975      10.8366 H         5 ILE5       0.0882
     84 HG23         43.9931      20.0592      10.1785 H         5 ILE5       0.0882
     85 CG1          43.8802      18.6035      13.3371 C.3       5 ILE5      -0.0430
     86 HG12         43.0472      18.3337      13.9873 H         5 ILE5       0.0236
     87 HG13         44.2851      17.6728      12.9395 H         5 ILE5       0.0236
     88 CD1          44.9665      19.2736      14.1960 C.3       5 ILE5      -0.0660
     89 HD11         44.5639      20.1449      14.7118 H         5 ILE5       0.0186
     90 HD12         45.3191      18.5650      14.9453 H         5 ILE5       0.0186
     91 HD13         45.8118      19.5707      13.5772 H         5 ILE5       0.0186
     92 C            42.3518      21.6607      11.4589 C.2       5 ILE5       0.5973
     93 O            41.6017      21.2561      10.5864 O.2       5 ILE5      -0.5679
     94 N            42.9740      22.8412      11.4009 N.am      6 GLU6      -0.5163
     95 H            43.4745      23.1489      12.2141 H         6 GLU6       0.2936
     96 CA           42.6929      23.8435      10.3532 C.3       6 GLU6       0.0397
     97 HA           41.9697      23.4326       9.6446 H         6 GLU6       0.1105
     98 CB           42.0534      25.0854      11.0003 C.3       6 GLU6       0.0560
     99 HB2          42.7198      25.4600      11.7797 H         6 GLU6      -0.0173
    100 HB3          41.9420      25.8754      10.2570 H         6 GLU6      -0.0173
    101 CG           40.6716      24.8121      11.6192 C.3       6 GLU6       0.0136
    102 HG2          40.7899      24.1069      12.4460 H         6 GLU6      -0.0425
    103 HG3          40.3023      25.7471      12.0477 H         6 GLU6      -0.0425
    104 CD           39.6374      24.2766      10.6149 C.2       6 GLU6       0.8054
    105 OE1          39.8512      24.5311       9.4103 O.co2     6 GLU6      -0.8188
    106 OE2          38.6885      23.6248      11.1145 O.co2     6 GLU6      -0.8188
    107 C            43.9183      24.1963       9.4892 C.2       6 GLU6       0.5366
    108 O            44.0109      25.2684       8.8967 O.2       6 GLU6      -0.5819
    109 N            44.9372      23.3295       9.4631 N.am      7 SER7      -0.4157
    110 H            44.7985      22.4504       9.9399 H         7 SER7       0.2719
    111 CA           46.0425      23.4159       8.4985 C.3       7 SER7      -0.0249
    112 HA           45.6119      23.5608       7.5048 H         7 SER7       0.0843
    113 CB           46.9887      24.5969       8.7934 C.3       7 SER7       0.2117
    114 HB2          47.7588      24.6385       8.0217 H         7 SER7       0.0352
    115 HB3          46.4392      25.5395       8.7624 H         7 SER7       0.0352
    116 OG           47.6168      24.4595      10.0553 O.3       7 SER7      -0.6546
    117 HG           46.9380      24.7113      10.6954 H         7 SER7       0.4275
    118 C            46.8755      22.1400       8.4814 C.2       7 SER7       0.5973
    119 O            46.9411      21.3914       9.4611 O.2       7 SER7      -0.5679
    120 N            47.6271      21.9558       7.3944 N.am      8 LYS8      -0.3479
    121 H            47.4116      22.5085       6.5713 H         8 LYS8       0.2747
    122 CA           48.6768      20.9403       7.2905 C.3       8 LYS8      -0.2400
    123 HA           48.2286      19.9565       7.4346 H         8 LYS8       0.1426
    124 CB           49.2327      21.0356       5.8688 C.3       8 LYS8      -0.0094
    125 HB2          48.4037      20.9083       5.1690 H         8 LYS8       0.0362
    126 HB3          49.6678      22.0240       5.7067 H         8 LYS8       0.0362
    127 CG           50.2785      19.9648       5.5748 C.3       8 LYS8       0.0187
    128 HG2          51.1472      20.1181       6.2157 H         8 LYS8       0.0103
    129 HG3          49.8577      18.9744       5.7587 H         8 LYS8       0.0103
    130 CD           50.6798      20.0879       4.1031 C.3       8 LYS8      -0.0479
    131 HD2          49.8056      19.8966       3.4735 H         8 LYS8       0.0621
    132 HD3          51.0387      21.0951       3.8866 H         8 LYS8       0.0621
    133 CE           51.7548      19.0667       3.7451 C.3       8 LYS8      -0.0143
    134 HE2          51.3650      18.0631       3.9509 H         8 LYS8       0.1135
    135 HE3          51.9079      19.1023       2.6595 H         8 LYS8       0.1135
    136 NZ           53.0292      19.2924       4.4714 N.4       8 LYS8      -0.3854
    137 HZ1          52.9343      19.1130       5.4658 H         8 LYS8       0.3400
    138 HZ2          53.7157      18.6322       4.1303 H         8 LYS8       0.3400
    139 HZ3          53.3608      20.2288       4.3089 H         8 LYS8       0.3400
    140 C            49.7566      21.1002       8.3644 C.2       8 LYS8       0.7341
    141 O            50.1703      20.1176       8.9704 O.2       8 LYS8      -0.5894
    142 N            50.1768      22.3333       8.6485 N.am      9 THR9      -0.4157
    143 H            49.8132      23.0942       8.0971 H         9 THR9       0.2719
    144 CA           51.1096      22.6520       9.7400 C.3       9 THR9      -0.0389
    145 HA           52.0379      22.1079       9.5784 H         9 THR9       0.1007
    146 CB           51.4498      24.1520       9.7254 C.3       9 THR9       0.3654
    147 HB           50.5287      24.7358       9.7463 H         9 THR9       0.0043
    148 CG2          52.3393      24.5975      10.8830 C.3       9 THR9      -0.2438
    149 HG21         53.2503      23.9975      10.9125 H         9 THR9       0.0642
    150 HG22         52.6032      25.6491      10.7713 H         9 THR9       0.0642
    151 HG23         51.8143      24.4795      11.8318 H         9 THR9       0.0642
    152 OG1          52.1561      24.4386       8.5372 O.3       9 THR9      -0.6761
    153 HG1          52.5413      25.3139       8.6413 H         9 THR9       0.4102
    154 C            50.5622      22.1935      11.0958 C.2       9 THR9       0.5973
    155 O            51.2558      21.4723      11.8020 O.2       9 THR9      -0.5679
    156 N            49.3020      22.4896      11.4264 N.am     10 ALA10     -0.4157
    157 H            48.7336      23.0446      10.7959 H        10 ALA10      0.2719
    158 CA           48.6963      22.0204      12.6738 C.3      10 ALA10      0.0337
    159 HA           49.3366      22.3175      13.5072 H        10 ALA10      0.0823
    160 CB           47.3353      22.7060      12.8420 C.3      10 ALA10     -0.1825
    161 HB1          46.6777      22.4468      12.0105 H        10 ALA10      0.0603
    162 HB2          46.8732      22.3775      13.7742 H        10 ALA10      0.0603
    163 HB3          47.4694      23.7878      12.8795 H        10 ALA10      0.0603
    164 C            48.5639      20.4848      12.7332 C.2      10 ALA10      0.5973
    165 O            48.7058      19.9032      13.8068 O.2      10 ALA10     -0.5679
    166 N            48.3046      19.8145      11.6033 N.am     11 PHE11     -0.4157
    167 H            48.1116      20.3428      10.7597 H        11 PHE11      0.2719
    168 CA           48.2337      18.3483      11.5436 C.3      11 PHE11     -0.0024
    169 HA           47.5145      18.0050      12.2879 H        11 PHE11      0.0978
    170 CB           47.7540      17.9104      10.1509 C.3      11 PHE11     -0.0343
    171 HB2          46.8635      18.4767       9.8844 H        11 PHE11      0.0295
    172 HB3          48.5126      18.1640       9.4116 H        11 PHE11      0.0295
    173 CG           47.4257      16.4328      10.0295 C.ar     11 PHE11      0.0118
    174 CD1          46.2997      15.9100      10.6910 C.ar     11 PHE11     -0.1256
    175 HD1          45.6846      16.5500      11.3055 H        11 PHE11      0.1330
    176 CE1          45.9500      14.5587      10.5324 C.ar     11 PHE11     -0.1704
    177 HE1          45.0737      14.1753      11.0316 H        11 PHE11      0.1430
    178 CZ           46.7209      13.7207       9.7095 C.ar     11 PHE11     -0.1072
    179 HZ           46.4450      12.6837       9.5729 H        11 PHE11      0.1297
    180 CE2          47.8504      14.2365       9.0538 C.ar     11 PHE11     -0.1704
    181 HE2          48.4372      13.5955       8.4101 H        11 PHE11      0.1430
    182 CD2          48.2059      15.5875       9.2170 C.ar     11 PHE11     -0.1256
    183 HD2          49.0689      15.9780       8.6987 H        11 PHE11      0.1330
    184 C            49.5819      17.6945      11.8682 C.2      11 PHE11      0.5973
    185 O            49.6559      16.8076      12.7150 O.2      11 PHE11     -0.5679
    186 N            50.6464      18.1735      11.2188 N.am     12 GLN12     -0.4157
    187 H            50.4937      18.9123      10.5420 H        12 GLN12      0.2719
    188 CA           52.0194      17.7268      11.4575 C.3      12 GLN12     -0.0031
    189 HA           52.0905      16.6550      11.2651 H        12 GLN12      0.0850
    190 CB           52.9783      18.4741      10.5237 C.3      12 GLN12     -0.0036
    191 HB2          52.8427      19.5449      10.6769 H        12 GLN12      0.0171
    192 HB3          54.0050      18.2194      10.7920 H        12 GLN12      0.0171
    193 CG           52.7648      18.1323       9.0417 C.3      12 GLN12     -0.0645
    194 HG2          53.0125      17.0805       8.8940 H        12 GLN12      0.0352
    195 HG3          51.7236      18.2625       8.7659 H        12 GLN12      0.0352
    196 CD           53.6231      18.9652       8.0942 C.2      12 GLN12      0.6951
    197 OE1          54.1298      18.4825       7.0953 O.2      12 GLN12     -0.6086
    198 NE2          53.8104      20.2479       8.3140 N.am     12 GLN12     -0.9407
    199 HE21         54.5119      20.7134       7.7698 H        12 GLN12      0.4251
    200 HE22         53.4690      20.6378       9.1776 H        12 GLN12      0.4251
    201 C            52.4481      17.9635      12.9074 C.2      12 GLN12      0.5973
    202 O            52.9392      17.0336      13.5375 O.2      12 GLN12     -0.5679
    203 N            52.2106      19.1653      13.4477 N.am     13 GLU13     -0.5163
    204 H            51.8316      19.9044      12.8660 H        13 GLU13      0.2936
    205 CA           52.5385      19.4980      14.8466 C.3      13 GLU13      0.0397
    206 HA           53.6111      19.3865      15.0265 H        13 GLU13      0.1105
    207 CB           52.1326      20.9504      15.1663 C.3      13 GLU13      0.0560
    208 HB2          51.0898      21.0709      14.8676 H        13 GLU13     -0.0173
    209 HB3          52.1630      21.1123      16.2442 H        13 GLU13     -0.0173
    210 CG           52.9468      22.0498      14.4571 C.3      13 GLU13      0.0136
    211 HG2          53.2384      21.6965      13.4662 H        13 GLU13     -0.0425
    212 HG3          52.2753      22.8993      14.3058 H        13 GLU13     -0.0425
    213 CD           54.2016      22.5685      15.1858 C.2      13 GLU13      0.8054
    214 OE1          54.4980      22.1124      16.3104 O.co2    13 GLU13     -0.8188
    215 OE2          54.8337      23.4702      14.5862 O.co2    13 GLU13     -0.8188
    216 C            51.8050      18.5701      15.8246 C.2      13 GLU13      0.5366
    217 O            52.3827      18.0881      16.7957 O.2      13 GLU13     -0.5819
    218 N            50.5232      18.2756      15.5703 N.am     14 ALA14     -0.4157
    219 H            50.0699      18.6945      14.7679 H        14 ALA14      0.2719
    220 CA           49.7533      17.3905      16.4351 C.3      14 ALA14      0.0337
    221 HA           49.8379      17.7563      17.4588 H        14 ALA14      0.0823
    222 CB           48.2791      17.4320      16.0185 C.3      14 ALA14     -0.1825
    223 HB1          48.1741      17.0877      14.9888 H        14 ALA14      0.0603
    224 HB2          47.6959      16.7877      16.6748 H        14 ALA14      0.0603
    225 HB3          47.9074      18.4548      16.0913 H        14 ALA14      0.0603
    226 C            50.2828      15.9504      16.4228 C.2      14 ALA14      0.5973
    227 O            50.2717      15.3010      17.4704 O.2      14 ALA14     -0.5679
    228 N            50.7032      15.4313      15.2650 N.am     15 LEU15     -0.4157
    229 H            50.6950      16.0140      14.4356 H        15 LEU15      0.2719
    230 CA           51.2790      14.0888      15.1829 C.3      15 LEU15     -0.0518
    231 HA           50.6347      13.3935      15.7189 H        15 LEU15      0.0922
    232 CB           51.3875      13.6394      13.7169 C.3      15 LEU15     -0.1102
    233 HB2          51.9361      14.4087      13.1706 H        15 LEU15      0.0457
    234 HB3          51.9938      12.7326      13.6896 H        15 LEU15      0.0457
    235 CG           50.0705      13.3517      12.9709 C.3      15 LEU15      0.3531
    236 HG           49.4375      14.2366      12.9700 H        15 LEU15     -0.0361
    237 CD1          50.4127      12.9816      11.5275 C.3      15 LEU15     -0.4121
    238 HD11         51.0609      12.1054      11.5030 H        15 LEU15      0.1000
    239 HD12         49.4952      12.7708      10.9774 H        15 LEU15      0.1000
    240 HD13         50.9167      13.8215      11.0494 H        15 LEU15      0.1000
    241 CD2          49.2793      12.1867      13.5695 C.3      15 LEU15     -0.4121
    242 HD21         48.9590      12.4506      14.5738 H        15 LEU15      0.1000
    243 HD22         48.3957      11.9927      12.9619 H        15 LEU15      0.1000
    244 HD23         49.9010      11.2942      13.6008 H        15 LEU15      0.1000
    245 C            52.6546      14.0144      15.8659 C.2      15 LEU15      0.5973
    246 O            52.9721      12.9659      16.4248 O.2      15 LEU15     -0.5679
    247 N            53.4335      15.1001      15.8605 N.am     16 ASP16     -0.5163
    248 H            53.1366      15.9149      15.3370 H        16 ASP16      0.2936
    249 CA           54.6936      15.2079      16.6112 C.3      16 ASP16      0.0381
    250 HA           55.3094      14.3324      16.4006 H        16 ASP16      0.0880
    251 CB           55.4709      16.4459      16.1262 C.3      16 ASP16     -0.0303
    252 HB2          55.5964      16.3828      15.0433 H        16 ASP16     -0.0122
    253 HB3          54.8978      17.3481      16.3415 H        16 ASP16     -0.0122
    254 CG           56.8530      16.5562      16.7833 C.2      16 ASP16      0.7994
    255 OD1          56.9250      17.1179      17.8977 O.co2    16 ASP16     -0.8014
    256 OD2          57.8244      16.0552      16.1715 O.co2    16 ASP16     -0.8014
    257 C            54.4401      15.2301      18.1332 C.2      16 ASP16      0.5366
    258 O            54.8966      14.3502      18.8674 O.2      16 ASP16     -0.5819
    259 N            53.5961      16.1519      18.6163 N.am     17 ALA17     -0.4157
    260 H            53.2770      16.8700      17.9715 H        17 ALA17      0.2719
    261 CA           53.3211      16.3266      20.0475 C.3      17 ALA17      0.0337
    262 HA           54.2797      16.4390      20.5580 H        17 ALA17      0.0823
    263 CB           52.5205      17.6210      20.2338 C.3      17 ALA17     -0.1825
    264 HB1          51.5644      17.5438      19.7151 H        17 ALA17      0.0603
    265 HB2          52.3547      17.8045      21.2954 H        17 ALA17      0.0603
    266 HB3          53.0836      18.4570      19.8135 H        17 ALA17      0.0603
    267 C            52.5819      15.1478      20.7130 C.2      17 ALA17      0.5973
    268 O            52.5126      15.0723      21.9445 O.2      17 ALA17     -0.5679
    269 N            51.9844      14.2309      19.9427 N.am     18 ALA18     -0.4157
    270 H            52.0512      14.3362      18.9370 H        18 ALA18      0.2719
    271 CA           51.3307      13.0454      20.5014 C.3      18 ALA18      0.0337
    272 HA           50.6039      13.3682      21.2450 H        18 ALA18      0.0823
    273 CB           50.5874      12.3001      19.3900 C.3      18 ALA18     -0.1825
    274 HB1          51.2985      11.9673      18.6316 H        18 ALA18      0.0603
    275 HB2          50.0754      11.4295      19.8021 H        18 ALA18      0.0603
    276 HB3          49.8590      12.9631      18.9230 H        18 ALA18      0.0603
    277 C            52.3242      12.1060      21.2044 C.2      18 ALA18      0.5973
    278 O            51.9159      11.3469      22.0933 O.2      18 ALA18     -0.5679
    279 N            53.6058      12.1513      20.8224 N.am     19 GLY19     -0.4157
    280 H            53.8758      12.8110      20.0954 H        19 GLY19      0.2719
    281 CA           54.6483      11.2844      21.3576 C.3      19 GLY19     -0.0252
    282 HA2          55.5983      11.5414      20.8868 H        19 GLY19      0.0698
    283 HA3          54.7433      11.4525      22.4305 H        19 GLY19      0.0698
    284 C            54.3627       9.8038      21.0859 C.2      19 GLY19      0.5973
    285 O            54.3223       9.3541      19.9414 O.2      19 GLY19     -0.5679
    286 N            54.1784       9.0354      22.1604 N.am     20 ASP20     -0.5163
    287 H            54.2594       9.4675      23.0658 H        20 ASP20      0.2936
    288 CA           53.9075       7.5895      22.1267 C.3      20 ASP20      0.0381
    289 HA           54.4635       7.1504      21.2975 H        20 ASP20      0.0880
    290 CB           54.4260       6.9626      23.4471 C.3      20 ASP20     -0.0303
    291 HB2          54.9337       7.7216      24.0468 H        20 ASP20     -0.0122
    292 HB3          53.5815       6.6099      24.0423 H        20 ASP20     -0.0122
    293 CG           55.4069       5.7984      23.2253 C.2      20 ASP20      0.7994
    294 OD1          54.9574       4.6709      22.9387 O.co2    20 ASP20     -0.8014
    295 OD2          56.6349       6.0322      23.2196 O.co2    20 ASP20     -0.8014
    296 C            52.4136       7.2527      21.9030 C.2      20 ASP20      0.5366
    297 O            52.0697       6.1062      21.6142 O.2      20 ASP20     -0.5819
    298 N            51.4920       8.2152      22.0493 N.am     21 LYS21     -0.3479
    299 H            51.8068       9.1739      22.1570 H        21 LYS21      0.2747
    300 CA           50.0489       7.9144      22.0801 C.3      21 LYS21     -0.2400
    301 HA           49.8926       7.0449      22.7230 H        21 LYS21      0.1426
    302 CB           49.2646       9.0892      22.6448 C.3      21 LYS21     -0.0094
    303 HB2          49.4591       9.9501      22.0006 H        21 LYS21      0.0362
    304 HB3          48.1969       8.8638      22.5889 H        21 LYS21      0.0362
    305 CG           49.6110       9.4301      24.0957 C.3      21 LYS21      0.0187
    306 HG2          49.1945       8.6810      24.7704 H        21 LYS21      0.0103
    307 HG3          50.6899       9.5070      24.2363 H        21 LYS21      0.0103
    308 CD           48.9714      10.7933      24.3327 C.3      21 LYS21     -0.0479
    309 HD2          49.4218      11.5124      23.6436 H        21 LYS21      0.0621
    310 HD3          47.8996      10.7245      24.1327 H        21 LYS21      0.0621
    311 CE           49.1769      11.2795      25.7559 C.3      21 LYS21     -0.0143
    312 HE2          48.6459      10.6070      26.4387 H        21 LYS21      0.1135
    313 HE3          50.2461      11.2392      25.9915 H        21 LYS21      0.1135
    314 NZ           48.6736      12.6643      25.8666 N.4      21 LYS21     -0.3854
    315 HZ1          47.6939      12.6902      25.6169 H        21 LYS21      0.3400
    316 HZ2          48.8027      13.0010      26.8135 H        21 LYS21      0.3400
    317 HZ3          49.2040      13.2554      25.2378 H        21 LYS21      0.3400
    318 C            49.4833       7.5818      20.7015 C.2      21 LYS21      0.7341
    319 O            49.9354       8.0961      19.6815 O.2      21 LYS21     -0.5894
    320 N            48.4252       6.7672      20.6859 N.am     22 LEU22     -0.4157
    321 H            48.0563       6.4608      21.5743 H        22 LEU22      0.2719
    322 CA           47.6029       6.5756      19.4908 C.3      22 LEU22     -0.0518
    323 HA           48.2451       6.2689      18.6638 H        22 LEU22      0.0922
    324 CB           46.5507       5.4826      19.7576 C.3      22 LEU22     -0.1102
    325 HB2          47.0421       4.5767      20.1008 H        22 LEU22      0.0457
    326 HB3          45.9149       5.8240      20.5739 H        22 LEU22      0.0457
    327 CG           45.6451       5.1092      18.5682 C.3      22 LEU22      0.3531
    328 HG           45.1320       5.9947      18.1939 H        22 LEU22     -0.0361
    329 CD1          46.4393       4.4645      17.4315 C.3      22 LEU22     -0.4121
    330 HD11         47.0446       3.6422      17.8139 H        22 LEU22      0.1000
    331 HD12         45.7494       4.0651      16.6929 H        22 LEU22      0.1000
    332 HD13         47.0790       5.1995      16.9500 H        22 LEU22      0.1000
    333 CD2          44.5945       4.1089      19.0470 C.3      22 LEU22     -0.4121
    334 HD21         43.9926       4.5461      19.8442 H        22 LEU22      0.1000
    335 HD22         43.9337       3.8394      18.2240 H        22 LEU22      0.1000
    336 HD23         45.0728       3.2013      19.4227 H        22 LEU22      0.1000
    337 C            46.9296       7.8995      19.1206 C.2      22 LEU22      0.5973
    338 O            46.3909       8.5905      19.9912 O.2      22 LEU22     -0.5679
    339 N            46.9238       8.2190      17.8330 N.am     23 VAL23     -0.4157
    340 H            47.4639       7.6439      17.1929 H        23 VAL23      0.2719
    341 CA           46.1523       9.3245      17.2669 C.3      23 VAL23     -0.0875
    342 HA           45.6587       9.8687      18.0684 H        23 VAL23      0.0969
    343 CB           47.0436      10.3168      16.5012 C.3      23 VAL23      0.2985
    344 HB           47.3991       9.8517      15.5866 H        23 VAL23     -0.0297
    345 CG1          46.2373      11.5616      16.1317 C.3      23 VAL23     -0.3192
    346 HG11         45.8097      12.0102      17.0275 H        23 VAL23      0.0791
    347 HG12         46.8887      12.2835      15.6421 H        23 VAL23      0.0791
    348 HG13         45.4334      11.2994      15.4436 H        23 VAL23      0.0791
    349 CG2          48.2624      10.7632      17.3173 C.3      23 VAL23     -0.3192
    350 HG21         48.9260       9.9170      17.4980 H        23 VAL23      0.0791
    351 HG22         48.8272      11.5195      16.7734 H        23 VAL23      0.0791
    352 HG23         47.9474      11.1715      18.2746 H        23 VAL23      0.0791
    353 C            45.0913       8.7383      16.3489 C.2      23 VAL23      0.5973
    354 O            45.4348       7.9626      15.4584 O.2      23 VAL23     -0.5679
    355 N            43.8311       9.1098      16.5660 N.am     24 VAL24     -0.4157
    356 H            43.6515       9.7457      17.3388 H        24 VAL24      0.2719
    357 CA           42.6823       8.7870      15.7092 C.3      24 VAL24     -0.0875
    358 HA           42.9638       8.0308      14.9744 H        24 VAL24      0.0969
    359 CB           41.4715       8.2788      16.5197 C.3      24 VAL24      0.2985
    360 HB           41.0422       9.1020      17.0917 H        24 VAL24     -0.0297
    361 CG1          40.3956       7.7235      15.5797 C.3      24 VAL24     -0.3192
    362 HG11         40.7959       6.8953      14.9936 H        24 VAL24      0.0791
    363 HG12         39.5449       7.3726      16.1623 H        24 VAL24      0.0791
    364 HG13         40.0512       8.5014      14.8969 H        24 VAL24      0.0791
    365 CG2          41.8592       7.1838      17.5159 C.3      24 VAL24     -0.3192
    366 HG21         42.5520       7.5808      18.2541 H        24 VAL24      0.0791
    367 HG22         40.9710       6.8324      18.0386 H        24 VAL24      0.0791
    368 HG23         42.3296       6.3529      16.9937 H        24 VAL24      0.0791
    369 C            42.2815      10.0667      14.9916 C.2      24 VAL24      0.5973
    370 O            42.0118      11.0709      15.6530 O.2      24 VAL24     -0.5679
    371 N            42.2615      10.0551      13.6660 N.am     25 VAL25     -0.4157
    372 H            42.5256       9.2028      13.1790 H        25 VAL25      0.2719
    373 CA           41.8266      11.1948      12.8556 C.3      25 VAL25     -0.0875
    374 HA           41.6804      12.0727      13.4831 H        25 VAL25      0.0969
    375 CB           42.8569      11.5389      11.7673 C.3      25 VAL25      0.2985
    376 HB           42.8539      10.7572      11.0056 H        25 VAL25     -0.0297
    377 CG1          42.4876      12.8684      11.1013 C.3      25 VAL25     -0.3192
    378 HG11         42.5243      13.6807      11.8242 H        25 VAL25      0.0791
    379 HG12         43.1744      13.0754      10.2817 H        25 VAL25      0.0791
    380 HG13         41.4824      12.8195      10.6777 H        25 VAL25      0.0791
    381 CG2          44.2842      11.6303      12.3250 C.3      25 VAL25     -0.3192
    382 HG21         44.6013      10.6626      12.7111 H        25 VAL25      0.0791
    383 HG22         44.9700      11.9181      11.5308 H        25 VAL25      0.0791
    384 HG23         44.3177      12.3670      13.1220 H        25 VAL25      0.0791
    385 C            40.4984      10.8380      12.2181 C.2      25 VAL25      0.5973
    386 O            40.4290       9.8188      11.5366 O.2      25 VAL25     -0.5679
    387 N            39.4691      11.6435      12.4388 N.am     26 ASP26     -0.5163
    388 H            39.5991      12.4552      13.0376 H        26 ASP26      0.2936
    389 CA           38.2014      11.5710      11.7062 C.3      26 ASP26      0.0381
    390 HA           38.0404      10.5700      11.2999 H        26 ASP26      0.0880
    391 CB           37.0474      11.8778      12.6733 C.3      26 ASP26     -0.0303
    392 HB2          37.0560      11.1172      13.4514 H        26 ASP26     -0.0122
    393 HB3          37.2329      12.8393      13.1534 H        26 ASP26     -0.0122
    394 CG           35.6399      11.9020      12.0527 C.2      26 ASP26      0.7994
    395 OD1          35.4866      11.5801      10.8505 O.co2    26 ASP26     -0.8014
    396 OD2          34.6952      12.2026      12.8156 O.co2    26 ASP26     -0.8014
    397 C            38.2694      12.5656      10.5459 C.2      26 ASP26      0.5366
    398 O            38.3541      13.7766      10.7666 O.2      26 ASP26     -0.5819
    399 N            38.3162      12.0539       9.3168 N.am     27 PHE27     -0.4157
    400 H            38.2403      11.0476       9.2229 H        27 PHE27      0.2719
    401 CA           38.1449      12.8673       8.1156 C.3      27 PHE27     -0.0024
    402 HA           38.4960      13.8809       8.3016 H        27 PHE27      0.0978
    403 CB           38.9340      12.2864       6.9427 C.3      27 PHE27     -0.0343
    404 HB2          38.6632      11.2397       6.8068 H        27 PHE27      0.0295
    405 HB3          38.6417      12.8200       6.0383 H        27 PHE27      0.0295
    406 CG           40.4300      12.4008       7.0946 C.ar     27 PHE27      0.0118
    407 CD1          41.0784      13.5801       6.6889 C.ar     27 PHE27     -0.1256
    408 HD1          40.5009      14.4148       6.3130 H        27 PHE27      0.1330
    409 CE1          42.4743      13.6765       6.7789 C.ar     27 PHE27     -0.1704
    410 HE1          42.9575      14.5835       6.4565 H        27 PHE27      0.1430
    411 CZ           43.2236      12.6050       7.2926 C.ar     27 PHE27     -0.1072
    412 HZ           44.2966      12.6836       7.3788 H        27 PHE27      0.1297
    413 CE2          42.5753      11.4312       7.7075 C.ar     27 PHE27     -0.1704
    414 HE2          43.1579      10.6204       8.1127 H        27 PHE27      0.1430
    415 CD2          41.1770      11.3270       7.6105 C.ar     27 PHE27     -0.1256
    416 HD2          40.6727      10.4343       7.9502 H        27 PHE27      0.1330
    417 C            36.6647      12.9132       7.7649 C.2      27 PHE27      0.5973
    418 O            36.0958      11.8863       7.3702 O.2      27 PHE27     -0.5679
    419 N            36.0584      14.0892       7.8508 N.am     28 SER28     -0.4157
    420 H            36.5922      14.9053       8.1437 H        28 SER28      0.2719
    421 CA           34.6189      14.2576       7.6952 C.3      28 SER28     -0.0249
    422 HA           34.1837      13.3292       7.3335 H        28 SER28      0.0843
    423 CB           34.0081      14.5368       9.0769 C.3      28 SER28      0.2117
    424 HB2          32.9218      14.5077       9.0209 H        28 SER28      0.0352
    425 HB3          34.3556      13.7918       9.7951 H        28 SER28      0.0352
    426 OG           34.4166      15.8214       9.4832 O.3      28 SER28     -0.6546
    427 HG           34.3913      15.9888      10.4476 H        28 SER28      0.4275
    428 C            34.2981      15.3439       6.6669 C.2      28 SER28      0.5973
    429 O            35.1714      16.0410       6.1618 O.2      28 SER28     -0.5679
    430 N            33.0205      15.4306       6.3096 N.am     29 ALA29     -0.4157
    431 H            32.3546      14.9421       6.8779 H        29 ALA29      0.2719
    432 CA           32.4804      16.4508       5.4282 C.3      29 ALA29      0.0337
    433 HA           33.1334      17.3312       5.4294 H        29 ALA29      0.0823
    434 CB           32.3503      15.9114       4.0020 C.3      29 ALA29     -0.1825
    435 HB1          31.5831      15.1410       3.9479 H        29 ALA29      0.0603
    436 HB2          32.0913      16.7454       3.3564 H        29 ALA29      0.0603
    437 HB3          33.3064      15.5057       3.6714 H        29 ALA29      0.0603
    438 C            31.1158      16.8342       5.9807 C.2      29 ALA29      0.5973
    439 O            30.3389      15.9552       6.3869 O.2      29 ALA29     -0.5679
    440 N            30.7938      18.1209       5.9611 N.am     30 THR30     -0.4157
    441 H            31.5188      18.7800       5.6727 H        30 THR30      0.2719
    442 CA           29.5437      18.6559       6.5317 C.3      30 THR30     -0.0389
    443 HA           29.4863      18.3595       7.5787 H        30 THR30      0.1007
    444 CB           29.5743      20.1886       6.4698 C.3      30 THR30      0.3654
    445 HB           28.5900      20.5606       6.7538 H        30 THR30      0.0043
    446 CG2          30.5936      20.7779       7.4348 C.3      30 THR30     -0.2438
    447 HG21         31.6014      20.5068       7.1232 H        30 THR30      0.0642
    448 HG22         30.5198      21.8650       7.4335 H        30 THR30      0.0642
    449 HG23         30.4262      20.4082       8.4454 H        30 THR30      0.0642
    450 OG1          29.8580      20.6309       5.1582 O.3      30 THR30     -0.6761
    451 HG1          30.8238      20.7279       5.0614 H        30 THR30      0.4102
    452 C            28.2775      18.1402       5.8309 C.2      30 THR30      0.5973
    453 O            27.2239      17.9255       6.4497 O.2      30 THR30     -0.5679
    454 N            28.3683      17.8885       4.5259 N.am     31 TRP31     -0.4157
    455 H            29.2381      18.1399       4.0696 H        31 TRP31      0.2719
    456 CA           27.2667      17.3946       3.6983 C.3      31 TRP31     -0.0275
    457 HA           26.3558      17.9235       3.9763 H        31 TRP31      0.1123
    458 CB           27.5816      17.7506       2.2430 C.3      31 TRP31     -0.0050
    459 HB2          26.7886      17.3568       1.6061 H        31 TRP31      0.0339
    460 HB3          27.5566      18.8374       2.1440 H        31 TRP31      0.0339
    461 CG           28.8931      17.2679       1.7162 C.2      31 TRP31     -0.1415
    462 CD1          30.0322      17.9972       1.6491 C.2      31 TRP31     -0.1638
    463 HD1          30.1597      19.0288       1.9712 H        31 TRP31      0.2062
    464 NE1          31.0339      17.2374       1.0935 N.pl3    31 TRP31     -0.3418
    465 HE1          31.9821      17.6012       0.9835 H        31 TRP31      0.3412
    466 CE2          30.5929      15.9622       0.8093 C.ar     31 TRP31      0.1380
    467 CZ2          31.2156      14.8334       0.2688 C.ar     31 TRP31     -0.2601
    468 HZ2          32.2563      14.8798      -0.0192 H        31 TRP31      0.1572
    469 CH2          30.4692      13.6543       0.1017 C.ar     31 TRP31     -0.1134
    470 HH2          30.9370      12.7800      -0.3308 H        31 TRP31      0.1417
    471 CZ3          29.1139      13.6134       0.4768 C.ar     31 TRP31     -0.1972
    472 HZ3          28.5459      12.7051       0.3316 H        31 TRP31      0.1447
    473 CE3          28.4922      14.7540       1.0146 C.ar     31 TRP31     -0.2387
    474 HE3          27.4444      14.7279       1.2714 H        31 TRP31      0.1700
    475 CD2          29.2206      15.9497       1.1968 C.ar     31 TRP31      0.1243
    476 C            26.9809      15.8972       3.8778 C.2      31 TRP31      0.5973
    477 O            25.9063      15.4173       3.5091 O.2      31 TRP31     -0.5679
    478 N            27.9088      15.1439       4.4633 N.am     32 CYS32     -0.4157
    479 H            28.7453      15.5901       4.8267 H        32 CYS32      0.2719
    480 CA           27.8091      13.6984       4.5091 C.3      32 CYS32      0.0213
    481 HA           27.2760      13.3644       3.6173 H        32 CYS32      0.1124
    482 CB           29.2230      13.1463       4.4022 C.3      32 CYS32     -0.1231
    483 HB2          29.7383      13.6302       3.5679 H        32 CYS32      0.1112
    484 HB3          29.7760      13.3291       5.3237 H        32 CYS32      0.1112
    485 SG           29.0704      11.3833       4.0554 S.3      32 CYS32     -0.3119
    486 HG           30.2347      11.2461       3.4101 H        32 CYS32      0.1933
    487 C            27.0188      13.2258       5.7426 C.2      32 CYS32      0.5973
    488 O            27.4219      13.4212       6.8885 O.2      32 CYS32     -0.5679
    489 N            25.8542      12.6062       5.5203 N.am     33 GLY33     -0.4157
    490 H            25.5640      12.5014       4.5590 H        33 GLY33      0.2719
    491 CA           24.9513      12.1254       6.5794 C.3      33 GLY33     -0.0252
    492 HA2          24.5110      12.9867       7.0799 H        33 GLY33      0.0698
    493 HA3          24.1475      11.5473       6.1227 H        33 GLY33      0.0698
    494 C            25.6138      11.2435       7.6553 C.2      33 GLY33      0.5973
    495 O            25.5655      11.6182       8.8288 O.2      33 GLY33     -0.5679
    496 N            26.2600      10.1129       7.3063 N.am     34 PRO34     -0.2548
    497 CD           26.2889       9.4908       5.9917 C.3      34 PRO34      0.0192
    498 HD2          26.3021      10.2040       5.1710 H        34 PRO34      0.0391
    499 HD3          25.4384       8.8143       5.8898 H        34 PRO34      0.0391
    500 CG           27.5865       8.6970       5.9828 C.3      34 PRO34      0.0189
    501 HG2          28.4346       9.3537       5.7984 H        34 PRO34      0.0213
    502 HG3          27.5617       7.8846       5.2561 H        34 PRO34      0.0213
    503 CB           27.6666       8.1790       7.4138 C.3      34 PRO34     -0.0070
    504 HB2          28.7008       7.9942       7.7050 H        34 PRO34      0.0253
    505 HB3          27.0846       7.2604       7.5004 H        34 PRO34      0.0253
    506 CA           27.0077       9.2791       8.2552 C.3      34 PRO34     -0.0266
    507 HA           26.2997       8.8033       8.9325 H        34 PRO34      0.0641
    508 C            28.0364      10.0325       9.1189 C.2      34 PRO34      0.5896
    509 O            28.1805       9.6764      10.2873 O.2      34 PRO34     -0.5748
    510 N            28.6816      11.0955       8.6208 N.am     35 CYS35     -0.4157
    511 H            28.5604      11.3500       7.6525 H        35 CYS35      0.2719
    512 CA           29.6002      11.9178       9.4228 C.3      35 CYS35      0.0213
    513 HA           30.3753      11.2796       9.8537 H        35 CYS35      0.1124
    514 CB           30.2847      12.9726       8.5420 C.3      35 CYS35     -0.1231
    515 HB2          29.5562      13.6365       8.0747 H        35 CYS35      0.1112
    516 HB3          30.9408      13.5776       9.1728 H        35 CYS35      0.1112
    517 SG           31.2866      12.1532       7.2839 S.3      35 CYS35     -0.3119
    518 HG           31.8923      13.2448       6.8070 H        35 CYS35      0.1933
    519 C            28.8802      12.5996      10.5928 C.2      35 CYS35      0.5973
    520 O            29.3296      12.5347      11.7352 O.2      35 CYS35     -0.5679
    521 N            27.7028      13.1844      10.3373 N.am     36 LYS36     -0.3479
    522 H            27.3748      13.1712       9.3782 H        36 LYS36      0.2747
    523 CA           26.8831      13.8375      11.3750 C.3      36 LYS36     -0.2400
    524 HA           27.5064      14.5537      11.9150 H        36 LYS36      0.1426
    525 CB           25.7055      14.5788      10.7109 C.3      36 LYS36     -0.0094
    526 HB2          25.1195      13.8832      10.1098 H        36 LYS36      0.0362
    527 HB3          25.0616      14.9867      11.4921 H        36 LYS36      0.0362
    528 CG           26.2047      15.7369       9.8283 C.3      36 LYS36      0.0187
    529 HG2          26.7793      16.4150      10.4611 H        36 LYS36      0.0103
    530 HG3          26.8792      15.3548       9.0606 H        36 LYS36      0.0103
    531 CD           25.1083      16.5608       9.1337 C.3      36 LYS36     -0.0479
    532 HD2          24.3505      16.8571       9.8605 H        36 LYS36      0.0621
    533 HD3          25.5920      17.4649       8.7571 H        36 LYS36      0.0621
    534 CE           24.4572      15.8261       7.9527 C.3      36 LYS36     -0.0143
    535 HE2          25.2467      15.2819       7.4204 H        36 LYS36      0.1135
    536 HE3          23.7360      15.0982       8.3351 H        36 LYS36      0.1135
    537 NZ           23.8130      16.7856       7.0208 N.4      36 LYS36     -0.3854
    538 HZ1          24.5329      17.4086       6.6603 H        36 LYS36      0.3400
    539 HZ2          23.3950      16.3054       6.2344 H        36 LYS36      0.3400
    540 HZ3          23.1133      17.3412       7.4938 H        36 LYS36      0.3400
    541 C            26.3915      12.8268      12.4135 C.2      36 LYS36      0.7341
    542 O            26.3955      13.1034      13.6097 O.2      36 LYS36     -0.5894
    543 N            26.0161      11.6424      11.9327 N.am     37 MET37     -0.4157
    544 H            26.0823      11.5284      10.9293 H        37 MET37      0.2719
    545 CA           25.5117      10.5097      12.7134 C.3      37 MET37     -0.0237
    546 HA           24.5980      10.8133      13.2257 H        37 MET37      0.0880
    547 CB           25.1935       9.3680      11.7164 C.3      37 MET37      0.0342
    548 HB2          25.2773       9.7321      10.6950 H        37 MET37      0.0241
    549 HB3          25.9468       8.5859      11.8228 H        37 MET37      0.0241
    550 CG           23.8162       8.7036      11.8429 C.3      37 MET37      0.0018
    551 HG2          23.8455       7.7656      11.2873 H        37 MET37      0.0440
    552 HG3          23.6526       8.4551      12.8919 H        37 MET37      0.0440
    553 SD           22.3724       9.6396      11.2468 S.3      37 MET37     -0.2737
    554 CE           22.6656       9.7804       9.4633 C.3      37 MET37     -0.0536
    555 HE1          22.8033       8.7876       9.0341 H        37 MET37      0.0684
    556 HE2          21.8037      10.2566       8.9951 H        37 MET37      0.0684
    557 HE3          23.5479      10.3850       9.2883 H        37 MET37      0.0684
    558 C            26.5293      10.0448      13.7765 C.2      37 MET37      0.5973
    559 O            26.1532       9.7664      14.9172 O.2      37 MET37     -0.5679
    560 N            27.8164       9.9479      13.4135 N.am     38 ILE38     -0.4157
    561 H            28.0703      10.1585      12.4534 H        38 ILE38      0.2719
    562 CA           28.8716       9.4512      14.3103 C.3      38 ILE38     -0.0597
    563 HA           28.3791       8.8075      15.0371 H        38 ILE38      0.0869
    564 CB           29.8675       8.5625      13.5365 C.3      38 ILE38      0.1303
    565 HB           29.2895       7.9645      12.8327 H        38 ILE38      0.0187
    566 CG2          30.8929       9.3860      12.7357 C.3      38 ILE38     -0.3204
    567 HG21         31.5738       9.9274      13.3966 H        38 ILE38      0.0882
    568 HG22         31.4838       8.7286      12.1029 H        38 ILE38      0.0882
    569 HG23         30.3852      10.1031      12.0927 H        38 ILE38      0.0882
    570 CG1          30.5463       7.5870      14.5262 C.3      38 ILE38     -0.0430
    571 HG12         31.3000       8.1158      15.1102 H        38 ILE38      0.0236
    572 HG13         29.8014       7.1876      15.2151 H        38 ILE38      0.0236
    573 CD1          31.2241       6.3914      13.8606 C.3      38 ILE38     -0.0660
    574 HD11         32.0130       6.7207      13.1875 H        38 ILE38      0.0186
    575 HD12         31.6569       5.7487      14.6267 H        38 ILE38      0.0186
    576 HD13         30.4835       5.8181      13.3064 H        38 ILE38      0.0186
    577 C            29.5766      10.5273      15.1486 C.2      38 ILE38      0.5973
    578 O            30.2541      10.1740      16.1141 O.2      38 ILE38     -0.5679
    579 N            29.3833      11.8217      14.8726 N.am     39 LYS39     -0.3479
    580 H            28.8864      12.0618      14.0233 H        39 LYS39      0.2747
    581 CA           30.1118      12.8837      15.5826 C.3      39 LYS39     -0.2400
    582 HA           31.1743      12.6934      15.3951 H        39 LYS39      0.1426
    583 CB           29.7600      14.2536      14.9830 C.3      39 LYS39     -0.0094
    584 HB2          29.2774      14.1383      14.0106 H        39 LYS39      0.0362
    585 HB3          29.0837      14.7883      15.6469 H        39 LYS39      0.0362
    586 CG           31.0557      15.0448      14.7838 C.3      39 LYS39      0.0187
    587 HG2          31.6681      14.9703      15.6795 H        39 LYS39      0.0103
    588 HG3          31.6178      14.5912      13.9650 H        39 LYS39      0.0103
    589 CD           30.8186      16.5214      14.4485 C.3      39 LYS39     -0.0479
    590 HD2          31.7864      16.9765      14.2139 H        39 LYS39      0.0621
    591 HD3          30.2032      16.5908      13.5497 H        39 LYS39      0.0621
    592 CE           30.1503      17.2989      15.5898 C.3      39 LYS39     -0.0143
    593 HE2          30.0324      18.3365      15.2622 H        39 LYS39      0.1135
    594 HE3          29.1574      16.8823      15.7771 H        39 LYS39      0.1135
    595 NZ           30.9816      17.2523      16.8135 N.4      39 LYS39     -0.3854
    596 HZ1          31.8966      17.6281      16.5875 H        39 LYS39      0.3400
    597 HZ2          30.5774      17.7748      17.5746 H        39 LYS39      0.3400
    598 HZ3          31.1469      16.2925      17.1068 H        39 LYS39      0.3400
    599 C            29.9659      12.8594      17.1189 C.2      39 LYS39      0.7341
    600 O            30.9792      12.8946      17.8016 O.2      39 LYS39     -0.5894
    601 N            28.7646      12.7436      17.7177 N.am     40 PRO40     -0.2548
    602 CD           27.4452      12.8232      17.1148 C.3      40 PRO40      0.0192
    603 HD2          27.1347      11.8321      16.7801 H        40 PRO40      0.0391
    604 HD3          27.4052      13.5240      16.2825 H        40 PRO40      0.0391
    605 CG           26.5392      13.2992      18.2469 C.3      40 PRO40      0.0189
    606 HG2          25.5016      13.0067      18.0839 H        40 PRO40      0.0213
    607 HG3          26.6229      14.3815      18.3577 H        40 PRO40      0.0213
    608 CB           27.1439      12.6033      19.4653 C.3      40 PRO40     -0.0070
    609 HB2          26.7922      11.5708      19.5061 H        40 PRO40      0.0253
    610 HB3          26.8983      13.1254      20.3909 H        40 PRO40      0.0253
    611 CA           28.6465      12.6516      19.1732 C.3      40 PRO40     -0.0266
    612 HA           29.0650      13.5565      19.6166 H        40 PRO40      0.0641
    613 C            29.3823      11.4399      19.7542 C.2      40 PRO40      0.5896
    614 O            30.0457      11.5767      20.7723 O.2      40 PRO40     -0.5748
    615 N            29.3176      10.2751      19.0977 N.am     41 PHE41     -0.4157
    616 H            28.8819      10.2597      18.1893 H        41 PHE41      0.2719
    617 CA           30.0306       9.0780      19.5572 C.3      41 PHE41     -0.0024
    618 HA           29.7992       8.9129      20.6122 H        41 PHE41      0.0978
    619 CB           29.5578       7.8533      18.7566 C.3      41 PHE41     -0.0343
    620 HB2          28.4772       7.7598      18.8667 H        41 PHE41      0.0295
    621 HB3          29.7705       8.0133      17.6988 H        41 PHE41      0.0295
    622 CG           30.2024       6.5487      19.1949 C.ar     41 PHE41      0.0118
    623 CD1          29.7141       5.8694      20.3285 C.ar     41 PHE41     -0.1256
    624 HD1          28.8902       6.2785      20.8933 H        41 PHE41      0.1330
    625 CE1          30.3378       4.6878      20.7685 C.ar     41 PHE41     -0.1704
    626 HE1          29.9884       4.1750      21.6549 H        41 PHE41      0.1430
    627 CZ           31.4528       4.1815      20.0796 C.ar     41 PHE41     -0.1072
    628 HZ           31.9431       3.2799      20.4326 H        41 PHE41      0.1297
    629 CE2          31.9412       4.8547      18.9477 C.ar     41 PHE41     -0.1704
    630 HE2          32.8104       4.4660      18.4341 H        41 PHE41      0.1430
    631 CD2          31.3208       6.0383      18.5065 C.ar     41 PHE41     -0.1256
    632 HD2          31.7248       6.5671      17.6544 H        41 PHE41      0.1330
    633 C            31.5528       9.2667      19.4699 C.2      41 PHE41      0.5973
    634 O            32.2705       8.8858      20.3896 O.2      41 PHE41     -0.5679
    635 N            32.0575       9.9118      18.4130 N.am     42 PHE42     -0.4157
    636 H            31.4435      10.2114      17.6637 H        42 PHE42      0.2719
    637 CA           33.4818      10.2411      18.3193 C.3      42 PHE42     -0.0024
    638 HA           34.0599       9.3199      18.3965 H        42 PHE42      0.0978
    639 CB           33.7708      10.8872      16.9622 C.3      42 PHE42     -0.0343
    640 HB2          33.3511      10.2613      16.1723 H        42 PHE42      0.0295
    641 HB3          33.2819      11.8604      16.9038 H        42 PHE42      0.0295
    642 CG           35.2516      11.0504      16.6889 C.ar     42 PHE42      0.0118
    643 CD1          36.0283       9.9134      16.4107 C.ar     42 PHE42     -0.1256
    644 HD1          35.5725       8.9396      16.4202 H        42 PHE42      0.1330
    645 CE1          37.3873      10.0433      16.0878 C.ar     42 PHE42     -0.1704
    646 HE1          37.9626       9.1704      15.8301 H        42 PHE42      0.1430
    647 CZ           37.9844      11.3143      16.0576 C.ar     42 PHE42     -0.1072
    648 HZ           39.0166      11.4247      15.7551 H        42 PHE42      0.1297
    649 CE2          37.2165      12.4524      16.3553 C.ar     42 PHE42     -0.1704
    650 HE2          37.6584      13.4335      16.2626 H        42 PHE42      0.1430
    651 CD2          35.8512      12.3220      16.6721 C.ar     42 PHE42     -0.1256
    652 HD2          35.2517      13.2036      16.8437 H        42 PHE42      0.1330
    653 C            33.9172      11.1578      19.4675 C.2      42 PHE42      0.5973
    654 O            34.9214      10.9092      20.1364 O.2      42 PHE42     -0.5679
    655 N            33.1072      12.1710      19.7711 N.am     43 HIE43     -0.4157
    656 H            32.3596      12.4028      19.1250 H        43 HIE43      0.2719
    657 CA           33.3690      13.0735      20.8852 C.3      43 HIE43     -0.0581
    658 HA           34.4065      13.3974      20.8072 H        43 HIE43      0.1360
    659 CB           32.4927      14.3369      20.7443 C.3      43 HIE43     -0.0074
    660 HB2          31.4423      14.0474      20.6948 H        43 HIE43      0.0367
    661 HB3          32.6329      14.9566      21.6310 H        43 HIE43      0.0367
    662 CG           32.8427      15.1646      19.5116 C.2      43 HIE43      0.1868
    663 ND1          33.0871      14.6550      18.2380 N.2      43 HIE43     -0.5432
    664 CE1          33.5495      15.6424      17.4710 C.2      43 HIE43      0.1635
    665 HE1          33.9277      15.5286      16.4567 H        43 HIE43      0.1435
    666 NE2          33.5520      16.7825      18.1805 N.pl3    43 HIE43     -0.2795
    667 HE2          34.0443      17.6172      17.8767 H        43 HIE43      0.3339
    668 CD2          33.0982      16.5077      19.4594 C.2      43 HIE43     -0.2207
    669 HD2          33.0854      17.1788      20.3089 H        43 HIE43      0.1862
    670 C            33.2657      12.3315      22.2295 C.2      43 HIE43      0.5973
    671 O            34.1435      12.5495      23.0663 O.2      43 HIE43     -0.5679
    672 N            32.3413      11.3737      22.4154 N.am     44 SER44     -0.4157
    673 H            31.6491      11.2115      21.6926 H        44 SER44      0.2719
    674 CA           32.2812      10.5662      23.6494 C.3      44 SER44     -0.0249
    675 HA           32.2536      11.2627      24.4908 H        44 SER44      0.0843
    676 CB           31.0007       9.7125      23.7338 C.3      44 SER44      0.2117
    677 HB2          30.8399       9.4520      24.7814 H        44 SER44      0.0352
    678 HB3          30.1507      10.3168      23.4109 H        44 SER44      0.0352
    679 OG           31.0281       8.5054      22.9843 O.3      44 SER44     -0.6546
    680 HG           31.7571       7.9558      23.2890 H        44 SER44      0.4275
    681 C            33.5249       9.6912      23.8384 C.2      44 SER44      0.5973
    682 O            34.0271       9.5507      24.9529 O.2      44 SER44     -0.5679
    683 N            34.0617       9.1149      22.7579 N.am     45 LEU45     -0.4157
    684 H            33.5920       9.2453      21.8649 H        45 LEU45      0.2719
    685 CA           35.2922       8.3159      22.7937 C.3      45 LEU45     -0.0518
    686 HA           35.1647       7.5006      23.5014 H        45 LEU45      0.0922
    687 CB           35.5695       7.7734      21.3767 C.3      45 LEU45     -0.1102
    688 HB2          34.8668       8.2395      20.6848 H        45 LEU45      0.0457
    689 HB3          36.5559       8.1043      21.0541 H        45 LEU45      0.0457
    690 CG           35.5069       6.2469      21.1781 C.3      45 LEU45      0.3531
    691 HG           36.4689       5.8122      21.4507 H        45 LEU45     -0.0361
    692 CD1          34.4125       5.5326      21.9698 C.3      45 LEU45     -0.4121
    693 HD11         33.4536       6.0297      21.8175 H        45 LEU45      0.1000
    694 HD12         34.3227       4.4997      21.6328 H        45 LEU45      0.1000
    695 HD13         34.6530       5.5063      23.0301 H        45 LEU45      0.1000
    696 CD2          35.2408       5.9897      19.6969 C.3      45 LEU45     -0.4121
    697 HD21         36.0137       6.4764      19.1025 H        45 LEU45      0.1000
    698 HD22         35.2689       4.9186      19.4984 H        45 LEU45      0.1000
    699 HD23         34.2641       6.3889      19.4206 H        45 LEU45      0.1000
    700 C            36.4702       9.1474      23.3060 C.2      45 LEU45      0.5973
    701 O            37.2948       8.6299      24.0584 O.2      45 LEU45     -0.5679
    702 N            36.5169      10.4362      22.9595 N.am     46 SER46     -0.4157
    703 H            35.8032      10.7836      22.3286 H        46 SER46      0.2719
    704 CA           37.5792      11.3375      23.4113 C.3      46 SER46     -0.0249
    705 HA           38.5214      10.8238      23.2564 H        46 SER46      0.0843
    706 CB           37.5881      12.5976      22.5413 C.3      46 SER46      0.2117
    707 HB2          38.5949      13.0133      22.5543 H        46 SER46      0.0352
    708 HB3          37.3555      12.3263      21.5091 H        46 SER46      0.0352
    709 OG           36.6879      13.5989      22.9841 O.3      46 SER46     -0.6546
    710 HG           35.7869      13.2116      23.0469 H        46 SER46      0.4275
    711 C            37.5453      11.6872      24.9027 C.2      46 SER46      0.5973
    712 O            38.5680      12.1232      25.4397 O.2      46 SER46     -0.5679
    713 N            36.3929      11.5502      25.5567 N.am     47 GLU47     -0.5163
    714 H            35.5718      11.2609      25.0388 H        47 GLU47      0.2936
    715 CA           36.2461      11.7189      27.0071 C.3      47 GLU47      0.0397
    716 HA           36.9769      12.4347      27.3845 H        47 GLU47      0.1105
    717 CB           34.8476      12.2478      27.3189 C.3      47 GLU47      0.0560
    718 HB2          34.1132      11.6221      26.8085 H        47 GLU47     -0.0173
    719 HB3          34.6673      12.2050      28.3946 H        47 GLU47     -0.0173
    720 CG           34.7316      13.7028      26.8515 C.3      47 GLU47      0.0136
    721 HG2          35.3305      14.3304      27.5161 H        47 GLU47     -0.0425
    722 HG3          35.1471      13.8012      25.8463 H        47 GLU47     -0.0425
    723 CD           33.2924      14.2207      26.8104 C.2      47 GLU47      0.8054
    724 OE1          32.3637      13.4827      27.2110 O.co2    47 GLU47     -0.8188
    725 OE2          33.1363      15.3763      26.3581 O.co2    47 GLU47     -0.8188
    726 C            36.4749      10.4087      27.7523 C.2      47 GLU47      0.5366
    727 O            37.0094      10.4086      28.8574 O.2      47 GLU47     -0.5819
    728 N            36.1219       9.2799      27.1345 N.am     48 LYS48     -0.3479
    729 H            35.6141       9.3697      26.2595 H        48 LYS48      0.2747
    730 CA           36.3374       7.9446      27.6907 C.3      48 LYS48     -0.2400
    731 HA           36.0168       7.9412      28.7337 H        48 LYS48      0.1426
    732 CB           35.4566       6.9869      26.8850 C.3      48 LYS48     -0.0094
    733 HB2          34.4134       7.2867      27.0066 H        48 LYS48      0.0362
    734 HB3          35.7135       7.0491      25.8260 H        48 LYS48      0.0362
    735 CG           35.6260       5.5434      27.3493 C.3      48 LYS48      0.0187
    736 HG2          36.6274       5.1905      27.0965 H        48 LYS48      0.0103
    737 HG3          35.4948       5.4985      28.4319 H        48 LYS48      0.0103
    738 CD           34.5969       4.6344      26.6848 C.3      48 LYS48     -0.0479
    739 HD2          33.5865       4.9586      26.9395 H        48 LYS48      0.0621
    740 HD3          34.7313       4.6561      25.6007 H        48 LYS48      0.0621
    741 CE           34.8512       3.2250      27.2132 C.3      48 LYS48     -0.0143
    742 HE2          35.8908       2.9600      26.9903 H        48 LYS48      0.1135
    743 HE3          34.7103       3.2109      28.2967 H        48 LYS48      0.1135
    744 NZ           33.9574       2.2510      26.5566 N.4      48 LYS48     -0.3854
    745 HZ1          34.1432       2.2690      25.5448 H        48 LYS48      0.3400
    746 HZ2          34.1661       1.2994      26.8138 H        48 LYS48      0.3400
    747 HZ3          32.9788       2.4594      26.6668 H        48 LYS48      0.3400
    748 C            37.8105       7.5237      27.6833 C.2      48 LYS48      0.7341
    749 O            38.3011       6.9609      28.6619 O.2      48 LYS48     -0.5894
    750 N            38.5095       7.7659      26.5752 N.am     49 TYR49     -0.4157
    751 H            38.0250       8.1992      25.7955 H        49 TYR49      0.2719
    752 CA           39.9182       7.4178      26.3949 C.3      49 TYR49     -0.0014
    753 HA           40.2291       6.7331      27.1844 H        49 TYR49      0.0876
    754 CB           40.1265       6.6975      25.0582 C.3      49 TYR49     -0.0152
    755 HB2          39.7796       7.3358      24.2445 H        49 TYR49      0.0295
    756 HB3          41.1951       6.5318      24.9119 H        49 TYR49      0.0295
    757 CG           39.4259       5.3637      24.9697 C.ar     49 TYR49     -0.0011
    758 CD1          40.0333       4.2303      25.5398 C.ar     49 TYR49     -0.1906
    759 HD1          40.9992       4.3106      26.0164 H        49 TYR49      0.1699
    760 CE1          39.3948       2.9834      25.4645 C.ar     49 TYR49     -0.2341
    761 HE1          39.8706       2.1039      25.8743 H        49 TYR49      0.1656
    762 CZ           38.1472       2.8744      24.8254 C.ar     49 TYR49      0.3226
    763 OH           37.5654       1.6542      24.7818 O.3      49 TYR49     -0.5579
    764 HH           38.2008       0.9805      25.0572 H        49 TYR49      0.3992
    765 CE2          37.5314       4.0085      24.2532 C.ar     49 TYR49     -0.2341
    766 HE2          36.5788       3.8934      23.7553 H        49 TYR49      0.1656
    767 CD2          38.1790       5.2572      24.3208 C.ar     49 TYR49     -0.1906
    768 HD2          37.7254       6.1285      23.8697 H        49 TYR49      0.1699
    769 C            40.7917       8.6641      26.4842 C.2      49 TYR49      0.5973
    770 O            41.1119       9.3076      25.4892 O.2      49 TYR49     -0.5679
    771 N            41.2377       9.0003      27.6874 N.am     50 SER50     -0.4157
    772 H            40.8801       8.5131      28.5005 H        50 SER50      0.2719
    773 CA           42.1388      10.1382      27.9189 C.3      50 SER50     -0.0249
    774 HA           41.7696      10.9940      27.3521 H        50 SER50      0.0843
    775 CB           42.0633      10.4938      29.4068 C.3      50 SER50      0.2117
    776 HB2          42.8427      11.2148      29.6603 H        50 SER50      0.0352
    777 HB3          41.0901      10.9467      29.6055 H        50 SER50      0.0352
    778 OG           42.1909       9.3272      30.2064 O.3      50 SER50     -0.6546
    779 HG           41.8118       9.5125      31.0751 H        50 SER50      0.4275
    780 C            43.5875       9.8901      27.4565 C.2      50 SER50      0.5973
    781 O            44.3704      10.8274      27.3061 O.2      50 SER50     -0.5679
    782 N            43.9505       8.6368      27.1863 N.am     51 ASN51     -0.4157
    783 H            43.2388       7.9298      27.2749 H        51 ASN51      0.2719
    784 CA           45.2699       8.1924      26.7302 C.3      51 ASN51      0.0143
    785 HA           46.0128       8.9190      27.0604 H        51 ASN51      0.1048
    786 CB           45.5914       6.8641      27.4360 C.3      51 ASN51     -0.2041
    787 HB2          46.5919       6.5404      27.1442 H        51 ASN51      0.0797
    788 HB3          45.5947       7.0219      28.5134 H        51 ASN51      0.0797
    789 CG           44.6275       5.7271      27.1280 C.2      51 ASN51      0.7130
    790 OD1          44.9967       4.7283      26.5639 O.2      51 ASN51     -0.5931
    791 ND2          43.3713       5.7758      27.5178 N.am     51 ASN51     -0.9191
    792 HD21         42.8959       4.8990      27.3712 H        51 ASN51      0.4196
    793 HD22         43.1176       6.3887      28.2687 H        51 ASN51      0.4196
    794 C            45.4114       8.1214      25.1908 C.2      51 ASN51      0.5973
    795 O            46.4357       7.6806      24.6761 O.2      51 ASN51     -0.5679
    796 N            44.4095       8.6020      24.4537 N.am     52 VAL52     -0.4157
    797 H            43.6097       8.9980      24.9296 H        52 VAL52      0.2719
    798 CA           44.3499       8.5917      22.9864 C.3      52 VAL52     -0.0875
    799 HA           45.3160       8.2933      22.5771 H        52 VAL52      0.0969
    800 CB           43.2987       7.5656      22.5012 C.3      52 VAL52      0.2985
    801 HB           42.3357       7.8113      22.9463 H        52 VAL52     -0.0297
    802 CG1          43.1321       7.5568      20.9780 C.3      52 VAL52     -0.3192
    803 HG11         44.0819       7.3464      20.4900 H        52 VAL52      0.0791
    804 HG12         42.4091       6.7908      20.6947 H        52 VAL52      0.0791
    805 HG13         42.7491       8.5169      20.6332 H        52 VAL52      0.0791
    806 CG2          43.6705       6.1370      22.9269 C.3      52 VAL52     -0.3192
    807 HG21         43.6844       6.0537      24.0128 H        52 VAL52      0.0791
    808 HG22         42.9361       5.4263      22.5498 H        52 VAL52      0.0791
    809 HG23         44.6552       5.8701      22.5458 H        52 VAL52      0.0791
    810 C            44.0621      10.0236      22.5306 C.2      52 VAL52      0.5973
    811 O            43.3460      10.7651      23.2039 O.2      52 VAL52     -0.5679
    812 N            44.6784      10.4701      21.4380 N.am     53 ILE53     -0.4157
    813 H            45.2386       9.8103      20.9025 H        53 ILE53      0.2719
    814 CA           44.4636      11.8078      20.8728 C.3      53 ILE53     -0.0597
    815 HA           44.0532      12.4670      21.6354 H        53 ILE53      0.0869
    816 CB           45.8048      12.4066      20.3872 C.3      53 ILE53      0.1303
    817 HB           46.1954      11.7565      19.6049 H        53 ILE53      0.0187
    818 CG2          45.6034      13.8005      19.7802 C.3      53 ILE53     -0.3204
    819 HG21         45.1690      14.4670      20.5147 H        53 ILE53      0.0882
    820 HG22         46.5554      14.1965      19.4192 H        53 ILE53      0.0882
    821 HG23         44.9212      13.7258      18.9406 H        53 ILE53      0.0882
    822 CG1          46.8721      12.4903      21.5012 C.3      53 ILE53     -0.0430
    823 HG12         47.0885      11.4849      21.8634 H        53 ILE53      0.0236
    824 HG13         47.7978      12.8741      21.0689 H        53 ILE53      0.0236
    825 CD1          46.4925      13.3754      22.6995 C.3      53 ILE53     -0.0660
    826 HD11         45.5878      13.0030      23.1797 H        53 ILE53      0.0186
    827 HD12         47.3046      13.3474      23.4239 H        53 ILE53      0.0186
    828 HD13         46.3531      14.4102      22.3913 H        53 ILE53      0.0186
    829 C            43.4253      11.6935      19.7525 C.2      53 ILE53      0.5973
    830 O            43.5683      10.8439      18.8799 O.2      53 ILE53     -0.5679
    831 N            42.4095      12.5570      19.7587 N.am     54 PHE54     -0.4157
    832 H            42.3517      13.2413      20.4925 H        54 PHE54      0.2719
    833 CA           41.3353      12.5693      18.7610 C.3      54 PHE54     -0.0024
    834 HA           41.4563      11.7438      18.0557 H        54 PHE54      0.0978
    835 CB           39.9826      12.3906      19.4549 C.3      54 PHE54     -0.0343
    836 HB2          39.8626      13.1472      20.2318 H        54 PHE54      0.0295
    837 HB3          39.1976      12.5463      18.7138 H        54 PHE54      0.0295
    838 CG           39.7997      11.0155      20.0584 C.ar     54 PHE54      0.0118
    839 CD1          40.2960      10.7210      21.3417 C.ar     54 PHE54     -0.1256
    840 HD1          40.8155      11.4712      21.9189 H        54 PHE54      0.1330
    841 CE1          40.1202       9.4371      21.8844 C.ar     54 PHE54     -0.1704
    842 HE1          40.4831       9.2220      22.8806 H        54 PHE54      0.1430
    843 CZ           39.4577       8.4417      21.1475 C.ar     54 PHE54     -0.1072
    844 HZ           39.3128       7.4611      21.5791 H        54 PHE54      0.1297
    845 CE2          38.9799       8.7289      19.8584 C.ar     54 PHE54     -0.1704
    846 HE2          38.4632       7.9718      19.2882 H        54 PHE54      0.1430
    847 CD2          39.1485      10.0136      19.3190 C.ar     54 PHE54     -0.1256
    848 HD2          38.7658      10.2305      18.3363 H        54 PHE54      0.1330
    849 C            41.3812      13.8758      17.9764 C.2      54 PHE54      0.5973
    850 O            41.3050      14.9514      18.5754 O.2      54 PHE54     -0.5679
    851 N            41.5611      13.7700      16.6631 N.am     55 LEU55     -0.4157
    852 H            41.5738      12.8316      16.2678 H        55 LEU55      0.2719
    853 CA           41.6459      14.8669      15.6942 C.3      55 LEU55     -0.0518
    854 HA           41.6909      15.8329      16.1935 H        55 LEU55      0.0922
    855 CB           42.8980      14.6695      14.8099 C.3      55 LEU55     -0.1102
    856 HB2          43.0831      13.5987      14.7187 H        55 LEU55      0.0457
    857 HB3          42.6641      15.0299      13.8069 H        55 LEU55      0.0457
    858 CG           44.2021      15.3748      15.2141 C.3      55 LEU55      0.3531
    859 HG           44.1149      16.4350      15.0010 H        55 LEU55     -0.0361
    860 CD1          44.5641      15.2272      16.6801 C.3      55 LEU55     -0.4121
    861 HD11         44.7051      14.1664      16.8703 H        55 LEU55      0.1000
    862 HD12         45.4844      15.7688      16.8934 H        55 LEU55      0.1000
    863 HD13         43.7540      15.5975      17.2992 H        55 LEU55      0.1000
    864 CD2          45.3550      14.7811      14.4037 C.3      55 LEU55     -0.4121
    865 HD21         45.1529      14.9214      13.3429 H        55 LEU55      0.1000
    866 HD22         46.2924      15.2830      14.6466 H        55 LEU55      0.1000
    867 HD23         45.4510      13.7185      14.6037 H        55 LEU55      0.1000
    868 C            40.4000      14.8375      14.8076 C.2      55 LEU55      0.5973
    869 O            39.9373      13.7524      14.4587 O.2      55 LEU55     -0.5679
    870 N            39.9178      16.0081      14.3997 N.am     56 GLU56     -0.5163
    871 H            40.3485      16.8687      14.7217 H        56 GLU56      0.2936
    872 CA           38.9437      16.1286      13.3122 C.3      56 GLU56      0.0397
    873 HA           38.7697      15.1391      12.8840 H        56 GLU56      0.1105
    874 CB           37.5876      16.6473      13.8196 C.3      56 GLU56      0.0560
    875 HB2          37.3951      16.2531      14.8161 H        56 GLU56     -0.0173
    876 HB3          37.5949      17.7376      13.8597 H        56 GLU56     -0.0173
    877 CG           36.4862      16.1427      12.8804 C.3      56 GLU56      0.0136
    878 HG2          36.7946      16.3259      11.8495 H        56 GLU56     -0.0425
    879 HG3          36.3932      15.0630      13.0078 H        56 GLU56     -0.0425
    880 CD           35.1111      16.7857      13.1009 C.2      56 GLU56      0.8054
    881 OE1          34.6568      16.9057      14.2742 O.co2    56 GLU56     -0.8188
    882 OE2          34.4688      17.0784      12.0677 O.co2    56 GLU56     -0.8188
    883 C            39.5217      17.0075      12.2014 C.2      56 GLU56      0.5366
    884 O            40.0795      18.0753      12.4754 O.2      56 GLU56     -0.5819
    885 N            39.4330      16.5149      10.9678 N.am     57 VAL57     -0.4157
    886 H            38.9362      15.6343      10.8357 H        57 VAL57      0.2719
    887 CA           39.8314      17.2225       9.7532 C.3      57 VAL57     -0.0875
    888 HA           40.1468      18.2395       9.9917 H        57 VAL57      0.0969
    889 CB           40.9769      16.5019       9.0154 C.3      57 VAL57      0.2985
    890 HB           40.6758      15.4780       8.7907 H        57 VAL57     -0.0297
    891 CG1          41.3141      17.2220       7.7051 C.3      57 VAL57     -0.3192
    892 HG11         41.5479      18.2631       7.9232 H        57 VAL57      0.0791
    893 HG12         42.1679      16.7516       7.2218 H        57 VAL57      0.0791
    894 HG13         40.4682      17.1861       7.0172 H        57 VAL57      0.0791
    895 CG2          42.2721      16.4448       9.8333 C.3      57 VAL57     -0.3192
    896 HG21         42.0732      16.0037      10.8087 H        57 VAL57      0.0791
    897 HG22         43.0035      15.8306       9.3089 H        57 VAL57      0.0791
    898 HG23         42.6689      17.4499       9.9591 H        57 VAL57      0.0791
    899 C            38.6033      17.2889       8.8635 C.2      57 VAL57      0.5973
    900 O            38.1551      16.2583       8.3532 O.2      57 VAL57     -0.5679
    901 N            38.0841      18.4903       8.6538 N.am     58 ASP58     -0.5163
    902 H            38.4746      19.3110       9.0956 H        58 ASP58      0.2936
    903 CA           37.0425      18.7038       7.6600 C.3      58 ASP58      0.0381
    904 HA           36.3236      17.8824       7.7052 H        58 ASP58      0.0880
    905 CB           36.2927      19.9971       7.9863 C.3      58 ASP58     -0.0303
    906 HB2          36.0402      20.0078       9.0486 H        58 ASP58     -0.0122
    907 HB3          36.9284      20.8568       7.7738 H        58 ASP58     -0.0122
    908 CG           35.0081      20.0835       7.1677 C.2      58 ASP58      0.7994
    909 OD1          35.1273      20.1102       5.9216 O.co2    58 ASP58     -0.8014
    910 OD2          33.9147      20.0012       7.7773 O.co2    58 ASP58     -0.8014
    911 C            37.7097      18.7189       6.2787 C.2      58 ASP58      0.5366
    912 O            38.6435      19.4943       6.0347 O.2      58 ASP58     -0.5819
    913 N            37.3207      17.8040       5.3853 N.am     59 VAL59     -0.4157
    914 H            36.5239      17.2156       5.6125 H        59 VAL59      0.2719
    915 CA           37.9890      17.6844       4.0801 C.3      59 VAL59     -0.0875
    916 HA           39.0604      17.6393       4.2677 H        59 VAL59      0.0969
    917 CB           37.5980      16.4015       3.3213 C.3      59 VAL59      0.2985
    918 HB           38.1900      16.3665       2.4058 H        59 VAL59     -0.0297
    919 CG1          37.9648      15.1475       4.1288 C.3      59 VAL59     -0.3192
    920 HG11         37.3586      15.0953       5.0345 H        59 VAL59      0.0791
    921 HG12         37.7775      14.2576       3.5303 H        59 VAL59      0.0791
    922 HG13         39.0164      15.1834       4.4086 H        59 VAL59      0.0791
    923 CG2          36.1227      16.3520       2.9057 C.3      59 VAL59     -0.3192
    924 HG21         35.9073      17.1616       2.2073 H        59 VAL59      0.0791
    925 HG22         35.9019      15.4038       2.4215 H        59 VAL59      0.0791
    926 HG23         35.4814      16.4786       3.7730 H        59 VAL59      0.0791
    927 C            37.7711      18.9251       3.2134 C.2      59 VAL59      0.5973
    928 O            38.5890      19.1749       2.3270 O.2      59 VAL59     -0.5679
    929 N            36.7070      19.6961       3.4604 N.am     60 ASP60     -0.5163
    930 H            36.1325      19.5143       4.2862 H        60 ASP60      0.2936
    931 CA           36.4455      20.9554       2.7760 C.3      60 ASP60      0.0381
    932 HA           36.5774      20.7899       1.7083 H        60 ASP60      0.0880
    933 CB           34.9860      21.4061       2.9960 C.3      60 ASP60     -0.0303
    934 HB2          34.8624      21.7428       4.0245 H        60 ASP60     -0.0122
    935 HB3          34.8031      22.2724       2.3578 H        60 ASP60     -0.0122
    936 CG           33.9168      20.3407       2.6723 C.2      60 ASP60      0.7994
    937 OD1          33.8932      19.8561       1.5109 O.co2    60 ASP60     -0.8014
    938 OD2          33.0186      20.0633       3.5056 O.co2    60 ASP60     -0.8014
    939 C            37.4434      22.0488       3.2047 C.2      60 ASP60      0.5366
    940 O            37.9547      22.7492       2.3277 O.2      60 ASP60     -0.5819
    941 N            37.7805      22.1730       4.4963 N.am     61 ASP61     -0.5163
    942 H            37.2833      21.6121       5.1812 H        61 ASP61      0.2936
    943 CA           38.7502      23.1773       4.9832 C.3      61 ASP61      0.0381
    944 HA           38.5437      24.1310       4.4964 H        61 ASP61      0.0880
    945 CB           38.6295      23.3872       6.4999 C.3      61 ASP61     -0.0303
    946 HB2          38.8555      22.4466       7.0061 H        61 ASP61     -0.0122
    947 HB3          39.3796      24.1193       6.7996 H        61 ASP61     -0.0122
    948 CG           37.2606      23.8897       6.9660 C.2      61 ASP61      0.7994
    949 OD1          36.5391      24.5076       6.1446 O.co2    61 ASP61     -0.8014
    950 OD2          36.9335      23.6615       8.1478 O.co2    61 ASP61     -0.8014
    951 C            40.2033      22.8005       4.6788 C.2      61 ASP61      0.5366
    952 O            41.0150      23.6365       4.2740 O.2      61 ASP61     -0.5819
    953 N            40.5506      21.5254       4.8580 N.am     62 CYS62     -0.4157
    954 H            39.8338      20.8941       5.2126 H        62 CYS62      0.2719
    955 CA           41.9081      21.0257       4.6568 C.3      62 CYS62      0.0213
    956 HA           42.5879      21.8602       4.4736 H        62 CYS62      0.1124
    957 CB           42.3866      20.3269       5.9270 C.3      62 CYS62     -0.1231
    958 HB2          41.6441      19.5865       6.2228 H        62 CYS62      0.1112
    959 HB3          43.3319      19.8419       5.7136 H        62 CYS62      0.1112
    960 SG           42.6722      21.5061       7.2692 S.3      62 CYS62     -0.3119
    961 HG           41.3867      21.8581       7.4636 H        62 CYS62      0.1933
    962 C            42.0106      20.1202       3.4291 C.2      62 CYS62      0.5973
    963 O            42.4579      18.9731       3.5330 O.2      62 CYS62     -0.5679
    964 N            41.6384      20.6205       2.2509 N.am     63 GLN63     -0.4157
    965 H            41.1994      21.5314       2.2432 H        63 GLN63      0.2719
    966 CA           41.7124      19.8340       1.0114 C.3      63 GLN63     -0.0031
    967 HA           41.0363      18.9832       1.1050 H        63 GLN63      0.0850
    968 CB           41.2657      20.6840      -0.1800 C.3      63 GLN63     -0.0036
    969 HB2          41.8236      21.6214      -0.2079 H        63 GLN63      0.0171
    970 HB3          41.4545      20.1280      -1.1004 H        63 GLN63      0.0171
    971 CG           39.7684      20.9656      -0.0731 C.3      63 GLN63     -0.0645
    972 HG2          39.2342      20.0237       0.0405 H        63 GLN63      0.0352
    973 HG3          39.5811      21.5766       0.8075 H        63 GLN63      0.0352
    974 CD           39.1775      21.6638      -1.2830 C.2      63 GLN63      0.6951
    975 OE1          39.7719      21.8034      -2.3442 O.2      63 GLN63     -0.6086
    976 NE2          37.9497      22.1135      -1.1578 N.am     63 GLN63     -0.9407
    977 HE21         37.5572      22.6227      -1.9211 H        63 GLN63      0.4251
    978 HE22         37.5174      22.0662      -0.2414 H        63 GLN63      0.4251
    979 C            43.1099      19.2694       0.7249 C.2      63 GLN63      0.5973
    980 O            43.2353      18.1563       0.2053 O.2      63 GLN63     -0.5679
    981 N            44.1668      19.9975       1.0849 N.am     64 ASP64     -0.5163
    982 H            44.0133      20.8286       1.6477 H        64 ASP64      0.2936
    983 CA           45.5489      19.5315       0.9775 C.3      64 ASP64      0.0381
    984 HA           45.7152      19.1745      -0.0394 H        64 ASP64      0.0880
    985 CB           46.5358      20.6915       1.2211 C.3      64 ASP64     -0.0303
    986 HB2          47.5500      20.2999       1.1218 H        64 ASP64     -0.0122
    987 HB3          46.3970      21.4253       0.4250 H        64 ASP64     -0.0122
    988 CG           46.4156      21.4264       2.5684 C.2      64 ASP64      0.7994
    989 OD1          45.3334      21.3806       3.1949 O.co2    64 ASP64     -0.8014
    990 OD2          47.4343      22.0206       2.9867 O.co2    64 ASP64     -0.8014
    991 C            45.8295      18.3425       1.9137 C.2      64 ASP64      0.5366
    992 O            46.3703      17.3355       1.4603 O.2      64 ASP64     -0.5819
    993 N            45.3979      18.3857       3.1823 N.am     65 VAL65     -0.4157
    994 H            44.9496      19.2451       3.4926 H        65 VAL65      0.2719
    995 CA           45.5500      17.2517       4.1219 C.3      65 VAL65     -0.0875
    996 HA           46.5968      16.9439       4.1132 H        65 VAL65      0.0969
    997 CB           45.1699      17.6463       5.5683 C.3      65 VAL65      0.2985
    998 HB           44.1184      17.9164       5.5901 H        65 VAL65     -0.0297
    999 CG1          45.3736      16.5104       6.5800 C.3      65 VAL65     -0.3192
   1000 HG11         46.4318      16.2594       6.6523 H        65 VAL65      0.0791
   1001 HG12         45.0092      16.8164       7.5609 H        65 VAL65      0.0791
   1002 HG13         44.8312      15.6224       6.2721 H        65 VAL65      0.0791
   1003 CG2          46.0192      18.8209       6.0724 C.3      65 VAL65     -0.3192
   1004 HG21         45.8307      19.7068       5.4633 H        65 VAL65      0.0791
   1005 HG22         45.7522      19.0571       7.1028 H        65 VAL65      0.0791
   1006 HG23         47.0762      18.5662       6.0065 H        65 VAL65      0.0791
   1007 C            44.7255      16.0474       3.6500 C.2      65 VAL65      0.5973
   1008 O            45.2007      14.9127       3.6997 O.2      65 VAL65     -0.5679
   1009 N            43.5062      16.2875       3.1562 N.am     66 ALA66     -0.4157
   1010 H            43.1676      17.2473       3.1658 H        66 ALA66      0.2719
   1011 CA           42.6364      15.2590       2.5908 C.3      66 ALA66      0.0337
   1012 HA           42.4509      14.5067       3.3590 H        66 ALA66      0.0823
   1013 CB           41.2966      15.9079       2.2140 C.3      66 ALA66     -0.1825
   1014 HB1          41.4375      16.6343       1.4140 H        66 ALA66      0.0603
   1015 HB2          40.5992      15.1401       1.8773 H        66 ALA66      0.0603
   1016 HB3          40.8740      16.4190       3.0810 H        66 ALA66      0.0603
   1017 C            43.2753      14.5418       1.3839 C.2      66 ALA66      0.5973
   1018 O            43.2992      13.3086       1.3597 O.2      66 ALA66     -0.5679
   1019 N            43.8209      15.2958       0.4188 N.am     67 SER67     -0.4157
   1020 H            43.7730      16.3025       0.5215 H        67 SER67      0.2719
   1021 CA           44.5062      14.7453      -0.7631 C.3      67 SER67     -0.0249
   1022 HA           43.8180      14.1090      -1.3194 H        67 SER67      0.0843
   1023 CB           45.0295      15.8436      -1.6981 C.3      67 SER67      0.2117
   1024 HB2          45.8367      16.3943      -1.2095 H        67 SER67      0.0352
   1025 HB3          45.4246      15.3840      -2.6056 H        67 SER67      0.0352
   1026 OG           44.0154      16.7596      -2.0475 O.3      67 SER67     -0.6546
   1027 HG           43.7568      17.2661      -1.2557 H        67 SER67      0.4275
   1028 C            45.7186      13.9177      -0.3686 C.2      67 SER67      0.5973
   1029 O            45.8740      12.7951      -0.8382 O.2      67 SER67     -0.5679
   1030 N            46.5772      14.4570       0.4981 N.am     68 GLU68     -0.5163
   1031 H            46.4203      15.4011       0.8437 H        68 GLU68      0.2936
   1032 CA           47.8345      13.8023       0.8670 C.3      68 GLU68      0.0397
   1033 HA           48.3319      13.4501      -0.0381 H        68 GLU68      0.1105
   1034 CB           48.7507      14.8213       1.5530 C.3      68 GLU68      0.0560
   1035 HB2          48.2159      15.3171       2.3650 H        68 GLU68     -0.0173
   1036 HB3          49.6230      14.3062       1.9586 H        68 GLU68     -0.0173
   1037 CG           49.2136      15.8461       0.5027 C.3      68 GLU68      0.0136
   1038 HG2          49.7715      15.3136      -0.2718 H        68 GLU68     -0.0425
   1039 HG3          48.3467      16.3029       0.0228 H        68 GLU68     -0.0425
   1040 CD           50.1026      16.9659       1.0556 C.2      68 GLU68      0.8054
   1041 OE1          50.6294      16.8504       2.1884 O.co2    68 GLU68     -0.8188
   1042 OE2          50.3296      17.9482       0.3157 O.co2    68 GLU68     -0.8188
   1043 C            47.6249      12.5624       1.7363 C.2      68 GLU68      0.5366
   1044 O            48.3790      11.5988       1.6302 O.2      68 GLU68     -0.5819
   1045 N            46.5640      12.5344       2.5480 N.am     69 CYS69     -0.4157
   1046 H            46.0140      13.3785       2.6631 H        69 CYS69      0.2719
   1047 CA           46.1569      11.3290       3.2765 C.3      69 CYS69      0.0213
   1048 HA           47.0582      10.7942       3.5775 H        69 CYS69      0.1124
   1049 CB           45.4134      11.7335       4.5578 C.3      69 CYS69     -0.1231
   1050 HB2          44.5727      12.3816       4.3021 H        69 CYS69      0.1112
   1051 HB3          45.0249      10.8395       5.0465 H        69 CYS69      0.1112
   1052 SG           46.5223      12.5988       5.7142 S.3      69 CYS69     -0.3119
   1053 HG           46.0112      13.8156       5.4644 H        69 CYS69      0.1933
   1054 C            45.3433      10.3275       2.4259 C.2      69 CYS69      0.5973
   1055 O            44.9152       9.2967       2.9537 O.2      69 CYS69     -0.5679
   1056 N            45.1220      10.6196       1.1377 N.am     70 GLU70     -0.5163
   1057 H            45.5368      11.4727       0.7755 H        70 GLU70      0.2936
   1058 CA           44.4273       9.7668       0.1640 C.3      70 GLU70      0.0397
   1059 HA           44.3067      10.3771      -0.7319 H        70 GLU70      0.1105
   1060 CB           45.2877       8.5610      -0.2393 C.3      70 GLU70      0.0560
   1061 HB2          45.3737       7.8645       0.5962 H        70 GLU70     -0.0173
   1062 HB3          44.7833       8.0537      -1.0643 H        70 GLU70     -0.0173
   1063 CG           46.6886       8.9768      -0.7072 C.3      70 GLU70      0.0136
   1064 HG2          46.6052       9.8914      -1.2998 H        70 GLU70     -0.0425
   1065 HG3          47.3160       9.1854       0.1618 H        70 GLU70     -0.0425
   1066 CD           47.3378       7.8849      -1.5611 C.2      70 GLU70      0.8054
   1067 OE1          47.2685       6.6995      -1.1586 O.co2    70 GLU70     -0.8188
   1068 OE2          47.8433       8.2253      -2.6510 O.co2    70 GLU70     -0.8188
   1069 C            43.0048       9.3673       0.5824 C.2      70 GLU70      0.5366
   1070 O            42.5182       8.2654       0.2825 O.2      70 GLU70     -0.5819
   1071 N            42.3054      10.2919       1.2412 N.am     71 VAL71     -0.4157
   1072 H            42.7539      11.1884       1.4171 H        71 VAL71      0.2719
   1073 CA           40.9192      10.1044       1.6729 C.3      71 VAL71     -0.0875
   1074 HA           40.8508       9.1527       2.2012 H        71 VAL71      0.0969
   1075 CB           40.4881      11.2173       2.6422 C.3      71 VAL71      0.2985
   1076 HB           40.6564      12.1860       2.1708 H        71 VAL71     -0.0297
   1077 CG1          39.0054      11.1281       3.0330 C.3      71 VAL71     -0.3192
   1078 HG11         38.7872      10.1573       3.4779 H        71 VAL71      0.0791
   1079 HG12         38.7748      11.9064       3.7613 H        71 VAL71      0.0791
   1080 HG13         38.3680      11.2917       2.1647 H        71 VAL71      0.0791
   1081 CG2          41.3268      11.1471       3.9203 C.3      71 VAL71     -0.3192
   1082 HG21         42.3891      11.2253       3.6904 H        71 VAL71      0.0791
   1083 HG22         41.0675      11.9878       4.5548 H        71 VAL71      0.0791
   1084 HG23         41.1438      10.2143       4.4543 H        71 VAL71      0.0791
   1085 C            40.0151      10.0547       0.4470 C.2      71 VAL71      0.5973
   1086 O            40.1532      10.8511      -0.4797 O.2      71 VAL71     -0.5679
   1087 N            39.0762       9.1062       0.4400 N.am     72 LYS72     -0.3479
   1088 H            39.0772       8.4592       1.2136 H        72 LYS72      0.2747
   1089 CA           38.1275       8.9176      -0.6695 C.3      72 LYS72     -0.2400
   1090 HA           38.0718       9.8518      -1.2341 H        72 LYS72      0.1426
   1091 CB           38.6819       7.8571      -1.6331 C.3      72 LYS72     -0.0094
   1092 HB2          37.9746       7.7243      -2.4541 H        72 LYS72      0.0362
   1093 HB3          39.6006       8.2600      -2.0585 H        72 LYS72      0.0362
   1094 CG           38.9765       6.4845      -0.9996 C.3      72 LYS72      0.0187
   1095 HG2          39.5446       6.5907      -0.0753 H        72 LYS72      0.0103
   1096 HG3          38.0247       6.0085      -0.7615 H        72 LYS72      0.0103
   1097 CD           39.7622       5.5766      -1.9622 C.3      72 LYS72     -0.0479
   1098 HD2          39.4767       4.5477      -1.7366 H        72 LYS72      0.0621
   1099 HD3          39.4612       5.7715      -2.9930 H        72 LYS72      0.0621
   1100 CE           41.3004       5.6433      -1.8389 C.3      72 LYS72     -0.0143
   1101 HE2          41.5821       5.3886      -0.8108 H        72 LYS72      0.1135
   1102 HE3          41.7179       4.8673      -2.4877 H        72 LYS72      0.1135
   1103 NZ           41.9159       6.9491      -2.1967 N.4      72 LYS72     -0.3854
   1104 HZ1          41.8317       7.5940      -1.4079 H        72 LYS72      0.3400
   1105 HZ2          42.9198       6.8493      -2.3135 H        72 LYS72      0.3400
   1106 HZ3          41.5214       7.3643      -3.0263 H        72 LYS72      0.3400
   1107 C            36.6792       8.6572      -0.2545 C.2      72 LYS72      0.7341
   1108 O            35.7785       8.9119      -1.0409 O.2      72 LYS72     -0.5894
   1109 N            36.4407       8.1988       0.9718 N.am     73 CYS73     -0.4157
   1110 H            37.2200       8.0673       1.5940 H        73 CYS73      0.2719
   1111 CA           35.1062       8.0030       1.5428 C.3      73 CYS73      0.0213
   1112 HA           34.3413       8.3135       0.8286 H        73 CYS73      0.1124
   1113 CB           34.9026       6.5155       1.8719 C.3      73 CYS73     -0.1231
   1114 HB2          35.6773       6.2015       2.5731 H        73 CYS73      0.1112
   1115 HB3          33.9322       6.3890       2.3554 H        73 CYS73      0.1112
   1116 SG           34.9550       5.4624       0.3895 S.3      73 CYS73     -0.3119
   1117 HG           34.4033       4.3666       0.9252 H        73 CYS73      0.1933
   1118 C            34.9592       8.8594       2.8086 C.2      73 CYS73      0.5973
   1119 O            35.9668       9.1566       3.4469 O.2      73 CYS73     -0.5679
   1120 N            33.7282       9.2131       3.1928 N.am     74 MET74     -0.4157
   1121 H            32.9316       8.8901       2.6663 H        74 MET74      0.2719
   1122 CA           33.4432       9.8983       4.4626 C.3      74 MET74     -0.0237
   1123 HA           34.3846      10.1123       4.9664 H        74 MET74      0.0880
   1124 CB           32.6928      11.2342       4.3133 C.3      74 MET74      0.0342
   1125 HB2          31.6344      11.0272       4.3038 H        74 MET74      0.0241
   1126 HB3          32.9131      11.8185       5.2028 H        74 MET74      0.0241
   1127 CG           32.9780      12.1348       3.1277 C.3      74 MET74      0.0018
   1128 HG2          32.7751      11.5962       2.2024 H        74 MET74      0.0440
   1129 HG3          32.3258      13.0069       3.1736 H        74 MET74      0.0440
   1130 SD           34.6834      12.6920       3.1716 S.3      74 MET74     -0.2737
   1131 CE           35.1631      12.1320       1.5271 C.3      74 MET74     -0.0536
   1132 HE1          34.5877      12.6734       0.7751 H        74 MET74      0.0684
   1133 HE2          36.2227      12.3401       1.3765 H        74 MET74      0.0684
   1134 HE3          34.9887      11.0654       1.4201 H        74 MET74      0.0684
   1135 C            32.5451       9.0144       5.3414 C.2      74 MET74      0.5973
   1136 O            31.6231       8.3943       4.8017 O.2      74 MET74     -0.5679
   1137 N            32.7339       8.9967       6.6705 N.am     75 PRO75     -0.2548
   1138 CD           31.7812       8.4586       7.6269 C.3      75 PRO75      0.0192
   1139 HD2          31.3989       7.4901       7.3032 H        75 PRO75      0.0391
   1140 HD3          30.9607       9.1662       7.7494 H        75 PRO75      0.0391
   1141 CG           32.5428       8.3172       8.9452 C.3      75 PRO75      0.0189
   1142 HG2          33.0091       7.3329       9.0007 H        75 PRO75      0.0213
   1143 HG3          31.8914       8.4831       9.8019 H        75 PRO75      0.0213
   1144 CB           33.6196       9.3940       8.8389 C.3      75 PRO75     -0.0070
   1145 HB2          34.4787       9.1787       9.4764 H        75 PRO75      0.0253
   1146 HB3          33.1985      10.3689       9.0913 H        75 PRO75      0.0253
   1147 CA           33.9736       9.3513       7.3520 C.3      75 PRO75     -0.0266
   1148 HA           34.3103      10.3401       7.0506 H        75 PRO75      0.0641
   1149 C            35.0602       8.3070       7.0506 C.2      75 PRO75      0.5896
   1150 O            34.7611       7.1379       6.7729 O.2      75 PRO75     -0.5748
   1151 N            36.3180       8.7241       7.1043 N.am     76 THR76     -0.4157
   1152 H            36.4828       9.6919       7.3758 H        76 THR76      0.2719
   1153 CA           37.4744       7.8213       7.1207 C.3      76 THR76     -0.0389
   1154 HA           37.1518       6.7830       7.0871 H        76 THR76      0.1007
   1155 CB           38.4022       8.0654       5.9201 C.3      76 THR76      0.3654
   1156 HB           38.5830       9.1366       5.8149 H        76 THR76      0.0043
   1157 CG2          39.7522       7.3588       6.0172 C.3      76 THR76     -0.2438
   1158 HG21         39.6083       6.2925       6.1971 H        76 THR76      0.0642
   1159 HG22         40.3085       7.4921       5.0894 H        76 THR76      0.0642
   1160 HG23         40.3333       7.7871       6.8316 H        76 THR76      0.0642
   1161 OG1          37.7645       7.5920       4.7504 O.3      76 THR76     -0.6761
   1162 HG1          37.0719       8.2419       4.5322 H        76 THR76      0.4102
   1163 C            38.1882       8.0367       8.4410 C.2      76 THR76      0.5973
   1164 O            38.4404       9.1789       8.8125 O.2      76 THR76     -0.5679
   1165 N            38.5335       6.9586       9.1373 N.am     77 PHE77     -0.4157
   1166 H            38.3401       6.0382       8.7576 H        77 PHE77      0.2719
   1167 CA           39.3202       7.0426      10.3585 C.3      77 PHE77     -0.0024
   1168 HA           39.3549       8.0693      10.6892 H        77 PHE77      0.0978
   1169 CB           38.6802       6.2397      11.4893 C.3      77 PHE77     -0.0343
   1170 HB2          38.6485       5.1835      11.2153 H        77 PHE77      0.0295
   1171 HB3          39.2953       6.3361      12.3859 H        77 PHE77      0.0295
   1172 CG           37.2832       6.7154      11.8028 C.ar     77 PHE77      0.0118
   1173 CD1          37.0894       7.8703      12.5829 C.ar     77 PHE77     -0.1256
   1174 HD1          37.9371       8.4162      12.9760 H        77 PHE77      0.1330
   1175 CE1          35.7885       8.3484      12.8058 C.ar     77 PHE77     -0.1704
   1176 HE1          35.6312       9.2595      13.3693 H        77 PHE77      0.1430
   1177 CZ           34.6885       7.6795      12.2478 C.ar     77 PHE77     -0.1072
   1178 HZ           33.7015       8.0865      12.3930 H        77 PHE77      0.1297
   1179 CE2          34.8813       6.5265      11.4703 C.ar     77 PHE77     -0.1704
   1180 HE2          34.0366       6.0324      11.0209 H        77 PHE77      0.1430
   1181 CD2          36.1805       6.0460      11.2437 C.ar     77 PHE77     -0.1256
   1182 HD2          36.3341       5.1792      10.6176 H        77 PHE77      0.1330
   1183 C            40.7195       6.5564      10.0528 C.2      77 PHE77      0.5973
   1184 O            40.8672       5.4113       9.6250 O.2      77 PHE77     -0.5679
   1185 N            41.7338       7.3875      10.2708 N.am     78 GLN78     -0.4157
   1186 H            41.5255       8.2992      10.6693 H        78 GLN78      0.2719
   1187 CA           43.1271       6.9554      10.1726 C.3      78 GLN78     -0.0031
   1188 HA           43.1680       5.9331       9.7946 H        78 GLN78      0.0850
   1189 CB           43.9254       7.8198       9.1911 C.3      78 GLN78     -0.0036
   1190 HB2          43.8646       8.8671       9.4872 H        78 GLN78      0.0171
   1191 HB3          44.9689       7.5007       9.2087 H        78 GLN78      0.0171
   1192 CG           43.3732       7.6452       7.7673 C.3      78 GLN78     -0.0645
   1193 HG2          43.3007       6.5813       7.5470 H        78 GLN78      0.0352
   1194 HG3          42.3746       8.0729       7.7170 H        78 GLN78      0.0352
   1195 CD           44.2110       8.2922       6.6714 C.2      78 GLN78      0.6951
   1196 OE1          45.1461       9.0396       6.9170 O.2      78 GLN78     -0.6086
   1197 NE2          43.9211       8.0083       5.4186 N.am     78 GLN78     -0.9407
   1198 HE21         44.3766       8.5343       4.6804 H        78 GLN78      0.4251
   1199 HE22         43.2050       7.3246       5.1584 H        78 GLN78      0.4251
   1200 C            43.7476       6.9334      11.5582 C.2      78 GLN78      0.5973
   1201 O            43.5001       7.8112      12.3854 O.2      78 GLN78     -0.5679
   1202 N            44.5639       5.9180      11.8060 N.am     79 PHE79     -0.4157
   1203 H            44.7189       5.2308      11.0739 H        79 PHE79      0.2719
   1204 CA           45.1985       5.6809      13.0919 C.3      79 PHE79     -0.0024
   1205 HA           44.8284       6.3925      13.8242 H        79 PHE79      0.0978
   1206 CB           44.8405       4.2754      13.5784 C.3      79 PHE79     -0.0343
   1207 HB2          45.1964       3.5410      12.8558 H        79 PHE79      0.0295
   1208 HB3          45.3665       4.0911      14.5113 H        79 PHE79      0.0295
   1209 CG           43.3553       4.0633      13.7918 C.ar     79 PHE79      0.0118
   1210 CD1          42.5083       3.7910      12.7004 C.ar     79 PHE79     -0.1256
   1211 HD1          42.9065       3.7274      11.7038 H        79 PHE79      0.1330
   1212 CE1          41.1266       3.6416      12.8896 C.ar     79 PHE79     -0.1704
   1213 HE1          40.4815       3.4575      12.0410 H        79 PHE79      0.1430
   1214 CZ           40.5860       3.7570      14.1791 C.ar     79 PHE79     -0.1072
   1215 HZ           39.5231       3.6512      14.3303 H        79 PHE79      0.1297
   1216 CE2          41.4280       4.0211      15.2717 C.ar     79 PHE79     -0.1704
   1217 HE2          41.0123       4.1166      16.2596 H        79 PHE79      0.1430
   1218 CD2          42.8093       4.1765      15.0805 C.ar     79 PHE79     -0.1256
   1219 HD2          43.4490       4.3878      15.9227 H        79 PHE79      0.1330
   1220 C            46.6998       5.8528      12.9328 C.2      79 PHE79      0.5973
   1221 O            47.2928       5.2298      12.0534 O.2      79 PHE79     -0.5679
   1222 N            47.3288       6.6678      13.7707 N.am     80 PHE80     -0.4157
   1223 H            46.7772       7.1477      14.4752 H        80 PHE80      0.2719
   1224 CA           48.7632       6.9242      13.7198 C.3      80 PHE80     -0.0024
   1225 HA           49.2077       6.2683      12.9786 H        80 PHE80      0.0978
   1226 CB           49.0793       8.3683      13.3071 C.3      80 PHE80     -0.0343
   1227 HB2          48.6628       9.0482      14.0449 H        80 PHE80      0.0295
   1228 HB3          50.1619       8.5035      13.3302 H        80 PHE80      0.0295
   1229 CG           48.5792       8.7809      11.9397 C.ar     80 PHE80      0.0118
   1230 CD1          47.2398       9.1781      11.7680 C.ar     80 PHE80     -0.1256
   1231 HD1          46.5600       9.1770      12.6083 H        80 PHE80      0.1330
   1232 CE1          46.7833       9.5770      10.5009 C.ar     80 PHE80     -0.1704
   1233 HE1          45.7575       9.8899      10.3663 H        80 PHE80      0.1430
   1234 CZ           47.6607       9.5819       9.4041 C.ar     80 PHE80     -0.1072
   1235 HZ           47.3050       9.8929       8.4294 H        80 PHE80      0.1297
   1236 CE2          49.0008       9.1981       9.5763 C.ar     80 PHE80     -0.1704
   1237 HE2          49.6793       9.2265       8.7358 H        80 PHE80      0.1430
   1238 CD2          49.4608       8.7983      10.8425 C.ar     80 PHE80     -0.1256
   1239 HD2          50.4975       8.5224      10.9704 H        80 PHE80      0.1330
   1240 C            49.4060       6.6175      15.0589 C.2      80 PHE80      0.5973
   1241 O            48.8287       6.8655      16.1191 O.2      80 PHE80     -0.5679
   1242 N            50.6350       6.1261      14.9993 N.am     81 LYS81     -0.3479
   1243 H            51.0262       5.9028      14.0850 H        81 LYS81      0.2747
   1244 CA           51.4717       5.9503      16.1744 C.3      81 LYS81     -0.2400
   1245 HA           51.1262       6.6277      16.9604 H        81 LYS81      0.1426
   1246 CB           51.3624       4.4947      16.6477 C.3      81 LYS81     -0.0094
   1247 HB2          50.4799       4.0284      16.2045 H        81 LYS81      0.0362
   1248 HB3          52.2393       3.9186      16.3460 H        81 LYS81      0.0362
   1249 CG           51.2038       4.4613      18.1673 C.3      81 LYS81      0.0187
   1250 HG2          52.1291       4.7926      18.6426 H        81 LYS81      0.0103
   1251 HG3          50.3916       5.1274      18.4632 H        81 LYS81      0.0103
   1252 CD           50.8617       3.0413      18.6222 C.3      81 LYS81     -0.0479
   1253 HD2          49.9656       2.6743      18.1150 H        81 LYS81      0.0621
   1254 HD3          51.6921       2.3810      18.3682 H        81 LYS81      0.0621
   1255 CE           50.6496       2.9897      20.1386 C.3      81 LYS81     -0.0143
   1256 HE2          50.7772       1.9496      20.4586 H        81 LYS81      0.1135
   1257 HE3          51.4156       3.5852      20.6465 H        81 LYS81      0.1135
   1258 NZ           49.2982       3.4149      20.5551 N.4      81 LYS81     -0.3854
   1259 HZ1          48.6065       2.8262      20.0866 H        81 LYS81      0.3400
   1260 HZ2          49.1497       3.1335      21.5353 H        81 LYS81      0.3400
   1261 HZ3          49.1277       4.3974      20.4357 H        81 LYS81      0.3400
   1262 C            52.8748       6.3445      15.7813 C.2      81 LYS81      0.7341
   1263 O            53.3746       5.8373      14.7777 O.2      81 LYS81     -0.5894
   1264 N            53.4841       7.2759      16.5200 N.am     82 LYS82     -0.3479
   1265 H            53.0002       7.6471      17.3281 H        82 LYS82      0.2747
   1266 CA           54.8365       7.7835      16.2187 C.3      82 LYS82     -0.2400
   1267 HA           55.0139       8.6799      16.8207 H        82 LYS82      0.1426
   1268 CB           55.8814       6.7255      16.6212 C.3      82 LYS82     -0.0094
   1269 HB2          55.6922       5.7934      16.0864 H        82 LYS82      0.0362
   1270 HB3          56.8748       7.0814      16.3414 H        82 LYS82      0.0362
   1271 CG           55.8761       6.4667      18.1325 C.3      82 LYS82      0.0187
   1272 HG2          56.1932       7.3769      18.6451 H        82 LYS82      0.0103
   1273 HG3          54.8690       6.2136      18.4671 H        82 LYS82      0.0103
   1274 CD           56.8118       5.3114      18.5147 C.3      82 LYS82     -0.0479
   1275 HD2          56.4455       4.3824      18.0751 H        82 LYS82      0.0621
   1276 HD3          57.8224       5.5201      18.1596 H        82 LYS82      0.0621
   1277 CE           56.8042       5.2149      20.0457 C.3      82 LYS82     -0.0143
   1278 HE2          57.1700       6.1585      20.4663 H        82 LYS82      0.1135
   1279 HE3          55.7674       5.1180      20.3889 H        82 LYS82      0.1135
   1280 NZ           57.5901       4.0949      20.6051 N.4      82 LYS82     -0.3854
   1281 HZ1          58.5722       4.1924      20.4036 H        82 LYS82      0.3400
   1282 HZ2          57.4598       4.1606      21.6187 H        82 LYS82      0.3400
   1283 HZ3          57.2213       3.2028      20.3146 H        82 LYS82      0.3400
   1284 C            54.9722       8.2219      14.7496 C.2      82 LYS82      0.7341
   1285 O            55.8563       7.7713      14.0267 O.2      82 LYS82     -0.5894
   1286 N            54.0037       9.0099      14.2807 N.am     83 GLY83     -0.4157
   1287 H            53.3106       9.3352      14.9366 H        83 GLY83      0.2719
   1288 CA           53.9582       9.5422      12.9141 C.3      83 GLY83     -0.0252
   1289 HA2          53.1919      10.3164      12.8645 H        83 GLY83      0.0698
   1290 HA3          54.9173      10.0126      12.6936 H        83 GLY83      0.0698
   1291 C            53.6756       8.5283      11.7939 C.2      83 GLY83      0.5973
   1292 O            53.4549       8.9427      10.6614 O.2      83 GLY83     -0.5679
   1293 N            53.6289       7.2216      12.0702 N.am     84 GLN84     -0.4157
   1294 H            53.8484       6.9178      13.0114 H        84 GLN84      0.2719
   1295 CA           53.3425       6.1892      11.0697 C.3      84 GLN84     -0.0031
   1296 HA           53.6094       6.5732      10.0834 H        84 GLN84      0.0850
   1297 CB           54.2288       4.9636      11.3596 C.3      84 GLN84     -0.0036
   1298 HB2          55.2149       5.2940      11.6926 H        84 GLN84      0.0171
   1299 HB3          53.7731       4.3723      12.1556 H        84 GLN84      0.0171
   1300 CG           54.4134       4.1030      10.0984 C.3      84 GLN84     -0.0645
   1301 HG2          53.4355       3.9129       9.6560 H        84 GLN84      0.0352
   1302 HG3          55.0110       4.6632       9.3789 H        84 GLN84      0.0352
   1303 CD           55.0755       2.7384      10.3036 C.2      84 GLN84      0.6951
   1304 OE1          55.1244       1.9334       9.3949 O.2      84 GLN84     -0.6086
   1305 NE2          55.6006       2.3958      11.4617 N.am     84 GLN84     -0.9407
   1306 HE21         56.0075       1.4782      11.4996 H        84 GLN84      0.4251
   1307 HE22         55.5789       3.0296      12.2382 H        84 GLN84      0.4251
   1308 C            51.8485       5.8312      11.0723 C.2      84 GLN84      0.5973
   1309 O            51.2833       5.6467      12.1511 O.2      84 GLN84     -0.5679
   1310 N            51.1985       5.6941       9.9056 N.am     85 LYS85     -0.3479
   1311 H            51.7098       5.8392       9.0476 H        85 LYS85      0.2747
   1312 CA           49.8089       5.2027       9.8248 C.3      85 LYS85     -0.2400
   1313 HA           49.2195       5.7076      10.5913 H        85 LYS85      0.1426
   1314 CB           49.1799       5.5302       8.4597 C.3      85 LYS85     -0.0094
   1315 HB2          49.2358       6.6082       8.3029 H        85 LYS85      0.0362
   1316 HB3          49.7394       5.0310       7.6667 H        85 LYS85      0.0362
   1317 CG           47.7020       5.0927       8.4101 C.3      85 LYS85      0.0187
   1318 HG2          47.6369       4.0042       8.3720 H        85 LYS85      0.0103
   1319 HG3          47.2037       5.4331       9.3188 H        85 LYS85      0.0103
   1320 CD           46.9403       5.6858       7.2195 C.3      85 LYS85     -0.0479
   1321 HD2          45.8870       5.4129       7.3116 H        85 LYS85      0.0621
   1322 HD3          47.0138       6.7752       7.2525 H        85 LYS85      0.0621
   1323 CE           47.4743       5.1692       5.8794 C.3      85 LYS85     -0.0143
   1324 HE2          48.5341       5.4206       5.7940 H        85 LYS85      0.1135
   1325 HE3          47.3698       4.0809       5.8572 H        85 LYS85      0.1135
   1326 NZ           46.7209       5.7609       4.7480 N.4      85 LYS85     -0.3854
   1327 HZ1          46.6905       6.7693       4.7865 H        85 LYS85      0.3400
   1328 HZ2          47.0738       5.4638       3.8501 H        85 LYS85      0.3400
   1329 HZ3          45.7448       5.4337       4.7857 H        85 LYS85      0.3400
   1330 C            49.7769       3.6996      10.1068 C.2      85 LYS85      0.7341
   1331 O            50.4157       2.9356       9.3941 O.2      85 LYS85     -0.5894
   1332 N            49.0438       3.2799      11.1344 N.am     86 VAL86     -0.4157
   1333 H            48.5448       3.9848      11.6640 H        86 VAL86      0.2719
   1334 CA           48.9595       1.8794      11.5997 C.3      86 VAL86     -0.0875
   1335 HA           49.6358       1.2643      11.0047 H        86 VAL86      0.0969
   1336 CB           49.3972       1.7379      13.0712 C.3      86 VAL86      0.2985
   1337 HB           49.2355       0.7103      13.3955 H        86 VAL86     -0.0297
   1338 CG1          50.8911       2.0278      13.2224 C.3      86 VAL86     -0.3192
   1339 HG11         51.1166       3.0558      12.9432 H        86 VAL86      0.0791
   1340 HG12         51.1901       1.8642      14.2570 H        86 VAL86      0.0791
   1341 HG13         51.4593       1.3510      12.5845 H        86 VAL86      0.0791
   1342 CG2          48.6166       2.6669      14.0086 C.3      86 VAL86     -0.3192
   1343 HG21         47.5495       2.5389      13.8445 H        86 VAL86      0.0791
   1344 HG22         48.8422       2.4094      15.0436 H        86 VAL86      0.0791
   1345 HG23         48.8864       3.7066      13.8319 H        86 VAL86      0.0791
   1346 C            47.5822       1.2456      11.4165 C.2      86 VAL86      0.5973
   1347 O            47.4114       0.0765      11.7265 O.2      86 VAL86     -0.5679
   1348 N            46.5913       1.9854      10.9272 N.am     87 GLY87     -0.4157
   1349 H            46.7483       2.9627      10.7331 H        87 GLY87      0.2719
   1350 CA           45.2634       1.4479      10.6602 C.3      87 GLY87     -0.0252
   1351 HA2          45.3538       0.5406      10.0609 H        87 GLY87      0.0698
   1352 HA3          44.7692       1.1953      11.5984 H        87 GLY87      0.0698
   1353 C            44.4133       2.4579       9.9136 C.2      87 GLY87      0.5973
   1354 O            44.6931       3.6577       9.9391 O.2      87 GLY87     -0.5679
   1355 N            43.3805       1.9813       9.2380 N.am     88 GLU88     -0.5163
   1356 H            43.2072       0.9857       9.2262 H        88 GLU88      0.2936
   1357 CA           42.4736       2.8192       8.4684 C.3      88 GLU88      0.0397
   1358 HA           42.2116       3.6817       9.0659 H        88 GLU88      0.1105
   1359 CB           43.1580       3.2988       7.1773 C.3      88 GLU88      0.0560
   1360 HB2          44.0084       3.9193       7.4584 H        88 GLU88     -0.0173
   1361 HB3          43.5318       2.4343       6.6261 H        88 GLU88     -0.0173
   1362 CG           42.2479       4.1194       6.2507 C.3      88 GLU88      0.0136
   1363 HG2          41.4917       3.4623       5.8154 H        88 GLU88     -0.0425
   1364 HG3          41.7351       4.8764       6.8477 H        88 GLU88     -0.0425
   1365 CD           43.0220       4.8139       5.1186 C.2      88 GLU88      0.8054
   1366 OE1          44.2475       4.5812       4.9701 O.co2    88 GLU88     -0.8188
   1367 OE2          42.4131       5.6704       4.4459 O.co2    88 GLU88     -0.8188
   1368 C            41.2199       2.0241       8.1449 C.2      88 GLU88      0.5366
   1369 O            41.3109       0.8583       7.7596 O.2      88 GLU88     -0.5819
   1370 N            40.0575       2.6553       8.2555 N.am     89 PHE89     -0.4157
   1371 H            40.0503       3.6216       8.5735 H        89 PHE89      0.2719
   1372 CA           38.8316       2.1334       7.6688 C.3      89 PHE89     -0.0024
   1373 HA           39.0864       1.6574       6.7208 H        89 PHE89      0.0978
   1374 CB           38.1825       1.0690       8.5766 C.3      89 PHE89     -0.0343
   1375 HB2          37.4318       0.5424       7.9864 H        89 PHE89      0.0295
   1376 HB3          38.9331       0.3281       8.8545 H        89 PHE89      0.0295
   1377 CG           37.5092       1.5812       9.8363 C.ar     89 PHE89      0.0118
   1378 CD1          36.1591       1.9749       9.7918 C.ar     89 PHE89     -0.1256
   1379 HD1          35.6132       1.9332       8.8642 H        89 PHE89      0.1330
   1380 CE1          35.5199       2.4504      10.9454 C.ar     89 PHE89     -0.1704
   1381 HE1          34.4937       2.7867      10.9015 H        89 PHE89      0.1430
   1382 CZ           36.2276       2.5274      12.1532 C.ar     89 PHE89     -0.1072
   1383 HZ           35.7341       2.9212      13.0290 H        89 PHE89      0.1297
   1384 CE2          37.5708       2.1143      12.2126 C.ar     89 PHE89     -0.1704
   1385 HE2          38.1162       2.1679      13.1444 H        89 PHE89      0.1430
   1386 CD2          38.2136       1.6439      11.0534 C.ar     89 PHE89     -0.1256
   1387 HD2          39.2494       1.3347      11.0987 H        89 PHE89      0.1330
   1388 C            37.8925       3.2960       7.3626 C.2      89 PHE89      0.5973
   1389 O            38.0501       4.3925       7.8996 O.2      89 PHE89     -0.5679
   1390 N            36.9058       3.0620       6.5044 N.am     90 SER90     -0.4157
   1391 H            36.8376       2.1659       6.0475 H        90 SER90      0.2719
   1392 CA           35.8496       4.0304       6.2229 C.3      90 SER90     -0.0249
   1393 HA           36.0320       4.9391       6.7931 H        90 SER90      0.0843
   1394 CB           35.8818       4.4363       4.7468 C.3      90 SER90      0.2117
   1395 HB2          35.0417       5.0995       4.5359 H        90 SER90      0.0352
   1396 HB3          36.8060       4.9889       4.5699 H        90 SER90      0.0352
   1397 OG           35.8479       3.3217       3.8713 O.3      90 SER90     -0.6546
   1398 HG           36.2742       3.5703       3.0458 H        90 SER90      0.4275
   1399 C            34.4876       3.5167       6.6800 C.2      90 SER90      0.5973
   1400 O            34.2611       2.3112       6.8279 O.2      90 SER90     -0.5679
   1401 N            33.5767       4.4583       6.9189 N.am     91 GLY91     -0.4157
   1402 H            33.8843       5.4275       6.8533 H        91 GLY91      0.2719
   1403 CA           32.1990       4.1990       7.3190 C.3      91 GLY91     -0.0252
   1404 HA2          31.5514       4.8426       6.7221 H        91 GLY91      0.0698
   1405 HA3          31.9293       3.1648       7.1059 H        91 GLY91      0.0698
   1406 C            31.9308       4.4719       8.7963 C.2      91 GLY91      0.5973
   1407 O            32.7827       4.3017       9.6663 O.2      91 GLY91     -0.5679
   1408 N            30.6975       4.8844       9.0861 N.am     92 ALA92     -0.4157
   1409 H            30.0438       5.0106       8.3289 H        92 ALA92      0.2719
   1410 CA           30.2362       5.2156      10.4329 C.3      92 ALA92      0.0337
   1411 HA           31.0391       5.7400      10.9556 H        92 ALA92      0.0823
   1412 CB           29.0534       6.1841      10.3076 C.3      92 ALA92     -0.1825
   1413 HB1          28.2609       5.7408       9.7030 H        92 ALA92      0.0603
   1414 HB2          28.6530       6.4091      11.2955 H        92 ALA92      0.0603
   1415 HB3          29.3891       7.1149       9.8501 H        92 ALA92      0.0603
   1416 C            29.8984       3.9580      11.2611 C.2      92 ALA92      0.5973
   1417 O            28.7488       3.7309      11.6317 O.2      92 ALA92     -0.5679
   1418 N            30.8927       3.1152      11.5391 N.am     93 ASN93     -0.4157
   1419 H            31.8224       3.3609      11.2132 H        93 ASN93      0.2719
   1420 CA           30.7270       1.9016      12.3383 C.3      93 ASN93      0.0143
   1421 HA           29.6669       1.6561      12.4305 H        93 ASN93      0.1048
   1422 CB           31.4060       0.7471      11.5861 C.3      93 ASN93     -0.2041
   1423 HB2          31.0227       0.7302      10.5663 H        93 ASN93      0.0797
   1424 HB3          32.4810       0.9185      11.5394 H        93 ASN93      0.0797
   1425 CG           31.1563      -0.6103      12.2219 C.2      93 ASN93      0.7130
   1426 OD1          31.0371      -0.7693      13.4224 O.2      93 ASN93     -0.5931
   1427 ND2          31.0580      -1.6513      11.4292 N.am     93 ASN93     -0.9191
   1428 HD21         30.7757      -2.4927      11.9092 H        93 ASN93      0.4196
   1429 HD22         30.8865      -1.5158      10.4513 H        93 ASN93      0.4196
   1430 C            31.2858       2.1240      13.7530 C.2      93 ASN93      0.5973
   1431 O            32.4996       2.1212      13.9374 O.2      93 ASN93     -0.5679
   1432 N            30.4006       2.3130      14.7387 N.am     94 LYS94     -0.3479
   1433 H            29.4222       2.3064      14.4939 H        94 LYS94      0.2747
   1434 CA           30.7634       2.6131      16.1401 C.3      94 LYS94     -0.2400
   1435 HA           31.3862       3.5097      16.1781 H        94 LYS94      0.1426
   1436 CB           29.4899       2.8442      16.9599 C.3      94 LYS94     -0.0094
   1437 HB2          28.8353       1.9738      16.8802 H        94 LYS94      0.0362
   1438 HB3          29.7672       2.9661      18.0090 H        94 LYS94      0.0362
   1439 CG           28.7413       4.0945      16.5042 C.3      94 LYS94      0.0187
   1440 HG2          29.3928       4.9639      16.6034 H        94 LYS94      0.0103
   1441 HG3          28.4362       3.9930      15.4614 H        94 LYS94      0.0103
   1442 CD           27.5033       4.2756      17.3760 C.3      94 LYS94     -0.0479
   1443 HD2          26.8396       3.4169      17.2544 H        94 LYS94      0.0621
   1444 HD3          27.8074       4.3600      18.4223 H        94 LYS94      0.0621
   1445 CE           26.8043       5.5548      16.9336 C.3      94 LYS94     -0.0143
   1446 HE2          27.5061       6.3884      17.0385 H        94 LYS94      0.1135
   1447 HE3          26.5406       5.4682      15.8748 H        94 LYS94      0.1135
   1448 NZ           25.5960       5.7946      17.7503 N.4      94 LYS94     -0.3854
   1449 HZ1          25.8394       5.8559      18.7311 H        94 LYS94      0.3400
   1450 HZ2          25.1558       6.6618      17.4719 H        94 LYS94      0.3400
   1451 HZ3          24.9266       5.0428      17.6313 H        94 LYS94      0.3400
   1452 C            31.5717       1.5075      16.8168 C.2      94 LYS94      0.7341
   1453 O            32.5978       1.7728      17.4350 O.2      94 LYS94     -0.5894
   1454 N            31.1067       0.2734      16.6439 N.am     95 GLU95     -0.5163
   1455 H            30.2532       0.1520      16.1265 H        95 GLU95      0.2936
   1456 CA           31.6956      -0.9233      17.2432 C.3      95 GLU95      0.0397
   1457 HA           31.7372      -0.8200      18.3315 H        95 GLU95      0.1105
   1458 CB           30.7982      -2.1211      16.8839 C.3      95 GLU95      0.0560
   1459 HB2          29.7516      -1.8142      16.9225 H        95 GLU95     -0.0173
   1460 HB3          30.9998      -2.4149      15.8525 H        95 GLU95     -0.0173
   1461 CG           30.9994      -3.3443      17.7899 C.3      95 GLU95      0.0136
   1462 HG2          30.8402      -4.2422      17.1878 H        95 GLU95     -0.0425
   1463 HG3          32.0301      -3.3750      18.1509 H        95 GLU95     -0.0425
   1464 CD           29.9993      -3.3548      18.9567 C.2      95 GLU95      0.8054
   1465 OE1          28.7893      -3.5072      18.6713 O.co2    95 GLU95     -0.8188
   1466 OE2          30.4535      -3.1676      20.1047 O.co2    95 GLU95     -0.8188
   1467 C            33.1154      -1.1244      16.7138 C.2      95 GLU95      0.5366
   1468 O            34.0679      -1.2905      17.4670 O.2      95 GLU95     -0.5819
   1469 N            33.2869      -1.0146      15.3925 N.am     96 LYS96     -0.3479
   1470 H            32.4642      -0.8590      14.8184 H        96 LYS96      0.2747
   1471 CA           34.5988      -1.1439      14.7639 C.3      96 LYS96     -0.2400
   1472 HA           35.0669      -2.0584      15.1333 H        96 LYS96      0.1426
   1473 CB           34.3999      -1.2594      13.2573 C.3      96 LYS96     -0.0094
   1474 HB2          33.6712      -2.0488      13.0705 H        96 LYS96      0.0362
   1475 HB3          34.0052      -0.3130      12.8855 H        96 LYS96      0.0362
   1476 CG           35.7040      -1.5862      12.5199 C.3      96 LYS96      0.0187
   1477 HG2          36.4563      -0.8308      12.7444 H        96 LYS96      0.0103
   1478 HG3          36.0787      -2.5597      12.8397 H        96 LYS96      0.0103
   1479 CD           35.4909      -1.5805      11.0077 C.3      96 LYS96     -0.0479
   1480 HD2          35.0855      -0.6125      10.7066 H        96 LYS96      0.0621
   1481 HD3          36.4646      -1.7076      10.5298 H        96 LYS96      0.0621
   1482 CE           34.5541      -2.7079      10.5695 C.3      96 LYS96     -0.0143
   1483 HE2          34.9868      -3.6599      10.8954 H        96 LYS96      0.1135
   1484 HE3          33.5849      -2.5882      11.0635 H        96 LYS96      0.1135
   1485 NZ           34.3861      -2.6933       9.0985 N.4      96 LYS96     -0.3854
   1486 HZ1          35.2902      -2.7576       8.6450 H        96 LYS96      0.3400
   1487 HZ2          33.8247      -3.4798       8.7960 H        96 LYS96      0.3400
   1488 HZ3          33.9422      -1.8360       8.7951 H        96 LYS96      0.3400
   1489 C            35.5354       0.0066      15.1364 C.2      96 LYS96      0.7341
   1490 O            36.7309      -0.2407      15.2586 O.2      96 LYS96     -0.5894
   1491 N            35.0336       1.2314      15.3273 N.am     97 LEU97     -0.4157
   1492 H            34.0399       1.3718      15.1965 H        97 LEU97      0.2719
   1493 CA           35.8602       2.3686      15.7587 C.3      97 LEU97     -0.0518
   1494 HA           36.6568       2.5160      15.0324 H        97 LEU97      0.0922
   1495 CB           34.9942       3.6426      15.8573 C.3      97 LEU97     -0.1102
   1496 HB2          34.1285       3.5381      15.2066 H        97 LEU97      0.0457
   1497 HB3          34.6046       3.7438      16.8701 H        97 LEU97      0.0457
   1498 CG           35.6735       4.9572      15.4478 C.3      97 LEU97      0.3531
   1499 HG           35.7000       5.0108      14.3595 H        97 LEU97     -0.0361
   1500 CD1          34.8082       6.0964      15.9804 C.3      97 LEU97     -0.4121
   1501 HD11         34.8538       6.1444      17.0634 H        97 LEU97      0.1000
   1502 HD12         35.1696       7.0280      15.5514 H        97 LEU97      0.1000
   1503 HD13         33.7763       5.9608      15.6634 H        97 LEU97      0.1000
   1504 CD2          37.0966       5.1443      15.9685 C.3      97 LEU97     -0.4121
   1505 HD21         37.7631       4.3977      15.5477 H        97 LEU97      0.1000
   1506 HD22         37.4581       6.1335      15.6858 H        97 LEU97      0.1000
   1507 HD23         37.0985       5.0570      17.0525 H        97 LEU97      0.1000
   1508 C            36.5078       2.0684      17.1119 C.2      97 LEU97      0.5973
   1509 O            37.7304       2.0613      17.2494 O.2      97 LEU97     -0.5679
   1510 N            35.6690       1.7626      18.0982 N.am     98 GLU98     -0.5163
   1511 H            34.6700       1.7232      17.9100 H        98 GLU98      0.2936
   1512 CA           36.1210       1.4748      19.4510 C.3      98 GLU98      0.0397
   1513 HA           36.7583       2.2956      19.7813 H        98 GLU98      0.1105
   1514 CB           34.8981       1.4181      20.3731 C.3      98 GLU98      0.0560
   1515 HB2          34.3487       2.3538      20.2548 H        98 GLU98     -0.0173
   1516 HB3          34.2489       0.5850      20.0988 H        98 GLU98     -0.0173
   1517 CG           35.3495       1.2776      21.8326 C.3      98 GLU98      0.0136
   1518 HG2          35.6120       0.2353      22.0238 H        98 GLU98     -0.0425
   1519 HG3          36.2500       1.8798      21.9772 H        98 GLU98     -0.0425
   1520 CD           34.3114       1.7384      22.8645 C.2      98 GLU98      0.8054
   1521 OE1          33.1233       1.9351      22.5410 O.co2    98 GLU98     -0.8188
   1522 OE2          34.7133       1.9469      24.0311 O.co2    98 GLU98     -0.8188
   1523 C            36.9681       0.1961      19.5189 C.2      98 GLU98      0.5366
   1524 O            37.9870       0.1723      20.2112 O.2      98 GLU98     -0.5819
   1525 N            36.6055      -0.8473      18.7637 N.am     99 ALA99     -0.4157
   1526 H            35.7200      -0.8055      18.2671 H        99 ALA99      0.2719
   1527 CA           37.3631      -2.0987      18.7072 C.3      99 ALA99      0.0337
   1528 HA           37.4697      -2.4902      19.7202 H        99 ALA99      0.0823
   1529 CB           36.5795      -3.1185      17.8755 C.3      99 ALA99     -0.1825
   1530 HB1          36.4467      -2.7513      16.8581 H        99 ALA99      0.0603
   1531 HB2          37.1278      -4.0614      17.8478 H        99 ALA99      0.0603
   1532 HB3          35.6037      -3.2947      18.3306 H        99 ALA99      0.0603
   1533 C            38.7746      -1.9148      18.1326 C.2      99 ALA99      0.5973
   1534 O            39.7293      -2.4891      18.6462 O.2      99 ALA99     -0.5679
   1535 N            38.9178      -1.0789      17.1007 N.am    100 THR100    -0.4157
   1536 H            38.0910      -0.6237      16.7350 H       100 THR100     0.2719
   1537 CA           40.2260      -0.7772      16.4982 C.3     100 THR100    -0.0389
   1538 HA           40.7542      -1.7121      16.3041 H       100 THR100     0.1007
   1539 CB           40.0417      -0.0391      15.1630 C.3     100 THR100     0.3654
   1540 HB           39.5875       0.9373      15.3479 H       100 THR100     0.0043
   1541 CG2          41.3405       0.1630      14.3876 C.3     100 THR100    -0.2438
   1542 HG21         41.8665      -0.7868      14.2717 H       100 THR100     0.0642
   1543 HG22         41.1272       0.5838      13.4051 H       100 THR100     0.0642
   1544 HG23         41.9792       0.8595      14.9268 H       100 THR100     0.0642
   1545 OG1          39.1825      -0.7770      14.3220 O.3     100 THR100    -0.6761
   1546 HG1          38.2896      -0.6873      14.6981 H       100 THR100     0.4102
   1547 C            41.0892       0.0453      17.4595 C.2     100 THR100     0.5973
   1548 O            42.2861      -0.2014      17.5823 O.2     100 THR100    -0.5679
   1549 N            40.4818       0.9932      18.1905 N.am    101 ILE101    -0.4157
   1550 H            39.4932       1.1561      18.0397 H       101 ILE101     0.2719
   1551 CA           41.1619       1.7542      19.2491 C.3     101 ILE101    -0.0597
   1552 HA           42.0195       2.2678      18.8139 H       101 ILE101     0.0869
   1553 CB           40.2207       2.8143      19.8782 C.3     101 ILE101     0.1303
   1554 HB           39.2666       2.3433      20.1055 H       101 ILE101     0.0187
   1555 CG2          40.7818       3.3876      21.1975 C.3     101 ILE101    -0.3204
   1556 HG21         41.7363       3.8801      21.0136 H       101 ILE101     0.0882
   1557 HG22         40.0860       4.0933      21.6471 H       101 ILE101     0.0882
   1558 HG23         40.9292       2.5968      21.9337 H       101 ILE101     0.0882
   1559 CG1          39.9744       3.9572      18.8746 C.3     101 ILE101    -0.0430
   1560 HG12         40.9092       4.4927      18.7059 H       101 ILE101     0.0236
   1561 HG13         39.6492       3.5384      17.9256 H       101 ILE101     0.0236
   1562 CD1          38.9016       4.9528      19.3304 C.3     101 ILE101    -0.0660
   1563 HD11         39.2261       5.4979      20.2140 H       101 ILE101     0.0186
   1564 HD12         38.7318       5.6773      18.5355 H       101 ILE101     0.0186
   1565 HD13         37.9704       4.4267      19.5413 H       101 ILE101     0.0186
   1566 C            41.7203       0.7904      20.3009 C.2     101 ILE101     0.5973
   1567 O            42.8945       0.8894      20.6297 O.2     101 ILE101    -0.5679
   1568 N            40.9209      -0.1552      20.8072 N.am    102 ASN102    -0.4157
   1569 H            39.9609      -0.2049      20.4890 H       102 ASN102     0.2719
   1570 CA           41.3950      -1.1199      21.8126 C.3     102 ASN102     0.0143
   1571 HA           41.9026      -0.5697      22.6073 H       102 ASN102     0.1048
   1572 CB           40.2026      -1.8630      22.4435 C.3     102 ASN102    -0.2041
   1573 HB2          39.5715      -2.2760      21.6572 H       102 ASN102     0.0797
   1574 HB3          40.5857      -2.6990      23.0284 H       102 ASN102     0.0797
   1575 CG           39.3749      -1.0113      23.3933 C.2     102 ASN102     0.7130
   1576 OD1          39.7231      -0.7408      24.5340 O.2     102 ASN102    -0.5931
   1577 ND2          38.2266      -0.5597      22.9529 N.am    102 ASN102    -0.9191
   1578 HD21         37.6781       0.0501      23.5328 H       102 ASN102     0.4196
   1579 HD22         38.0151      -0.6339      21.9660 H       102 ASN102     0.4196
   1580 C            42.4419      -2.1253      21.2830 C.2     102 ASN102     0.5973
   1581 O            43.1560      -2.7077      22.0910 O.2     102 ASN102    -0.5679
   1582 N            42.5415      -2.3493      19.9701 N.am    103 GLU103    -0.5163
   1583 H            41.8947      -1.8918      19.3456 H       103 GLU103     0.2936
   1584 CA           43.6143      -3.1682      19.3798 C.3     103 GLU103     0.0397
   1585 HA           43.7870      -4.0417      20.0102 H       103 GLU103     0.1105
   1586 CB           43.1686      -3.6501      17.9855 C.3     103 GLU103     0.0560
   1587 HB2          42.1053      -3.8898      18.0386 H       103 GLU103    -0.0173
   1588 HB3          43.2792      -2.8479      17.2547 H       103 GLU103    -0.0173
   1589 CG           43.8715      -4.9256      17.4877 C.3     103 GLU103     0.0136
   1590 HG2          43.8006      -5.6846      18.2713 H       103 GLU103    -0.0425
   1591 HG3          43.3023      -5.3018      16.6334 H       103 GLU103    -0.0425
   1592 CD           45.3349      -4.7589      17.0454 C.2     103 GLU103     0.8054
   1593 OE1          45.6020      -3.8266      16.2534 O.co2   103 GLU103    -0.8188
   1594 OE2          46.1508      -5.6290      17.4248 O.co2   103 GLU103    -0.8188
   1595 C            44.9432      -2.4029      19.2991 C.2     103 GLU103     0.5366
   1596 O            45.9984      -2.9748      19.5453 O.2     103 GLU103    -0.5819
   1597 N            44.8860      -1.1068      18.9718 N.am    104 LEU104    -0.4157
   1598 H            43.9731      -0.7178      18.7742 H       104 LEU104     0.2719
   1599 CA           46.0751      -0.3070      18.6504 C.3     104 LEU104    -0.0518
   1600 HA           46.8720      -0.9799      18.3307 H       104 LEU104     0.0922
   1601 CB           45.7174       0.6440      17.4937 C.3     104 LEU104    -0.1102
   1602 HB2          44.8071       1.1818      17.7622 H       104 LEU104     0.0457
   1603 HB3          46.5155       1.3770      17.3849 H       104 LEU104     0.0457
   1604 CG           45.5216      -0.0235      16.1236 C.3     104 LEU104     0.3531
   1605 HG           44.7470      -0.7876      16.1759 H       104 LEU104    -0.0361
   1606 CD1          45.0841       1.0561      15.1298 C.3     104 LEU104    -0.4121
   1607 HD11         45.8470       1.8247      15.0707 H       104 LEU104     0.1000
   1608 HD12         44.9333       0.6039      14.1494 H       104 LEU104     0.1000
   1609 HD13         44.1471       1.4964      15.4669 H       104 LEU104     0.1000
   1610 CD2          46.8224      -0.6314      15.5954 C.3     104 LEU104    -0.4121
   1611 HD21         47.0754      -1.5086      16.1944 H       104 LEU104     0.1000
   1612 HD22         46.6797      -0.9796      14.5722 H       104 LEU104     0.1000
   1613 HD23         47.6349       0.0899      15.6346 H       104 LEU104     0.1000
   1614 C            46.6623       0.5167      19.8066 C.2     104 LEU104     0.5973
   1615 O            47.7317       1.1268      19.6405 O.2     104 LEU104    -0.5679
   1616 N            45.9245       0.6783      20.9033 N.am    105 VAL105    -0.3821
   1617 H            45.0763       0.1333      20.9840 H       105 VAL105     0.2681
   1618 CA           46.3185       1.5357      22.0310 C.3     105 VAL105    -0.3438
   1619 HA           46.5716       2.5067      21.6248 H       105 VAL105     0.1438
   1620 CB           45.1217       1.7536      22.9586 C.3     105 VAL105     0.1940
   1621 HB           44.2870       2.1093      22.3551 H       105 VAL105     0.0308
   1622 CG1          44.6762       0.4809      23.6829 C.3     105 VAL105    -0.3064
   1623 HG11         45.4761       0.1210      24.3305 H       105 VAL105     0.0836
   1624 HG12         43.7884       0.6830      24.2784 H       105 VAL105     0.0836
   1625 HG13         44.4470      -0.2984      22.9565 H       105 VAL105     0.0836
   1626 CG2          45.4397       2.8581      23.9616 C.3     105 VAL105    -0.3064
   1627 HG21         45.7623       3.7573      23.4406 H       105 VAL105     0.0836
   1628 HG22         44.5502       3.0837      24.5466 H       105 VAL105     0.0836
   1629 HG23         46.2327       2.5332      24.6363 H       105 VAL105     0.0836
   1630 C            47.5962       1.0581      22.7222 C.2     105 VAL105     0.8350
   1631 O            47.7774      -0.1619      22.8937 O.2     105 VAL105    -0.8173
   1632 OXT          48.4256       1.9706      22.9659 O.3     105 VAL105    -0.8173
@<TRIPOS>BOND
      1      18      19 2
      2      18      20 am
      3      13      14 1
      4      10      13 1
      5       7      10 1
      6       5       7 1
      7       5      18 1
      8       1       5 1
      9      34      35 2
     10      34      36 am
     11      24      26 1
     12      24      30 1
     13      22      24 1
     14      22      34 1
     15      20      22 1
     16      56      57 2
     17      56      58 am
     18      49      52 1
     19      46      49 1
     20      43      46 1
     21      40      43 1
     22      38      40 1
     23      38      56 1
     24      36      38 1
     25      73      74 2
     26      73      75 am
     27      68      69 2
     28      68      70 am
     29      65      68 1
     30      62      65 1
     31      60      62 1
     32      60      73 1
     33      58      60 1
     34      92      93 2
     35      92      94 am
     36      85      88 1
     37      79      81 1
     38      79      85 1
     39      77      79 1
     40      77      92 1
     41      75      77 1
     42     107     108 2
     43     107     109 am
     44     104     105 ar
     45     104     106 ar
     46     101     104 1
     47      98     101 1
     48      96      98 1
     49      96     107 1
     50      94      96 1
     51     118     119 2
     52     118     120 am
     53     113     116 1
     54     111     113 1
     55     111     118 1
     56     109     111 1
     57     140     141 2
     58     140     142 am
     59     133     136 1
     60     130     133 1
     61     127     130 1
     62     124     127 1
     63     122     124 1
     64     122     140 1
     65     120     122 1
     66     154     155 2
     67     154     156 am
     68     146     148 1
     69     146     152 1
     70     144     146 1
     71     144     154 1
     72     142     144 1
     73     164     165 2
     74     164     166 am
     75     158     160 1
     76     158     164 1
     77     156     158 1
     78     184     185 2
     79     184     186 am
     80     180     182 ar
     81     178     180 ar
     82     176     178 ar
     83     174     176 ar
     84     173     174 ar
     85     173     182 ar
     86     170     173 1
     87     168     170 1
     88     168     184 1
     89     166     168 1
     90     201     202 2
     91     201     203 am
     92     196     197 2
     93     196     198 am
     94     193     196 1
     95     190     193 1
     96     188     190 1
     97     188     201 1
     98     186     188 1
     99     216     217 2
    100     216     218 am
    101     213     214 ar
    102     213     215 ar
    103     210     213 1
    104     207     210 1
    105     205     207 1
    106     205     216 1
    107     203     205 1
    108     226     227 2
    109     226     228 am
    110     220     222 1
    111     220     226 1
    112     218     220 1
    113     245     246 2
    114     245     247 am
    115     235     237 1
    116     235     241 1
    117     232     235 1
    118     230     232 1
    119     230     245 1
    120     228     230 1
    121     257     258 2
    122     257     259 am
    123     254     255 ar
    124     254     256 ar
    125     251     254 1
    126     249     251 1
    127     249     257 1
    128     247     249 1
    129     267     268 2
    130     267     269 am
    131     261     263 1
    132     261     267 1
    133     259     261 1
    134     277     278 2
    135     277     279 am
    136     271     273 1
    137     271     277 1
    138     269     271 1
    139     284     285 2
    140     284     286 am
    141     281     284 1
    142     279     281 1
    143     296     297 2
    144     296     298 am
    145     293     294 ar
    146     293     295 ar
    147     290     293 1
    148     288     290 1
    149     288     296 1
    150     286     288 1
    151     318     319 2
    152     318     320 am
    153     311     314 1
    154     308     311 1
    155     305     308 1
    156     302     305 1
    157     300     302 1
    158     300     318 1
    159     298     300 1
    160     337     338 2
    161     337     339 am
    162     327     329 1
    163     327     333 1
    164     324     327 1
    165     322     324 1
    166     322     337 1
    167     320     322 1
    168     353     354 2
    169     353     355 am
    170     343     345 1
    171     343     349 1
    172     341     343 1
    173     341     353 1
    174     339     341 1
    175     369     370 2
    176     369     371 am
    177     359     361 1
    178     359     365 1
    179     357     359 1
    180     357     369 1
    181     355     357 1
    182     385     386 2
    183     385     387 am
    184     375     377 1
    185     375     381 1
    186     373     375 1
    187     373     385 1
    188     371     373 1
    189     397     398 2
    190     397     399 am
    191     394     395 ar
    192     394     396 ar
    193     391     394 1
    194     389     391 1
    195     389     397 1
    196     387     389 1
    197     417     418 2
    198     417     419 am
    199     413     415 ar
    200     411     413 ar
    201     409     411 ar
    202     407     409 ar
    203     406     407 ar
    204     406     415 ar
    205     403     406 1
    206     401     403 1
    207     401     417 1
    208     399     401 1
    209     428     429 2
    210     428     430 am
    211     423     426 1
    212     421     423 1
    213     421     428 1
    214     419     421 1
    215     438     439 2
    216     438     440 am
    217     432     434 1
    218     432     438 1
    219     430     432 1
    220     452     453 2
    221     452     454 am
    222     444     446 1
    223     444     450 1
    224     442     444 1
    225     442     452 1
    226     440     442 1
    227     476     477 2
    228     476     478 am
    229     473     475 ar
    230     471     473 ar
    231     469     471 ar
    232     467     469 ar
    233     466     467 ar
    234     466     475 ar
    235     464     466 1
    236     462     464 1
    237     461     462 2
    238     461     475 1
    239     458     461 1
    240     456     458 1
    241     456     476 1
    242     454     456 1
    243     487     488 2
    244     487     489 am
    245     482     485 1
    246     480     482 1
    247     480     487 1
    248     478     480 1
    249     494     495 2
    250     494     496 am
    251     491     494 1
    252     489     491 1
    253     508     509 2
    254     508     510 am
    255     506     508 1
    256     503     506 1
    257     500     503 1
    258     497     500 1
    259     496     497 1
    260     496     506 1
    261     519     520 2
    262     519     521 am
    263     514     517 1
    264     512     514 1
    265     512     519 1
    266     510     512 1
    267     541     542 2
    268     541     543 am
    269     534     537 1
    270     531     534 1
    271     528     531 1
    272     525     528 1
    273     523     525 1
    274     523     541 1
    275     521     523 1
    276     558     559 2
    277     558     560 am
    278     553     554 1
    279     550     553 1
    280     547     550 1
    281     545     547 1
    282     545     558 1
    283     543     545 1
    284     577     578 2
    285     577     579 am
    286     570     573 1
    287     564     566 1
    288     564     570 1
    289     562     564 1
    290     562     577 1
    291     560     562 1
    292     599     600 2
    293     599     601 am
    294     592     595 1
    295     589     592 1
    296     586     589 1
    297     583     586 1
    298     581     583 1
    299     581     599 1
    300     579     581 1
    301     613     614 2
    302     613     615 am
    303     611     613 1
    304     608     611 1
    305     605     608 1
    306     602     605 1
    307     601     602 1
    308     601     611 1
    309     633     634 2
    310     633     635 am
    311     629     631 ar
    312     627     629 ar
    313     625     627 ar
    314     623     625 ar
    315     622     623 ar
    316     622     631 ar
    317     619     622 1
    318     617     619 1
    319     617     633 1
    320     615     617 1
    321     653     654 2
    322     653     655 am
    323     649     651 ar
    324     647     649 ar
    325     645     647 ar
    326     643     645 ar
    327     642     643 ar
    328     642     651 ar
    329     639     642 1
    330     637     639 1
    331     637     653 1
    332     635     637 1
    333     670     671 2
    334     670     672 am
    335     666     668 1
    336     664     666 1
    337     663     664 2
    338     662     663 1
    339     662     668 2
    340     659     662 1
    341     657     659 1
    342     657     670 1
    343     655     657 1
    344     681     682 2
    345     681     683 am
    346     676     679 1
    347     674     676 1
    348     674     681 1
    349     672     674 1
    350     700     701 2
    351     700     702 am
    352     690     692 1
    353     690     696 1
    354     687     690 1
    355     685     687 1
    356     685     700 1
    357     683     685 1
    358     711     712 2
    359     711     713 am
    360     706     709 1
    361     704     706 1
    362     704     711 1
    363     702     704 1
    364     726     727 2
    365     726     728 am
    366     723     724 ar
    367     723     725 ar
    368     720     723 1
    369     717     720 1
    370     715     717 1
    371     715     726 1
    372     713     715 1
    373     748     749 2
    374     748     750 am
    375     741     744 1
    376     738     741 1
    377     735     738 1
    378     732     735 1
    379     730     732 1
    380     730     748 1
    381     728     730 1
    382     769     770 2
    383     769     771 am
    384     765     767 ar
    385     762     763 1
    386     762     765 ar
    387     760     762 ar
    388     758     760 ar
    389     757     758 ar
    390     757     767 ar
    391     754     757 1
    392     752     754 1
    393     752     769 1
    394     750     752 1
    395     780     781 2
    396     780     782 am
    397     775     778 1
    398     773     775 1
    399     773     780 1
    400     771     773 1
    401     794     795 2
    402     794     796 am
    403     789     790 2
    404     789     791 am
    405     786     789 1
    406     784     786 1
    407     784     794 1
    408     782     784 1
    409     810     811 2
    410     810     812 am
    411     800     802 1
    412     800     806 1
    413     798     800 1
    414     798     810 1
    415     796     798 1
    416     829     830 2
    417     829     831 am
    418     822     825 1
    419     816     818 1
    420     816     822 1
    421     814     816 1
    422     814     829 1
    423     812     814 1
    424     849     850 2
    425     849     851 am
    426     845     847 ar
    427     843     845 ar
    428     841     843 ar
    429     839     841 ar
    430     838     839 ar
    431     838     847 ar
    432     835     838 1
    433     833     835 1
    434     833     849 1
    435     831     833 1
    436     868     869 2
    437     868     870 am
    438     858     860 1
    439     858     864 1
    440     855     858 1
    441     853     855 1
    442     853     868 1
    443     851     853 1
    444     883     884 2
    445     883     885 am
    446     880     881 ar
    447     880     882 ar
    448     877     880 1
    449     874     877 1
    450     872     874 1
    451     872     883 1
    452     870     872 1
    453     899     900 2
    454     899     901 am
    455     889     891 1
    456     889     895 1
    457     887     889 1
    458     887     899 1
    459     885     887 1
    460     911     912 2
    461     911     913 am
    462     908     909 ar
    463     908     910 ar
    464     905     908 1
    465     903     905 1
    466     903     911 1
    467     901     903 1
    468     927     928 2
    469     927     929 am
    470     917     919 1
    471     917     923 1
    472     915     917 1
    473     915     927 1
    474     913     915 1
    475     939     940 2
    476     939     941 am
    477     936     937 ar
    478     936     938 ar
    479     933     936 1
    480     931     933 1
    481     931     939 1
    482     929     931 1
    483     951     952 2
    484     951     953 am
    485     948     949 ar
    486     948     950 ar
    487     945     948 1
    488     943     945 1
    489     943     951 1
    490     941     943 1
    491     962     963 2
    492     962     964 am
    493     957     960 1
    494     955     957 1
    495     955     962 1
    496     953     955 1
    497     979     980 2
    498     979     981 am
    499     974     975 2
    500     974     976 am
    501     971     974 1
    502     968     971 1
    503     966     968 1
    504     966     979 1
    505     964     966 1
    506     991     992 2
    507     991     993 am
    508     988     989 ar
    509     988     990 ar
    510     985     988 1
    511     983     985 1
    512     983     991 1
    513     981     983 1
    514    1007    1008 2
    515    1007    1009 am
    516     997     999 1
    517     997    1003 1
    518     995     997 1
    519     995    1007 1
    520     993     995 1
    521    1017    1018 2
    522    1017    1019 am
    523    1011    1013 1
    524    1011    1017 1
    525    1009    1011 1
    526    1028    1029 2
    527    1028    1030 am
    528    1023    1026 1
    529    1021    1023 1
    530    1021    1028 1
    531    1019    1021 1
    532    1043    1044 2
    533    1043    1045 am
    534    1040    1041 ar
    535    1040    1042 ar
    536    1037    1040 1
    537    1034    1037 1
    538    1032    1034 1
    539    1032    1043 1
    540    1030    1032 1
    541    1054    1055 2
    542    1054    1056 am
    543    1049    1052 1
    544    1047    1049 1
    545    1047    1054 1
    546    1045    1047 1
    547    1069    1070 2
    548    1069    1071 am
    549    1066    1067 ar
    550    1066    1068 ar
    551    1063    1066 1
    552    1060    1063 1
    553    1058    1060 1
    554    1058    1069 1
    555    1056    1058 1
    556    1085    1086 2
    557    1085    1087 am
    558    1075    1077 1
    559    1075    1081 1
    560    1073    1075 1
    561    1073    1085 1
    562    1071    1073 1
    563    1107    1108 2
    564    1107    1109 am
    565    1100    1103 1
    566    1097    1100 1
    567    1094    1097 1
    568    1091    1094 1
    569    1089    1091 1
    570    1089    1107 1
    571    1087    1089 1
    572    1118    1119 2
    573    1118    1120 am
    574    1113    1116 1
    575    1111    1113 1
    576    1111    1118 1
    577    1109    1111 1
    578    1135    1136 2
    579    1135    1137 am
    580    1130    1131 1
    581    1127    1130 1
    582    1124    1127 1
    583    1122    1124 1
    584    1122    1135 1
    585    1120    1122 1
    586    1149    1150 2
    587    1149    1151 am
    588    1147    1149 1
    589    1144    1147 1
    590    1141    1144 1
    591    1138    1141 1
    592    1137    1138 1
    593    1137    1147 1
    594    1163    1164 2
    595    1163    1165 am
    596    1155    1157 1
    597    1155    1161 1
    598    1153    1155 1
    599    1153    1163 1
    600    1151    1153 1
    601    1183    1184 2
    602    1183    1185 am
    603    1179    1181 ar
    604    1177    1179 ar
    605    1175    1177 ar
    606    1173    1175 ar
    607    1172    1173 ar
    608    1172    1181 ar
    609    1169    1172 1
    610    1167    1169 1
    611    1167    1183 1
    612    1165    1167 1
    613    1200    1201 2
    614    1200    1202 am
    615    1195    1196 2
    616    1195    1197 am
    617    1192    1195 1
    618    1189    1192 1
    619    1187    1189 1
    620    1187    1200 1
    621    1185    1187 1
    622    1220    1221 2
    623    1220    1222 am
    624    1216    1218 ar
    625    1214    1216 ar
    626    1212    1214 ar
    627    1210    1212 ar
    628    1209    1210 ar
    629    1209    1218 ar
    630    1206    1209 1
    631    1204    1206 1
    632    1204    1220 1
    633    1202    1204 1
    634    1240    1241 2
    635    1240    1242 am
    636    1236    1238 ar
    637    1234    1236 ar
    638    1232    1234 ar
    639    1230    1232 ar
    640    1229    1230 ar
    641    1229    1238 ar
    642    1226    1229 1
    643    1224    1226 1
    644    1224    1240 1
    645    1222    1224 1
    646    1262    1263 2
    647    1262    1264 am
    648    1255    1258 1
    649    1252    1255 1
    650    1249    1252 1
    651    1246    1249 1
    652    1244    1246 1
    653    1244    1262 1
    654    1242    1244 1
    655    1284    1285 2
    656    1284    1286 am
    657    1277    1280 1
    658    1274    1277 1
    659    1271    1274 1
    660    1268    1271 1
    661    1266    1268 1
    662    1266    1284 1
    663    1264    1266 1
    664    1291    1292 2
    665    1291    1293 am
    666    1288    1291 1
    667    1286    1288 1
    668    1308    1309 2
    669    1308    1310 am
    670    1303    1304 2
    671    1303    1305 am
    672    1300    1303 1
    673    1297    1300 1
    674    1295    1297 1
    675    1295    1308 1
    676    1293    1295 1
    677    1330    1331 2
    678    1330    1332 am
    679    1323    1326 1
    680    1320    1323 1
    681    1317    1320 1
    682    1314    1317 1
    683    1312    1314 1
    684    1312    1330 1
    685    1310    1312 1
    686    1346    1347 2
    687    1346    1348 am
    688    1336    1338 1
    689    1336    1342 1
    690    1334    1336 1
    691    1334    1346 1
    692    1332    1334 1
    693    1353    1354 2
    694    1353    1355 am
    695    1350    1353 1
    696    1348    1350 1
    697    1368    1369 2
    698    1368    1370 am
    699    1365    1366 ar
    700    1365    1367 ar
    701    1362    1365 1
    702    1359    1362 1
    703    1357    1359 1
    704    1357    1368 1
    705    1355    1357 1
    706    1388    1389 2
    707    1388    1390 am
    708    1384    1386 ar
    709    1382    1384 ar
    710    1380    1382 ar
    711    1378    1380 ar
    712    1377    1378 ar
    713    1377    1386 ar
    714    1374    1377 1
    715    1372    1374 1
    716    1372    1388 1
    717    1370    1372 1
    718    1399    1400 2
    719    1399    1401 am
    720    1394    1397 1
    721    1392    1394 1
    722    1392    1399 1
    723    1390    1392 1
    724    1406    1407 2
    725    1406    1408 am
    726    1403    1406 1
    727    1401    1403 1
    728    1416    1417 2
    729    1416    1418 am
    730    1410    1412 1
    731    1410    1416 1
    732    1408    1410 1
    733    1430    1431 2
    734    1430    1432 am
    735    1425    1426 2
    736    1425    1427 am
    737    1422    1425 1
    738    1420    1422 1
    739    1420    1430 1
    740    1418    1420 1
    741    1452    1453 2
    742    1452    1454 am
    743    1445    1448 1
    744    1442    1445 1
    745    1439    1442 1
    746    1436    1439 1
    747    1434    1436 1
    748    1434    1452 1
    749    1432    1434 1
    750    1467    1468 2
    751    1467    1469 am
    752    1464    1465 ar
    753    1464    1466 ar
    754    1461    1464 1
    755    1458    1461 1
    756    1456    1458 1
    757    1456    1467 1
    758    1454    1456 1
    759    1489    1490 2
    760    1489    1491 am
    761    1482    1485 1
    762    1479    1482 1
    763    1476    1479 1
    764    1473    1476 1
    765    1471    1473 1
    766    1471    1489 1
    767    1469    1471 1
    768    1508    1509 2
    769    1508    1510 am
    770    1498    1500 1
    771    1498    1504 1
    772    1495    1498 1
    773    1493    1495 1
    774    1493    1508 1
    775    1491    1493 1
    776    1523    1524 2
    777    1523    1525 am
    778    1520    1521 ar
    779    1520    1522 ar
    780    1517    1520 1
    781    1514    1517 1
    782    1512    1514 1
    783    1512    1523 1
    784    1510    1512 1
    785    1533    1534 2
    786    1533    1535 am
    787    1527    1529 1
    788    1527    1533 1
    789    1525    1527 1
    790    1547    1548 2
    791    1547    1549 am
    792    1539    1541 1
    793    1539    1545 1
    794    1537    1539 1
    795    1537    1547 1
    796    1535    1537 1
    797    1566    1567 2
    798    1566    1568 am
    799    1559    1562 1
    800    1553    1555 1
    801    1553    1559 1
    802    1551    1553 1
    803    1551    1566 1
    804    1549    1551 1
    805    1580    1581 2
    806    1580    1582 am
    807    1575    1576 2
    808    1575    1577 am
    809    1572    1575 1
    810    1570    1572 1
    811    1570    1580 1
    812    1568    1570 1
    813    1595    1596 2
    814    1595    1597 am
    815    1592    1593 ar
    816    1592    1594 ar
    817    1589    1592 1
    818    1586    1589 1
    819    1584    1586 1
    820    1584    1595 1
    821    1582    1584 1
    822    1614    1615 2
    823    1614    1616 am
    824    1604    1606 1
    825    1604    1610 1
    826    1601    1604 1
    827    1599    1601 1
    828    1599    1614 1
    829    1597    1599 1
    830    1630    1631 2
    831    1630    1632 1
    832    1620    1622 1
    833    1620    1626 1
    834    1618    1620 1
    835    1618    1630 1
    836    1616    1618 1
    837      14      15 1
    838      14      16 1
    839      14      17 1
    840      10      11 1
    841      10      12 1
    842       7       8 1
    843       7       9 1
    844       5       6 1
    845       1       2 1
    846       1       3 1
    847       1       4 1
    848      30      31 1
    849      30      32 1
    850      30      33 1
    851      26      27 1
    852      26      28 1
    853      26      29 1
    854      24      25 1
    855      22      23 1
    856      20      21 1
    857      52      53 1
    858      52      54 1
    859      52      55 1
    860      49      50 1
    861      49      51 1
    862      46      47 1
    863      46      48 1
    864      43      44 1
    865      43      45 1
    866      40      41 1
    867      40      42 1
    868      38      39 1
    869      36      37 1
    870      70      71 1
    871      70      72 1
    872      65      66 1
    873      65      67 1
    874      62      63 1
    875      62      64 1
    876      60      61 1
    877      58      59 1
    878      88      89 1
    879      88      90 1
    880      88      91 1
    881      85      86 1
    882      85      87 1
    883      81      82 1
    884      81      83 1
    885      81      84 1
    886      79      80 1
    887      77      78 1
    888      75      76 1
    889     101     102 1
    890     101     103 1
    891      98      99 1
    892      98     100 1
    893      96      97 1
    894      94      95 1
    895     116     117 1
    896     113     114 1
    897     113     115 1
    898     111     112 1
    899     109     110 1
    900     136     137 1
    901     136     138 1
    902     136     139 1
    903     133     134 1
    904     133     135 1
    905     130     131 1
    906     130     132 1
    907     127     128 1
    908     127     129 1
    909     124     125 1
    910     124     126 1
    911     122     123 1
    912     120     121 1
    913     152     153 1
    914     148     149 1
    915     148     150 1
    916     148     151 1
    917     146     147 1
    918     144     145 1
    919     142     143 1
    920     160     161 1
    921     160     162 1
    922     160     163 1
    923     158     159 1
    924     156     157 1
    925     182     183 1
    926     180     181 1
    927     178     179 1
    928     176     177 1
    929     174     175 1
    930     170     171 1
    931     170     172 1
    932     168     169 1
    933     166     167 1
    934     198     199 1
    935     198     200 1
    936     193     194 1
    937     193     195 1
    938     190     191 1
    939     190     192 1
    940     188     189 1
    941     186     187 1
    942     210     211 1
    943     210     212 1
    944     207     208 1
    945     207     209 1
    946     205     206 1
    947     203     204 1
    948     222     223 1
    949     222     224 1
    950     222     225 1
    951     220     221 1
    952     218     219 1
    953     241     242 1
    954     241     243 1
    955     241     244 1
    956     237     238 1
    957     237     239 1
    958     237     240 1
    959     235     236 1
    960     232     233 1
    961     232     234 1
    962     230     231 1
    963     228     229 1
    964     251     252 1
    965     251     253 1
    966     249     250 1
    967     247     248 1
    968     263     264 1
    969     263     265 1
    970     263     266 1
    971     261     262 1
    972     259     260 1
    973     273     274 1
    974     273     275 1
    975     273     276 1
    976     271     272 1
    977     269     270 1
    978     281     282 1
    979     281     283 1
    980     279     280 1
    981     290     291 1
    982     290     292 1
    983     288     289 1
    984     286     287 1
    985     314     315 1
    986     314     316 1
    987     314     317 1
    988     311     312 1
    989     311     313 1
    990     308     309 1
    991     308     310 1
    992     305     306 1
    993     305     307 1
    994     302     303 1
    995     302     304 1
    996     300     301 1
    997     298     299 1
    998     333     334 1
    999     333     335 1
   1000     333     336 1
   1001     329     330 1
   1002     329     331 1
   1003     329     332 1
   1004     327     328 1
   1005     324     325 1
   1006     324     326 1
   1007     322     323 1
   1008     320     321 1
   1009     349     350 1
   1010     349     351 1
   1011     349     352 1
   1012     345     346 1
   1013     345     347 1
   1014     345     348 1
   1015     343     344 1
   1016     341     342 1
   1017     339     340 1
   1018     365     366 1
   1019     365     367 1
   1020     365     368 1
   1021     361     362 1
   1022     361     363 1
   1023     361     364 1
   1024     359     360 1
   1025     357     358 1
   1026     355     356 1
   1027     381     382 1
   1028     381     383 1
   1029     381     384 1
   1030     377     378 1
   1031     377     379 1
   1032     377     380 1
   1033     375     376 1
   1034     373     374 1
   1035     371     372 1
   1036     391     392 1
   1037     391     393 1
   1038     389     390 1
   1039     387     388 1
   1040     415     416 1
   1041     413     414 1
   1042     411     412 1
   1043     409     410 1
   1044     407     408 1
   1045     403     404 1
   1046     403     405 1
   1047     401     402 1
   1048     399     400 1
   1049     426     427 1
   1050     423     424 1
   1051     423     425 1
   1052     421     422 1
   1053     419     420 1
   1054     434     435 1
   1055     434     436 1
   1056     434     437 1
   1057     432     433 1
   1058     430     431 1
   1059     450     451 1
   1060     446     447 1
   1061     446     448 1
   1062     446     449 1
   1063     444     445 1
   1064     442     443 1
   1065     440     441 1
   1066     473     474 1
   1067     471     472 1
   1068     469     470 1
   1069     467     468 1
   1070     464     465 1
   1071     462     463 1
   1072     458     459 1
   1073     458     460 1
   1074     456     457 1
   1075     454     455 1
   1076     485     486 1
   1077     482     483 1
   1078     482     484 1
   1079     480     481 1
   1080     478     479 1
   1081     491     492 1
   1082     491     493 1
   1083     489     490 1
   1084     506     507 1
   1085     503     504 1
   1086     503     505 1
   1087     500     501 1
   1088     500     502 1
   1089     497     498 1
   1090     497     499 1
   1091     517     518 1
   1092     514     515 1
   1093     514     516 1
   1094     512     513 1
   1095     510     511 1
   1096     537     538 1
   1097     537     539 1
   1098     537     540 1
   1099     534     535 1
   1100     534     536 1
   1101     531     532 1
   1102     531     533 1
   1103     528     529 1
   1104     528     530 1
   1105     525     526 1
   1106     525     527 1
   1107     523     524 1
   1108     521     522 1
   1109     554     555 1
   1110     554     556 1
   1111     554     557 1
   1112     550     551 1
   1113     550     552 1
   1114     547     548 1
   1115     547     549 1
   1116     545     546 1
   1117     543     544 1
   1118     573     574 1
   1119     573     575 1
   1120     573     576 1
   1121     570     571 1
   1122     570     572 1
   1123     566     567 1
   1124     566     568 1
   1125     566     569 1
   1126     564     565 1
   1127     562     563 1
   1128     560     561 1
   1129     595     596 1
   1130     595     597 1
   1131     595     598 1
   1132     592     593 1
   1133     592     594 1
   1134     589     590 1
   1135     589     591 1
   1136     586     587 1
   1137     586     588 1
   1138     583     584 1
   1139     583     585 1
   1140     581     582 1
   1141     579     580 1
   1142     611     612 1
   1143     608     609 1
   1144     608     610 1
   1145     605     606 1
   1146     605     607 1
   1147     602     603 1
   1148     602     604 1
   1149     631     632 1
   1150     629     630 1
   1151     627     628 1
   1152     625     626 1
   1153     623     624 1
   1154     619     620 1
   1155     619     621 1
   1156     617     618 1
   1157     615     616 1
   1158     651     652 1
   1159     649     650 1
   1160     647     648 1
   1161     645     646 1
   1162     643     644 1
   1163     639     640 1
   1164     639     641 1
   1165     637     638 1
   1166     635     636 1
   1167     668     669 1
   1168     666     667 1
   1169     664     665 1
   1170     659     660 1
   1171     659     661 1
   1172     657     658 1
   1173     655     656 1
   1174     679     680 1
   1175     676     677 1
   1176     676     678 1
   1177     674     675 1
   1178     672     673 1
   1179     696     697 1
   1180     696     698 1
   1181     696     699 1
   1182     692     693 1
   1183     692     694 1
   1184     692     695 1
   1185     690     691 1
   1186     687     688 1
   1187     687     689 1
   1188     685     686 1
   1189     683     684 1
   1190     709     710 1
   1191     706     707 1
   1192     706     708 1
   1193     704     705 1
   1194     702     703 1
   1195     720     721 1
   1196     720     722 1
   1197     717     718 1
   1198     717     719 1
   1199     715     716 1
   1200     713     714 1
   1201     744     745 1
   1202     744     746 1
   1203     744     747 1
   1204     741     742 1
   1205     741     743 1
   1206     738     739 1
   1207     738     740 1
   1208     735     736 1
   1209     735     737 1
   1210     732     733 1
   1211     732     734 1
   1212     730     731 1
   1213     728     729 1
   1214     767     768 1
   1215     765     766 1
   1216     763     764 1
   1217     760     761 1
   1218     758     759 1
   1219     754     755 1
   1220     754     756 1
   1221     752     753 1
   1222     750     751 1
   1223     778     779 1
   1224     775     776 1
   1225     775     777 1
   1226     773     774 1
   1227     771     772 1
   1228     791     792 1
   1229     791     793 1
   1230     786     787 1
   1231     786     788 1
   1232     784     785 1
   1233     782     783 1
   1234     806     807 1
   1235     806     808 1
   1236     806     809 1
   1237     802     803 1
   1238     802     804 1
   1239     802     805 1
   1240     800     801 1
   1241     798     799 1
   1242     796     797 1
   1243     825     826 1
   1244     825     827 1
   1245     825     828 1
   1246     822     823 1
   1247     822     824 1
   1248     818     819 1
   1249     818     820 1
   1250     818     821 1
   1251     816     817 1
   1252     814     815 1
   1253     812     813 1
   1254     847     848 1
   1255     845     846 1
   1256     843     844 1
   1257     841     842 1
   1258     839     840 1
   1259     835     836 1
   1260     835     837 1
   1261     833     834 1
   1262     831     832 1
   1263     864     865 1
   1264     864     866 1
   1265     864     867 1
   1266     860     861 1
   1267     860     862 1
   1268     860     863 1
   1269     858     859 1
   1270     855     856 1
   1271     855     857 1
   1272     853     854 1
   1273     851     852 1
   1274     877     878 1
   1275     877     879 1
   1276     874     875 1
   1277     874     876 1
   1278     872     873 1
   1279     870     871 1
   1280     895     896 1
   1281     895     897 1
   1282     895     898 1
   1283     891     892 1
   1284     891     893 1
   1285     891     894 1
   1286     889     890 1
   1287     887     888 1
   1288     885     886 1
   1289     905     906 1
   1290     905     907 1
   1291     903     904 1
   1292     901     902 1
   1293     923     924 1
   1294     923     925 1
   1295     923     926 1
   1296     919     920 1
   1297     919     921 1
   1298     919     922 1
   1299     917     918 1
   1300     915     916 1
   1301     913     914 1
   1302     933     934 1
   1303     933     935 1
   1304     931     932 1
   1305     929     930 1
   1306     945     946 1
   1307     945     947 1
   1308     943     944 1
   1309     941     942 1
   1310     960     961 1
   1311     957     958 1
   1312     957     959 1
   1313     955     956 1
   1314     953     954 1
   1315     976     977 1
   1316     976     978 1
   1317     971     972 1
   1318     971     973 1
   1319     968     969 1
   1320     968     970 1
   1321     966     967 1
   1322     964     965 1
   1323     985     986 1
   1324     985     987 1
   1325     983     984 1
   1326     981     982 1
   1327    1003    1004 1
   1328    1003    1005 1
   1329    1003    1006 1
   1330     999    1000 1
   1331     999    1001 1
   1332     999    1002 1
   1333     997     998 1
   1334     995     996 1
   1335     993     994 1
   1336    1013    1014 1
   1337    1013    1015 1
   1338    1013    1016 1
   1339    1011    1012 1
   1340    1009    1010 1
   1341    1026    1027 1
   1342    1023    1024 1
   1343    1023    1025 1
   1344    1021    1022 1
   1345    1019    1020 1
   1346    1037    1038 1
   1347    1037    1039 1
   1348    1034    1035 1
   1349    1034    1036 1
   1350    1032    1033 1
   1351    1030    1031 1
   1352    1052    1053 1
   1353    1049    1050 1
   1354    1049    1051 1
   1355    1047    1048 1
   1356    1045    1046 1
   1357    1063    1064 1
   1358    1063    1065 1
   1359    1060    1061 1
   1360    1060    1062 1
   1361    1058    1059 1
   1362    1056    1057 1
   1363    1081    1082 1
   1364    1081    1083 1
   1365    1081    1084 1
   1366    1077    1078 1
   1367    1077    1079 1
   1368    1077    1080 1
   1369    1075    1076 1
   1370    1073    1074 1
   1371    1071    1072 1
   1372    1103    1104 1
   1373    1103    1105 1
   1374    1103    1106 1
   1375    1100    1101 1
   1376    1100    1102 1
   1377    1097    1098 1
   1378    1097    1099 1
   1379    1094    1095 1
   1380    1094    1096 1
   1381    1091    1092 1
   1382    1091    1093 1
   1383    1089    1090 1
   1384    1087    1088 1
   1385    1116    1117 1
   1386    1113    1114 1
   1387    1113    1115 1
   1388    1111    1112 1
   1389    1109    1110 1
   1390    1131    1132 1
   1391    1131    1133 1
   1392    1131    1134 1
   1393    1127    1128 1
   1394    1127    1129 1
   1395    1124    1125 1
   1396    1124    1126 1
   1397    1122    1123 1
   1398    1120    1121 1
   1399    1147    1148 1
   1400    1144    1145 1
   1401    1144    1146 1
   1402    1141    1142 1
   1403    1141    1143 1
   1404    1138    1139 1
   1405    1138    1140 1
   1406    1161    1162 1
   1407    1157    1158 1
   1408    1157    1159 1
   1409    1157    1160 1
   1410    1155    1156 1
   1411    1153    1154 1
   1412    1151    1152 1
   1413    1181    1182 1
   1414    1179    1180 1
   1415    1177    1178 1
   1416    1175    1176 1
   1417    1173    1174 1
   1418    1169    1170 1
   1419    1169    1171 1
   1420    1167    1168 1
   1421    1165    1166 1
   1422    1197    1198 1
   1423    1197    1199 1
   1424    1192    1193 1
   1425    1192    1194 1
   1426    1189    1190 1
   1427    1189    1191 1
   1428    1187    1188 1
   1429    1185    1186 1
   1430    1218    1219 1
   1431    1216    1217 1
   1432    1214    1215 1
   1433    1212    1213 1
   1434    1210    1211 1
   1435    1206    1207 1
   1436    1206    1208 1
   1437    1204    1205 1
   1438    1202    1203 1
   1439    1238    1239 1
   1440    1236    1237 1
   1441    1234    1235 1
   1442    1232    1233 1
   1443    1230    1231 1
   1444    1226    1227 1
   1445    1226    1228 1
   1446    1224    1225 1
   1447    1222    1223 1
   1448    1258    1259 1
   1449    1258    1260 1
   1450    1258    1261 1
   1451    1255    1256 1
   1452    1255    1257 1
   1453    1252    1253 1
   1454    1252    1254 1
   1455    1249    1250 1
   1456    1249    1251 1
   1457    1246    1247 1
   1458    1246    1248 1
   1459    1244    1245 1
   1460    1242    1243 1
   1461    1280    1281 1
   1462    1280    1282 1
   1463    1280    1283 1
   1464    1277    1278 1
   1465    1277    1279 1
   1466    1274    1275 1
   1467    1274    1276 1
   1468    1271    1272 1
   1469    1271    1273 1
   1470    1268    1269 1
   1471    1268    1270 1
   1472    1266    1267 1
   1473    1264    1265 1
   1474    1288    1289 1
   1475    1288    1290 1
   1476    1286    1287 1
   1477    1305    1306 1
   1478    1305    1307 1
   1479    1300    1301 1
   1480    1300    1302 1
   1481    1297    1298 1
   1482    1297    1299 1
   1483    1295    1296 1
   1484    1293    1294 1
   1485    1326    1327 1
   1486    1326    1328 1
   1487    1326    1329 1
   1488    1323    1324 1
   1489    1323    1325 1
   1490    1320    1321 1
   1491    1320    1322 1
   1492    1317    1318 1
   1493    1317    1319 1
   1494    1314    1315 1
   1495    1314    1316 1
   1496    1312    1313 1
   1497    1310    1311 1
   1498    1342    1343 1
   1499    1342    1344 1
   1500    1342    1345 1
   1501    1338    1339 1
   1502    1338    1340 1
   1503    1338    1341 1
   1504    1336    1337 1
   1505    1334    1335 1
   1506    1332    1333 1
   1507    1350    1351 1
   1508    1350    1352 1
   1509    1348    1349 1
   1510    1362    1363 1
   1511    1362    1364 1
   1512    1359    1360 1
   1513    1359    1361 1
   1514    1357    1358 1
   1515    1355    1356 1
   1516    1386    1387 1
   1517    1384    1385 1
   1518    1382    1383 1
   1519    1380    1381 1
   1520    1378    1379 1
   1521    1374    1375 1
   1522    1374    1376 1
   1523    1372    1373 1
   1524    1370    1371 1
   1525    1397    1398 1
   1526    1394    1395 1
   1527    1394    1396 1
   1528    1392    1393 1
   1529    1390    1391 1
   1530    1403    1404 1
   1531    1403    1405 1
   1532    1401    1402 1
   1533    1412    1413 1
   1534    1412    1414 1
   1535    1412    1415 1
   1536    1410    1411 1
   1537    1408    1409 1
   1538    1427    1428 1
   1539    1427    1429 1
   1540    1422    1423 1
   1541    1422    1424 1
   1542    1420    1421 1
   1543    1418    1419 1
   1544    1448    1449 1
   1545    1448    1450 1
   1546    1448    1451 1
   1547    1445    1446 1
   1548    1445    1447 1
   1549    1442    1443 1
   1550    1442    1444 1
   1551    1439    1440 1
   1552    1439    1441 1
   1553    1436    1437 1
   1554    1436    1438 1
   1555    1434    1435 1
   1556    1432    1433 1
   1557    1461    1462 1
   1558    1461    1463 1
   1559    1458    1459 1
   1560    1458    1460 1
   1561    1456    1457 1
   1562    1454    1455 1
   1563    1485    1486 1
   1564    1485    1487 1
   1565    1485    1488 1
   1566    1482    1483 1
   1567    1482    1484 1
   1568    1479    1480 1
   1569    1479    1481 1
   1570    1476    1477 1
   1571    1476    1478 1
   1572    1473    1474 1
   1573    1473    1475 1
   1574    1471    1472 1
   1575    1469    1470 1
   1576    1504    1505 1
   1577    1504    1506 1
   1578    1504    1507 1
   1579    1500    1501 1
   1580    1500    1502 1
   1581    1500    1503 1
   1582    1498    1499 1
   1583    1495    1496 1
   1584    1495    1497 1
   1585    1493    1494 1
   1586    1491    1492 1
   1587    1517    1518 1
   1588    1517    1519 1
   1589    1514    1515 1
   1590    1514    1516 1
   1591    1512    1513 1
   1592    1510    1511 1
   1593    1529    1530 1
   1594    1529    1531 1
   1595    1529    1532 1
   1596    1527    1528 1
   1597    1525    1526 1
   1598    1545    1546 1
   1599    1541    1542 1
   1600    1541    1543 1
   1601    1541    1544 1
   1602    1539    1540 1
   1603    1537    1538 1
   1604    1535    1536 1
   1605    1562    1563 1
   1606    1562    1564 1
   1607    1562    1565 1
   1608    1559    1560 1
   1609    1559    1561 1
   1610    1555    1556 1
   1611    1555    1557 1
   1612    1555    1558 1
   1613    1553    1554 1
   1614    1551    1552 1
   1615    1549    1550 1
   1616    1577    1578 1
   1617    1577    1579 1
   1618    1572    1573 1
   1619    1572    1574 1
   1620    1570    1571 1
   1621    1568    1569 1
   1622    1589    1590 1
   1623    1589    1591 1
   1624    1586    1587 1
   1625    1586    1588 1
   1626    1584    1585 1
   1627    1582    1583 1
   1628    1610    1611 1
   1629    1610    1612 1
   1630    1610    1613 1
   1631    1606    1607 1
   1632    1606    1608 1
   1633    1606    1609 1
   1634    1604    1605 1
   1635    1601    1602 1
   1636    1601    1603 1
   1637    1599    1600 1
   1638    1597    1598 1
   1639    1626    1627 1
   1640    1626    1628 1
   1641    1626    1629 1
   1642    1622    1623 1
   1643    1622    1624 1
   1644    1622    1625 1
   1645    1620    1621 1
   1646    1618    1619 1
   1647    1616    1617 1
@<TRIPOS>SUBSTRUCTURE
      1 MET1           1 RESIDUE    4    A MET
      2 VAL2          20 RESIDUE    4    A VAL
      3 LYS3          36 RESIDUE    4    A LYS
      4 GLN4          58 RESIDUE    4    A GLN
      5 ILE5          75 RESIDUE    4    A ILE
      6 GLU6          94 RESIDUE    4    A GLU
      7 SER7         109 RESIDUE    4    A SER
      8 LYS8         120 RESIDUE    4    A LYS
      9 THR9         142 RESIDUE    4    A THR
     10 ALA10        156 RESIDUE    4    A ALA
     11 PHE11        166 RESIDUE    4    A PHE
     12 GLN12        186 RESIDUE    4    A GLN
     13 GLU13        203 RESIDUE    4    A GLU
     14 ALA14        218 RESIDUE    4    A ALA
     15 LEU15        228 RESIDUE    4    A LEU
     16 ASP16        247 RESIDUE    4    A ASP
     17 ALA17        259 RESIDUE    4    A ALA
     18 ALA18        269 RESIDUE    4    A ALA
     19 GLY19        279 RESIDUE    4    A GLY
     20 ASP20        286 RESIDUE    4    A ASP
     21 LYS21        298 RESIDUE    4    A LYS
     22 LEU22        320 RESIDUE    4    A LEU
     23 VAL23        339 RESIDUE    4    A VAL
     24 VAL24        355 RESIDUE    4    A VAL
     25 VAL25        371 RESIDUE    4    A VAL
     26 ASP26        387 RESIDUE    4    A ASP
     27 PHE27        399 RESIDUE    4    A PHE
     28 SER28        419 RESIDUE    4    A SER
     29 ALA29        430 RESIDUE    4    A ALA
     30 THR30        440 RESIDUE    4    A THR
     31 TRP31        454 RESIDUE    4    A TRP
     32 CYS32        478 RESIDUE    4    A CYS
     33 GLY33        489 RESIDUE    4    A GLY
     34 PRO34        496 RESIDUE    4    A PRO
     35 CYS35        510 RESIDUE    4    A CYS
     36 LYS36        521 RESIDUE    4    A LYS
     37 MET37        543 RESIDUE    4    A MET
     38 ILE38        560 RESIDUE    4    A ILE
     39 LYS39        579 RESIDUE    4    A LYS
     40 PRO40        601 RESIDUE    4    A PRO
     41 PHE41        615 RESIDUE    4    A PHE
     42 PHE42        635 RESIDUE    4    A PHE
     43 HIE43        655 RESIDUE    4    A HIE
     44 SER44        672 RESIDUE    4    A SER
     45 LEU45        683 RESIDUE    4    A LEU
     46 SER46        702 RESIDUE    4    A SER
     47 GLU47        713 RESIDUE    4    A GLU
     48 LYS48        728 RESIDUE    4    A LYS
     49 TYR49        750 RESIDUE    4    A TYR
     50 SER50        771 RESIDUE    4    A SER
     51 ASN51        782 RESIDUE    4    A ASN
     52 VAL52        796 RESIDUE    4    A VAL
     53 ILE53        812 RESIDUE    4    A ILE
     54 PHE54        831 RESIDUE    4    A PHE
     55 LEU55        851 RESIDUE    4    A LEU
     56 GLU56        870 RESIDUE    4    A GLU
     57 VAL57        885 RESIDUE    4    A VAL
     58 ASP58        901 RESIDUE    4    A ASP
     59 VAL59        913 RESIDUE    4    A VAL
     60 ASP60        929 RESIDUE    4    A ASP
     61 ASP61        941 RESIDUE    4    A ASP
     62 CYS62        953 RESIDUE    4    A CYS
     63 GLN63        964 RESIDUE    4    A GLN
     64 ASP64        981 RESIDUE    4    A ASP
     65 VAL65        993 RESIDUE    4    A VAL
     66 ALA66       1009 RESIDUE    4    A ALA
     67 SER67       1019 RESIDUE    4    A SER
     68 GLU68       1030 RESIDUE    4    A GLU
     69 CYS69       1045 RESIDUE    4    A CYS
     70 GLU70       1056 RESIDUE    4    A GLU
     71 VAL71       1071 RESIDUE    4    A VAL
     72 LYS72       1087 RESIDUE    4    A LYS
     73 CYS73       1109 RESIDUE    4    A CYS
     74 MET74       1120 RESIDUE    4    A MET
     75 PRO75       1137 RESIDUE    4    A PRO
     76 THR76       1151 RESIDUE    4    A THR
     77 PHE77       1165 RESIDUE    4    A PHE
     78 GLN78       1185 RESIDUE    4    A GLN
     79 PHE79       1202 RESIDUE    4    A PHE
     80 PHE80       1222 RESIDUE    4    A PHE
     81 LYS81       1242 RESIDUE    4    A LYS
     82 LYS82       1264 RESIDUE    4    A LYS
     83 GLY83       1286 RESIDUE    4    A GLY
     84 GLN84       1293 RESIDUE    4    A GLN
     85 LYS85       1310 RESIDUE    4    A LYS
     86 VAL86       1332 RESIDUE    4    A VAL
     87 GLY87       1348 RESIDUE    4    A GLY
     88 GLU88       1355 RESIDUE    4    A GLU
     89 PHE89       1370 RESIDUE    4    A PHE
     90 SER90       1390 RESIDUE    4    A SER
     91 GLY91       1401 RESIDUE    4    A GLY
     92 ALA92       1408 RESIDUE    4    A ALA
     93 ASN93       1418 RESIDUE    4    A ASN
     94 LYS94       1432 RESIDUE    4    A LYS
     95 GLU95       1454 RESIDUE    4    A GLU
     96 LYS96       1469 RESIDUE    4    A LYS
     97 LEU97       1491 RESIDUE    4    A LEU
     98 GLU98       1510 RESIDUE    4    A GLU
     99 ALA99       1525 RESIDUE    4    A ALA
    100 THR100      1535 RESIDUE    4    A THR
    101 ILE101      1549 RESIDUE    4    A ILE
    102 ASN102      1568 RESIDUE    4    A ASN
    103 GLU103      1582 RESIDUE    4    A GLU
    104 LEU104      1597 RESIDUE    4    A LEU
    105 VAL105      1616 RESIDUE    4    A VAL
