# Supplementary material for: Improved Structure-Based Histidine pKa Prediction for pH-Responsive Protein Design
Source: J Chem Inf Model. 2025 Jan 18;65(3):1560–9. doi: 10.1021/acs.jcim.4c01957 (PMC11815838; doi:10.1021/acs.jcim.4c01957)
Supplement: Supplementary file 3 — ci4c01957_si_003.zip [file ci4c01957_si_003.zip › structures/prep_mol2/1ERT_prep.mol2]

@<TRIPOS>MOLECULE
Cpptraj generated mol2 file.
 1632  1647   105     0     0
SMALL
USER_CHARGES


@<TRIPOS>ATOM
      1 N            39.4310      15.0298      24.5663 N.am      1 MET1       0.1592
      2 H1           40.3490      14.9714      24.1471 H         1 MET1       0.1984
      3 H2           39.0164      14.1021      24.5546 H         1 MET1       0.1984
      4 H3           39.4840      15.3185      25.5315 H         1 MET1       0.1984
      5 CA           38.5854      15.9630      23.7806 C.3       1 MET1       0.0221
      6 HA           37.5604      15.5875      23.8075 H         1 MET1       0.1116
      7 CB           38.5848      17.3891      24.3724 C.3       1 MET1       0.0865
      8 HB2          38.9988      17.3786      25.3818 H         1 MET1       0.0125
      9 HB3          39.2205      18.0330      23.7628 H         1 MET1       0.0125
     10 CG           37.1785      18.0025      24.4380 C.3       1 MET1       0.0334
     11 HG2          37.2723      19.0868      24.5063 H         1 MET1       0.0292
     12 HG3          36.6517      17.7775      23.5100 H         1 MET1       0.0292
     13 SD           36.1703      17.4368      25.8342 S.3       1 MET1      -0.2774
     14 CE           36.5774      18.6592      27.1153 C.3       1 MET1      -0.0341
     15 HE1          36.2961      19.6560      26.7755 H         1 MET1       0.0597
     16 HE2          36.0181      18.4223      28.0215 H         1 MET1       0.0597
     17 HE3          37.6440      18.6319      27.3353 H         1 MET1       0.0597
     18 C            39.0652      15.9667      22.3261 C.2       1 MET1       0.6123
     19 O            40.2138      15.5852      22.0929 O.2       1 MET1      -0.5713
     20 N            38.2339      16.3945      21.3717 N.am      2 VAL2      -0.4157
     21 H            37.3169      16.7319      21.6303 H         2 VAL2       0.2719
     22 CA           38.5410      16.3744      19.9264 C.3       2 VAL2      -0.0875
     23 HA           39.2353      15.5602      19.7266 H         2 VAL2       0.0969
     24 CB           37.2636      16.0846      19.1143 C.3       2 VAL2       0.2985
     25 HB           36.5105      16.8365      19.3518 H         2 VAL2      -0.0297
     26 CG1          37.5252      16.1089      17.6072 C.3       2 VAL2      -0.3192
     27 HG11         38.3394      15.4322      17.3476 H         2 VAL2       0.0791
     28 HG12         36.6268      15.8025      17.0671 H         2 VAL2       0.0791
     29 HG13         37.7731      17.1175      17.2723 H         2 VAL2       0.0791
     30 CG2          36.6982      14.7027      19.4659 C.3       2 VAL2      -0.3192
     31 HG21         36.4880      14.6272      20.5273 H         2 VAL2       0.0791
     32 HG22         35.7668      14.5434      18.9209 H         2 VAL2       0.0791
     33 HG23         37.4003      13.9208      19.1805 H         2 VAL2       0.0791
     34 C            39.1980      17.6822      19.4663 C.2       2 VAL2       0.5973
     35 O            38.6625      18.7630      19.6941 O.2       2 VAL2      -0.5679
     36 N            40.3732      17.5993      18.8430 N.am      3 LYS3      -0.3479
     37 H            40.7273      16.6695      18.6368 H         3 LYS3       0.2747
     38 CA           41.1744      18.7463      18.3914 C.3       3 LYS3      -0.2400
     39 HA           40.9338      19.6263      18.9894 H         3 LYS3       0.1426
     40 CB           42.6651      18.3981      18.5632 C.3       3 LYS3      -0.0094
     41 HB2          42.8896      17.5715      17.8905 H         3 LYS3       0.0362
     42 HB3          43.2752      19.2507      18.2601 H         3 LYS3       0.0362
     43 CG           43.0281      17.9910      20.0071 C.3       3 LYS3       0.0187
     44 HG2          43.0715      18.8809      20.6358 H         3 LYS3       0.0103
     45 HG3          42.2565      17.3424      20.4202 H         3 LYS3       0.0103
     46 CD           44.3360      17.1908      20.0887 C.3       3 LYS3      -0.0479
     47 HD2          44.1939      16.4003      20.8244 H         3 LYS3       0.0621
     48 HD3          44.5439      16.7075      19.1352 H         3 LYS3       0.0621
     49 CE           45.5505      18.0213      20.4978 C.3       3 LYS3      -0.0143
     50 HE2          46.4507      17.4164      20.3413 H         3 LYS3       0.1135
     51 HE3          45.6212      18.8936      19.8372 H         3 LYS3       0.1135
     52 NZ           45.4613      18.4395      21.9183 N.4       3 LYS3      -0.3854
     53 HZ1          45.4171      17.6348      22.5268 H         3 LYS3       0.3400
     54 HZ2          46.2845      18.9830      22.1559 H         3 LYS3       0.3400
     55 HZ3          44.6440      19.0158      22.0676 H         3 LYS3       0.3400
     56 C            40.8324      19.0547      16.9262 C.2       3 LYS3       0.7341
     57 O            41.1332      18.2383      16.0619 O.2       3 LYS3      -0.5894
     58 N            40.2178      20.2039      16.6547 N.am      4 GLN4      -0.4157
     59 H            39.9561      20.8121      17.4110 H         4 GLN4       0.2719
     60 CA           39.8838      20.6420      15.2894 C.3       4 GLN4      -0.0031
     61 HA           39.4273      19.8123      14.7427 H         4 GLN4       0.0850
     62 CB           38.8545      21.7807      15.3847 C.3       4 GLN4      -0.0036
     63 HB2          38.0279      21.4769      16.0288 H         4 GLN4       0.0171
     64 HB3          39.3315      22.6445      15.8493 H         4 GLN4       0.0171
     65 CG           38.3010      22.2156      14.0187 C.3       4 GLN4      -0.0645
     66 HG2          37.7920      23.1731      14.1306 H         4 GLN4       0.0352
     67 HG3          39.1231      22.3672      13.3205 H         4 GLN4       0.0352
     68 CD           37.2986      21.2309      13.4222 C.2       4 GLN4       0.6951
     69 OE1          36.5165      20.6169      14.1365 O.2       4 GLN4      -0.6086
     70 NE2          37.2859      21.0965      12.1179 N.am      4 GLN4      -0.9407
     71 HE21         36.5948      20.5036      11.6897 H         4 GLN4       0.4251
     72 HE22         37.7859      21.7935      11.5459 H         4 GLN4       0.4251
     73 C            41.1477      21.0956      14.5346 C.2       4 GLN4       0.5973
     74 O            41.8430      22.0055      14.9963 O.2       4 GLN4      -0.5679
     75 N            41.4859      20.4505      13.4180 N.am      5 ILE5      -0.4157
     76 H            40.8414      19.7576      13.0344 H         5 ILE5       0.2719
     77 CA           42.6918      20.7497      12.6338 C.3       5 ILE5      -0.0597
     78 HA           43.4093      21.2816      13.2531 H         5 ILE5       0.0869
     79 CB           43.3346      19.4325      12.1541 C.3       5 ILE5       0.1303
     80 HB           42.5505      18.8418      11.6823 H         5 ILE5       0.0187
     81 CG2          44.4303      19.6535      11.0941 C.3       5 ILE5      -0.3204
     82 HG21         45.1971      20.3350      11.4596 H         5 ILE5       0.0882
     83 HG22         44.8735      18.6961      10.8373 H         5 ILE5       0.0882
     84 HG23         43.9930      20.0578      10.1783 H         5 ILE5       0.0882
     85 CG1          43.8803      18.6038      13.3377 C.3       5 ILE5      -0.0430
     86 HG12         43.0472      18.3346      13.9883 H         5 ILE5       0.0236
     87 HG13         44.2843      17.6724      12.9404 H         5 ILE5       0.0236
     88 CD1          44.9671      19.2741      14.1956 C.3       5 ILE5      -0.0660
     89 HD11         44.5647      20.1458      14.7108 H         5 ILE5       0.0186
     90 HD12         45.3191      18.5658      14.9453 H         5 ILE5       0.0186
     91 HD13         45.8123      19.5701      13.5764 H         5 ILE5       0.0186
     92 C            42.3505      21.6595      11.4579 C.2       5 ILE5       0.5973
     93 O            41.6051      21.2540      10.5817 O.2       5 ILE5      -0.5679
     94 N            42.9712      22.8407      11.4020 N.am      6 GLU6      -0.5163
     95 H            43.4693      23.1492      12.2163 H         6 GLU6       0.2936
     96 CA           42.6916      23.8428      10.3539 C.3       6 GLU6       0.0397
     97 HA           41.9692      23.4328       9.6442 H         6 GLU6       0.1105
     98 CB           42.0534      25.0854      11.0007 C.3       6 GLU6       0.0560
     99 HB2          42.7202      25.4602      11.7794 H         6 GLU6      -0.0173
    100 HB3          41.9418      25.8752      10.2573 H         6 GLU6      -0.0173
    101 CG           40.6720      24.8119      11.6196 C.3       6 GLU6       0.0136
    102 HG2          40.7908      24.1072      12.4470 H         6 GLU6      -0.0425
    103 HG3          40.3026      25.7471      12.0479 H         6 GLU6      -0.0425
    104 CD           39.6369      24.2757      10.6164 C.2       6 GLU6       0.8054
    105 OE1          39.8519      24.5298       9.4103 O.co2     6 GLU6      -0.8188
    106 OE2          38.6879      23.6271      11.1142 O.co2     6 GLU6      -0.8188
    107 C            43.9171      24.1954       9.4902 C.2       6 GLU6       0.5366
    108 O            44.0094      25.2671       8.8970 O.2       6 GLU6      -0.5819
    109 N            44.9362      23.3286       9.4637 N.am      7 SER7      -0.4157
    110 H            44.7968      22.4495       9.9413 H         7 SER7       0.2719
    111 CA           46.0428      23.4161       8.4994 C.3       7 SER7      -0.0249
    112 HA           45.6118      23.5608       7.5052 H         7 SER7       0.0843
    113 CB           46.9894      24.5957       8.7965 C.3       7 SER7       0.2117
    114 HB2          47.7577      24.6370       8.0236 H         7 SER7       0.0352
    115 HB3          46.4405      25.5362       8.7641 H         7 SER7       0.0352
    116 OG           47.6181      24.4614      10.0592 O.3       7 SER7      -0.6546
    117 HG           46.9471      24.7224      10.7049 H         7 SER7       0.4275
    118 C            46.8756      22.1397       8.4820 C.2       7 SER7       0.5973
    119 O            46.9413      21.3907       9.4616 O.2       7 SER7      -0.5679
    120 N            47.6289      21.9565       7.3958 N.am      8 LYS8      -0.3479
    121 H            47.4126      22.5090       6.5726 H         8 LYS8       0.2747
    122 CA           48.6778      20.9398       7.2910 C.3       8 LYS8      -0.2400
    123 HA           48.2289      19.9562       7.4350 H         8 LYS8       0.1426
    124 CB           49.2332      21.0353       5.8692 C.3       8 LYS8      -0.0094
    125 HB2          48.4041      20.9086       5.1695 H         8 LYS8       0.0362
    126 HB3          49.6688      22.0233       5.7081 H         8 LYS8       0.0362
    127 CG           50.2788      19.9647       5.5755 C.3       8 LYS8       0.0187
    128 HG2          51.1481      20.1171       6.2161 H         8 LYS8       0.0103
    129 HG3          49.8578      18.9744       5.7588 H         8 LYS8       0.0103
    130 CD           50.6801      20.0884       4.1041 C.3       8 LYS8      -0.0479
    131 HD2          49.8063      19.8962       3.4740 H         8 LYS8       0.0621
    132 HD3          51.0387      21.0959       3.8871 H         8 LYS8       0.0621
    133 CE           51.7558      19.0674       3.7472 C.3       8 LYS8      -0.0143
    134 HE2          51.3668      18.0632       3.9522 H         8 LYS8       0.1135
    135 HE3          51.9082      19.1025       2.6619 H         8 LYS8       0.1135
    136 NZ           53.0311      19.2962       4.4713 N.4       8 LYS8      -0.3854
    137 HZ1          52.9391      19.1198       5.4666 H         8 LYS8       0.3400
    138 HZ2          53.7169      18.6352       4.1317 H         8 LYS8       0.3400
    139 HZ3          53.3637      20.2315       4.3031 H         8 LYS8       0.3400
    140 C            49.7573      21.0991       8.3652 C.2       8 LYS8       0.7341
    141 O            50.1699      20.1162       8.9714 O.2       8 LYS8      -0.5894
    142 N            50.1786      22.3320       8.6493 N.am      9 THR9      -0.4157
    143 H            49.8158      23.0931       8.0975 H         9 THR9       0.2719
    144 CA           51.1102      22.6513       9.7413 C.3       9 THR9      -0.0389
    145 HA           52.0385      22.1074       9.5799 H         9 THR9       0.1007
    146 CB           51.4503      24.1514       9.7260 C.3       9 THR9       0.3654
    147 HB           50.5287      24.7347       9.7472 H         9 THR9       0.0043
    148 CG2          52.3397      24.5979      10.8833 C.3       9 THR9      -0.2438
    149 HG21         53.2515      23.9988      10.9127 H         9 THR9       0.0642
    150 HG22         52.6023      25.6498      10.7715 H         9 THR9       0.0642
    151 HG23         51.8151      24.4797      11.8322 H         9 THR9       0.0642
    152 OG1          52.1560      24.4383       8.5373 O.3       9 THR9      -0.6761
    153 HG1          52.5403      25.3140       8.6410 H         9 THR9       0.4102
    154 C            50.5621      22.1927      11.0968 C.2       9 THR9       0.5973
    155 O            51.2559      21.4719      11.8032 O.2       9 THR9      -0.5679
    156 N            49.3019      22.4890      11.4266 N.am     10 ALA10     -0.4157
    157 H            48.7343      23.0453      10.7962 H        10 ALA10      0.2719
    158 CA           48.6964      22.0191      12.6738 C.3      10 ALA10      0.0337
    159 HA           49.3362      22.3174      13.5073 H        10 ALA10      0.0823
    160 CB           47.3357      22.7061      12.8419 C.3      10 ALA10     -0.1825
    161 HB1          46.6766      22.4468      12.0111 H        10 ALA10      0.0603
    162 HB2          46.8734      22.3794      13.7748 H        10 ALA10      0.0603
    163 HB3          47.4700      23.7885      12.8783 H        10 ALA10      0.0603
    164 C            48.5649      20.4832      12.7332 C.2      10 ALA10      0.5973
    165 O            48.7079      19.9022      13.8070 O.2      10 ALA10     -0.5679
    166 N            48.3064      19.8124      11.6032 N.am     11 PHE11     -0.4157
    167 H            48.1121      20.3408      10.7598 H        11 PHE11      0.2719
    168 CA           48.2328      18.3460      11.5431 C.3      11 PHE11     -0.0024
    169 HA           47.5127      18.0025      12.2861 H        11 PHE11      0.0978
    170 CB           47.7526      17.9108      10.1505 C.3      11 PHE11     -0.0343
    171 HB2          46.8622      18.4773       9.8833 H        11 PHE11      0.0295
    172 HB3          48.5108      18.1643       9.4107 H        11 PHE11      0.0295
    173 CG           47.4247      16.4330      10.0287 C.ar     11 PHE11      0.0118
    174 CD1          46.2989      15.9096      10.6907 C.ar     11 PHE11     -0.1256
    175 HD1          45.6845      16.5498      11.3062 H        11 PHE11      0.1330
    176 CE1          45.9498      14.5582      10.5323 C.ar     11 PHE11     -0.1704
    177 HE1          45.0743      14.1747      11.0326 H        11 PHE11      0.1430
    178 CZ           46.7209      13.7206       9.7094 C.ar     11 PHE11     -0.1072
    179 HZ           46.4451      12.6840       9.5727 H        11 PHE11      0.1297
    180 CE2          47.8500      14.2365       9.0533 C.ar     11 PHE11     -0.1704
    181 HE2          48.4379      13.5956       8.4106 H        11 PHE11      0.1430
    182 CD2          48.2052      15.5877       9.2163 C.ar     11 PHE11     -0.1256
    183 HD2          49.0690      15.9784       8.6992 H        11 PHE11      0.1330
    184 C            49.5789      17.6866      11.8633 C.2      11 PHE11      0.5973
    185 O            49.6524      16.7991      12.7089 O.2      11 PHE11     -0.5679
    186 N            50.6444      18.1703      11.2183 N.am     12 GLN12     -0.4157
    187 H            50.4910      18.9104      10.5430 H        12 GLN12      0.2719
    188 CA           52.0184      17.7252      11.4573 C.3      12 GLN12     -0.0031
    189 HA           52.0932      16.6532      11.2656 H        12 GLN12      0.0850
    190 CB           52.9772      18.4735      10.5227 C.3      12 GLN12     -0.0036
    191 HB2          52.8415      19.5448      10.6760 H        12 GLN12      0.0171
    192 HB3          54.0040      18.2189      10.7915 H        12 GLN12      0.0171
    193 CG           52.7677      18.1320       9.0395 C.3      12 GLN12     -0.0645
    194 HG2          53.0153      17.0801       8.8911 H        12 GLN12      0.0352
    195 HG3          51.7272      18.2625       8.7621 H        12 GLN12      0.0352
    196 CD           53.6268      18.9661       8.0932 C.2      12 GLN12      0.6951
    197 OE1          54.1360      18.4844       7.0947 O.2      12 GLN12     -0.6086
    198 NE2          53.8112      20.2492       8.3134 N.am     12 GLN12     -0.9407
    199 HE21         54.5125      20.7159       7.7702 H        12 GLN12      0.4251
    200 HE22         53.4691      20.6376       9.1771 H        12 GLN12      0.4251
    201 C            52.4463      17.9641      12.9073 C.2      12 GLN12      0.5973
    202 O            52.9374      17.0350      13.5384 O.2      12 GLN12     -0.5679
    203 N            52.2087      19.1659      13.4479 N.am     13 GLU13     -0.5163
    204 H            51.8309      19.9056      12.8660 H        13 GLU13      0.2936
    205 CA           52.5384      19.4979      14.8469 C.3      13 GLU13      0.0397
    206 HA           53.6114      19.3864      15.0263 H        13 GLU13      0.1105
    207 CB           52.1326      20.9503      15.1668 C.3      13 GLU13      0.0560
    208 HB2          51.0898      21.0714      14.8687 H        13 GLU13     -0.0173
    209 HB3          52.1630      21.1123      16.2445 H        13 GLU13     -0.0173
    210 CG           52.9469      22.0496      14.4577 C.3      13 GLU13      0.0136
    211 HG2          53.2389      21.6958      13.4670 H        13 GLU13     -0.0425
    212 HG3          52.2753      22.8991      14.3058 H        13 GLU13     -0.0425
    213 CD           54.2016      22.5688      15.1863 C.2      13 GLU13      0.8054
    214 OE1          54.4979      22.1133      16.3112 O.co2    13 GLU13     -0.8188
    215 OE2          54.8335      23.4703      14.5864 O.co2    13 GLU13     -0.8188
    216 C            51.8053      18.5698      15.8253 C.2      13 GLU13      0.5366
    217 O            52.3830      18.0888      16.7968 O.2      13 GLU13     -0.5819
    218 N            50.5237      18.2742      15.5711 N.am     14 ALA14     -0.4157
    219 H            50.0704      18.6931      14.7689 H        14 ALA14      0.2719
    220 CA           49.7541      17.3886      16.4363 C.3      14 ALA14      0.0337
    221 HA           49.8364      17.7560      17.4596 H        14 ALA14      0.0823
    222 CB           48.2801      17.4269      16.0181 C.3      14 ALA14     -0.1825
    223 HB1          48.1779      17.0807      14.9889 H        14 ALA14      0.0603
    224 HB2          47.6974      16.7825      16.6749 H        14 ALA14      0.0603
    225 HB3          47.9061      18.4489      16.0882 H        14 ALA14      0.0603
    226 C            50.2851      15.9488      16.4261 C.2      14 ALA14      0.5973
    227 O            50.2723      15.2994      17.4733 O.2      14 ALA14     -0.5679
    228 N            50.7048      15.4305      15.2677 N.am     15 LEU15     -0.4157
    229 H            50.6925      16.0134      14.4386 H        15 LEU15      0.2719
    230 CA           51.2831      14.0896      15.1815 C.3      15 LEU15     -0.0518
    231 HA           50.6461      13.3916      15.7233 H        15 LEU15      0.0922
    232 CB           51.3865      13.6396      13.7162 C.3      15 LEU15     -0.1102
    233 HB2          51.9327      14.4099      13.1692 H        15 LEU15      0.0457
    234 HB3          51.9944      12.7339      13.6879 H        15 LEU15      0.0457
    235 CG           50.0693      13.3501      12.9727 C.3      15 LEU15      0.3531
    236 HG           49.4355      14.2345      12.9722 H        15 LEU15     -0.0361
    237 CD1          50.4123      12.9808      11.5285 C.3      15 LEU15     -0.4121
    238 HD11         51.0626      12.1063      11.5031 H        15 LEU15      0.1000
    239 HD12         49.4949      12.7687      10.9794 H        15 LEU15      0.1000
    240 HD13         50.9141      13.8223      11.0511 H        15 LEU15      0.1000
    241 CD2          49.2795      12.1852      13.5738 C.3      15 LEU15     -0.4121
    242 HD21         48.9612      12.4498      14.5789 H        15 LEU15      0.1000
    243 HD22         48.3944      11.9916      12.9677 H        15 LEU15      0.1000
    244 HD23         49.9013      11.2928      13.6061 H        15 LEU15      0.1000
    245 C            52.6640      14.0167      15.8518 C.2      15 LEU15      0.5973
    246 O            52.9950      12.9606      16.3885 O.2      15 LEU15     -0.5679
    247 N            53.4370      15.1060      15.8564 N.am     16 ASP16     -0.5163
    248 H            53.1398      15.9234      15.3366 H        16 ASP16      0.2936
    249 CA           54.6955      15.2116      16.6087 C.3      16 ASP16      0.0381
    250 HA           55.3084      14.3340      16.3989 H        16 ASP16      0.0880
    251 CB           55.4710      16.4485      16.1209 C.3      16 ASP16     -0.0303
    252 HB2          55.5903      16.3834      15.0372 H        16 ASP16     -0.0122
    253 HB3          54.8965      17.3492      16.3380 H        16 ASP16     -0.0122
    254 CG           56.8563      16.5664      16.7701 C.2      16 ASP16      0.7994
    255 OD1          56.9330      17.1300      17.8833 O.co2    16 ASP16     -0.8014
    256 OD2          57.8295      16.0859      16.1438 O.co2    16 ASP16     -0.8014
    257 C            54.4419      15.2343      18.1306 C.2      16 ASP16      0.5366
    258 O            54.8971      14.3522      18.8627 O.2      16 ASP16     -0.5819
    259 N            53.5995      16.1572      18.6144 N.am     17 ALA17     -0.4157
    260 H            53.2788      16.8751      17.9702 H        17 ALA17      0.2719
    261 CA           53.3228      16.3288      20.0460 C.3      17 ALA17      0.0337
    262 HA           54.2814      16.4363      20.5577 H        17 ALA17      0.0823
    263 CB           52.5248      17.6246      20.2337 C.3      17 ALA17     -0.1825
    264 HB1          51.5699      17.5520      19.7115 H        17 ALA17      0.0603
    265 HB2          52.3555      17.8043      21.2953 H        17 ALA17      0.0603
    266 HB3          53.0927      18.4603      19.8189 H        17 ALA17      0.0603
    267 C            52.5792      15.1527      20.7108 C.2      17 ALA17      0.5973
    268 O            52.5024      15.0828      21.9416 O.2      17 ALA17     -0.5679
    269 N            51.9855      14.2349      19.9394 N.am     18 ALA18     -0.4157
    270 H            52.0631      14.3345      18.9346 H        18 ALA18      0.2719
    271 CA           51.3291      13.0518      20.4978 C.3      18 ALA18      0.0337
    272 HA           50.6033      13.3761      21.2421 H        18 ALA18      0.0823
    273 CB           50.5854      12.3060      19.3868 C.3      18 ALA18     -0.1825
    274 HB1          51.2956      11.9707      18.6281 H        18 ALA18      0.0603
    275 HB2          50.0725      11.4371      19.8014 H        18 ALA18      0.0603
    276 HB3          49.8559      12.9684      18.9208 H        18 ALA18      0.0603
    277 C            52.3191      12.1109      21.2004 C.2      18 ALA18      0.5973
    278 O            51.8994      11.3431      22.0730 O.2      18 ALA18     -0.5679
    279 N            53.6038      12.1610      20.8288 N.am     19 GLY19     -0.4157
    280 H            53.8825      12.8307      20.1156 H        19 GLY19      0.2719
    281 CA           54.6407      11.2999      21.3811 C.3      19 GLY19     -0.0252
    282 HA2          55.5996      11.5640      20.9340 H        19 GLY19      0.0698
    283 HA3          54.7068      11.4607      22.4581 H        19 GLY19      0.0698
    284 C            54.3684       9.8205      21.1018 C.2      19 GLY19      0.5973
    285 O            54.3637       9.3640      19.9557 O.2      19 GLY19     -0.5679
    286 N            54.1668       9.0496      22.1692 N.am     20 ASP20     -0.5163
    287 H            54.1944       9.4665      23.0999 H        20 ASP20      0.2936
    288 CA           53.8934       7.6139      22.1248 C.3      20 ASP20      0.0381
    289 HA           54.4337       7.1872      21.2816 H        20 ASP20      0.0880
    290 CB           54.4384       6.9556      23.4092 C.3      20 ASP20     -0.0303
    291 HB2          54.2300       5.8847      23.3689 H        20 ASP20     -0.0122
    292 HB3          55.5243       7.0666      23.4129 H        20 ASP20     -0.0122
    293 CG           53.8949       7.5396      24.7250 C.2      20 ASP20      0.7994
    294 OD1          54.1459       8.7399      24.9776 O.co2    20 ASP20     -0.8014
    295 OD2          53.2467       6.7769      25.4675 O.co2    20 ASP20     -0.8014
    296 C            52.4073       7.2604      21.9140 C.2      20 ASP20      0.5366
    297 O            52.0944       6.1086      21.5958 O.2      20 ASP20     -0.5819
    298 N            51.4803       8.2129      22.0640 N.am     21 LYS21     -0.3479
    299 H            51.7933       9.1627      22.2426 H        21 LYS21      0.2747
    300 CA           50.0408       7.9093      22.0848 C.3      21 LYS21     -0.2400
    301 HA           49.8856       7.0440      22.7345 H        21 LYS21      0.1426
    302 CB           49.2594       9.0856      22.6472 C.3      21 LYS21     -0.0094
    303 HB2          49.4562       9.9454      22.0030 H        21 LYS21      0.0362
    304 HB3          48.1916       8.8628      22.5945 H        21 LYS21      0.0362
    305 CG           49.6121       9.4229      24.0972 C.3      21 LYS21      0.0187
    306 HG2          49.1945       8.6753      24.7732 H        21 LYS21      0.0103
    307 HG3          50.6919       9.4962      24.2367 H        21 LYS21      0.0103
    308 CD           48.9786      10.7874      24.3363 C.3      21 LYS21     -0.0479
    309 HD2          49.4306      11.5055      23.6474 H        21 LYS21      0.0621
    310 HD3          47.9052      10.7239      24.1436 H        21 LYS21      0.0621
    311 CE           49.2012      11.2637      25.7587 C.3      21 LYS21     -0.0143
    312 HE2          48.6802      10.5855      26.4431 H        21 LYS21      0.1135
    313 HE3          50.2745      11.2162      25.9799 H        21 LYS21      0.1135
    314 NZ           48.7029      12.6482      25.8810 N.4      21 LYS21     -0.3854
    315 HZ1          47.7202      12.6756      25.6460 H        21 LYS21      0.3400
    316 HZ2          48.8515      12.9762      26.8276 H        21 LYS21      0.3400
    317 HZ3          49.2329      13.2353      25.2483 H        21 LYS21      0.3400
    318 C            49.4807       7.5768      20.7054 C.2      21 LYS21      0.7341
    319 O            49.9427       8.0767      19.6816 O.2      21 LYS21     -0.5894
    320 N            48.4189       6.7677      20.6896 N.am     22 LEU22     -0.4157
    321 H            48.0388       6.4810      21.5804 H        22 LEU22      0.2719
    322 CA           47.6008       6.5749      19.4923 C.3      22 LEU22     -0.0518
    323 HA           48.2438       6.2673      18.6665 H        22 LEU22      0.0922
    324 CB           46.5472       5.4832      19.7578 C.3      22 LEU22     -0.1102
    325 HB2          47.0359       4.5768      20.1030 H        22 LEU22      0.0457
    326 HB3          45.9114       5.8264      20.5736 H        22 LEU22      0.0457
    327 CG           45.6407       5.1098      18.5689 C.3      22 LEU22      0.3531
    328 HG           45.1266       5.9951      18.1956 H        22 LEU22     -0.0361
    329 CD1          46.4303       4.4636      17.4298 C.3      22 LEU22     -0.4121
    330 HD11         47.0332       3.6390      17.8105 H        22 LEU22      0.1000
    331 HD12         45.7374       4.0669      16.6928 H        22 LEU22      0.1000
    332 HD13         47.0710       5.1977      16.9478 H        22 LEU22      0.1000
    333 CD2          44.5920       4.1091      19.0494 C.3      22 LEU22     -0.4121
    334 HD21         43.9874       4.5484      19.8433 H        22 LEU22      0.1000
    335 HD22         43.9345       3.8339      18.2259 H        22 LEU22      0.1000
    336 HD23         45.0725       3.2055      19.4317 H        22 LEU22      0.1000
    337 C            46.9284       7.8990      19.1213 C.2      22 LEU22      0.5973
    338 O            46.3874       8.5894      19.9902 O.2      22 LEU22     -0.5679
    339 N            46.9236       8.2180      17.8331 N.am     23 VAL23     -0.4157
    340 H            47.4626       7.6422      17.1931 H        23 VAL23      0.2719
    341 CA           46.1528       9.3235      17.2674 C.3      23 VAL23     -0.0875
    342 HA           45.6610       9.8667      18.0707 H        23 VAL23      0.0969
    343 CB           47.0464      10.3165      16.5058 C.3      23 VAL23      0.2985
    344 HB           47.3978       9.8552      15.5883 H        23 VAL23     -0.0297
    345 CG1          46.2423      11.5651      16.1456 C.3      23 VAL23     -0.3192
    346 HG11         45.8248      12.0114      17.0466 H        23 VAL23      0.0791
    347 HG12         46.8932      12.2862      15.6542 H        23 VAL23      0.0791
    348 HG13         45.4318      11.3083      15.4631 H        23 VAL23      0.0791
    349 CG2          48.2684      10.7571      17.3203 C.3      23 VAL23     -0.3192
    350 HG21         48.9320       9.9093      17.4948 H        23 VAL23      0.0791
    351 HG22         48.8319      11.5162      16.7791 H        23 VAL23      0.0791
    352 HG23         47.9562      11.1599      18.2808 H        23 VAL23      0.0791
    353 C            45.0920       8.7385      16.3481 C.2      23 VAL23      0.5973
    354 O            45.4340       7.9633      15.4569 O.2      23 VAL23     -0.5679
    355 N            43.8323       9.1102      16.5667 N.am     24 VAL24     -0.4157
    356 H            43.6547       9.7439      17.3409 H        24 VAL24      0.2719
    357 CA           42.6819       8.7883      15.7112 C.3      24 VAL24     -0.0875
    358 HA           42.9632       8.0300      14.9781 H        24 VAL24      0.0969
    359 CB           41.4708       8.2807      16.5231 C.3      24 VAL24      0.2985
    360 HB           41.0403       9.1032      17.0946 H        24 VAL24     -0.0297
    361 CG1          40.3977       7.7236      15.5803 C.3      24 VAL24     -0.3192
    362 HG11         40.8009       6.8959      14.9948 H        24 VAL24      0.0791
    363 HG12         39.5462       7.3710      16.1603 H        24 VAL24      0.0791
    364 HG13         40.0541       8.5004      14.8962 H        24 VAL24      0.0791
    365 CG2          41.8585       7.1854      17.5190 C.3      24 VAL24     -0.3192
    366 HG21         42.5515       7.5814      18.2578 H        24 VAL24      0.0791
    367 HG22         40.9707       6.8321      18.0415 H        24 VAL24      0.0791
    368 HG23         42.3292       6.3542      16.9967 H        24 VAL24      0.0791
    369 C            42.2811      10.0674      14.9908 C.2      24 VAL24      0.5973
    370 O            42.0101      11.0717      15.6516 O.2      24 VAL24     -0.5679
    371 N            42.2601      10.0551      13.6643 N.am     25 VAL25     -0.4157
    372 H            42.5196       9.2022      13.1768 H        25 VAL25      0.2719
    373 CA           41.8260      11.1941      12.8532 C.3      25 VAL25     -0.0875
    374 HA           41.6826      12.0724      13.4805 H        25 VAL25      0.0969
    375 CB           42.8572      11.5388      11.7659 C.3      25 VAL25      0.2985
    376 HB           42.8544      10.7570      11.0042 H        25 VAL25     -0.0297
    377 CG1          42.4900      12.8688      11.1004 C.3      25 VAL25     -0.3192
    378 HG11         42.5293      13.6810      11.8234 H        25 VAL25      0.0791
    379 HG12         43.1749      13.0737      10.2788 H        25 VAL25      0.0791
    380 HG13         41.4845      12.8215      10.6787 H        25 VAL25      0.0791
    381 CG2          44.2854      11.6285      12.3227 C.3      25 VAL25     -0.3192
    382 HG21         44.6011      10.6616      12.7115 H        25 VAL25      0.0791
    383 HG22         44.9713      11.9126      11.5271 H        25 VAL25      0.0791
    384 HG23         44.3209      12.3679      13.1176 H        25 VAL25      0.0791
    385 C            40.4975      10.8375      12.2143 C.2      25 VAL25      0.5973
    386 O            40.4282       9.8191      11.5316 O.2      25 VAL25     -0.5679
    387 N            39.4690      11.6450      12.4344 N.am     26 ASP26     -0.5163
    388 H            39.6058      12.4646      13.0204 H        26 ASP26      0.2936
    389 CA           38.2010      11.5757      11.7041 C.3      26 ASP26      0.0381
    390 HA           38.0400      10.5754      11.2986 H        26 ASP26      0.0880
    391 CB           37.0513      11.8822      12.6771 C.3      26 ASP26     -0.0303
    392 HB2          37.0623      11.1185      13.4534 H        26 ASP26     -0.0122
    393 HB3          37.2406      12.8428      13.1589 H        26 ASP26     -0.0122
    394 CG           35.6398      11.9113      12.0648 C.2      26 ASP26      0.7994
    395 OD1          35.4795      11.5825      10.8659 O.co2    26 ASP26     -0.8014
    396 OD2          34.6985      12.2078      12.8331 O.co2    26 ASP26     -0.8014
    397 C            38.2663      12.5701      10.5435 C.2      26 ASP26      0.5366
    398 O            38.3502      13.7809      10.7636 O.2      26 ASP26     -0.5819
    399 N            38.3159      12.0573       9.3146 N.am     27 PHE27     -0.4157
    400 H            38.2473      11.0506       9.2200 H        27 PHE27      0.2719
    401 CA           38.1462      12.8687       8.1129 C.3      27 PHE27     -0.0024
    402 HA           38.4972      13.8827       8.2970 H        27 PHE27      0.0978
    403 CB           38.9353      12.2856       6.9412 C.3      27 PHE27     -0.0343
    404 HB2          38.6649      11.2381       6.8063 H        27 PHE27      0.0295
    405 HB3          38.6439      12.8183       6.0354 H        27 PHE27      0.0295
    406 CG           40.4312      12.4003       7.0935 C.ar     27 PHE27      0.0118
    407 CD1          41.0792      13.5793       6.6869 C.ar     27 PHE27     -0.1256
    408 HD1          40.5015      14.4130       6.3101 H        27 PHE27      0.1330
    409 CE1          42.4750      13.6759       6.7771 C.ar     27 PHE27     -0.1704
    410 HE1          42.9578      14.5821       6.4530 H        27 PHE27      0.1430
    411 CZ           43.2244      12.6053       7.2926 C.ar     27 PHE27     -0.1072
    412 HZ           44.2974      12.6833       7.3775 H        27 PHE27      0.1297
    413 CE2          42.5761      11.4322       7.7093 C.ar     27 PHE27     -0.1704
    414 HE2          43.1585      10.6217       8.1156 H        27 PHE27      0.1430
    415 CD2          41.1780      11.3273       7.6114 C.ar     27 PHE27     -0.1256
    416 HD2          40.6736      10.4345       7.9517 H        27 PHE27      0.1330
    417 C            36.6673      12.9116       7.7605 C.2      27 PHE27      0.5973
    418 O            36.1003      11.8817       7.3703 O.2      27 PHE27     -0.5679
    419 N            36.0600      14.0868       7.8443 N.am     28 SER28     -0.4157
    420 H            36.5938      14.9035       8.1358 H        28 SER28      0.2719
    421 CA           34.6205      14.2536       7.6900 C.3      28 SER28     -0.0249
    422 HA           34.1854      13.3247       7.3288 H        28 SER28      0.0843
    423 CB           34.0110      14.5327       9.0722 C.3      28 SER28      0.2117
    424 HB2          32.9245      14.5036       9.0184 H        28 SER28      0.0352
    425 HB3          34.3605      13.7889       9.7910 H        28 SER28      0.0352
    426 OG           34.4216      15.8179       9.4720 O.3      28 SER28     -0.6546
    427 HG           34.3964      15.9959      10.4356 H        28 SER28      0.4275
    428 C            34.2990      15.3401       6.6621 C.2      28 SER28      0.5973
    429 O            35.1713      16.0374       6.1546 O.2      28 SER28     -0.5679
    430 N            33.0207      15.4270       6.3082 N.am     29 ALA29     -0.4157
    431 H            32.3568      14.9359       6.8763 H        29 ALA29      0.2719
    432 CA           32.4801      16.4486       5.4287 C.3      29 ALA29      0.0337
    433 HA           33.1334      17.3289       5.4301 H        29 ALA29      0.0823
    434 CB           32.3503      15.9097       4.0020 C.3      29 ALA29     -0.1825
    435 HB1          31.5851      15.1370       3.9475 H        29 ALA29      0.0603
    436 HB2          32.0888      16.7435       3.3570 H        29 ALA29      0.0603
    437 HB3          33.3071      15.5069       3.6699 H        29 ALA29      0.0603
    438 C            31.1154      16.8332       5.9810 C.2      29 ALA29      0.5973
    439 O            30.3358      15.9541       6.3815 O.2      29 ALA29     -0.5679
    440 N            30.7948      18.1206       5.9637 N.am     30 THR30     -0.4157
    441 H            31.5221      18.7789       5.6793 H        30 THR30      0.2719
    442 CA           29.5437      18.6561       6.5328 C.3      30 THR30     -0.0389
    443 HA           29.4849      18.3605       7.5799 H        30 THR30      0.1007
    444 CB           29.5730      20.1891       6.4709 C.3      30 THR30      0.3654
    445 HB           28.5882      20.5605       6.7556 H        30 THR30      0.0043
    446 CG2          30.5932      20.7780       7.4354 C.3      30 THR30     -0.2438
    447 HG21         31.6011      20.5068       7.1233 H        30 THR30      0.0642
    448 HG22         30.5196      21.8651       7.4347 H        30 THR30      0.0642
    449 HG23         30.4266      20.4075       8.4458 H        30 THR30      0.0642
    450 OG1          29.8573      20.6312       5.1591 O.3      30 THR30     -0.6761
    451 HG1          30.8234      20.7264       5.0617 H        30 THR30      0.4102
    452 C            28.2781      18.1404       5.8310 C.2      30 THR30      0.5973
    453 O            27.2243      17.9268       6.4497 O.2      30 THR30     -0.5679
    454 N            28.3687      17.8882       4.5259 N.am     31 TRP31     -0.4157
    455 H            29.2386      18.1390       4.0694 H        31 TRP31      0.2719
    456 CA           27.2664      17.3949       3.6982 C.3      31 TRP31     -0.0275
    457 HA           26.3561      17.9245       3.9762 H        31 TRP31      0.1123
    458 CB           27.5802      17.7500       2.2425 C.3      31 TRP31     -0.0050
    459 HB2          26.7864      17.3574       1.6056 H        31 TRP31      0.0339
    460 HB3          27.5570      18.8366       2.1437 H        31 TRP31      0.0339
    461 CG           28.8913      17.2672       1.7156 C.2      31 TRP31     -0.1415
    462 CD1          30.0292      17.9977       1.6481 C.2      31 TRP31     -0.1638
    463 HD1          30.1527      19.0299       1.9703 H        31 TRP31      0.2062
    464 NE1          31.0315      17.2383       1.0930 N.pl3    31 TRP31     -0.3418
    465 HE1          31.9788      17.6037       0.9847 H        31 TRP31      0.3412
    466 CE2          30.5920      15.9621       0.8093 C.ar     31 TRP31      0.1380
    467 CZ2          31.2154      14.8325       0.2705 C.ar     31 TRP31     -0.2601
    468 HZ2          32.2563      14.8782      -0.0166 H        31 TRP31      0.1572
    469 CH2          30.4682      13.6541       0.1019 C.ar     31 TRP31     -0.1134
    470 HH2          30.9362      12.7795      -0.3298 H        31 TRP31      0.1417
    471 CZ3          29.1126      13.6132       0.4756 C.ar     31 TRP31     -0.1972
    472 HZ3          28.5447      12.7048       0.3307 H        31 TRP31      0.1447
    473 CE3          28.4907      14.7537       1.0140 C.ar     31 TRP31     -0.2387
    474 HE3          27.4424      14.7275       1.2704 H        31 TRP31      0.1700
    475 CD2          29.2196      15.9490       1.1967 C.ar     31 TRP31      0.1243
    476 C            26.9807      15.8977       3.8774 C.2      31 TRP31      0.5973
    477 O            25.9063      15.4179       3.5084 O.2      31 TRP31     -0.5679
    478 N            27.9088      15.1447       4.4627 N.am     32 CYS32     -0.4157
    479 H            28.7447      15.5918       4.8265 H        32 CYS32      0.2719
    480 CA           27.8099      13.6991       4.5105 C.3      32 CYS32      0.0213
    481 HA           27.2745      13.3638       3.6206 H        32 CYS32      0.1124
    482 CB           29.2234      13.1473       4.4021 C.3      32 CYS32     -0.1231
    483 HB2          29.7363      13.6321       3.5667 H        32 CYS32      0.1112
    484 HB3          29.7777      13.3305       5.3228 H        32 CYS32      0.1112
    485 SG           29.0707      11.3841       4.0553 S.3      32 CYS32     -0.3119
    486 HG           30.2327      11.2467       3.4062 H        32 CYS32      0.1933
    487 C            27.0222      13.2257       5.7452 C.2      32 CYS32      0.5973
    488 O            27.4247      13.4194       6.8910 O.2      32 CYS32     -0.5679
    489 N            25.8572      12.6070       5.5220 N.am     33 GLY33     -0.4157
    490 H            25.5671      12.5060       4.5600 H        33 GLY33      0.2719
    491 CA           24.9521      12.1271       6.5801 C.3      33 GLY33     -0.0252
    492 HA2          24.5096      12.9872       7.0808 H        33 GLY33      0.0698
    493 HA3          24.1491      11.5508       6.1199 H        33 GLY33      0.0698
    494 C            25.6123      11.2436       7.6558 C.2      33 GLY33      0.5973
    495 O            25.5632      11.6176       8.8294 O.2      33 GLY33     -0.5679
    496 N            26.2581      10.1132       7.3053 N.am     34 PRO34     -0.2548
    497 CD           26.2866       9.4911       5.9906 C.3      34 PRO34      0.0192
    498 HD2          26.2975      10.2038       5.1698 H        34 PRO34      0.0391
    499 HD3          25.4367       8.8144       5.8888 H        34 PRO34      0.0391
    500 CG           27.5844       8.6972       5.9812 C.3      34 PRO34      0.0189
    501 HG2          28.4320       9.3546       5.7975 H        34 PRO34      0.0213
    502 HG3          27.5603       7.8844       5.2546 H        34 PRO34      0.0213
    503 CB           27.6649       8.1793       7.4125 C.3      34 PRO34     -0.0070
    504 HB2          28.6993       7.9951       7.7039 H        34 PRO34      0.0253
    505 HB3          27.0827       7.2604       7.4991 H        34 PRO34      0.0253
    506 CA           27.0063       9.2800       8.2537 C.3      34 PRO34     -0.0266
    507 HA           26.2980       8.8040       8.9309 H        34 PRO34      0.0641
    508 C            28.0356      10.0336       9.1164 C.2      34 PRO34      0.5896
    509 O            28.1829       9.6737      10.2827 O.2      34 PRO34     -0.5748
    510 N            28.6802      11.0981       8.6204 N.am     35 CYS35     -0.4157
    511 H            28.5506      11.3600       7.6553 H        35 CYS35      0.2719
    512 CA           29.6016      11.9175       9.4224 C.3      35 CYS35      0.0213
    513 HA           30.3787      11.2783       9.8483 H        35 CYS35      0.1124
    514 CB           30.2841      12.9739       8.5417 C.3      35 CYS35     -0.1231
    515 HB2          29.5540      13.6344       8.0726 H        35 CYS35      0.1112
    516 HB3          30.9382      13.5832       9.1706 H        35 CYS35      0.1112
    517 SG           31.2882      12.1561       7.2840 S.3      35 CYS35     -0.3119
    518 HG           31.8468      13.2558       6.7682 H        35 CYS35      0.1933
    519 C            28.8832      12.5982      10.5940 C.2      35 CYS35      0.5973
    520 O            29.3307      12.5299      11.7367 O.2      35 CYS35     -0.5679
    521 N            27.7069      13.1839      10.3379 N.am     36 LYS36     -0.3479
    522 H            27.3849      13.1734       9.3772 H        36 LYS36      0.2747
    523 CA           26.8845      13.8360      11.3743 C.3      36 LYS36     -0.2400
    524 HA           27.5063      14.5527      11.9155 H        36 LYS36      0.1426
    525 CB           25.7064      14.5776      10.7105 C.3      36 LYS36     -0.0094
    526 HB2          25.1185      13.8828      10.1102 H        36 LYS36      0.0362
    527 HB3          25.0638      14.9859      11.4925 H        36 LYS36      0.0362
    528 CG           26.2047      15.7363       9.8284 C.3      36 LYS36      0.0187
    529 HG2          26.7788      16.4140      10.4621 H        36 LYS36      0.0103
    530 HG3          26.8794      15.3546       9.0607 H        36 LYS36      0.0103
    531 CD           25.1084      16.5606       9.1341 C.3      36 LYS36     -0.0479
    532 HD2          24.3506      16.8570       9.8611 H        36 LYS36      0.0621
    533 HD3          25.5925      17.4646       8.7579 H        36 LYS36      0.0621
    534 CE           24.4574      15.8260       7.9531 C.3      36 LYS36     -0.0143
    535 HE2          25.2470      15.2818       7.4210 H        36 LYS36      0.1135
    536 HE3          23.7361      15.0982       8.3354 H        36 LYS36      0.1135
    537 NZ           23.8134      16.7855       7.0211 N.4      36 LYS36     -0.3854
    538 HZ1          24.5333      17.4085       6.6607 H        36 LYS36      0.3400
    539 HZ2          23.3953      16.3053       6.2347 H        36 LYS36      0.3400
    540 HZ3          23.1137      17.3412       7.4941 H        36 LYS36      0.3400
    541 C            26.3924      12.8251      12.4122 C.2      36 LYS36      0.7341
    542 O            26.3955      13.1008      13.6083 O.2      36 LYS36     -0.5894
    543 N            26.0160      11.6411      11.9319 N.am     37 MET37     -0.4157
    544 H            26.0773      11.5277      10.9279 H        37 MET37      0.2719
    545 CA           25.5117      10.5090      12.7137 C.3      37 MET37     -0.0237
    546 HA           24.5972      10.8120      13.2255 H        37 MET37      0.0880
    547 CB           25.1940       9.3671      11.7169 C.3      37 MET37      0.0342
    548 HB2          25.2774       9.7315      10.6956 H        37 MET37      0.0241
    549 HB3          25.9476       8.5853      11.8230 H        37 MET37      0.0241
    550 CG           23.8165       8.7029      11.8429 C.3      37 MET37      0.0018
    551 HG2          23.8459       7.7653      11.2868 H        37 MET37      0.0440
    552 HG3          23.6532       8.4537      12.8918 H        37 MET37      0.0440
    553 SD           22.3729       9.6394      11.2473 S.3      37 MET37     -0.2737
    554 CE           22.6656       9.7803       9.4637 C.3      37 MET37     -0.0536
    555 HE1          22.8024       8.7875       9.0343 H        37 MET37      0.0684
    556 HE2          21.8038      10.2573       8.9959 H        37 MET37      0.0684
    557 HE3          23.5481      10.3843       9.2883 H        37 MET37      0.0684
    558 C            26.5298      10.0454      13.7774 C.2      37 MET37      0.5973
    559 O            26.1535       9.7639      14.9171 O.2      37 MET37     -0.5679
    560 N            27.8177       9.9521      13.4158 N.am     38 ILE38     -0.4157
    561 H            28.0713      10.1619      12.4554 H        38 ILE38      0.2719
    562 CA           28.8738       9.4576      14.3140 C.3      38 ILE38     -0.0597
    563 HA           28.3813       8.8155      15.0420 H        38 ILE38      0.0869
    564 CB           29.8664       8.5648      13.5397 C.3      38 ILE38      0.1303
    565 HB           29.2851       7.9666      12.8385 H        38 ILE38      0.0187
    566 CG2          30.8918       9.3832      12.7335 C.3      38 ILE38     -0.3204
    567 HG21         31.5763       9.9246      13.3907 H        38 ILE38      0.0882
    568 HG22         31.4783       8.7227      12.0995 H        38 ILE38      0.0882
    569 HG23         30.3835      10.1003      12.0908 H        38 ILE38      0.0882
    570 CG1          30.5455       7.5885      14.5285 C.3      38 ILE38     -0.0430
    571 HG12         31.2988       8.1170      15.1133 H        38 ILE38      0.0236
    572 HG13         29.8000       7.1889      15.2167 H        38 ILE38      0.0236
    573 CD1          31.2237       6.3933      13.8623 C.3      38 ILE38     -0.0660
    574 HD11         32.0150       6.7227      13.1923 H        38 ILE38      0.0186
    575 HD12         31.6532       5.7481      14.6284 H        38 ILE38      0.0186
    576 HD13         30.4839       5.8221      13.3051 H        38 ILE38      0.0186
    577 C            29.5806      10.5345      15.1529 C.2      38 ILE38      0.5973
    578 O            30.2638      10.1829      16.1154 O.2      38 ILE38     -0.5679
    579 N            29.3855      11.8298      14.8835 N.am     39 LYS39     -0.3479
    580 H            28.8798      12.0722      14.0400 H        39 LYS39      0.2747
    581 CA           30.1257      12.8916      15.5857 C.3      39 LYS39     -0.2400
    582 HA           31.1845      12.6962      15.3858 H        39 LYS39      0.1426
    583 CB           29.7730      14.2590      14.9820 C.3      39 LYS39     -0.0094
    584 HB2          29.2957      14.1410      14.0073 H        39 LYS39      0.0362
    585 HB3          29.0921      14.7963      15.6396 H        39 LYS39      0.0362
    586 CG           31.0678      15.0530      14.7867 C.3      39 LYS39      0.0187
    587 HG2          31.6916      14.9799      15.6786 H        39 LYS39      0.0103
    588 HG3          31.6253      14.6060      13.9612 H        39 LYS39      0.0103
    589 CD           30.8150      16.5277      14.4546 C.3      39 LYS39     -0.0479
    590 HD2          31.7697      16.9782      14.1623 H        39 LYS39      0.0621
    591 HD3          30.1488      16.5957      13.5928 H        39 LYS39      0.0621
    592 CE           30.2215      17.3170      15.6304 C.3      39 LYS39     -0.0143
    593 HE2          30.0859      18.3509      15.2976 H        39 LYS39      0.1135
    594 HE3          29.2428      16.9077      15.8925 H        39 LYS39      0.1135
    595 NZ           31.1426      17.2854      16.7919 N.4      39 LYS39     -0.3854
    596 HZ1          32.0629      17.5854      16.4707 H        39 LYS39      0.3400
    597 HZ2          30.8386      17.8920      17.5391 H        39 LYS39      0.3400
    598 HZ3          31.2578      16.3390      17.1316 H        39 LYS39      0.3400
    599 C            29.9937      12.8944      17.1258 C.2      39 LYS39      0.7341
    600 O            31.0173      13.0198      17.8001 O.2      39 LYS39     -0.5894
    601 N            28.7922      12.7437      17.7242 N.am     40 PRO40     -0.2548
    602 CD           27.4697      12.8126      17.1180 C.3      40 PRO40      0.0192
    603 HD2          27.1637      11.8169      16.7917 H        40 PRO40      0.0391
    604 HD3          27.4273      13.5044      16.2773 H        40 PRO40      0.0391
    605 CG           26.5551      13.2963      18.2413 C.3      40 PRO40      0.0189
    606 HG2          25.5191      12.9998      18.0751 H        40 PRO40      0.0213
    607 HG3          26.6375      14.3793      18.3452 H        40 PRO40      0.0213
    608 CB           27.1563      12.6082      19.4641 C.3      40 PRO40     -0.0070
    609 HB2          26.8047      11.5763      19.5081 H        40 PRO40      0.0253
    610 HB3          26.9086      13.1343      20.3862 H        40 PRO40      0.0253
    611 CA           28.6607      12.6537      19.1781 C.3      40 PRO40     -0.0266
    612 HA           29.0817      13.5548      19.6270 H        40 PRO40      0.0641
    613 C            29.3808      11.4360      19.7591 C.2      40 PRO40      0.5896
    614 O            30.0400      11.5644      20.7796 O.2      40 PRO40     -0.5748
    615 N            29.3113      10.2731      19.1001 N.am     41 PHE41     -0.4157
    616 H            28.8578      10.2547      18.2005 H        41 PHE41      0.2719
    617 CA           30.0275       9.0763      19.5561 C.3      41 PHE41     -0.0024
    618 HA           29.7972       8.9104      20.6107 H        41 PHE41      0.0978
    619 CB           29.5566       7.8512      18.7557 C.3      41 PHE41     -0.0343
    620 HB2          28.4763       7.7568      18.8666 H        41 PHE41      0.0295
    621 HB3          29.7693       8.0115      17.6982 H        41 PHE41      0.0295
    622 CG           30.2023       6.5481      19.1951 C.ar     41 PHE41      0.0118
    623 CD1          29.7138       5.8678      20.3279 C.ar     41 PHE41     -0.1256
    624 HD1          28.8891       6.2753      20.8923 H        41 PHE41      0.1330
    625 CE1          30.3379       4.6859      20.7675 C.ar     41 PHE41     -0.1704
    626 HE1          29.9867       4.1704      21.6520 H        41 PHE41      0.1430
    627 CZ           31.4544       4.1817      20.0805 C.ar     41 PHE41     -0.1072
    628 HZ           31.9465       3.2811      20.4347 H        41 PHE41      0.1297
    629 CE2          31.9418       4.8545      18.9477 C.ar     41 PHE41     -0.1704
    630 HE2          32.8102       4.4645      18.4331 H        41 PHE41      0.1430
    631 CD2          31.3209       6.0378      18.5065 C.ar     41 PHE41     -0.1256
    632 HD2          31.7248       6.5667      17.6544 H        41 PHE41      0.1330
    633 C            31.5498       9.2712      19.4696 C.2      41 PHE41      0.5973
    634 O            32.2713       8.9012      20.3904 O.2      41 PHE41     -0.5679
    635 N            32.0523       9.9154      18.4105 N.am     42 PHE42     -0.4157
    636 H            31.4411      10.1836      17.6469 H        42 PHE42      0.2719
    637 CA           33.4765      10.2443      18.3161 C.3      42 PHE42     -0.0024
    638 HA           34.0548       9.3232      18.4009 H        42 PHE42      0.0978
    639 CB           33.7687      10.8838      16.9565 C.3      42 PHE42     -0.0343
    640 HB2          33.3545      10.2499      16.1708 H        42 PHE42      0.0295
    641 HB3          33.2748      11.8535      16.8883 H        42 PHE42      0.0295
    642 CG           35.2498      11.0503      16.6868 C.ar     42 PHE42      0.0118
    643 CD1          36.0286       9.9129      16.4170 C.ar     42 PHE42     -0.1256
    644 HD1          35.5745       8.9384      16.4300 H        42 PHE42      0.1330
    645 CE1          37.3876      10.0426      16.0945 C.ar     42 PHE42     -0.1704
    646 HE1          37.9635       9.1693      15.8394 H        42 PHE42      0.1430
    647 CZ           37.9839      11.3140      16.0601 C.ar     42 PHE42     -0.1072
    648 HZ           39.0168      11.4241      15.7585 H        42 PHE42      0.1297
    649 CE2          37.2138      12.4532      16.3482 C.ar     42 PHE42     -0.1704
    650 HE2          37.6544      13.4349      16.2468 H        42 PHE42      0.1430
    651 CD2          35.8474      12.3234      16.6595 C.ar     42 PHE42     -0.1256
    652 HD2          35.2483      13.2088      16.8108 H        42 PHE42      0.1330
    653 C            33.9120      11.1697      19.4566 C.2      42 PHE42      0.5973
    654 O            34.9272      10.9330      20.1138 O.2      42 PHE42     -0.5679
    655 N            33.1024      12.1891      19.7607 N.am     43 HIE43     -0.4157
    656 H            32.2818      12.3546      19.1898 H        43 HIE43      0.2719
    657 CA           33.3809      13.0630      20.8943 C.3      43 HIE43     -0.0581
    658 HA           34.4196      13.3786      20.8069 H        43 HIE43      0.1360
    659 CB           32.5103      14.3257      20.8293 C.3      43 HIE43     -0.0074
    660 HB2          32.6434      14.7995      19.8568 H        43 HIE43      0.0367
    661 HB3          31.4619      14.0404      20.9287 H        43 HIE43      0.0367
    662 CG           32.8379      15.3433      21.8962 C.2      43 HIE43      0.1868
    663 ND1          31.8884      16.0561      22.6153 N.2      43 HIE43     -0.5432
    664 CE1          32.5611      16.7107      23.5706 C.2      43 HIE43      0.1635
    665 HE1          32.0969      17.2118      24.4115 H        43 HIE43      0.1435
    666 NE2          33.8799      16.4976      23.4519 N.pl3    43 HIE43     -0.2795
    667 HE2          34.4951      16.6303      24.2471 H        43 HIE43      0.3339
    668 CD2          34.0779      15.6510      22.3840 C.2      43 HIE43     -0.2207
    669 HD2          35.0010      15.1884      22.0893 H        43 HIE43      0.1862
    670 C            33.2842      12.3094      22.2325 C.2      43 HIE43      0.5973
    671 O            34.1795      12.5012      23.0575 O.2      43 HIE43     -0.5679
    672 N            32.3424      11.3710      22.4225 N.am     44 SER44     -0.4157
    673 H            31.6203      11.2460      21.7223 H        44 SER44      0.2719
    674 CA           32.2802      10.5625      23.6554 C.3      44 SER44     -0.0249
    675 HA           32.2504      11.2588      24.4973 H        44 SER44      0.0843
    676 CB           30.9996       9.7085      23.7324 C.3      44 SER44      0.2117
    677 HB2          30.8325       9.4499      24.7789 H        44 SER44      0.0352
    678 HB3          30.1529      10.3137      23.4033 H        44 SER44      0.0352
    679 OG           31.0289       8.5003      22.9838 O.3      44 SER44     -0.6546
    680 HG           31.7354       7.9340      23.3103 H        44 SER44      0.4275
    681 C            33.5251       9.6876      23.8433 C.2      44 SER44      0.5973
    682 O            34.0316       9.5495      24.9564 O.2      44 SER44     -0.5679
    683 N            34.0613       9.1130      22.7611 N.am     45 LEU45     -0.4157
    684 H            33.5845       9.2394      21.8716 H        45 LEU45      0.2719
    685 CA           35.2930       8.3157      22.7939 C.3      45 LEU45     -0.0518
    686 HA           35.1669       7.4996      23.5010 H        45 LEU45      0.0922
    687 CB           35.5695       7.7742      21.3763 C.3      45 LEU45     -0.1102
    688 HB2          34.8675       8.2418      20.6848 H        45 LEU45      0.0457
    689 HB3          36.5564       8.1037      21.0547 H        45 LEU45      0.0457
    690 CG           35.5069       6.2475      21.1782 C.3      45 LEU45      0.3531
    691 HG           36.4687       5.8125      21.4507 H        45 LEU45     -0.0361
    692 CD1          34.4123       5.5336      21.9698 C.3      45 LEU45     -0.4121
    693 HD11         33.4532       6.0304      21.8188 H        45 LEU45      0.1000
    694 HD12         34.3217       4.5010      21.6322 H        45 LEU45      0.1000
    695 HD13         34.6535       5.5051      23.0299 H        45 LEU45      0.1000
    696 CD2          35.2413       5.9900      19.6975 C.3      45 LEU45     -0.4121
    697 HD21         36.0128       6.4788      19.1025 H        45 LEU45      0.1000
    698 HD22         35.2720       4.9186      19.4991 H        45 LEU45      0.1000
    699 HD23         34.2633       6.3865      19.4214 H        45 LEU45      0.1000
    700 C            36.4723       9.1462      23.3061 C.2      45 LEU45      0.5973
    701 O            37.2972       8.6276      24.0565 O.2      45 LEU45     -0.5679
    702 N            36.5199      10.4356      22.9630 N.am     46 SER46     -0.4157
    703 H            35.7994      10.7888      22.3440 H        46 SER46      0.2719
    704 CA           37.5847      11.3330      23.4161 C.3      46 SER46     -0.0249
    705 HA           38.5261      10.8162      23.2647 H        46 SER46      0.0843
    706 CB           37.5988      12.5932      22.5480 C.3      46 SER46      0.2117
    707 HB2          38.6039      13.0128      22.5705 H        46 SER46      0.0352
    708 HB3          37.3738      12.3225      21.5142 H        46 SER46      0.0352
    709 OG           36.6884      13.5849      22.9890 O.3      46 SER46     -0.6546
    710 HG           35.7980      13.1738      23.0727 H        46 SER46      0.4275
    711 C            37.5467      11.6848      24.9068 C.2      46 SER46      0.5973
    712 O            38.5661      12.1288      25.4432 O.2      46 SER46     -0.5679
    713 N            36.3934      11.5467      25.5588 N.am     47 GLU47     -0.5163
    714 H            35.5746      11.2479      25.0420 H        47 GLU47      0.2936
    715 CA           36.2446      11.7173      27.0089 C.3      47 GLU47      0.0397
    716 HA           36.9762      12.4318      27.3868 H        47 GLU47      0.1105
    717 CB           34.8464      12.2514      27.3163 C.3      47 GLU47      0.0560
    718 HB2          34.1097      11.6287      26.8063 H        47 GLU47     -0.0173
    719 HB3          34.6645      12.2139      28.3913 H        47 GLU47     -0.0173
    720 CG           34.7393      13.7051      26.8424 C.3      47 GLU47      0.0136
    721 HG2          35.3560      14.3296      27.4941 H        47 GLU47     -0.0425
    722 HG3          35.1440      13.7953      25.8310 H        47 GLU47     -0.0425
    723 CD           33.3076      14.2453      26.8185 C.2      47 GLU47      0.8054
    724 OE1          32.3717      13.5153      27.2139 O.co2    47 GLU47     -0.8188
    725 OE2          33.1800      15.4111      26.3803 O.co2    47 GLU47     -0.8188
    726 C            36.4727      10.4075      27.7559 C.2      47 GLU47      0.5366
    727 O            37.0077      10.4078      28.8607 O.2      47 GLU47     -0.5819
    728 N            36.1210       9.2788      27.1369 N.am     48 LYS48     -0.3479
    729 H            35.6108       9.3683      26.2633 H        48 LYS48      0.2747
    730 CA           36.3377       7.9428      27.6918 C.3      48 LYS48     -0.2400
    731 HA           36.0171       7.9384      28.7347 H        48 LYS48      0.1426
    732 CB           35.4570       6.9849      26.8858 C.3      48 LYS48     -0.0094
    733 HB2          34.4139       7.2844      27.0078 H        48 LYS48      0.0362
    734 HB3          35.7139       7.0477      25.8269 H        48 LYS48      0.0362
    735 CG           35.6262       5.5411      27.3495 C.3      48 LYS48      0.0187
    736 HG2          36.6279       5.1887      27.0972 H        48 LYS48      0.0103
    737 HG3          35.4951       5.4962      28.4322 H        48 LYS48      0.0103
    738 CD           34.5977       4.6310      26.6850 C.3      48 LYS48     -0.0479
    739 HD2          33.5872       4.9553      26.9387 H        48 LYS48      0.0621
    740 HD3          34.7334       4.6512      25.6011 H        48 LYS48      0.0621
    741 CE           34.8522       3.2218      27.2149 C.3      48 LYS48     -0.0143
    742 HE2          35.8926       2.9580      26.9942 H        48 LYS48      0.1135
    743 HE3          34.7097       3.2088      28.2982 H        48 LYS48      0.1135
    744 NZ           33.9614       2.2440      26.5588 N.4      48 LYS48     -0.3854
    745 HZ1          34.1475       2.2617      25.5471 H        48 LYS48      0.3400
    746 HZ2          34.1720       1.2931      26.8182 H        48 LYS48      0.3400
    747 HZ3          32.9821       2.4502      26.6673 H        48 LYS48      0.3400
    748 C            37.8112       7.5226      27.6847 C.2      48 LYS48      0.7341
    749 O            38.3020       6.9608      28.6636 O.2      48 LYS48     -0.5894
    750 N            38.5112       7.7644      26.5770 N.am     49 TYR49     -0.4157
    751 H            38.0263       8.1947      25.7964 H        49 TYR49      0.2719
    752 CA           39.9196       7.4144      26.3955 C.3      49 TYR49     -0.0014
    753 HA           40.2304       6.7289      27.1845 H        49 TYR49      0.0876
    754 CB           40.1268       6.6958      25.0582 C.3      49 TYR49     -0.0152
    755 HB2          39.7796       7.3349      24.2454 H        49 TYR49      0.0295
    756 HB3          41.1950       6.5300      24.9111 H        49 TYR49      0.0295
    757 CG           39.4256       5.3630      24.9699 C.ar     49 TYR49     -0.0011
    758 CD1          40.0334       4.2292      25.5391 C.ar     49 TYR49     -0.1906
    759 HD1          40.9999       4.3087      26.0146 H        49 TYR49      0.1699
    760 CE1          39.3948       2.9827      25.4639 C.ar     49 TYR49     -0.2341
    761 HE1          39.8708       2.1027      25.8726 H        49 TYR49      0.1656
    762 CZ           38.1464       2.8739      24.8255 C.ar     49 TYR49      0.3226
    763 OH           37.5646       1.6536      24.7829 O.3      49 TYR49     -0.5579
    764 HH           38.2030       0.9804      25.0528 H        49 TYR49      0.3992
    765 CE2          37.5309       4.0083      24.2538 C.ar     49 TYR49     -0.2341
    766 HE2          36.5782       3.8929      23.7560 H        49 TYR49      0.1656
    767 CD2          38.1787       5.2569      24.3218 C.ar     49 TYR49     -0.1906
    768 HD2          37.7245       6.1281      23.8715 H        49 TYR49      0.1699
    769 C            40.7943       8.6599      26.4849 C.2      49 TYR49      0.5973
    770 O            41.1166       9.3030      25.4904 O.2      49 TYR49     -0.5679
    771 N            41.2384       8.9976      27.6884 N.am     50 SER50     -0.4157
    772 H            40.8826       8.5077      28.5005 H        50 SER50      0.2719
    773 CA           42.1380      10.1364      27.9202 C.3      50 SER50     -0.0249
    774 HA           41.7646      10.9917      27.3553 H        50 SER50      0.0843
    775 CB           42.0639      10.4914      29.4085 C.3      50 SER50      0.2117
    776 HB2          42.8439      11.2117      29.6616 H        50 SER50      0.0352
    777 HB3          41.0910      10.9441      29.6078 H        50 SER50      0.0352
    778 OG           42.1907       9.3248      30.2076 O.3      50 SER50     -0.6546
    779 HG           41.8101       9.5103      31.0756 H        50 SER50      0.4275
    780 C            43.5866       9.8917      27.4538 C.2      50 SER50      0.5973
    781 O            44.3589      10.8350      27.2936 O.2      50 SER50     -0.5679
    782 N            43.9549       8.6375      27.1925 N.am     51 ASN51     -0.4157
    783 H            43.2441       7.9300      27.2806 H        51 ASN51      0.2719
    784 CA           45.2737       8.1915      26.7319 C.3      51 ASN51      0.0143
    785 HA           46.0184       8.9157      27.0635 H        51 ASN51      0.1048
    786 CB           45.5944       6.8578      27.4303 C.3      51 ASN51     -0.2041
    787 HB2          46.5884       6.5285      27.1234 H        51 ASN51      0.0797
    788 HB3          45.6154       7.0118      28.5079 H        51 ASN51      0.0797
    789 CG           44.6185       5.7264      27.1323 C.2      51 ASN51      0.7130
    790 OD1          44.9681       4.7180      26.5723 O.2      51 ASN51     -0.5931
    791 ND2          43.3650       5.7878      27.5307 N.am     51 ASN51     -0.9191
    792 HD21         42.8834       4.9123      27.3957 H        51 ASN51      0.4196
    793 HD22         43.1318       6.4043      28.2851 H        51 ASN51      0.4196
    794 C            45.4117       8.1208      25.1909 C.2      51 ASN51      0.5973
    795 O            46.4283       7.6683      24.6718 O.2      51 ASN51     -0.5679
    796 N            44.4102       8.6054      24.4546 N.am     52 VAL52     -0.4157
    797 H            43.6163       9.0069      24.9346 H        52 VAL52      0.2719
    798 CA           44.3467       8.5908      22.9872 C.3      52 VAL52     -0.0875
    799 HA           45.3141       8.2981      22.5757 H        52 VAL52      0.0969
    800 CB           43.2986       7.5624      22.5029 C.3      52 VAL52      0.2985
    801 HB           42.3355       7.8069      22.9501 H        52 VAL52     -0.0297
    802 CG1          43.1283       7.5560      20.9794 C.3      52 VAL52     -0.3192
    803 HG11         44.0789       7.3528      20.4906 H        52 VAL52      0.0791
    804 HG12         42.4090       6.7872      20.6951 H        52 VAL52      0.0791
    805 HG13         42.7407       8.5148      20.6373 H        52 VAL52      0.0791
    806 CG2          43.6695       6.1347      22.9285 C.3      52 VAL52     -0.3192
    807 HG21         43.6874       6.0536      24.0148 H        52 VAL52      0.0791
    808 HG22         42.9336       5.4241      22.5537 H        52 VAL52      0.0791
    809 HG23         44.6535       5.8685      22.5465 H        52 VAL52      0.0791
    810 C            44.0429      10.0166      22.5264 C.2      52 VAL52      0.5973
    811 O            43.2941      10.7468      23.1800 O.2      52 VAL52     -0.5679
    812 N            44.6765      10.4699      21.4460 N.am     53 ILE53     -0.4157
    813 H            45.2528       9.8131      20.9226 H        53 ILE53      0.2719
    814 CA           44.4625      11.8064      20.8760 C.3      53 ILE53     -0.0597
    815 HA           44.0514      12.4637      21.6402 H        53 ILE53      0.0869
    816 CB           45.8052      12.4029      20.3900 C.3      53 ILE53      0.1303
    817 HB           46.1969      11.7480      19.6119 H        53 ILE53      0.0187
    818 CG2          45.6086      13.7947      19.7750 C.3      53 ILE53     -0.3204
    819 HG21         45.1671      14.4656      20.5015 H        53 ILE53      0.0882
    820 HG22         46.5643      14.1884      19.4215 H        53 ILE53      0.0882
    821 HG23         44.9351      13.7150      18.9292 H        53 ILE53      0.0882
    822 CG1          46.8712      12.4907      21.5044 C.3      53 ILE53     -0.0430
    823 HG12         47.0887      11.4866      21.8698 H        53 ILE53      0.0236
    824 HG13         47.7965      12.8754      21.0721 H        53 ILE53      0.0236
    825 CD1          46.4884      13.3793      22.6987 C.3      53 ILE53     -0.0660
    826 HD11         45.5836      13.0069      23.1783 H        53 ILE53      0.0186
    827 HD12         47.2990      13.3548      23.4252 H        53 ILE53      0.0186
    828 HD13         46.3478      14.4128      22.3866 H        53 ILE53      0.0186
    829 C            43.4261      11.6930      19.7538 C.2      53 ILE53      0.5973
    830 O            43.5678      10.8433      18.8804 O.2      53 ILE53     -0.5679
    831 N            42.4116      12.5573      19.7587 N.am     54 PHE54     -0.4157
    832 H            42.3562      13.2450      20.4899 H        54 PHE54      0.2719
    833 CA           41.3396      12.5705      18.7592 C.3      54 PHE54     -0.0024
    834 HA           41.4611      11.7439      18.0551 H        54 PHE54      0.0978
    835 CB           39.9858      12.3921      19.4529 C.3      54 PHE54     -0.0343
    836 HB2          39.8656      13.1491      20.2295 H        54 PHE54      0.0295
    837 HB3          39.2016      12.5484      18.7118 H        54 PHE54      0.0295
    838 CG           39.8013      11.0166      20.0578 C.ar     54 PHE54      0.0118
    839 CD1          40.2967      10.7217      21.3413 C.ar     54 PHE54     -0.1256
    840 HD1          40.8179      11.4704      21.9183 H        54 PHE54      0.1330
    841 CE1          40.1195       9.4381      21.8843 C.ar     54 PHE54     -0.1704
    842 HE1          40.4838       9.2232      22.8796 H        54 PHE54      0.1430
    843 CZ           39.4581       8.4420      21.1484 C.ar     54 PHE54     -0.1072
    844 HZ           39.3152       7.4610      21.5798 H        54 PHE54      0.1297
    845 CE2          38.9811       8.7288      19.8594 C.ar     54 PHE54     -0.1704
    846 HE2          38.4660       7.9709      19.2885 H        54 PHE54      0.1430
    847 CD2          39.1496      10.0136      19.3193 C.ar     54 PHE54     -0.1256
    848 HD2          38.7680      10.2294      18.3357 H        54 PHE54      0.1330
    849 C            41.3933      13.8755      17.9727 C.2      54 PHE54      0.5973
    850 O            41.3243      14.9507      18.5749 O.2      54 PHE54     -0.5679
    851 N            41.5670      13.7700      16.6590 N.am     55 LEU55     -0.4157
    852 H            41.5799      12.8321      16.2620 H        55 LEU55      0.2719
    853 CA           41.6483      14.8668      15.6902 C.3      55 LEU55     -0.0518
    854 HA           41.6888      15.8334      16.1889 H        55 LEU55      0.0922
    855 CB           42.9005      14.6716      14.8073 C.3      55 LEU55     -0.1102
    856 HB2          43.0851      13.6008      14.7129 H        55 LEU55      0.0457
    857 HB3          42.6678      15.0354      13.8048 H        55 LEU55      0.0457
    858 CG           44.2034      15.3768      15.2133 C.3      55 LEU55      0.3531
    859 HG           44.1159      16.4369      15.0008 H        55 LEU55     -0.0361
    860 CD1          44.5638      15.2277      16.6796 C.3      55 LEU55     -0.4121
    861 HD11         44.7118      14.1673      16.8673 H        55 LEU55      0.1000
    862 HD12         45.4805      15.7744      16.8938 H        55 LEU55      0.1000
    863 HD13         43.7517      15.5936      17.2994 H        55 LEU55      0.1000
    864 CD2          45.3551      14.7826      14.4026 C.3      55 LEU55     -0.4121
    865 HD21         45.1505      14.9212      13.3419 H        55 LEU55      0.1000
    866 HD22         46.2928      15.2843      14.6457 H        55 LEU55      0.1000
    867 HD23         45.4501      13.7198      14.6023 H        55 LEU55      0.1000
    868 C            40.4063      14.8348      14.7981 C.2      55 LEU55      0.5973
    869 O            39.9593      13.7472      14.4344 O.2      55 LEU55     -0.5679
    870 N            39.9156      16.0052      14.3995 N.am     56 GLU56     -0.5163
    871 H            40.3398      16.8662      14.7303 H        56 GLU56      0.2936
    872 CA           38.9425      16.1278      13.3113 C.3      56 GLU56      0.0397
    873 HA           38.7663      15.1384      12.8841 H        56 GLU56      0.1105
    874 CB           37.5850      16.6484      13.8151 C.3      56 GLU56      0.0560
    875 HB2          37.3895      16.2580      14.8126 H        56 GLU56     -0.0173
    876 HB3          37.5917      17.7391      13.8509 H        56 GLU56     -0.0173
    877 CG           36.4887      16.1373      12.8720 C.3      56 GLU56      0.0136
    878 HG2          36.8070      16.3104      11.8424 H        56 GLU56     -0.0425
    879 HG3          36.3941      15.0586      13.0086 H        56 GLU56     -0.0425
    880 CD           35.1098      16.7815      13.0674 C.2      56 GLU56      0.8054
    881 OE1          34.6340      16.8993      14.2297 O.co2    56 GLU56     -0.8188
    882 OE2          34.4830      17.0712      12.0234 O.co2    56 GLU56     -0.8188
    883 C            39.5236      17.0061      12.2016 C.2      56 GLU56      0.5366
    884 O            40.0844      18.0719      12.4767 O.2      56 GLU56     -0.5819
    885 N            39.4338      16.5151      10.9677 N.am     57 VAL57     -0.4157
    886 H            38.9335      15.6367      10.8358 H        57 VAL57      0.2719
    887 CA           39.8309      17.2221       9.7523 C.3      57 VAL57     -0.0875
    888 HA           40.1467      18.2394       9.9894 H        57 VAL57      0.0969
    889 CB           40.9757      16.5012       9.0143 C.3      57 VAL57      0.2985
    890 HB           40.6748      15.4771       8.7903 H        57 VAL57     -0.0297
    891 CG1          41.3119      17.2209       7.7033 C.3      57 VAL57     -0.3192
    892 HG11         41.5483      18.2616       7.9207 H        57 VAL57      0.0791
    893 HG12         42.1633      16.7482       7.2181 H        57 VAL57      0.0791
    894 HG13         40.4650      17.1861       7.0169 H        57 VAL57      0.0791
    895 CG2          42.2730      16.4452       9.8293 C.3      57 VAL57     -0.3192
    896 HG21         42.0764      16.0019      10.8042 H        57 VAL57      0.0791
    897 HG22         43.0053      15.8341       9.3022 H        57 VAL57      0.0791
    898 HG23         42.6664      17.4511       9.9576 H        57 VAL57      0.0791
    899 C            38.6019      17.2874       8.8636 C.2      57 VAL57      0.5973
    900 O            38.1512      16.2559       8.3568 O.2      57 VAL57     -0.5679
    901 N            38.0836      18.4889       8.6535 N.am     58 ASP58     -0.5163
    902 H            38.4762      19.3099       9.0929 H        58 ASP58      0.2936
    903 CA           37.0416      18.7029       7.6604 C.3      58 ASP58      0.0381
    904 HA           36.3230      17.8814       7.7051 H        58 ASP58      0.0880
    905 CB           36.2913      19.9955       7.9887 C.3      58 ASP58     -0.0303
    906 HB2          36.0412      20.0055       9.0519 H        58 ASP58     -0.0122
    907 HB3          36.9263      20.8560       7.7762 H        58 ASP58     -0.0122
    908 CG           35.0065      20.0811       7.1718 C.2      58 ASP58      0.7994
    909 OD1          35.1247      20.1110       5.9257 O.co2    58 ASP58     -0.8014
    910 OD2          33.9138      19.9974       7.7816 O.co2    58 ASP58     -0.8014
    911 C            37.7095      18.7192       6.2795 C.2      58 ASP58      0.5366
    912 O            38.6439      19.4942       6.0361 O.2      58 ASP58     -0.5819
    913 N            37.3201      17.8060       5.3852 N.am     59 VAL59     -0.4157
    914 H            36.5198      17.2219       5.6112 H        59 VAL59      0.2719
    915 CA           37.9897      17.6864       4.0805 C.3      59 VAL59     -0.0875
    916 HA           39.0611      17.6412       4.2687 H        59 VAL59      0.0969
    917 CB           37.5985      16.4034       3.3227 C.3      59 VAL59      0.2985
    918 HB           38.1886      16.3682       2.4063 H        59 VAL59     -0.0297
    919 CG1          37.9665      15.1506       4.1303 C.3      59 VAL59     -0.3192
    920 HG11         37.3613      15.0979       5.0365 H        59 VAL59      0.0791
    921 HG12         37.7805      14.2609       3.5313 H        59 VAL59      0.0791
    922 HG13         39.0182      15.1873       4.4090 H        59 VAL59      0.0791
    923 CG2          36.1223      16.3553       2.9098 C.3      59 VAL59     -0.3192
    924 HG21         35.9083      17.1618       2.2069 H        59 VAL59      0.0791
    925 HG22         35.8976      15.4040       2.4330 H        59 VAL59      0.0791
    926 HG23         35.4819      16.4903       3.7765 H        59 VAL59      0.0791
    927 C            37.7717      18.9267       3.2134 C.2      59 VAL59      0.5973
    928 O            38.5887      19.1759       2.3260 O.2      59 VAL59     -0.5679
    929 N            36.7076      19.6972       3.4604 N.am     60 ASP60     -0.5163
    930 H            36.1328      19.5149       4.2857 H        60 ASP60      0.2936
    931 CA           36.4460      20.9557       2.7754 C.3      60 ASP60      0.0381
    932 HA           36.5778      20.7898       1.7075 H        60 ASP60      0.0880
    933 CB           34.9860      21.4054       2.9949 C.3      60 ASP60     -0.0303
    934 HB2          34.8621      21.7446       4.0225 H        60 ASP60     -0.0122
    935 HB3          34.8018      22.2698       2.3546 H        60 ASP60     -0.0122
    936 CG           33.9174      20.3382       2.6735 C.2      60 ASP60      0.7994
    937 OD1          33.8959      19.8471       1.5151 O.co2    60 ASP60     -0.8014
    938 OD2          33.0175      20.0654       3.5073 O.co2    60 ASP60     -0.8014
    939 C            37.4426      22.0496       3.2046 C.2      60 ASP60      0.5366
    940 O            37.9544      22.7490       2.3272 O.2      60 ASP60     -0.5819
    941 N            37.7795      22.1736       4.4959 N.am     61 ASP61     -0.5163
    942 H            37.2828      21.6119       5.1809 H        61 ASP61      0.2936
    943 CA           38.7507      23.1768       4.9814 C.3      61 ASP61      0.0381
    944 HA           38.5440      24.1307       4.4952 H        61 ASP61      0.0880
    945 CB           38.6296      23.3872       6.4981 C.3      61 ASP61     -0.0303
    946 HB2          38.8539      22.4465       7.0058 H        61 ASP61     -0.0122
    947 HB3          39.3802      24.1191       6.7989 H        61 ASP61     -0.0122
    948 CG           37.2607      23.8917       6.9638 C.2      61 ASP61      0.7994
    949 OD1          36.5388      24.5077       6.1411 O.co2    61 ASP61     -0.8014
    950 OD2          36.9343      23.6671       8.1464 O.co2    61 ASP61     -0.8014
    951 C            40.2040      22.8003       4.6780 C.2      61 ASP61      0.5366
    952 O            41.0158      23.6363       4.2737 O.2      61 ASP61     -0.5819
    953 N            40.5511      21.5253       4.8568 N.am     62 CYS62     -0.4157
    954 H            39.8352      20.8938       5.2119 H        62 CYS62      0.2719
    955 CA           41.9091      21.0260       4.6577 C.3      62 CYS62      0.0213
    956 HA           42.5880      21.8615       4.4748 H        62 CYS62      0.1124
    957 CB           42.3880      20.3270       5.9277 C.3      62 CYS62     -0.1231
    958 HB2          41.6455      19.5865       6.2224 H        62 CYS62      0.1112
    959 HB3          43.3345      19.8436       5.7142 H        62 CYS62      0.1112
    960 SG           42.6715      21.5051       7.2701 S.3      62 CYS62     -0.3119
    961 HG           41.3860      21.8562       7.4659 H        62 CYS62      0.1933
    962 C            42.0130      20.1195       3.4304 C.2      62 CYS62      0.5973
    963 O            42.4600      18.9719       3.5360 O.2      62 CYS62     -0.5679
    964 N            41.6370      20.6187       2.2522 N.am     63 GLN63     -0.4157
    965 H            41.2020      21.5323       2.2452 H        63 GLN63      0.2719
    966 CA           41.7100      19.8306       1.0126 C.3      63 GLN63     -0.0031
    967 HA           41.0273      18.9842       1.1072 H        63 GLN63      0.0850
    968 CB           41.2667      20.6834      -0.1791 C.3      63 GLN63     -0.0036
    969 HB2          41.8259      21.6200      -0.2071 H        63 GLN63      0.0171
    970 HB3          41.4554      20.1282      -1.0992 H        63 GLN63      0.0171
    971 CG           39.7692      20.9661      -0.0740 C.3      63 GLN63     -0.0645
    972 HG2          39.2340      20.0245       0.0392 H        63 GLN63      0.0352
    973 HG3          39.5822      21.5763       0.8068 H        63 GLN63      0.0352
    974 CD           39.1773      21.6651      -1.2832 C.2      63 GLN63      0.6951
    975 OE1          39.7710      21.8044      -2.3448 O.2      63 GLN63     -0.6086
    976 NE2          37.9492      22.1141      -1.1577 N.am     63 GLN63     -0.9407
    977 HE21         37.5557      22.6232      -1.9206 H        63 GLN63      0.4251
    978 HE22         37.5167      22.0668      -0.2414 H        63 GLN63      0.4251
    979 C            43.1071      19.2579       0.7295 C.2      63 GLN63      0.5973
    980 O            43.2310      18.1382       0.2232 O.2      63 GLN63     -0.5679
    981 N            44.1643      19.9899       1.0839 N.am     64 ASP64     -0.5163
    982 H            44.0079      20.8257       1.6389 H        64 ASP64      0.2936
    983 CA           45.5487      19.5280       0.9756 C.3      64 ASP64      0.0381
    984 HA           45.7183      19.1705      -0.0414 H        64 ASP64      0.0880
    985 CB           46.5346      20.6895       1.2204 C.3      64 ASP64     -0.0303
    986 HB2          47.5500      20.2995       1.1223 H        64 ASP64     -0.0122
    987 HB3          46.3967      21.4244       0.4250 H        64 ASP64     -0.0122
    988 CG           46.4144      21.4247       2.5676 C.2      64 ASP64      0.7994
    989 OD1          45.3315      21.3794       3.1930 O.co2    64 ASP64     -0.8014
    990 OD2          47.4334      22.0189       2.9859 O.co2    64 ASP64     -0.8014
    991 C            45.8316      18.3420       1.9135 C.2      64 ASP64      0.5366
    992 O            46.3706      17.3346       1.4590 O.2      64 ASP64     -0.5819
    993 N            45.3988      18.3864       3.1819 N.am     65 VAL65     -0.4157
    994 H            44.9493      19.2455       3.4918 H        65 VAL65      0.2719
    995 CA           45.5501      17.2520       4.1211 C.3      65 VAL65     -0.0875
    996 HA           46.5965      16.9435       4.1127 H        65 VAL65      0.0969
    997 CB           45.1705      17.6461       5.5681 C.3      65 VAL65      0.2985
    998 HB           44.1191      17.9172       5.5905 H        65 VAL65     -0.0297
    999 CG1          45.3733      16.5098       6.5796 C.3      65 VAL65     -0.3192
   1000 HG11         46.4307      16.2534       6.6496 H        65 VAL65      0.0791
   1001 HG12         45.0113      16.8161       7.5617 H        65 VAL65      0.0791
   1002 HG13         44.8276      15.6236       6.2727 H        65 VAL65      0.0791
   1003 CG2          46.0198      18.8206       6.0727 C.3      65 VAL65     -0.3192
   1004 HG21         45.8319      19.7060       5.4631 H        65 VAL65      0.0791
   1005 HG22         45.7519      19.0574       7.1028 H        65 VAL65      0.0791
   1006 HG23         47.0769      18.5663       6.0078 H        65 VAL65      0.0791
   1007 C            44.7259      16.0468       3.6494 C.2      65 VAL65      0.5973
   1008 O            45.2003      14.9117       3.7015 O.2      65 VAL65     -0.5679
   1009 N            43.5069      16.2865       3.1543 N.am     66 ALA66     -0.4157
   1010 H            43.1676      17.2456       3.1652 H        66 ALA66      0.2719
   1011 CA           42.6354      15.2579       2.5914 C.3      66 ALA66      0.0337
   1012 HA           42.4509      14.5050       3.3595 H        66 ALA66      0.0823
   1013 CB           41.2951      15.9059       2.2147 C.3      66 ALA66     -0.1825
   1014 HB1          41.4351      16.6299       1.4126 H        66 ALA66      0.0603
   1015 HB2          40.5978      15.1375       1.8806 H        66 ALA66      0.0603
   1016 HB3          40.8750      16.4203       3.0803 H        66 ALA66      0.0603
   1017 C            43.2750      14.5403       1.3855 C.2      66 ALA66      0.5973
   1018 O            43.2986      13.3072       1.3628 O.2      66 ALA66     -0.5679
   1019 N            43.8216      15.2942       0.4199 N.am     67 SER67     -0.4157
   1020 H            43.7717      16.3013       0.5223 H        67 SER67      0.2719
   1021 CA           44.5067      14.7456      -0.7639 C.3      67 SER67     -0.0249
   1022 HA           43.8191      14.1091      -1.3193 H        67 SER67      0.0843
   1023 CB           45.0299      15.8419      -1.7003 C.3      67 SER67      0.2117
   1024 HB2          45.8342      16.3909      -1.2086 H        67 SER67      0.0352
   1025 HB3          45.4293      15.3812      -2.6059 H        67 SER67      0.0352
   1026 OG           44.0182      16.7619      -2.0470 O.3      67 SER67     -0.6546
   1027 HG           43.7651      17.2699      -1.2547 H        67 SER67      0.4275
   1028 C            45.7176      13.9173      -0.3680 C.2      67 SER67      0.5973
   1029 O            45.8743      12.7952      -0.8390 O.2      67 SER67     -0.5679
   1030 N            46.5729      14.4560       0.5019 N.am     68 GLU68     -0.5163
   1031 H            46.4130      15.3997       0.8484 H        68 GLU68      0.2936
   1032 CA           47.8320      13.8030       0.8675 C.3      68 GLU68      0.0397
   1033 HA           48.3271      13.4555      -0.0407 H        68 GLU68      0.1105
   1034 CB           48.7489      14.8212       1.5540 C.3      68 GLU68      0.0560
   1035 HB2          48.2156      15.3181       2.3666 H        68 GLU68     -0.0173
   1036 HB3          49.6209      14.3053       1.9584 H        68 GLU68     -0.0173
   1037 CG           49.2125      15.8455       0.5034 C.3      68 GLU68      0.0136
   1038 HG2          49.7699      15.3125      -0.2713 H        68 GLU68     -0.0425
   1039 HG3          48.3457      16.3019       0.0229 H        68 GLU68     -0.0425
   1040 CD           50.1018      16.9661       1.0547 C.2      68 GLU68      0.8054
   1041 OE1          50.6296      16.8511       2.1880 O.co2    68 GLU68     -0.8188
   1042 OE2          50.3286      17.9475       0.3147 O.co2    68 GLU68     -0.8188
   1043 C            47.6209      12.5594       1.7308 C.2      68 GLU68      0.5366
   1044 O            48.3676      11.5916       1.6134 O.2      68 GLU68     -0.5819
   1045 N            46.5635      12.5329       2.5472 N.am     69 CYS69     -0.4157
   1046 H            46.0204      13.3806       2.6709 H        69 CYS69      0.2719
   1047 CA           46.1557      11.3275       3.2756 C.3      69 CYS69      0.0213
   1048 HA           47.0562      10.7911       3.5771 H        69 CYS69      0.1124
   1049 CB           45.4127      11.7346       4.5567 C.3      69 CYS69     -0.1231
   1050 HB2          44.5713      12.3821       4.3007 H        69 CYS69      0.1112
   1051 HB3          45.0258      10.8418       5.0490 H        69 CYS69      0.1112
   1052 SG           46.5244      12.6023       5.7102 S.3      69 CYS69     -0.3119
   1053 HG           46.0211      13.8222       5.4569 H        69 CYS69      0.1933
   1054 C            45.3423      10.3263       2.4252 C.2      69 CYS69      0.5973
   1055 O            44.9136       9.2959       2.9534 O.2      69 CYS69     -0.5679
   1056 N            45.1233      10.6194       1.1371 N.am     70 GLU70     -0.5163
   1057 H            45.5377      11.4731       0.7765 H        70 GLU70      0.2936
   1058 CA           44.4284       9.7667       0.1633 C.3      70 GLU70      0.0397
   1059 HA           44.3079      10.3777      -0.7325 H        70 GLU70      0.1105
   1060 CB           45.2902       8.5617      -0.2409 C.3      70 GLU70      0.0560
   1061 HB2          45.3770       7.8663       0.5952 H        70 GLU70     -0.0173
   1062 HB3          44.7861       8.0535      -1.0656 H        70 GLU70     -0.0173
   1063 CG           46.6912       8.9783      -0.7094 C.3      70 GLU70      0.0136
   1064 HG2          46.6066       9.8930      -1.3013 H        70 GLU70     -0.0425
   1065 HG3          47.3186       9.1880       0.1591 H        70 GLU70     -0.0425
   1066 CD           47.3426       7.8873      -1.5636 C.2      70 GLU70      0.8054
   1067 OE1          47.2774       6.7020      -1.1607 O.co2    70 GLU70     -0.8188
   1068 OE2          47.8455       8.2282      -2.6544 O.co2    70 GLU70     -0.8188
   1069 C            43.0056       9.3667       0.5829 C.2      70 GLU70      0.5366
   1070 O            42.5189       8.2651       0.2825 O.2      70 GLU70     -0.5819
   1071 N            42.3060      10.2915       1.2412 N.am     71 VAL71     -0.4157
   1072 H            42.7537      11.1886       1.4158 H        71 VAL71      0.2719
   1073 CA           40.9197      10.1038       1.6722 C.3      71 VAL71     -0.0875
   1074 HA           40.8527       9.1518       2.2002 H        71 VAL71      0.0969
   1075 CB           40.4890      11.2167       2.6418 C.3      71 VAL71      0.2985
   1076 HB           40.6573      12.1862       2.1712 H        71 VAL71     -0.0297
   1077 CG1          39.0062      11.1267       3.0324 C.3      71 VAL71     -0.3192
   1078 HG11         38.7877      10.1551       3.4758 H        71 VAL71      0.0791
   1079 HG12         38.7744      11.9045       3.7609 H        71 VAL71      0.0791
   1080 HG13         38.3691      11.2905       2.1638 H        71 VAL71      0.0791
   1081 CG2          41.3269      11.1444       3.9204 C.3      71 VAL71     -0.3192
   1082 HG21         42.3891      11.2245       3.6914 H        71 VAL71      0.0791
   1083 HG22         41.0666      11.9831       4.5567 H        71 VAL71      0.0791
   1084 HG23         41.1453      10.2099       4.4522 H        71 VAL71      0.0791
   1085 C            40.0148      10.0537       0.4465 C.2      71 VAL71      0.5973
   1086 O            40.1516      10.8524      -0.4786 O.2      71 VAL71     -0.5679
   1087 N            39.0762       9.1046       0.4376 N.am     72 LYS72     -0.3479
   1088 H            39.0807       8.4508       1.2057 H        72 LYS72      0.2747
   1089 CA           38.1276       8.9188      -0.6727 C.3      72 LYS72     -0.2400
   1090 HA           38.0744       9.8523      -1.2380 H        72 LYS72      0.1426
   1091 CB           38.6800       7.8555      -1.6335 C.3      72 LYS72     -0.0094
   1092 HB2          37.9723       7.7219      -2.4540 H        72 LYS72      0.0362
   1093 HB3          39.5983       8.2570      -2.0600 H        72 LYS72      0.0362
   1094 CG           38.9741       6.4832      -0.9984 C.3      72 LYS72      0.0187
   1095 HG2          39.5419       6.5895      -0.0737 H        72 LYS72      0.0103
   1096 HG3          38.0219       6.0067      -0.7610 H        72 LYS72      0.0103
   1097 CD           39.7611       5.5744      -1.9596 C.3      72 LYS72     -0.0479
   1098 HD2          39.4758       4.5456      -1.7321 H        72 LYS72      0.0621
   1099 HD3          39.4602       5.7668      -2.9910 H        72 LYS72      0.0621
   1100 CE           41.2993       5.6420      -1.8354 C.3      72 LYS72     -0.0143
   1101 HE2          41.5783       5.3921      -0.8055 H        72 LYS72      0.1135
   1102 HE3          41.7177       4.8627      -2.4798 H        72 LYS72      0.1135
   1103 NZ           41.9146       6.9465      -2.1976 N.4      72 LYS72     -0.3854
   1104 HZ1          41.8296       7.5937      -1.4111 H        72 LYS72      0.3400
   1105 HZ2          42.9182       6.8461      -2.3154 H        72 LYS72      0.3400
   1106 HZ3          41.5179       7.3586      -3.0271 H        72 LYS72      0.3400
   1107 C            36.6784       8.6621      -0.2590 C.2      72 LYS72      0.7341
   1108 O            35.7768       8.9269      -1.0413 O.2      72 LYS72     -0.5894
   1109 N            36.4420       8.1987       0.9645 N.am     73 CYS73     -0.4157
   1110 H            37.2272       8.0454       1.5740 H        73 CYS73      0.2719
   1111 CA           35.1106       8.0006       1.5418 C.3      73 CYS73      0.0213
   1112 HA           34.3402       8.3066       0.8304 H        73 CYS73      0.1124
   1113 CB           34.9184       6.5107       1.8671 C.3      73 CYS73     -0.1231
   1114 HB2          35.7215       6.1925       2.5331 H        73 CYS73      0.1112
   1115 HB3          33.9685       6.3704       2.3844 H        73 CYS73      0.1112
   1116 SG           34.9339       5.4710       0.3760 S.3      73 CYS73     -0.3119
   1117 HG           34.8512       4.2853       0.9903 H        73 CYS73      0.1933
   1118 C            34.9699       8.8597       2.8080 C.2      73 CYS73      0.5973
   1119 O            35.9807       9.1601       3.4432 O.2      73 CYS73     -0.5679
   1120 N            33.7388       9.2136       3.1931 N.am     74 MET74     -0.4157
   1121 H            32.9446       8.8926       2.6612 H        74 MET74      0.2719
   1122 CA           33.4478       9.8979       4.4625 C.3      74 MET74     -0.0237
   1123 HA           34.3886      10.1144       4.9677 H        74 MET74      0.0880
   1124 CB           32.6943      11.2321       4.3115 C.3      74 MET74      0.0342
   1125 HB2          31.6363      11.0226       4.3002 H        74 MET74      0.0241
   1126 HB3          32.9109      11.8175       5.2009 H        74 MET74      0.0241
   1127 CG           32.9788      12.1334       3.1267 C.3      74 MET74      0.0018
   1128 HG2          32.7759      11.5950       2.2012 H        74 MET74      0.0440
   1129 HG3          32.3258      13.0048       3.1723 H        74 MET74      0.0440
   1130 SD           34.6838      12.6914       3.1711 S.3      74 MET74     -0.2737
   1131 CE           35.1651      12.1287       1.5279 C.3      74 MET74     -0.0536
   1132 HE1          34.5843      12.6625       0.7750 H        74 MET74      0.0684
   1133 HE2          36.2228      12.3446       1.3754 H        74 MET74      0.0684
   1134 HE3          34.9994      11.0603       1.4242 H        74 MET74      0.0684
   1135 C            32.5475       9.0133       5.3401 C.2      74 MET74      0.5973
   1136 O            31.6254       8.3927       4.8004 O.2      74 MET74     -0.5679
   1137 N            32.7336       8.9968       6.6696 N.am     75 PRO75     -0.2548
   1138 CD           31.7800       8.4607       7.6271 C.3      75 PRO75      0.0192
   1139 HD2          31.3951       7.4931       7.3039 H        75 PRO75      0.0391
   1140 HD3          30.9605       9.1694       7.7509 H        75 PRO75      0.0391
   1141 CG           32.5418       8.3177       8.9449 C.3      75 PRO75      0.0189
   1142 HG2          33.0090       7.3340       8.9999 H        75 PRO75      0.0213
   1143 HG3          31.8911       8.4824       9.8022 H        75 PRO75      0.0213
   1144 CB           33.6179       9.3954       8.8384 C.3      75 PRO75     -0.0070
   1145 HB2          34.4771       9.1813       9.4768 H        75 PRO75      0.0253
   1146 HB3          33.1959      10.3699       9.0919 H        75 PRO75      0.0253
   1147 CA           33.9721       9.3537       7.3517 C.3      75 PRO75     -0.0266
   1148 HA           34.3070      10.3436       7.0519 H        75 PRO75      0.0641
   1149 C            35.0595       8.3100       7.0509 C.2      75 PRO75      0.5896
   1150 O            34.7627       7.1404       6.7733 O.2      75 PRO75     -0.5748
   1151 N            36.3171       8.7272       7.1041 N.am     76 THR76     -0.4157
   1152 H            36.4799       9.6980       7.3704 H        76 THR76      0.2719
   1153 CA           37.4725       7.8238       7.1256 C.3      76 THR76     -0.0389
   1154 HA           37.1477       6.7868       7.0984 H        76 THR76      0.1007
   1155 CB           38.3949       8.0583       5.9188 C.3      76 THR76      0.3654
   1156 HB           38.5708       9.1275       5.7961 H        76 THR76      0.0043
   1157 CG2          39.7506       7.3579       6.0186 C.3      76 THR76     -0.2438
   1158 HG21         39.6114       6.2943       6.2126 H        76 THR76      0.0642
   1159 HG22         40.2958       7.4758       5.0813 H        76 THR76      0.0642
   1160 HG23         40.3369       7.8019       6.8198 H        76 THR76      0.0642
   1161 OG1          37.7456       7.5597       4.7664 O.3      76 THR76     -0.6761
   1162 HG1          37.0818       8.2300       4.5161 H        76 THR76      0.4102
   1163 C            38.1861       8.0409       8.4450 C.2      76 THR76      0.5973
   1164 O            38.4404       9.1822       8.8151 O.2      76 THR76     -0.5679
   1165 N            38.5315       6.9624       9.1412 N.am     77 PHE77     -0.4157
   1166 H            38.3315       6.0406       8.7672 H        77 PHE77      0.2719
   1167 CA           39.3210       7.0436      10.3609 C.3      77 PHE77     -0.0024
   1168 HA           39.3564       8.0702      10.6905 H        77 PHE77      0.0978
   1169 CB           38.6805       6.2394      11.4901 C.3      77 PHE77     -0.0343
   1170 HB2          38.6495       5.1841      11.2140 H        77 PHE77      0.0295
   1171 HB3          39.2955       6.3350      12.3862 H        77 PHE77      0.0295
   1172 CG           37.2841       6.7162      11.8034 C.ar     77 PHE77      0.0118
   1173 CD1          37.0911       7.8719      12.5819 C.ar     77 PHE77     -0.1256
   1174 HD1          37.9394       8.4181      12.9721 H        77 PHE77      0.1330
   1175 CE1          35.7905       8.3502      12.8057 C.ar     77 PHE77     -0.1704
   1176 HE1          35.6339       9.2634      13.3656 H        77 PHE77      0.1430
   1177 CZ           34.6900       7.6803      12.2496 C.ar     77 PHE77     -0.1072
   1178 HZ           33.7026       8.0872      12.3944 H        77 PHE77      0.1297
   1179 CE2          34.8822       6.5269      11.4718 C.ar     77 PHE77     -0.1704
   1180 HE2          34.0369       6.0331      11.0222 H        77 PHE77      0.1430
   1181 CD2          36.1813       6.0463      11.2452 C.ar     77 PHE77     -0.1256
   1182 HD2          36.3347       5.1788      10.6195 H        77 PHE77      0.1330
   1183 C            40.7197       6.5566      10.0529 C.2      77 PHE77      0.5973
   1184 O            40.8666       5.4114       9.6253 O.2      77 PHE77     -0.5679
   1185 N            41.7347       7.3868      10.2708 N.am     78 GLN78     -0.4157
   1186 H            41.5271       8.2990      10.6689 H        78 GLN78      0.2719
   1187 CA           43.1281       6.9545      10.1725 C.3      78 GLN78     -0.0031
   1188 HA           43.1686       5.9320       9.7940 H        78 GLN78      0.0850
   1189 CB           43.9256       7.8190       9.1904 C.3      78 GLN78     -0.0036
   1190 HB2          43.8641       8.8654       9.4871 H        78 GLN78      0.0171
   1191 HB3          44.9694       7.5005       9.2075 H        78 GLN78      0.0171
   1192 CG           43.3737       7.6466       7.7668 C.3      78 GLN78     -0.0645
   1193 HG2          43.3078       6.5827       7.5432 H        78 GLN78      0.0352
   1194 HG3          42.3729       8.0699       7.7161 H        78 GLN78      0.0352
   1195 CD           44.2092       8.2996       6.6739 C.2      78 GLN78      0.6951
   1196 OE1          45.1410       9.0486       6.9204 O.2      78 GLN78     -0.6086
   1197 NE2          43.9225       8.0097       5.4216 N.am     78 GLN78     -0.9407
   1198 HE21         44.3749       8.5331       4.6793 H        78 GLN78      0.4251
   1199 HE22         43.2053       7.3252       5.1658 H        78 GLN78      0.4251
   1200 C            43.7503       6.9342      11.5575 C.2      78 GLN78      0.5973
   1201 O            43.5062       7.8138      12.3834 O.2      78 GLN78     -0.5679
   1202 N            44.5659       5.9187      11.8063 N.am     79 PHE79     -0.4157
   1203 H            44.7179       5.2296      11.0756 H        79 PHE79      0.2719
   1204 CA           45.1993       5.6804      13.0922 C.3      79 PHE79     -0.0024
   1205 HA           44.8298       6.3919      13.8253 H        79 PHE79      0.0978
   1206 CB           44.8402       4.2748      13.5774 C.3      79 PHE79     -0.0343
   1207 HB2          45.1954       3.5414      12.8538 H        79 PHE79      0.0295
   1208 HB3          45.3678       4.0893      14.5094 H        79 PHE79      0.0295
   1209 CG           43.3549       4.0632      13.7912 C.ar     79 PHE79      0.0118
   1210 CD1          42.5075       3.7909      12.7004 C.ar     79 PHE79     -0.1256
   1211 HD1          42.9047       3.7271      11.7040 H        79 PHE79      0.1330
   1212 CE1          41.1259       3.6416      12.8896 C.ar     79 PHE79     -0.1704
   1213 HE1          40.4810       3.4574      12.0413 H        79 PHE79      0.1430
   1214 CZ           40.5855       3.7572      14.1792 C.ar     79 PHE79     -0.1072
   1215 HZ           39.5227       3.6521      14.3309 H        79 PHE79      0.1297
   1216 CE2          41.4280       4.0209      15.2718 C.ar     79 PHE79     -0.1704
   1217 HE2          41.0126       4.1167      16.2603 H        79 PHE79      0.1430
   1218 CD2          42.8094       4.1764      15.0799 C.ar     79 PHE79     -0.1256
   1219 HD2          43.4493       4.3881      15.9224 H        79 PHE79      0.1330
   1220 C            46.7010       5.8516      12.9336 C.2      79 PHE79      0.5973
   1221 O            47.2936       5.2282      12.0542 O.2      79 PHE79     -0.5679
   1222 N            47.3299       6.6674      13.7710 N.am     80 PHE80     -0.4157
   1223 H            46.7772       7.1493      14.4733 H        80 PHE80      0.2719
   1224 CA           48.7637       6.9251      13.7204 C.3      80 PHE80     -0.0024
   1225 HA           49.2086       6.2691      12.9799 H        80 PHE80      0.0978
   1226 CB           49.0784       8.3690      13.3075 C.3      80 PHE80     -0.0343
   1227 HB2          48.6591       9.0480      14.0445 H        80 PHE80      0.0295
   1228 HB3          50.1609       8.5064      13.3318 H        80 PHE80      0.0295
   1229 CG           48.5777       8.7810      11.9397 C.ar     80 PHE80      0.0118
   1230 CD1          47.2383       9.1766      11.7666 C.ar     80 PHE80     -0.1256
   1231 HD1          46.5573       9.1755      12.6058 H        80 PHE80      0.1330
   1232 CE1          46.7818       9.5744      10.4989 C.ar     80 PHE80     -0.1704
   1233 HE1          45.7556       9.8850      10.3618 H        80 PHE80      0.1430
   1234 CZ           47.6608       9.5817       9.4029 C.ar     80 PHE80     -0.1072
   1235 HZ           47.3067       9.8927       8.4279 H        80 PHE80      0.1297
   1236 CE2          49.0014       9.1992       9.5767 C.ar     80 PHE80     -0.1704
   1237 HE2          49.6808       9.2288       8.7367 H        80 PHE80      0.1430
   1238 CD2          49.4600       8.7996      10.8436 C.ar     80 PHE80     -0.1256
   1239 HD2          50.4973       8.5252      10.9719 H        80 PHE80      0.1330
   1240 C            49.4057       6.6185      15.0601 C.2      80 PHE80      0.5973
   1241 O            48.8271       6.8623      16.1202 O.2      80 PHE80     -0.5679
   1242 N            50.6365       6.1305      15.0020 N.am     81 LYS81     -0.3479
   1243 H            51.0278       5.9091      14.0875 H        81 LYS81      0.2747
   1244 CA           51.4704       5.9515      16.1772 C.3      81 LYS81     -0.2400
   1245 HA           51.1229       6.6281      16.9629 H        81 LYS81      0.1426
   1246 CB           51.3584       4.4953      16.6483 C.3      81 LYS81     -0.0094
   1247 HB2          50.4738       4.0320      16.2057 H        81 LYS81      0.0362
   1248 HB3          52.2332       3.9173      16.3437 H        81 LYS81      0.0362
   1249 CG           51.2011       4.4612      18.1679 C.3      81 LYS81      0.0187
   1250 HG2          52.1295       4.7839      18.6423 H        81 LYS81      0.0103
   1251 HG3          50.3953       5.1343      18.4655 H        81 LYS81      0.0103
   1252 CD           50.8460       3.0439      18.6214 C.3      81 LYS81     -0.0479
   1253 HD2          49.9465       2.6878      18.1129 H        81 LYS81      0.0621
   1254 HD3          51.6690       2.3753      18.3652 H        81 LYS81      0.0621
   1255 CE           50.6309       2.9893      20.1377 C.3      81 LYS81     -0.0143
   1256 HE2          50.7428       1.9459      20.4539 H        81 LYS81      0.1135
   1257 HE3          51.3993       3.5769      20.6494 H        81 LYS81      0.1135
   1258 NZ           49.2843       3.4294      20.5583 N.4      81 LYS81     -0.3854
   1259 HZ1          48.5840       2.8515      20.0902 H        81 LYS81      0.3400
   1260 HZ2          49.1318       3.1423      21.5374 H        81 LYS81      0.3400
   1261 HZ3          49.1215       4.4150      20.4481 H        81 LYS81      0.3400
   1262 C            52.8724       6.3473      15.7842 C.2      81 LYS81      0.7341
   1263 O            53.3808       5.8316      14.7888 O.2      81 LYS81     -0.5894
   1264 N            53.4761       7.2839      16.5204 N.am     82 LYS82     -0.3479
   1265 H            52.9798       7.6696      17.3143 H        82 LYS82      0.2747
   1266 CA           54.8259       7.7962      16.2208 C.3      82 LYS82     -0.2400
   1267 HA           54.9961       8.6961      16.8192 H        82 LYS82      0.1426
   1268 CB           55.8729       6.7445      16.6243 C.3      82 LYS82     -0.0094
   1269 HB2          55.6909       5.8157      16.0804 H        82 LYS82      0.0362
   1270 HB3          56.8638       7.1101      16.3483 H        82 LYS82      0.0362
   1271 CG           55.8689       6.4744      18.1335 C.3      82 LYS82      0.0187
   1272 HG2          56.1925       7.3749      18.6588 H        82 LYS82      0.0103
   1273 HG3          54.8661       6.2101      18.4713 H        82 LYS82      0.0103
   1274 CD           56.8142       5.3150      18.4625 C.3      82 LYS82     -0.0479
   1275 HD2          56.4380       4.4027      17.9961 H        82 LYS82      0.0621
   1276 HD3          57.8086       5.5394      18.0715 H        82 LYS82      0.0621
   1277 CE           56.8863       5.1364      19.9821 C.3      82 LYS82     -0.0143
   1278 HE2          57.2614       6.0667      20.4229 H        82 LYS82      0.1135
   1279 HE3          55.8708       4.9838      20.3644 H        82 LYS82      0.1135
   1280 NZ           57.7551       3.9972      20.3660 N.4      82 LYS82     -0.3854
   1281 HZ1          58.6944       4.1406      20.0180 H        82 LYS82      0.3400
   1282 HZ2          57.7974       3.9262      21.3766 H        82 LYS82      0.3400
   1283 HZ3          57.3868       3.1299      19.9991 H        82 LYS82      0.3400
   1284 C            54.9644       8.2285      14.7506 C.2      82 LYS82      0.7341
   1285 O            55.8486       7.7705      14.0321 O.2      82 LYS82     -0.5894
   1286 N            54.0003       9.0175      14.2768 N.am     83 GLY83     -0.4157
   1287 H            53.3100       9.3535      14.9302 H        83 GLY83      0.2719
   1288 CA           53.9591       9.5450      12.9084 C.3      83 GLY83     -0.0252
   1289 HA2          53.1951      10.3212      12.8545 H        83 GLY83      0.0698
   1290 HA3          54.9189      10.0132      12.6870 H        83 GLY83      0.0698
   1291 C            53.6758       8.5292      11.7906 C.2      83 GLY83      0.5973
   1292 O            53.4522       8.9421      10.6583 O.2      83 GLY83     -0.5679
   1293 N            53.6310       7.2227      12.0677 N.am     84 GLN84     -0.4157
   1294 H            53.8553       6.9195      13.0063 H        84 GLN84      0.2719
   1295 CA           53.3431       6.1896      11.0686 C.3      84 GLN84     -0.0031
   1296 HA           53.6098       6.5724      10.0818 H        84 GLN84      0.0850
   1297 CB           54.2288       4.9638      11.3597 C.3      84 GLN84     -0.0036
   1298 HB2          55.2148       5.2941      11.6931 H        84 GLN84      0.0171
   1299 HB3          53.7723       4.3729      12.1554 H        84 GLN84      0.0171
   1300 CG           54.4131       4.1030      10.0988 C.3      84 GLN84     -0.0645
   1301 HG2          53.4352       3.9130       9.6562 H        84 GLN84      0.0352
   1302 HG3          55.0112       4.6628       9.3796 H        84 GLN84      0.0352
   1303 CD           55.0748       2.7384      10.3047 C.2      84 GLN84      0.6951
   1304 OE1          55.1247       1.9336       9.3960 O.2      84 GLN84     -0.6086
   1305 NE2          55.6000       2.3951      11.4625 N.am     84 GLN84     -0.9407
   1306 HE21         56.0110       1.4788      11.4934 H        84 GLN84      0.4251
   1307 HE22         55.5818       3.0301      12.2369 H        84 GLN84      0.4251
   1308 C            51.8490       5.8317      11.0724 C.2      84 GLN84      0.5973
   1309 O            51.2848       5.6463      12.1515 O.2      84 GLN84     -0.5679
   1310 N            51.1982       5.6950       9.9060 N.am     85 LYS85     -0.3479
   1311 H            51.7088       5.8404       9.0475 H        85 LYS85      0.2747
   1312 CA           49.8086       5.2033       9.8256 C.3      85 LYS85     -0.2400
   1313 HA           49.2190       5.7083      10.5918 H        85 LYS85      0.1426
   1314 CB           49.1798       5.5303       8.4601 C.3      85 LYS85     -0.0094
   1315 HB2          49.2356       6.6081       8.3028 H        85 LYS85      0.0362
   1316 HB3          49.7396       5.0309       7.6674 H        85 LYS85      0.0362
   1317 CG           47.7018       5.0928       8.4105 C.3      85 LYS85      0.0187
   1318 HG2          47.6370       4.0043       8.3728 H        85 LYS85      0.0103
   1319 HG3          47.2031       5.4337       9.3190 H        85 LYS85      0.0103
   1320 CD           46.9398       5.6848       7.2194 C.3      85 LYS85     -0.0479
   1321 HD2          45.8868       5.4112       7.3112 H        85 LYS85      0.0621
   1322 HD3          47.0118       6.7743       7.2520 H        85 LYS85      0.0621
   1323 CE           47.4737       5.1682       5.8793 C.3      85 LYS85     -0.0143
   1324 HE2          48.5334       5.4200       5.7946 H        85 LYS85      0.1135
   1325 HE3          47.3695       4.0797       5.8566 H        85 LYS85      0.1135
   1326 NZ           46.7207       5.7605       4.7477 N.4      85 LYS85     -0.3854
   1327 HZ1          46.6937       6.7690       4.7857 H        85 LYS85      0.3400
   1328 HZ2          47.0749       5.4639       3.8500 H        85 LYS85      0.3400
   1329 HZ3          45.7436       5.4351       4.7831 H        85 LYS85      0.3400
   1330 C            49.7773       3.7000      10.1076 C.2      85 LYS85      0.7341
   1331 O            50.4164       2.9368       9.3942 O.2      85 LYS85     -0.5894
   1332 N            49.0435       3.2792      11.1341 N.am     86 VAL86     -0.4157
   1333 H            48.5433       3.9831      11.6640 H        86 VAL86      0.2719
   1334 CA           48.9589       1.8784      11.5977 C.3      86 VAL86     -0.0875
   1335 HA           49.6351       1.2632      11.0028 H        86 VAL86      0.0969
   1336 CB           49.3948       1.7366      13.0690 C.3      86 VAL86      0.2985
   1337 HB           49.2335       0.7092      13.3934 H        86 VAL86     -0.0297
   1338 CG1          50.8890       2.0261      13.2200 C.3      86 VAL86     -0.3192
   1339 HG11         51.1139       3.0560      12.9471 H        86 VAL86      0.0791
   1340 HG12         51.1891       1.8554      14.2531 H        86 VAL86      0.0791
   1341 HG13         51.4561       1.3533      12.5764 H        86 VAL86      0.0791
   1342 CG2          48.6139       2.6656      14.0063 C.3      86 VAL86     -0.3192
   1343 HG21         47.5469       2.5406      13.8379 H        86 VAL86      0.0791
   1344 HG22         48.8345       2.4042      15.0413 H        86 VAL86      0.0791
   1345 HG23         48.8867       3.7051      13.8334 H        86 VAL86      0.0791
   1346 C            47.5818       1.2452      11.4147 C.2      86 VAL86      0.5973
   1347 O            47.4104       0.0757      11.7234 O.2      86 VAL86     -0.5679
   1348 N            46.5915       1.9863      10.9261 N.am     87 GLY87     -0.4157
   1349 H            46.7498       2.9633      10.7298 H        87 GLY87      0.2719
   1350 CA           45.2626       1.4498      10.6620 C.3      87 GLY87     -0.0252
   1351 HA2          45.3516       0.5458      10.0576 H        87 GLY87      0.0698
   1352 HA3          44.7715       1.1932      11.6014 H        87 GLY87      0.0698
   1353 C            44.4112       2.4616       9.9178 C.2      87 GLY87      0.5973
   1354 O            44.6864       3.6629       9.9474 O.2      87 GLY87     -0.5679
   1355 N            43.3820       1.9816       9.2386 N.am     88 GLU88     -0.5163
   1356 H            43.2126       0.9847       9.2302 H        88 GLU88      0.2936
   1357 CA           42.4735       2.8169       8.4666 C.3      88 GLU88      0.0397
   1358 HA           42.2090       3.6795       9.0633 H        88 GLU88      0.1105
   1359 CB           43.1582       3.2978       7.1747 C.3      88 GLU88      0.0560
   1360 HB2          44.0085       3.9194       7.4537 H        88 GLU88     -0.0173
   1361 HB3          43.5343       2.4337       6.6240 H        88 GLU88     -0.0173
   1362 CG           42.2482       4.1163       6.2450 C.3      88 GLU88      0.0136
   1363 HG2          41.4890       3.4583       5.8161 H        88 GLU88     -0.0425
   1364 HG3          41.7385       4.8767       6.8408 H        88 GLU88     -0.0425
   1365 CD           43.0188       4.8085       5.1071 C.2      88 GLU88      0.8054
   1366 OE1          44.2420       4.5708       4.9492 O.co2    88 GLU88     -0.8188
   1367 OE2          42.4130       5.6787       4.4491 O.co2    88 GLU88     -0.8188
   1368 C            41.2207       2.0199       8.1452 C.2      88 GLU88      0.5366
   1369 O            41.3109       0.8524       7.7661 O.2      88 GLU88     -0.5819
   1370 N            40.0597       2.6536       8.2565 N.am     89 PHE89     -0.4157
   1371 H            40.0567       3.6211       8.5697 H        89 PHE89      0.2719
   1372 CA           38.8325       2.1352       7.6707 C.3      89 PHE89     -0.0024
   1373 HA           39.0847       1.6649       6.7192 H        89 PHE89      0.0978
   1374 CB           38.1835       1.0686       8.5759 C.3      89 PHE89     -0.0343
   1375 HB2          37.4331       0.5441       7.9839 H        89 PHE89      0.0295
   1376 HB3          38.9330       0.3261       8.8525 H        89 PHE89      0.0295
   1377 CG           37.5082       1.5799       9.8354 C.ar     89 PHE89      0.0118
   1378 CD1          36.1579       1.9743       9.7910 C.ar     89 PHE89     -0.1256
   1379 HD1          35.6123       1.9348       8.8635 H        89 PHE89      0.1330
   1380 CE1          35.5192       2.4499      10.9450 C.ar     89 PHE89     -0.1704
   1381 HE1          34.4931       2.7862      10.9021 H        89 PHE89      0.1430
   1382 CZ           36.2274       2.5267      12.1523 C.ar     89 PHE89     -0.1072
   1383 HZ           35.7344       2.9188      13.0290 H        89 PHE89      0.1297
   1384 CE2          37.5709       2.1146      12.2111 C.ar     89 PHE89     -0.1704
   1385 HE2          38.1169       2.1676      13.1429 H        89 PHE89      0.1430
   1386 CD2          38.2135       1.6445      11.0518 C.ar     89 PHE89     -0.1256
   1387 HD2          39.2504       1.3377      11.0960 H        89 PHE89      0.1330
   1388 C            37.8913       3.2980       7.3712 C.2      89 PHE89      0.5973
   1389 O            38.0369       4.3874       7.9251 O.2      89 PHE89     -0.5679
   1390 N            36.9081       3.0666       6.5058 N.am     90 SER90     -0.4157
   1391 H            36.8463       2.1660       6.0616 H        90 SER90      0.2719
   1392 CA           35.8550       4.0439       6.2257 C.3      90 SER90     -0.0249
   1393 HA           36.0538       4.9595       6.7772 H        90 SER90      0.0843
   1394 CB           35.8113       4.4151       4.7432 C.3      90 SER90      0.2117
   1395 HB2          35.4821       3.5481       4.1705 H        90 SER90      0.0352
   1396 HB3          35.1010       5.2314       4.5989 H        90 SER90      0.0352
   1397 OG           37.0849       4.8058       4.2707 O.3      90 SER90     -0.6546
   1398 HG           37.3422       5.6689       4.6448 H        90 SER90      0.4275
   1399 C            34.4978       3.5368       6.6988 C.2      90 SER90      0.5973
   1400 O            34.2663       2.3287       6.8133 O.2      90 SER90     -0.5679
   1401 N            33.5840       4.4739       6.9368 N.am     91 GLY91     -0.4157
   1402 H            33.8916       5.4451       6.8894 H        91 GLY91      0.2719
   1403 CA           32.2053       4.2063       7.3292 C.3      91 GLY91     -0.0252
   1404 HA2          31.5607       4.8500       6.7298 H        91 GLY91      0.0698
   1405 HA3          31.9385       3.1713       7.1130 H        91 GLY91      0.0698
   1406 C            31.9304       4.4789       8.8052 C.2      91 GLY91      0.5973
   1407 O            32.7801       4.3139       9.6784 O.2      91 GLY91     -0.5679
   1408 N            30.6954       4.8875       9.0900 N.am     92 ALA92     -0.4157
   1409 H            30.0418       5.0115       8.3325 H        92 ALA92      0.2719
   1410 CA           30.2328       5.2173      10.4358 C.3      92 ALA92      0.0337
   1411 HA           31.0340       5.7448      10.9578 H        92 ALA92      0.0823
   1412 CB           29.0489       6.1846      10.3082 C.3      92 ALA92     -0.1825
   1413 HB1          28.2563       5.7383       9.7059 H        92 ALA92      0.0603
   1414 HB2          28.6473       6.4111      11.2957 H        92 ALA92      0.0603
   1415 HB3          29.3822       7.1156       9.8477 H        92 ALA92      0.0603
   1416 C            29.8965       3.9591      11.2654 C.2      92 ALA92      0.5973
   1417 O            28.7480       3.7318      11.6390 O.2      92 ALA92     -0.5679
   1418 N            30.8902       3.1147      11.5406 N.am     93 ASN93     -0.4157
   1419 H            31.8205       3.3624      11.2196 H        93 ASN93      0.2719
   1420 CA           30.7252       1.9001      12.3376 C.3      93 ASN93      0.0143
   1421 HA           29.6653       1.6540      12.4304 H        93 ASN93      0.1048
   1422 CB           31.4071       0.7472      11.5842 C.3      93 ASN93     -0.2041
   1423 HB2          31.0170       0.7247      10.5673 H        93 ASN93      0.0797
   1424 HB3          32.4810       0.9261      11.5319 H        93 ASN93      0.0797
   1425 CG           31.1689      -0.6114      12.2226 C.2      93 ASN93      0.7130
   1426 OD1          31.0733      -0.7711      13.4245 O.2      93 ASN93     -0.5931
   1427 ND2          31.0586      -1.6533      11.4327 N.am     93 ASN93     -0.9191
   1428 HD21         30.7842      -2.4939      11.9199 H        93 ASN93      0.4196
   1429 HD22         30.8733      -1.5186      10.4570 H        93 ASN93      0.4196
   1430 C            31.2846       2.1229      13.7514 C.2      93 ASN93      0.5973
   1431 O            32.4984       2.1204      13.9348 O.2      93 ASN93     -0.5679
   1432 N            30.3996       2.3133      14.7370 N.am     94 LYS94     -0.3479
   1433 H            29.4213       2.3091      14.4923 H        94 LYS94      0.2747
   1434 CA           30.7632       2.6133      16.1376 C.3      94 LYS94     -0.2400
   1435 HA           31.3863       3.5092      16.1741 H        94 LYS94      0.1426
   1436 CB           29.4904       2.8449      16.9588 C.3      94 LYS94     -0.0094
   1437 HB2          28.8364       1.9739      16.8793 H        94 LYS94      0.0362
   1438 HB3          29.7694       2.9664      18.0076 H        94 LYS94      0.0362
   1439 CG           28.7403       4.0954      16.5043 C.3      94 LYS94      0.0187
   1440 HG2          29.3912       4.9654      16.6027 H        94 LYS94      0.0103
   1441 HG3          28.4335       3.9934      15.4620 H        94 LYS94      0.0103
   1442 CD           27.5029       4.2760      17.3773 C.3      94 LYS94     -0.0479
   1443 HD2          26.8421       3.4142      17.2590 H        94 LYS94      0.0621
   1444 HD3          27.8087       4.3617      18.4231 H        94 LYS94      0.0621
   1445 CE           26.7960       5.5517      16.9354 C.3      94 LYS94     -0.0143
   1446 HE2          27.4921       6.3907      17.0389 H        94 LYS94      0.1135
   1447 HE3          26.5299       5.4603      15.8773 H        94 LYS94      0.1135
   1448 NZ           25.5865       5.7792      17.7546 N.4      94 LYS94     -0.3854
   1449 HZ1          25.8308       5.8464      18.7348 H        94 LYS94      0.3400
   1450 HZ2          25.1250       6.6343      17.4728 H        94 LYS94      0.3400
   1451 HZ3          24.9315       5.0136      17.6440 H        94 LYS94      0.3400
   1452 C            31.5730       1.5078      16.8121 C.2      94 LYS94      0.7341
   1453 O            32.6000       1.7727      17.4289 O.2      94 LYS94     -0.5894
   1454 N            31.1065       0.2738      16.6426 N.am     95 GLU95     -0.5163
   1455 H            30.2540       0.1518      16.1237 H        95 GLU95      0.2936
   1456 CA           31.6961      -0.9230      17.2418 C.3      95 GLU95      0.0397
   1457 HA           31.7373      -0.8178      18.3299 H        95 GLU95      0.1105
   1458 CB           30.7990      -2.1216      16.8833 C.3      95 GLU95      0.0560
   1459 HB2          29.7527      -1.8145      16.9215 H        95 GLU95     -0.0173
   1460 HB3          31.0005      -2.4161      15.8518 H        95 GLU95     -0.0173
   1461 CG           30.9999      -3.3442      17.7900 C.3      95 GLU95      0.0136
   1462 HG2          30.8409      -4.2421      17.1881 H        95 GLU95     -0.0425
   1463 HG3          32.0306      -3.3750      18.1509 H        95 GLU95     -0.0425
   1464 CD           29.9994      -3.3545      18.9564 C.2      95 GLU95      0.8054
   1465 OE1          28.7895      -3.5069      18.6709 O.co2    95 GLU95     -0.8188
   1466 OE2          30.4533      -3.1676      20.1044 O.co2    95 GLU95     -0.8188
   1467 C            33.1163      -1.1248      16.7129 C.2      95 GLU95      0.5366
   1468 O            34.0682      -1.2920      17.4665 O.2      95 GLU95     -0.5819
   1469 N            33.2888      -1.0138      15.3924 N.am     96 LYS96     -0.3479
   1470 H            32.4666      -0.8563      14.8181 H        96 LYS96      0.2747
   1471 CA           34.6007      -1.1391      14.7637 C.3      96 LYS96     -0.2400
   1472 HA           35.0718      -2.0513      15.1346 H        96 LYS96      0.1426
   1473 CB           34.4011      -1.2579      13.2573 C.3      96 LYS96     -0.0094
   1474 HB2          33.6735      -2.0486      13.0725 H        96 LYS96      0.0362
   1475 HB3          34.0052      -0.3129      12.8832 H        96 LYS96      0.0362
   1476 CG           35.7048      -1.5849      12.5193 C.3      96 LYS96      0.0187
   1477 HG2          36.4570      -0.8285      12.7422 H        96 LYS96      0.0103
   1478 HG3          36.0799      -2.5581      12.8400 H        96 LYS96      0.0103
   1479 CD           35.4903      -1.5817      11.0070 C.3      96 LYS96     -0.0479
   1480 HD2          35.0839      -0.6147      10.7046 H        96 LYS96      0.0621
   1481 HD3          36.4638      -1.7089      10.5286 H        96 LYS96      0.0621
   1482 CE           34.5539      -2.7110      10.5723 C.3      96 LYS96     -0.0143
   1483 HE2          34.9880      -3.6613      10.9013 H        96 LYS96      0.1135
   1484 HE3          33.5848      -2.5909      11.0665 H        96 LYS96      0.1135
   1485 NZ           34.3864      -2.7021       9.1014 N.4      96 LYS96     -0.3854
   1486 HZ1          35.2909      -2.7654       8.6487 H        96 LYS96      0.3400
   1487 HZ2          33.8281      -3.4921       8.8028 H        96 LYS96      0.3400
   1488 HZ3          33.9384      -1.8482       8.7955 H        96 LYS96      0.3400
   1489 C            35.5355       0.0134      15.1349 C.2      96 LYS96      0.7341
   1490 O            36.7320      -0.2318      15.2500 O.2      96 LYS96     -0.5894
   1491 N            35.0326       1.2362      15.3298 N.am     97 LEU97     -0.4157
   1492 H            34.0374       1.3758      15.2102 H        97 LEU97      0.2719
   1493 CA           35.8598       2.3713      15.7618 C.3      97 LEU97     -0.0518
   1494 HA           36.6575       2.5175      15.0361 H        97 LEU97      0.0922
   1495 CB           34.9944       3.6446      15.8610 C.3      97 LEU97     -0.1102
   1496 HB2          34.1309       3.5406      15.2074 H        97 LEU97      0.0457
   1497 HB3          34.6019       3.7432      16.8733 H        97 LEU97      0.0457
   1498 CG           35.6749       4.9589      15.4542 C.3      97 LEU97      0.3531
   1499 HG           35.7027       5.0129      14.3658 H        97 LEU97     -0.0361
   1500 CD1          34.8087       6.0978      15.9860 C.3      97 LEU97     -0.4121
   1501 HD11         34.8495       6.1440      17.0689 H        97 LEU97      0.1000
   1502 HD12         35.1731       7.0292      15.5596 H        97 LEU97      0.1000
   1503 HD13         33.7784       5.9621      15.6638 H        97 LEU97      0.1000
   1504 CD2          37.0968       5.1451      15.9771 C.3      97 LEU97     -0.4121
   1505 HD21         37.7630       4.3951      15.5617 H        97 LEU97      0.1000
   1506 HD22         37.4613       6.1307      15.6880 H        97 LEU97      0.1000
   1507 HD23         37.0963       5.0639      17.0617 H        97 LEU97      0.1000
   1508 C            36.5063       2.0691      17.1147 C.2      97 LEU97      0.5973
   1509 O            37.7291       2.0580      17.2504 O.2      97 LEU97     -0.5679
   1510 N            35.6670       1.7639      18.1011 N.am     98 GLU98     -0.5163
   1511 H            34.6676       1.7293      17.9150 H        98 GLU98      0.2936
   1512 CA           36.1202       1.4746      19.4523 C.3      98 GLU98      0.0397
   1513 HA           36.7576       2.2949      19.7818 H        98 GLU98      0.1105
   1514 CB           34.8978       1.4177      20.3740 C.3      98 GLU98      0.0560
   1515 HB2          34.3494       2.3540      20.2563 H        98 GLU98     -0.0173
   1516 HB3          34.2482       0.5849      20.0993 H        98 GLU98     -0.0173
   1517 CG           35.3494       1.2770      21.8331 C.3      98 GLU98      0.0136
   1518 HG2          35.6114       0.2344      22.0242 H        98 GLU98     -0.0425
   1519 HG3          36.2501       1.8787      21.9784 H        98 GLU98     -0.0425
   1520 CD           34.3111       1.7377      22.8647 C.2      98 GLU98      0.8054
   1521 OE1          33.1234       1.9355      22.5404 O.co2    98 GLU98     -0.8188
   1522 OE2          34.7127       1.9447      24.0315 O.co2    98 GLU98     -0.8188
   1523 C            36.9680       0.1958      19.5191 C.2      98 GLU98      0.5366
   1524 O            37.9875       0.1710      20.2106 O.2      98 GLU98     -0.5819
   1525 N            36.6056      -0.8468      18.7629 N.am     99 ALA99     -0.4157
   1526 H            35.7210      -0.8032      18.2655 H        99 ALA99      0.2719
   1527 CA           37.3625      -2.0983      18.7055 C.3      99 ALA99      0.0337
   1528 HA           37.4731      -2.4886      19.7182 H        99 ALA99      0.0823
   1529 CB           36.5794      -3.1180      17.8745 C.3      99 ALA99     -0.1825
   1530 HB1          36.4456      -2.7520      16.8572 H        99 ALA99      0.0603
   1531 HB2          37.1282      -4.0599      17.8479 H        99 ALA99      0.0603
   1532 HB3          35.6047      -3.2946      18.3308 H        99 ALA99      0.0603
   1533 C            38.7718      -1.9125      18.1267 C.2      99 ALA99      0.5973
   1534 O            39.7270      -2.4871      18.6390 O.2      99 ALA99     -0.5679
   1535 N            38.9141      -1.0766      17.0952 N.am    100 THR100    -0.4157
   1536 H            38.0851      -0.6245      16.7275 H       100 THR100     0.2719
   1537 CA           40.2233      -0.7764      16.4947 C.3     100 THR100    -0.0389
   1538 HA           40.7490      -1.7128      16.3006 H       100 THR100     0.1007
   1539 CB           40.0420      -0.0394      15.1591 C.3     100 THR100     0.3654
   1540 HB           39.5921       0.9374      15.3447 H       100 THR100     0.0043
   1541 CG2          41.3458       0.1652      14.3890 C.3     100 THR100    -0.2438
   1542 HG21         41.8662      -0.7864      14.2701 H       100 THR100     0.0642
   1543 HG22         41.1324       0.5840      13.4058 H       100 THR100     0.0642
   1544 HG23         41.9829       0.8599      14.9297 H       100 THR100     0.0642
   1545 OG1          39.1800      -0.7713      14.3175 O.3     100 THR100    -0.6761
   1546 HG1          38.2914      -0.6910      14.7045 H       100 THR100     0.4102
   1547 C            41.0852       0.0450      17.4582 C.2     100 THR100     0.5973
   1548 O            42.2801      -0.2043      17.5830 O.2     100 THR100    -0.5679
   1549 N            40.4792       0.9932      18.1903 N.am    101 ILE101    -0.4157
   1550 H            39.4907       1.1579      18.0404 H       101 ILE101     0.2719
   1551 CA           41.1609       1.7527      19.2486 C.3     101 ILE101    -0.0597
   1552 HA           42.0178       2.2639      18.8107 H       101 ILE101     0.0869
   1553 CB           40.2212       2.8134      19.8783 C.3     101 ILE101     0.1303
   1554 HB           39.2667       2.3430      20.1067 H       101 ILE101     0.0187
   1555 CG2          40.7829       3.3868      21.1974 C.3     101 ILE101    -0.3204
   1556 HG21         41.7394       3.8771      21.0158 H       101 ILE101     0.0882
   1557 HG22         40.0880       4.0943      21.6467 H       101 ILE101     0.0882
   1558 HG23         40.9272       2.5965      21.9349 H       101 ILE101     0.0882
   1559 CG1          39.9753       3.9568      18.8751 C.3     101 ILE101    -0.0430
   1560 HG12         40.9102       4.4922      18.7056 H       101 ILE101     0.0236
   1561 HG13         39.6496       3.5377      17.9268 H       101 ILE101     0.0236
   1562 CD1          38.9024       4.9525      19.3307 C.3     101 ILE101    -0.0660
   1563 HD11         39.2268       5.4972      20.2146 H       101 ILE101     0.0186
   1564 HD12         38.7333       5.6772      18.5359 H       101 ILE101     0.0186
   1565 HD13         37.9710       4.4265      19.5413 H       101 ILE101     0.0186
   1566 C            41.7199       0.7896      20.2997 C.2     101 ILE101     0.5973
   1567 O            42.8935       0.8905      20.6288 O.2     101 ILE101    -0.5679
   1568 N            40.9210      -0.1558      20.8061 N.am    102 ASN102    -0.4157
   1569 H            39.9607      -0.2040      20.4884 H       102 ASN102     0.2719
   1570 CA           41.3954      -1.1191      21.8121 C.3     102 ASN102     0.0143
   1571 HA           41.9055      -0.5671      22.6048 H       102 ASN102     0.1048
   1572 CB           40.2027      -1.8591      22.4439 C.3     102 ASN102    -0.2041
   1573 HB2          39.5699      -2.2701      21.6570 H       102 ASN102     0.0797
   1574 HB3          40.5846      -2.6950      23.0312 H       102 ASN102     0.0797
   1575 CG           39.3789      -0.9989      23.3891 C.2     102 ASN102     0.7130
   1576 OD1          39.7306      -0.7213      24.5267 O.2     102 ASN102    -0.5931
   1577 ND2          38.2242      -0.5605      22.9519 N.am    102 ASN102    -0.9191
   1578 HD21         37.6729       0.0476      23.5308 H       102 ASN102     0.4196
   1579 HD22         38.0137      -0.6366      21.9648 H       102 ASN102     0.4196
   1580 C            42.4406      -2.1255      21.2824 C.2     102 ASN102     0.5973
   1581 O            43.1557      -2.7065      22.0899 O.2     102 ASN102    -0.5679
   1582 N            42.5408      -2.3499      19.9697 N.am    103 GLU103    -0.5163
   1583 H            41.8947      -1.8933      19.3440 H       103 GLU103     0.2936
   1584 CA           43.6136      -3.1693      19.3808 C.3     103 GLU103     0.0397
   1585 HA           43.7849      -4.0429      20.0118 H       103 GLU103     0.1105
   1586 CB           43.1683      -3.6507      17.9864 C.3     103 GLU103     0.0560
   1587 HB2          42.1052      -3.8909      18.0394 H       103 GLU103    -0.0173
   1588 HB3          43.2791      -2.8481      17.2561 H       103 GLU103    -0.0173
   1589 CG           43.8712      -4.9258      17.4879 C.3     103 GLU103     0.0136
   1590 HG2          43.8004      -5.6858      18.2706 H       103 GLU103    -0.0425
   1591 HG3          43.3020      -5.3010      16.6333 H       103 GLU103    -0.0425
   1592 CD           45.3346      -4.7588      17.0453 C.2     103 GLU103     0.8054
   1593 OE1          45.6016      -3.8264      16.2533 O.co2   103 GLU103    -0.8188
   1594 OE2          46.1504      -5.6291      17.4246 O.co2   103 GLU103    -0.8188
   1595 C            44.9425      -2.4043      19.2989 C.2     103 GLU103     0.5366
   1596 O            45.9977      -2.9759      19.5461 O.2     103 GLU103    -0.5819
   1597 N            44.8851      -1.1087      18.9703 N.am    104 LEU104    -0.4157
   1598 H            43.9719      -0.7197      18.7746 H       104 LEU104     0.2719
   1599 CA           46.0744      -0.3089      18.6501 C.3     104 LEU104    -0.0518
   1600 HA           46.8714      -0.9821      18.3305 H       104 LEU104     0.0922
   1601 CB           45.7193       0.6452      17.4952 C.3     104 LEU104    -0.1102
   1602 HB2          44.8096       1.1840      17.7636 H       104 LEU104     0.0457
   1603 HB3          46.5184       1.3770      17.3876 H       104 LEU104     0.0457
   1604 CG           45.5220      -0.0205      16.1243 C.3     104 LEU104     0.3531
   1605 HG           44.7458      -0.7835      16.1784 H       104 LEU104    -0.0361
   1606 CD1          45.0832       1.0580      15.1291 C.3     104 LEU104    -0.4121
   1607 HD11         45.8460       1.8260      15.0652 H       104 LEU104     0.1000
   1608 HD12         44.9303       0.6032      14.1504 H       104 LEU104     0.1000
   1609 HD13         44.1465       1.4985      15.4662 H       104 LEU104     0.1000
   1610 CD2          46.8207      -0.6318      15.5938 C.3     104 LEU104    -0.4121
   1611 HD21         47.0773      -1.5051      16.1970 H       104 LEU104     0.1000
   1612 HD22         46.6716      -0.9879      14.5742 H       104 LEU104     0.1000
   1613 HD23         47.6332       0.0894      15.6213 H       104 LEU104     0.1000
   1614 C            46.6607       0.5138      19.8066 C.2     104 LEU104     0.5973
   1615 O            47.7330       1.1203      19.6410 O.2     104 LEU104    -0.5679
   1616 N            45.9219       0.6793      20.9024 N.am    105 VAL105    -0.3821
   1617 H            45.0703       0.1391      20.9829 H       105 VAL105     0.2681
   1618 CA           46.3202       1.5347      22.0299 C.3     105 VAL105    -0.3438
   1619 HA           46.5744       2.5048      21.6229 H       105 VAL105     0.1438
   1620 CB           45.1258       1.7566      22.9588 C.3     105 VAL105     0.1940
   1621 HB           44.2913       2.1154      22.3564 H       105 VAL105     0.0308
   1622 CG1          44.6771       0.4851      23.6832 C.3     105 VAL105    -0.3064
   1623 HG11         45.4773       0.1204      24.3278 H       105 VAL105     0.0836
   1624 HG12         43.7925       0.6913      24.2821 H       105 VAL105     0.0836
   1625 HG13         44.4414      -0.2923      22.9568 H       105 VAL105     0.0836
   1626 CG2          45.4508       2.8595      23.9611 C.3     105 VAL105    -0.3064
   1627 HG21         45.7754       3.7582      23.4401 H       105 VAL105     0.0836
   1628 HG22         44.5643       3.0887      24.5491 H       105 VAL105     0.0836
   1629 HG23         46.2454       2.5331      24.6337 H       105 VAL105     0.0836
   1630 C            47.5984       1.0538      22.7182 C.2     105 VAL105     0.8350
   1631 O            47.7758      -0.1667      22.8909 O.2     105 VAL105    -0.8173
   1632 OXT          48.4367       1.9616      22.9492 O.3     105 VAL105    -0.8173
@<TRIPOS>BOND
      1      18      19 2
      2      18      20 am
      3      13      14 1
      4      10      13 1
      5       7      10 1
      6       5       7 1
      7       5      18 1
      8       1       5 1
      9      34      35 2
     10      34      36 am
     11      24      26 1
     12      24      30 1
     13      22      24 1
     14      22      34 1
     15      20      22 1
     16      56      57 2
     17      56      58 am
     18      49      52 1
     19      46      49 1
     20      43      46 1
     21      40      43 1
     22      38      40 1
     23      38      56 1
     24      36      38 1
     25      73      74 2
     26      73      75 am
     27      68      69 2
     28      68      70 am
     29      65      68 1
     30      62      65 1
     31      60      62 1
     32      60      73 1
     33      58      60 1
     34      92      93 2
     35      92      94 am
     36      85      88 1
     37      79      81 1
     38      79      85 1
     39      77      79 1
     40      77      92 1
     41      75      77 1
     42     107     108 2
     43     107     109 am
     44     104     105 ar
     45     104     106 ar
     46     101     104 1
     47      98     101 1
     48      96      98 1
     49      96     107 1
     50      94      96 1
     51     118     119 2
     52     118     120 am
     53     113     116 1
     54     111     113 1
     55     111     118 1
     56     109     111 1
     57     140     141 2
     58     140     142 am
     59     133     136 1
     60     130     133 1
     61     127     130 1
     62     124     127 1
     63     122     124 1
     64     122     140 1
     65     120     122 1
     66     154     155 2
     67     154     156 am
     68     146     148 1
     69     146     152 1
     70     144     146 1
     71     144     154 1
     72     142     144 1
     73     164     165 2
     74     164     166 am
     75     158     160 1
     76     158     164 1
     77     156     158 1
     78     184     185 2
     79     184     186 am
     80     180     182 ar
     81     178     180 ar
     82     176     178 ar
     83     174     176 ar
     84     173     174 ar
     85     173     182 ar
     86     170     173 1
     87     168     170 1
     88     168     184 1
     89     166     168 1
     90     201     202 2
     91     201     203 am
     92     196     197 2
     93     196     198 am
     94     193     196 1
     95     190     193 1
     96     188     190 1
     97     188     201 1
     98     186     188 1
     99     216     217 2
    100     216     218 am
    101     213     214 ar
    102     213     215 ar
    103     210     213 1
    104     207     210 1
    105     205     207 1
    106     205     216 1
    107     203     205 1
    108     226     227 2
    109     226     228 am
    110     220     222 1
    111     220     226 1
    112     218     220 1
    113     245     246 2
    114     245     247 am
    115     235     237 1
    116     235     241 1
    117     232     235 1
    118     230     232 1
    119     230     245 1
    120     228     230 1
    121     257     258 2
    122     257     259 am
    123     254     255 ar
    124     254     256 ar
    125     251     254 1
    126     249     251 1
    127     249     257 1
    128     247     249 1
    129     267     268 2
    130     267     269 am
    131     261     263 1
    132     261     267 1
    133     259     261 1
    134     277     278 2
    135     277     279 am
    136     271     273 1
    137     271     277 1
    138     269     271 1
    139     284     285 2
    140     284     286 am
    141     281     284 1
    142     279     281 1
    143     296     297 2
    144     296     298 am
    145     293     294 ar
    146     293     295 ar
    147     290     293 1
    148     288     290 1
    149     288     296 1
    150     286     288 1
    151     318     319 2
    152     318     320 am
    153     311     314 1
    154     308     311 1
    155     305     308 1
    156     302     305 1
    157     300     302 1
    158     300     318 1
    159     298     300 1
    160     337     338 2
    161     337     339 am
    162     327     329 1
    163     327     333 1
    164     324     327 1
    165     322     324 1
    166     322     337 1
    167     320     322 1
    168     353     354 2
    169     353     355 am
    170     343     345 1
    171     343     349 1
    172     341     343 1
    173     341     353 1
    174     339     341 1
    175     369     370 2
    176     369     371 am
    177     359     361 1
    178     359     365 1
    179     357     359 1
    180     357     369 1
    181     355     357 1
    182     385     386 2
    183     385     387 am
    184     375     377 1
    185     375     381 1
    186     373     375 1
    187     373     385 1
    188     371     373 1
    189     397     398 2
    190     397     399 am
    191     394     395 ar
    192     394     396 ar
    193     391     394 1
    194     389     391 1
    195     389     397 1
    196     387     389 1
    197     417     418 2
    198     417     419 am
    199     413     415 ar
    200     411     413 ar
    201     409     411 ar
    202     407     409 ar
    203     406     407 ar
    204     406     415 ar
    205     403     406 1
    206     401     403 1
    207     401     417 1
    208     399     401 1
    209     428     429 2
    210     428     430 am
    211     423     426 1
    212     421     423 1
    213     421     428 1
    214     419     421 1
    215     438     439 2
    216     438     440 am
    217     432     434 1
    218     432     438 1
    219     430     432 1
    220     452     453 2
    221     452     454 am
    222     444     446 1
    223     444     450 1
    224     442     444 1
    225     442     452 1
    226     440     442 1
    227     476     477 2
    228     476     478 am
    229     473     475 ar
    230     471     473 ar
    231     469     471 ar
    232     467     469 ar
    233     466     467 ar
    234     466     475 ar
    235     464     466 1
    236     462     464 1
    237     461     462 2
    238     461     475 1
    239     458     461 1
    240     456     458 1
    241     456     476 1
    242     454     456 1
    243     487     488 2
    244     487     489 am
    245     482     485 1
    246     480     482 1
    247     480     487 1
    248     478     480 1
    249     494     495 2
    250     494     496 am
    251     491     494 1
    252     489     491 1
    253     508     509 2
    254     508     510 am
    255     506     508 1
    256     503     506 1
    257     500     503 1
    258     497     500 1
    259     496     497 1
    260     496     506 1
    261     519     520 2
    262     519     521 am
    263     514     517 1
    264     512     514 1
    265     512     519 1
    266     510     512 1
    267     541     542 2
    268     541     543 am
    269     534     537 1
    270     531     534 1
    271     528     531 1
    272     525     528 1
    273     523     525 1
    274     523     541 1
    275     521     523 1
    276     558     559 2
    277     558     560 am
    278     553     554 1
    279     550     553 1
    280     547     550 1
    281     545     547 1
    282     545     558 1
    283     543     545 1
    284     577     578 2
    285     577     579 am
    286     570     573 1
    287     564     566 1
    288     564     570 1
    289     562     564 1
    290     562     577 1
    291     560     562 1
    292     599     600 2
    293     599     601 am
    294     592     595 1
    295     589     592 1
    296     586     589 1
    297     583     586 1
    298     581     583 1
    299     581     599 1
    300     579     581 1
    301     613     614 2
    302     613     615 am
    303     611     613 1
    304     608     611 1
    305     605     608 1
    306     602     605 1
    307     601     602 1
    308     601     611 1
    309     633     634 2
    310     633     635 am
    311     629     631 ar
    312     627     629 ar
    313     625     627 ar
    314     623     625 ar
    315     622     623 ar
    316     622     631 ar
    317     619     622 1
    318     617     619 1
    319     617     633 1
    320     615     617 1
    321     653     654 2
    322     653     655 am
    323     649     651 ar
    324     647     649 ar
    325     645     647 ar
    326     643     645 ar
    327     642     643 ar
    328     642     651 ar
    329     639     642 1
    330     637     639 1
    331     637     653 1
    332     635     637 1
    333     670     671 2
    334     670     672 am
    335     666     668 1
    336     664     666 1
    337     663     664 2
    338     662     663 1
    339     662     668 2
    340     659     662 1
    341     657     659 1
    342     657     670 1
    343     655     657 1
    344     681     682 2
    345     681     683 am
    346     676     679 1
    347     674     676 1
    348     674     681 1
    349     672     674 1
    350     700     701 2
    351     700     702 am
    352     690     692 1
    353     690     696 1
    354     687     690 1
    355     685     687 1
    356     685     700 1
    357     683     685 1
    358     711     712 2
    359     711     713 am
    360     706     709 1
    361     704     706 1
    362     704     711 1
    363     702     704 1
    364     726     727 2
    365     726     728 am
    366     723     724 ar
    367     723     725 ar
    368     720     723 1
    369     717     720 1
    370     715     717 1
    371     715     726 1
    372     713     715 1
    373     748     749 2
    374     748     750 am
    375     741     744 1
    376     738     741 1
    377     735     738 1
    378     732     735 1
    379     730     732 1
    380     730     748 1
    381     728     730 1
    382     769     770 2
    383     769     771 am
    384     765     767 ar
    385     762     763 1
    386     762     765 ar
    387     760     762 ar
    388     758     760 ar
    389     757     758 ar
    390     757     767 ar
    391     754     757 1
    392     752     754 1
    393     752     769 1
    394     750     752 1
    395     780     781 2
    396     780     782 am
    397     775     778 1
    398     773     775 1
    399     773     780 1
    400     771     773 1
    401     794     795 2
    402     794     796 am
    403     789     790 2
    404     789     791 am
    405     786     789 1
    406     784     786 1
    407     784     794 1
    408     782     784 1
    409     810     811 2
    410     810     812 am
    411     800     802 1
    412     800     806 1
    413     798     800 1
    414     798     810 1
    415     796     798 1
    416     829     830 2
    417     829     831 am
    418     822     825 1
    419     816     818 1
    420     816     822 1
    421     814     816 1
    422     814     829 1
    423     812     814 1
    424     849     850 2
    425     849     851 am
    426     845     847 ar
    427     843     845 ar
    428     841     843 ar
    429     839     841 ar
    430     838     839 ar
    431     838     847 ar
    432     835     838 1
    433     833     835 1
    434     833     849 1
    435     831     833 1
    436     868     869 2
    437     868     870 am
    438     858     860 1
    439     858     864 1
    440     855     858 1
    441     853     855 1
    442     853     868 1
    443     851     853 1
    444     883     884 2
    445     883     885 am
    446     880     881 ar
    447     880     882 ar
    448     877     880 1
    449     874     877 1
    450     872     874 1
    451     872     883 1
    452     870     872 1
    453     899     900 2
    454     899     901 am
    455     889     891 1
    456     889     895 1
    457     887     889 1
    458     887     899 1
    459     885     887 1
    460     911     912 2
    461     911     913 am
    462     908     909 ar
    463     908     910 ar
    464     905     908 1
    465     903     905 1
    466     903     911 1
    467     901     903 1
    468     927     928 2
    469     927     929 am
    470     917     919 1
    471     917     923 1
    472     915     917 1
    473     915     927 1
    474     913     915 1
    475     939     940 2
    476     939     941 am
    477     936     937 ar
    478     936     938 ar
    479     933     936 1
    480     931     933 1
    481     931     939 1
    482     929     931 1
    483     951     952 2
    484     951     953 am
    485     948     949 ar
    486     948     950 ar
    487     945     948 1
    488     943     945 1
    489     943     951 1
    490     941     943 1
    491     962     963 2
    492     962     964 am
    493     957     960 1
    494     955     957 1
    495     955     962 1
    496     953     955 1
    497     979     980 2
    498     979     981 am
    499     974     975 2
    500     974     976 am
    501     971     974 1
    502     968     971 1
    503     966     968 1
    504     966     979 1
    505     964     966 1
    506     991     992 2
    507     991     993 am
    508     988     989 ar
    509     988     990 ar
    510     985     988 1
    511     983     985 1
    512     983     991 1
    513     981     983 1
    514    1007    1008 2
    515    1007    1009 am
    516     997     999 1
    517     997    1003 1
    518     995     997 1
    519     995    1007 1
    520     993     995 1
    521    1017    1018 2
    522    1017    1019 am
    523    1011    1013 1
    524    1011    1017 1
    525    1009    1011 1
    526    1028    1029 2
    527    1028    1030 am
    528    1023    1026 1
    529    1021    1023 1
    530    1021    1028 1
    531    1019    1021 1
    532    1043    1044 2
    533    1043    1045 am
    534    1040    1041 ar
    535    1040    1042 ar
    536    1037    1040 1
    537    1034    1037 1
    538    1032    1034 1
    539    1032    1043 1
    540    1030    1032 1
    541    1054    1055 2
    542    1054    1056 am
    543    1049    1052 1
    544    1047    1049 1
    545    1047    1054 1
    546    1045    1047 1
    547    1069    1070 2
    548    1069    1071 am
    549    1066    1067 ar
    550    1066    1068 ar
    551    1063    1066 1
    552    1060    1063 1
    553    1058    1060 1
    554    1058    1069 1
    555    1056    1058 1
    556    1085    1086 2
    557    1085    1087 am
    558    1075    1077 1
    559    1075    1081 1
    560    1073    1075 1
    561    1073    1085 1
    562    1071    1073 1
    563    1107    1108 2
    564    1107    1109 am
    565    1100    1103 1
    566    1097    1100 1
    567    1094    1097 1
    568    1091    1094 1
    569    1089    1091 1
    570    1089    1107 1
    571    1087    1089 1
    572    1118    1119 2
    573    1118    1120 am
    574    1113    1116 1
    575    1111    1113 1
    576    1111    1118 1
    577    1109    1111 1
    578    1135    1136 2
    579    1135    1137 am
    580    1130    1131 1
    581    1127    1130 1
    582    1124    1127 1
    583    1122    1124 1
    584    1122    1135 1
    585    1120    1122 1
    586    1149    1150 2
    587    1149    1151 am
    588    1147    1149 1
    589    1144    1147 1
    590    1141    1144 1
    591    1138    1141 1
    592    1137    1138 1
    593    1137    1147 1
    594    1163    1164 2
    595    1163    1165 am
    596    1155    1157 1
    597    1155    1161 1
    598    1153    1155 1
    599    1153    1163 1
    600    1151    1153 1
    601    1183    1184 2
    602    1183    1185 am
    603    1179    1181 ar
    604    1177    1179 ar
    605    1175    1177 ar
    606    1173    1175 ar
    607    1172    1173 ar
    608    1172    1181 ar
    609    1169    1172 1
    610    1167    1169 1
    611    1167    1183 1
    612    1165    1167 1
    613    1200    1201 2
    614    1200    1202 am
    615    1195    1196 2
    616    1195    1197 am
    617    1192    1195 1
    618    1189    1192 1
    619    1187    1189 1
    620    1187    1200 1
    621    1185    1187 1
    622    1220    1221 2
    623    1220    1222 am
    624    1216    1218 ar
    625    1214    1216 ar
    626    1212    1214 ar
    627    1210    1212 ar
    628    1209    1210 ar
    629    1209    1218 ar
    630    1206    1209 1
    631    1204    1206 1
    632    1204    1220 1
    633    1202    1204 1
    634    1240    1241 2
    635    1240    1242 am
    636    1236    1238 ar
    637    1234    1236 ar
    638    1232    1234 ar
    639    1230    1232 ar
    640    1229    1230 ar
    641    1229    1238 ar
    642    1226    1229 1
    643    1224    1226 1
    644    1224    1240 1
    645    1222    1224 1
    646    1262    1263 2
    647    1262    1264 am
    648    1255    1258 1
    649    1252    1255 1
    650    1249    1252 1
    651    1246    1249 1
    652    1244    1246 1
    653    1244    1262 1
    654    1242    1244 1
    655    1284    1285 2
    656    1284    1286 am
    657    1277    1280 1
    658    1274    1277 1
    659    1271    1274 1
    660    1268    1271 1
    661    1266    1268 1
    662    1266    1284 1
    663    1264    1266 1
    664    1291    1292 2
    665    1291    1293 am
    666    1288    1291 1
    667    1286    1288 1
    668    1308    1309 2
    669    1308    1310 am
    670    1303    1304 2
    671    1303    1305 am
    672    1300    1303 1
    673    1297    1300 1
    674    1295    1297 1
    675    1295    1308 1
    676    1293    1295 1
    677    1330    1331 2
    678    1330    1332 am
    679    1323    1326 1
    680    1320    1323 1
    681    1317    1320 1
    682    1314    1317 1
    683    1312    1314 1
    684    1312    1330 1
    685    1310    1312 1
    686    1346    1347 2
    687    1346    1348 am
    688    1336    1338 1
    689    1336    1342 1
    690    1334    1336 1
    691    1334    1346 1
    692    1332    1334 1
    693    1353    1354 2
    694    1353    1355 am
    695    1350    1353 1
    696    1348    1350 1
    697    1368    1369 2
    698    1368    1370 am
    699    1365    1366 ar
    700    1365    1367 ar
    701    1362    1365 1
    702    1359    1362 1
    703    1357    1359 1
    704    1357    1368 1
    705    1355    1357 1
    706    1388    1389 2
    707    1388    1390 am
    708    1384    1386 ar
    709    1382    1384 ar
    710    1380    1382 ar
    711    1378    1380 ar
    712    1377    1378 ar
    713    1377    1386 ar
    714    1374    1377 1
    715    1372    1374 1
    716    1372    1388 1
    717    1370    1372 1
    718    1399    1400 2
    719    1399    1401 am
    720    1394    1397 1
    721    1392    1394 1
    722    1392    1399 1
    723    1390    1392 1
    724    1406    1407 2
    725    1406    1408 am
    726    1403    1406 1
    727    1401    1403 1
    728    1416    1417 2
    729    1416    1418 am
    730    1410    1412 1
    731    1410    1416 1
    732    1408    1410 1
    733    1430    1431 2
    734    1430    1432 am
    735    1425    1426 2
    736    1425    1427 am
    737    1422    1425 1
    738    1420    1422 1
    739    1420    1430 1
    740    1418    1420 1
    741    1452    1453 2
    742    1452    1454 am
    743    1445    1448 1
    744    1442    1445 1
    745    1439    1442 1
    746    1436    1439 1
    747    1434    1436 1
    748    1434    1452 1
    749    1432    1434 1
    750    1467    1468 2
    751    1467    1469 am
    752    1464    1465 ar
    753    1464    1466 ar
    754    1461    1464 1
    755    1458    1461 1
    756    1456    1458 1
    757    1456    1467 1
    758    1454    1456 1
    759    1489    1490 2
    760    1489    1491 am
    761    1482    1485 1
    762    1479    1482 1
    763    1476    1479 1
    764    1473    1476 1
    765    1471    1473 1
    766    1471    1489 1
    767    1469    1471 1
    768    1508    1509 2
    769    1508    1510 am
    770    1498    1500 1
    771    1498    1504 1
    772    1495    1498 1
    773    1493    1495 1
    774    1493    1508 1
    775    1491    1493 1
    776    1523    1524 2
    777    1523    1525 am
    778    1520    1521 ar
    779    1520    1522 ar
    780    1517    1520 1
    781    1514    1517 1
    782    1512    1514 1
    783    1512    1523 1
    784    1510    1512 1
    785    1533    1534 2
    786    1533    1535 am
    787    1527    1529 1
    788    1527    1533 1
    789    1525    1527 1
    790    1547    1548 2
    791    1547    1549 am
    792    1539    1541 1
    793    1539    1545 1
    794    1537    1539 1
    795    1537    1547 1
    796    1535    1537 1
    797    1566    1567 2
    798    1566    1568 am
    799    1559    1562 1
    800    1553    1555 1
    801    1553    1559 1
    802    1551    1553 1
    803    1551    1566 1
    804    1549    1551 1
    805    1580    1581 2
    806    1580    1582 am
    807    1575    1576 2
    808    1575    1577 am
    809    1572    1575 1
    810    1570    1572 1
    811    1570    1580 1
    812    1568    1570 1
    813    1595    1596 2
    814    1595    1597 am
    815    1592    1593 ar
    816    1592    1594 ar
    817    1589    1592 1
    818    1586    1589 1
    819    1584    1586 1
    820    1584    1595 1
    821    1582    1584 1
    822    1614    1615 2
    823    1614    1616 am
    824    1604    1606 1
    825    1604    1610 1
    826    1601    1604 1
    827    1599    1601 1
    828    1599    1614 1
    829    1597    1599 1
    830    1630    1631 2
    831    1630    1632 1
    832    1620    1622 1
    833    1620    1626 1
    834    1618    1620 1
    835    1618    1630 1
    836    1616    1618 1
    837      14      15 1
    838      14      16 1
    839      14      17 1
    840      10      11 1
    841      10      12 1
    842       7       8 1
    843       7       9 1
    844       5       6 1
    845       1       2 1
    846       1       3 1
    847       1       4 1
    848      30      31 1
    849      30      32 1
    850      30      33 1
    851      26      27 1
    852      26      28 1
    853      26      29 1
    854      24      25 1
    855      22      23 1
    856      20      21 1
    857      52      53 1
    858      52      54 1
    859      52      55 1
    860      49      50 1
    861      49      51 1
    862      46      47 1
    863      46      48 1
    864      43      44 1
    865      43      45 1
    866      40      41 1
    867      40      42 1
    868      38      39 1
    869      36      37 1
    870      70      71 1
    871      70      72 1
    872      65      66 1
    873      65      67 1
    874      62      63 1
    875      62      64 1
    876      60      61 1
    877      58      59 1
    878      88      89 1
    879      88      90 1
    880      88      91 1
    881      85      86 1
    882      85      87 1
    883      81      82 1
    884      81      83 1
    885      81      84 1
    886      79      80 1
    887      77      78 1
    888      75      76 1
    889     101     102 1
    890     101     103 1
    891      98      99 1
    892      98     100 1
    893      96      97 1
    894      94      95 1
    895     116     117 1
    896     113     114 1
    897     113     115 1
    898     111     112 1
    899     109     110 1
    900     136     137 1
    901     136     138 1
    902     136     139 1
    903     133     134 1
    904     133     135 1
    905     130     131 1
    906     130     132 1
    907     127     128 1
    908     127     129 1
    909     124     125 1
    910     124     126 1
    911     122     123 1
    912     120     121 1
    913     152     153 1
    914     148     149 1
    915     148     150 1
    916     148     151 1
    917     146     147 1
    918     144     145 1
    919     142     143 1
    920     160     161 1
    921     160     162 1
    922     160     163 1
    923     158     159 1
    924     156     157 1
    925     182     183 1
    926     180     181 1
    927     178     179 1
    928     176     177 1
    929     174     175 1
    930     170     171 1
    931     170     172 1
    932     168     169 1
    933     166     167 1
    934     198     199 1
    935     198     200 1
    936     193     194 1
    937     193     195 1
    938     190     191 1
    939     190     192 1
    940     188     189 1
    941     186     187 1
    942     210     211 1
    943     210     212 1
    944     207     208 1
    945     207     209 1
    946     205     206 1
    947     203     204 1
    948     222     223 1
    949     222     224 1
    950     222     225 1
    951     220     221 1
    952     218     219 1
    953     241     242 1
    954     241     243 1
    955     241     244 1
    956     237     238 1
    957     237     239 1
    958     237     240 1
    959     235     236 1
    960     232     233 1
    961     232     234 1
    962     230     231 1
    963     228     229 1
    964     251     252 1
    965     251     253 1
    966     249     250 1
    967     247     248 1
    968     263     264 1
    969     263     265 1
    970     263     266 1
    971     261     262 1
    972     259     260 1
    973     273     274 1
    974     273     275 1
    975     273     276 1
    976     271     272 1
    977     269     270 1
    978     281     282 1
    979     281     283 1
    980     279     280 1
    981     290     291 1
    982     290     292 1
    983     288     289 1
    984     286     287 1
    985     314     315 1
    986     314     316 1
    987     314     317 1
    988     311     312 1
    989     311     313 1
    990     308     309 1
    991     308     310 1
    992     305     306 1
    993     305     307 1
    994     302     303 1
    995     302     304 1
    996     300     301 1
    997     298     299 1
    998     333     334 1
    999     333     335 1
   1000     333     336 1
   1001     329     330 1
   1002     329     331 1
   1003     329     332 1
   1004     327     328 1
   1005     324     325 1
   1006     324     326 1
   1007     322     323 1
   1008     320     321 1
   1009     349     350 1
   1010     349     351 1
   1011     349     352 1
   1012     345     346 1
   1013     345     347 1
   1014     345     348 1
   1015     343     344 1
   1016     341     342 1
   1017     339     340 1
   1018     365     366 1
   1019     365     367 1
   1020     365     368 1
   1021     361     362 1
   1022     361     363 1
   1023     361     364 1
   1024     359     360 1
   1025     357     358 1
   1026     355     356 1
   1027     381     382 1
   1028     381     383 1
   1029     381     384 1
   1030     377     378 1
   1031     377     379 1
   1032     377     380 1
   1033     375     376 1
   1034     373     374 1
   1035     371     372 1
   1036     391     392 1
   1037     391     393 1
   1038     389     390 1
   1039     387     388 1
   1040     415     416 1
   1041     413     414 1
   1042     411     412 1
   1043     409     410 1
   1044     407     408 1
   1045     403     404 1
   1046     403     405 1
   1047     401     402 1
   1048     399     400 1
   1049     426     427 1
   1050     423     424 1
   1051     423     425 1
   1052     421     422 1
   1053     419     420 1
   1054     434     435 1
   1055     434     436 1
   1056     434     437 1
   1057     432     433 1
   1058     430     431 1
   1059     450     451 1
   1060     446     447 1
   1061     446     448 1
   1062     446     449 1
   1063     444     445 1
   1064     442     443 1
   1065     440     441 1
   1066     473     474 1
   1067     471     472 1
   1068     469     470 1
   1069     467     468 1
   1070     464     465 1
   1071     462     463 1
   1072     458     459 1
   1073     458     460 1
   1074     456     457 1
   1075     454     455 1
   1076     485     486 1
   1077     482     483 1
   1078     482     484 1
   1079     480     481 1
   1080     478     479 1
   1081     491     492 1
   1082     491     493 1
   1083     489     490 1
   1084     506     507 1
   1085     503     504 1
   1086     503     505 1
   1087     500     501 1
   1088     500     502 1
   1089     497     498 1
   1090     497     499 1
   1091     517     518 1
   1092     514     515 1
   1093     514     516 1
   1094     512     513 1
   1095     510     511 1
   1096     537     538 1
   1097     537     539 1
   1098     537     540 1
   1099     534     535 1
   1100     534     536 1
   1101     531     532 1
   1102     531     533 1
   1103     528     529 1
   1104     528     530 1
   1105     525     526 1
   1106     525     527 1
   1107     523     524 1
   1108     521     522 1
   1109     554     555 1
   1110     554     556 1
   1111     554     557 1
   1112     550     551 1
   1113     550     552 1
   1114     547     548 1
   1115     547     549 1
   1116     545     546 1
   1117     543     544 1
   1118     573     574 1
   1119     573     575 1
   1120     573     576 1
   1121     570     571 1
   1122     570     572 1
   1123     566     567 1
   1124     566     568 1
   1125     566     569 1
   1126     564     565 1
   1127     562     563 1
   1128     560     561 1
   1129     595     596 1
   1130     595     597 1
   1131     595     598 1
   1132     592     593 1
   1133     592     594 1
   1134     589     590 1
   1135     589     591 1
   1136     586     587 1
   1137     586     588 1
   1138     583     584 1
   1139     583     585 1
   1140     581     582 1
   1141     579     580 1
   1142     611     612 1
   1143     608     609 1
   1144     608     610 1
   1145     605     606 1
   1146     605     607 1
   1147     602     603 1
   1148     602     604 1
   1149     631     632 1
   1150     629     630 1
   1151     627     628 1
   1152     625     626 1
   1153     623     624 1
   1154     619     620 1
   1155     619     621 1
   1156     617     618 1
   1157     615     616 1
   1158     651     652 1
   1159     649     650 1
   1160     647     648 1
   1161     645     646 1
   1162     643     644 1
   1163     639     640 1
   1164     639     641 1
   1165     637     638 1
   1166     635     636 1
   1167     668     669 1
   1168     666     667 1
   1169     664     665 1
   1170     659     660 1
   1171     659     661 1
   1172     657     658 1
   1173     655     656 1
   1174     679     680 1
   1175     676     677 1
   1176     676     678 1
   1177     674     675 1
   1178     672     673 1
   1179     696     697 1
   1180     696     698 1
   1181     696     699 1
   1182     692     693 1
   1183     692     694 1
   1184     692     695 1
   1185     690     691 1
   1186     687     688 1
   1187     687     689 1
   1188     685     686 1
   1189     683     684 1
   1190     709     710 1
   1191     706     707 1
   1192     706     708 1
   1193     704     705 1
   1194     702     703 1
   1195     720     721 1
   1196     720     722 1
   1197     717     718 1
   1198     717     719 1
   1199     715     716 1
   1200     713     714 1
   1201     744     745 1
   1202     744     746 1
   1203     744     747 1
   1204     741     742 1
   1205     741     743 1
   1206     738     739 1
   1207     738     740 1
   1208     735     736 1
   1209     735     737 1
   1210     732     733 1
   1211     732     734 1
   1212     730     731 1
   1213     728     729 1
   1214     767     768 1
   1215     765     766 1
   1216     763     764 1
   1217     760     761 1
   1218     758     759 1
   1219     754     755 1
   1220     754     756 1
   1221     752     753 1
   1222     750     751 1
   1223     778     779 1
   1224     775     776 1
   1225     775     777 1
   1226     773     774 1
   1227     771     772 1
   1228     791     792 1
   1229     791     793 1
   1230     786     787 1
   1231     786     788 1
   1232     784     785 1
   1233     782     783 1
   1234     806     807 1
   1235     806     808 1
   1236     806     809 1
   1237     802     803 1
   1238     802     804 1
   1239     802     805 1
   1240     800     801 1
   1241     798     799 1
   1242     796     797 1
   1243     825     826 1
   1244     825     827 1
   1245     825     828 1
   1246     822     823 1
   1247     822     824 1
   1248     818     819 1
   1249     818     820 1
   1250     818     821 1
   1251     816     817 1
   1252     814     815 1
   1253     812     813 1
   1254     847     848 1
   1255     845     846 1
   1256     843     844 1
   1257     841     842 1
   1258     839     840 1
   1259     835     836 1
   1260     835     837 1
   1261     833     834 1
   1262     831     832 1
   1263     864     865 1
   1264     864     866 1
   1265     864     867 1
   1266     860     861 1
   1267     860     862 1
   1268     860     863 1
   1269     858     859 1
   1270     855     856 1
   1271     855     857 1
   1272     853     854 1
   1273     851     852 1
   1274     877     878 1
   1275     877     879 1
   1276     874     875 1
   1277     874     876 1
   1278     872     873 1
   1279     870     871 1
   1280     895     896 1
   1281     895     897 1
   1282     895     898 1
   1283     891     892 1
   1284     891     893 1
   1285     891     894 1
   1286     889     890 1
   1287     887     888 1
   1288     885     886 1
   1289     905     906 1
   1290     905     907 1
   1291     903     904 1
   1292     901     902 1
   1293     923     924 1
   1294     923     925 1
   1295     923     926 1
   1296     919     920 1
   1297     919     921 1
   1298     919     922 1
   1299     917     918 1
   1300     915     916 1
   1301     913     914 1
   1302     933     934 1
   1303     933     935 1
   1304     931     932 1
   1305     929     930 1
   1306     945     946 1
   1307     945     947 1
   1308     943     944 1
   1309     941     942 1
   1310     960     961 1
   1311     957     958 1
   1312     957     959 1
   1313     955     956 1
   1314     953     954 1
   1315     976     977 1
   1316     976     978 1
   1317     971     972 1
   1318     971     973 1
   1319     968     969 1
   1320     968     970 1
   1321     966     967 1
   1322     964     965 1
   1323     985     986 1
   1324     985     987 1
   1325     983     984 1
   1326     981     982 1
   1327    1003    1004 1
   1328    1003    1005 1
   1329    1003    1006 1
   1330     999    1000 1
   1331     999    1001 1
   1332     999    1002 1
   1333     997     998 1
   1334     995     996 1
   1335     993     994 1
   1336    1013    1014 1
   1337    1013    1015 1
   1338    1013    1016 1
   1339    1011    1012 1
   1340    1009    1010 1
   1341    1026    1027 1
   1342    1023    1024 1
   1343    1023    1025 1
   1344    1021    1022 1
   1345    1019    1020 1
   1346    1037    1038 1
   1347    1037    1039 1
   1348    1034    1035 1
   1349    1034    1036 1
   1350    1032    1033 1
   1351    1030    1031 1
   1352    1052    1053 1
   1353    1049    1050 1
   1354    1049    1051 1
   1355    1047    1048 1
   1356    1045    1046 1
   1357    1063    1064 1
   1358    1063    1065 1
   1359    1060    1061 1
   1360    1060    1062 1
   1361    1058    1059 1
   1362    1056    1057 1
   1363    1081    1082 1
   1364    1081    1083 1
   1365    1081    1084 1
   1366    1077    1078 1
   1367    1077    1079 1
   1368    1077    1080 1
   1369    1075    1076 1
   1370    1073    1074 1
   1371    1071    1072 1
   1372    1103    1104 1
   1373    1103    1105 1
   1374    1103    1106 1
   1375    1100    1101 1
   1376    1100    1102 1
   1377    1097    1098 1
   1378    1097    1099 1
   1379    1094    1095 1
   1380    1094    1096 1
   1381    1091    1092 1
   1382    1091    1093 1
   1383    1089    1090 1
   1384    1087    1088 1
   1385    1116    1117 1
   1386    1113    1114 1
   1387    1113    1115 1
   1388    1111    1112 1
   1389    1109    1110 1
   1390    1131    1132 1
   1391    1131    1133 1
   1392    1131    1134 1
   1393    1127    1128 1
   1394    1127    1129 1
   1395    1124    1125 1
   1396    1124    1126 1
   1397    1122    1123 1
   1398    1120    1121 1
   1399    1147    1148 1
   1400    1144    1145 1
   1401    1144    1146 1
   1402    1141    1142 1
   1403    1141    1143 1
   1404    1138    1139 1
   1405    1138    1140 1
   1406    1161    1162 1
   1407    1157    1158 1
   1408    1157    1159 1
   1409    1157    1160 1
   1410    1155    1156 1
   1411    1153    1154 1
   1412    1151    1152 1
   1413    1181    1182 1
   1414    1179    1180 1
   1415    1177    1178 1
   1416    1175    1176 1
   1417    1173    1174 1
   1418    1169    1170 1
   1419    1169    1171 1
   1420    1167    1168 1
   1421    1165    1166 1
   1422    1197    1198 1
   1423    1197    1199 1
   1424    1192    1193 1
   1425    1192    1194 1
   1426    1189    1190 1
   1427    1189    1191 1
   1428    1187    1188 1
   1429    1185    1186 1
   1430    1218    1219 1
   1431    1216    1217 1
   1432    1214    1215 1
   1433    1212    1213 1
   1434    1210    1211 1
   1435    1206    1207 1
   1436    1206    1208 1
   1437    1204    1205 1
   1438    1202    1203 1
   1439    1238    1239 1
   1440    1236    1237 1
   1441    1234    1235 1
   1442    1232    1233 1
   1443    1230    1231 1
   1444    1226    1227 1
   1445    1226    1228 1
   1446    1224    1225 1
   1447    1222    1223 1
   1448    1258    1259 1
   1449    1258    1260 1
   1450    1258    1261 1
   1451    1255    1256 1
   1452    1255    1257 1
   1453    1252    1253 1
   1454    1252    1254 1
   1455    1249    1250 1
   1456    1249    1251 1
   1457    1246    1247 1
   1458    1246    1248 1
   1459    1244    1245 1
   1460    1242    1243 1
   1461    1280    1281 1
   1462    1280    1282 1
   1463    1280    1283 1
   1464    1277    1278 1
   1465    1277    1279 1
   1466    1274    1275 1
   1467    1274    1276 1
   1468    1271    1272 1
   1469    1271    1273 1
   1470    1268    1269 1
   1471    1268    1270 1
   1472    1266    1267 1
   1473    1264    1265 1
   1474    1288    1289 1
   1475    1288    1290 1
   1476    1286    1287 1
   1477    1305    1306 1
   1478    1305    1307 1
   1479    1300    1301 1
   1480    1300    1302 1
   1481    1297    1298 1
   1482    1297    1299 1
   1483    1295    1296 1
   1484    1293    1294 1
   1485    1326    1327 1
   1486    1326    1328 1
   1487    1326    1329 1
   1488    1323    1324 1
   1489    1323    1325 1
   1490    1320    1321 1
   1491    1320    1322 1
   1492    1317    1318 1
   1493    1317    1319 1
   1494    1314    1315 1
   1495    1314    1316 1
   1496    1312    1313 1
   1497    1310    1311 1
   1498    1342    1343 1
   1499    1342    1344 1
   1500    1342    1345 1
   1501    1338    1339 1
   1502    1338    1340 1
   1503    1338    1341 1
   1504    1336    1337 1
   1505    1334    1335 1
   1506    1332    1333 1
   1507    1350    1351 1
   1508    1350    1352 1
   1509    1348    1349 1
   1510    1362    1363 1
   1511    1362    1364 1
   1512    1359    1360 1
   1513    1359    1361 1
   1514    1357    1358 1
   1515    1355    1356 1
   1516    1386    1387 1
   1517    1384    1385 1
   1518    1382    1383 1
   1519    1380    1381 1
   1520    1378    1379 1
   1521    1374    1375 1
   1522    1374    1376 1
   1523    1372    1373 1
   1524    1370    1371 1
   1525    1397    1398 1
   1526    1394    1395 1
   1527    1394    1396 1
   1528    1392    1393 1
   1529    1390    1391 1
   1530    1403    1404 1
   1531    1403    1405 1
   1532    1401    1402 1
   1533    1412    1413 1
   1534    1412    1414 1
   1535    1412    1415 1
   1536    1410    1411 1
   1537    1408    1409 1
   1538    1427    1428 1
   1539    1427    1429 1
   1540    1422    1423 1
   1541    1422    1424 1
   1542    1420    1421 1
   1543    1418    1419 1
   1544    1448    1449 1
   1545    1448    1450 1
   1546    1448    1451 1
   1547    1445    1446 1
   1548    1445    1447 1
   1549    1442    1443 1
   1550    1442    1444 1
   1551    1439    1440 1
   1552    1439    1441 1
   1553    1436    1437 1
   1554    1436    1438 1
   1555    1434    1435 1
   1556    1432    1433 1
   1557    1461    1462 1
   1558    1461    1463 1
   1559    1458    1459 1
   1560    1458    1460 1
   1561    1456    1457 1
   1562    1454    1455 1
   1563    1485    1486 1
   1564    1485    1487 1
   1565    1485    1488 1
   1566    1482    1483 1
   1567    1482    1484 1
   1568    1479    1480 1
   1569    1479    1481 1
   1570    1476    1477 1
   1571    1476    1478 1
   1572    1473    1474 1
   1573    1473    1475 1
   1574    1471    1472 1
   1575    1469    1470 1
   1576    1504    1505 1
   1577    1504    1506 1
   1578    1504    1507 1
   1579    1500    1501 1
   1580    1500    1502 1
   1581    1500    1503 1
   1582    1498    1499 1
   1583    1495    1496 1
   1584    1495    1497 1
   1585    1493    1494 1
   1586    1491    1492 1
   1587    1517    1518 1
   1588    1517    1519 1
   1589    1514    1515 1
   1590    1514    1516 1
   1591    1512    1513 1
   1592    1510    1511 1
   1593    1529    1530 1
   1594    1529    1531 1
   1595    1529    1532 1
   1596    1527    1528 1
   1597    1525    1526 1
   1598    1545    1546 1
   1599    1541    1542 1
   1600    1541    1543 1
   1601    1541    1544 1
   1602    1539    1540 1
   1603    1537    1538 1
   1604    1535    1536 1
   1605    1562    1563 1
   1606    1562    1564 1
   1607    1562    1565 1
   1608    1559    1560 1
   1609    1559    1561 1
   1610    1555    1556 1
   1611    1555    1557 1
   1612    1555    1558 1
   1613    1553    1554 1
   1614    1551    1552 1
   1615    1549    1550 1
   1616    1577    1578 1
   1617    1577    1579 1
   1618    1572    1573 1
   1619    1572    1574 1
   1620    1570    1571 1
   1621    1568    1569 1
   1622    1589    1590 1
   1623    1589    1591 1
   1624    1586    1587 1
   1625    1586    1588 1
   1626    1584    1585 1
   1627    1582    1583 1
   1628    1610    1611 1
   1629    1610    1612 1
   1630    1610    1613 1
   1631    1606    1607 1
   1632    1606    1608 1
   1633    1606    1609 1
   1634    1604    1605 1
   1635    1601    1602 1
   1636    1601    1603 1
   1637    1599    1600 1
   1638    1597    1598 1
   1639    1626    1627 1
   1640    1626    1628 1
   1641    1626    1629 1
   1642    1622    1623 1
   1643    1622    1624 1
   1644    1622    1625 1
   1645    1620    1621 1
   1646    1618    1619 1
   1647    1616    1617 1
@<TRIPOS>SUBSTRUCTURE
      1 MET1           1 RESIDUE    4    A MET
      2 VAL2          20 RESIDUE    4    A VAL
      3 LYS3          36 RESIDUE    4    A LYS
      4 GLN4          58 RESIDUE    4    A GLN
      5 ILE5          75 RESIDUE    4    A ILE
      6 GLU6          94 RESIDUE    4    A GLU
      7 SER7         109 RESIDUE    4    A SER
      8 LYS8         120 RESIDUE    4    A LYS
      9 THR9         142 RESIDUE    4    A THR
     10 ALA10        156 RESIDUE    4    A ALA
     11 PHE11        166 RESIDUE    4    A PHE
     12 GLN12        186 RESIDUE    4    A GLN
     13 GLU13        203 RESIDUE    4    A GLU
     14 ALA14        218 RESIDUE    4    A ALA
     15 LEU15        228 RESIDUE    4    A LEU
     16 ASP16        247 RESIDUE    4    A ASP
     17 ALA17        259 RESIDUE    4    A ALA
     18 ALA18        269 RESIDUE    4    A ALA
     19 GLY19        279 RESIDUE    4    A GLY
     20 ASP20        286 RESIDUE    4    A ASP
     21 LYS21        298 RESIDUE    4    A LYS
     22 LEU22        320 RESIDUE    4    A LEU
     23 VAL23        339 RESIDUE    4    A VAL
     24 VAL24        355 RESIDUE    4    A VAL
     25 VAL25        371 RESIDUE    4    A VAL
     26 ASP26        387 RESIDUE    4    A ASP
     27 PHE27        399 RESIDUE    4    A PHE
     28 SER28        419 RESIDUE    4    A SER
     29 ALA29        430 RESIDUE    4    A ALA
     30 THR30        440 RESIDUE    4    A THR
     31 TRP31        454 RESIDUE    4    A TRP
     32 CYS32        478 RESIDUE    4    A CYS
     33 GLY33        489 RESIDUE    4    A GLY
     34 PRO34        496 RESIDUE    4    A PRO
     35 CYS35        510 RESIDUE    4    A CYS
     36 LYS36        521 RESIDUE    4    A LYS
     37 MET37        543 RESIDUE    4    A MET
     38 ILE38        560 RESIDUE    4    A ILE
     39 LYS39        579 RESIDUE    4    A LYS
     40 PRO40        601 RESIDUE    4    A PRO
     41 PHE41        615 RESIDUE    4    A PHE
     42 PHE42        635 RESIDUE    4    A PHE
     43 HIE43        655 RESIDUE    4    A HIE
     44 SER44        672 RESIDUE    4    A SER
     45 LEU45        683 RESIDUE    4    A LEU
     46 SER46        702 RESIDUE    4    A SER
     47 GLU47        713 RESIDUE    4    A GLU
     48 LYS48        728 RESIDUE    4    A LYS
     49 TYR49        750 RESIDUE    4    A TYR
     50 SER50        771 RESIDUE    4    A SER
     51 ASN51        782 RESIDUE    4    A ASN
     52 VAL52        796 RESIDUE    4    A VAL
     53 ILE53        812 RESIDUE    4    A ILE
     54 PHE54        831 RESIDUE    4    A PHE
     55 LEU55        851 RESIDUE    4    A LEU
     56 GLU56        870 RESIDUE    4    A GLU
     57 VAL57        885 RESIDUE    4    A VAL
     58 ASP58        901 RESIDUE    4    A ASP
     59 VAL59        913 RESIDUE    4    A VAL
     60 ASP60        929 RESIDUE    4    A ASP
     61 ASP61        941 RESIDUE    4    A ASP
     62 CYS62        953 RESIDUE    4    A CYS
     63 GLN63        964 RESIDUE    4    A GLN
     64 ASP64        981 RESIDUE    4    A ASP
     65 VAL65        993 RESIDUE    4    A VAL
     66 ALA66       1009 RESIDUE    4    A ALA
     67 SER67       1019 RESIDUE    4    A SER
     68 GLU68       1030 RESIDUE    4    A GLU
     69 CYS69       1045 RESIDUE    4    A CYS
     70 GLU70       1056 RESIDUE    4    A GLU
     71 VAL71       1071 RESIDUE    4    A VAL
     72 LYS72       1087 RESIDUE    4    A LYS
     73 CYS73       1109 RESIDUE    4    A CYS
     74 MET74       1120 RESIDUE    4    A MET
     75 PRO75       1137 RESIDUE    4    A PRO
     76 THR76       1151 RESIDUE    4    A THR
     77 PHE77       1165 RESIDUE    4    A PHE
     78 GLN78       1185 RESIDUE    4    A GLN
     79 PHE79       1202 RESIDUE    4    A PHE
     80 PHE80       1222 RESIDUE    4    A PHE
     81 LYS81       1242 RESIDUE    4    A LYS
     82 LYS82       1264 RESIDUE    4    A LYS
     83 GLY83       1286 RESIDUE    4    A GLY
     84 GLN84       1293 RESIDUE    4    A GLN
     85 LYS85       1310 RESIDUE    4    A LYS
     86 VAL86       1332 RESIDUE    4    A VAL
     87 GLY87       1348 RESIDUE    4    A GLY
     88 GLU88       1355 RESIDUE    4    A GLU
     89 PHE89       1370 RESIDUE    4    A PHE
     90 SER90       1390 RESIDUE    4    A SER
     91 GLY91       1401 RESIDUE    4    A GLY
     92 ALA92       1408 RESIDUE    4    A ALA
     93 ASN93       1418 RESIDUE    4    A ASN
     94 LYS94       1432 RESIDUE    4    A LYS
     95 GLU95       1454 RESIDUE    4    A GLU
     96 LYS96       1469 RESIDUE    4    A LYS
     97 LEU97       1491 RESIDUE    4    A LEU
     98 GLU98       1510 RESIDUE    4    A GLU
     99 ALA99       1525 RESIDUE    4    A ALA
    100 THR100      1535 RESIDUE    4    A THR
    101 ILE101      1549 RESIDUE    4    A ILE
    102 ASN102      1568 RESIDUE    4    A ASN
    103 GLU103      1582 RESIDUE    4    A GLU
    104 LEU104      1597 RESIDUE    4    A LEU
    105 VAL105      1616 RESIDUE    4    A VAL
