# Supplementary material for: Improved Structure-Based Histidine pKa Prediction for pH-Responsive Protein Design
Source: J Chem Inf Model. 2025 Jan 18;65(3):1560–9. doi: 10.1021/acs.jcim.4c01957 (PMC11815838; doi:10.1021/acs.jcim.4c01957)
Supplement: Supplementary file 3 — ci4c01957_si_003.zip [file ci4c01957_si_003.zip › structures/prep_mol2/1ERU_prep.mol2]

@<TRIPOS>MOLECULE
Cpptraj generated mol2 file.
 1630  1646   105     0     0
SMALL
USER_CHARGES


@<TRIPOS>ATOM
      1 N            40.0801      16.9194      24.3967 N.am      1 MET1       0.1592
      2 H1           40.9010      16.4462      24.0414 H         1 MET1       0.1984
      3 H2           40.0007      16.7653      25.3926 H         1 MET1       0.1984
      4 H3           40.1546      17.9066      24.1967 H         1 MET1       0.1984
      5 CA           38.8981      16.3658      23.7094 C.3       1 MET1       0.0221
      6 HA           38.7296      15.3328      24.0253 H         1 MET1       0.1116
      7 CB           37.6436      17.1804      24.0547 C.3       1 MET1       0.0865
      8 HB2          37.8649      18.2489      24.0394 H         1 MET1       0.0125
      9 HB3          36.8516      16.9806      23.3335 H         1 MET1       0.0125
     10 CG           37.0799      16.7740      25.4124 C.3       1 MET1       0.0334
     11 HG2          36.8983      15.6978      25.4356 H         1 MET1       0.0292
     12 HG3          37.7930      17.0347      26.1947 H         1 MET1       0.0292
     13 SD           35.5263      17.6293      25.7177 S.3       1 MET1      -0.2774
     14 CE           35.5843      17.8344      27.5053 C.3       1 MET1      -0.0341
     15 HE1          36.4494      18.4319      27.7895 H         1 MET1       0.0597
     16 HE2          34.6724      18.3310      27.8380 H         1 MET1       0.0597
     17 HE3          35.6383      16.8530      27.9786 H         1 MET1       0.0597
     18 C            39.2160      16.3069      22.2203 C.2       1 MET1       0.6123
     19 O            40.3918      16.1336      21.8959 O.2       1 MET1      -0.5713
     20 N            38.2357      16.4438      21.3317 N.am      2 VAL2      -0.4157
     21 H            37.2748      16.4974      21.6481 H         2 VAL2       0.2719
     22 CA           38.4463      16.4618      19.8826 C.3       2 VAL2      -0.0875
     23 HA           39.1225      15.6525      19.6185 H         2 VAL2       0.0969
     24 CB           37.1134      16.1842      19.1639 C.3       2 VAL2       0.2985
     25 HB           36.3541      16.8783      19.5277 H         2 VAL2      -0.0297
     26 CG1          37.2321      16.3439      17.6466 C.3       2 VAL2      -0.3192
     27 HG11         38.0507      15.7367      17.2605 H         2 VAL2       0.0791
     28 HG12         36.3033      16.0347      17.1637 H         2 VAL2       0.0791
     29 HG13         37.4048      17.3878      17.3811 H         2 VAL2       0.0791
     30 CG2          36.6588      14.7502      19.4697 C.3       2 VAL2      -0.3192
     31 HG21         36.4924      14.6187      20.5359 H         2 VAL2       0.0791
     32 HG22         35.7123      14.5562      18.9648 H         2 VAL2       0.0791
     33 HG23         37.3963      14.0285      19.1209 H         2 VAL2       0.0791
     34 C            39.0926      17.7837      19.4517 C.2       2 VAL2       0.5973
     35 O            38.5378      18.8581      19.6730 O.2       2 VAL2      -0.5679
     36 N            40.3049      17.7207      18.8927 N.am      3 LYS3      -0.3479
     37 H            40.6876      16.7936      18.7232 H         3 LYS3       0.2747
     38 CA           41.0501      18.8826      18.3794 C.3       3 LYS3      -0.2400
     39 HA           40.8221      19.7660      18.9762 H         3 LYS3       0.1426
     40 CB           42.5500      18.5822      18.4230 C.3       3 LYS3      -0.0094
     41 HB2          42.7182      17.6917      17.8172 H         3 LYS3       0.0362
     42 HB3          43.0858      19.4061      17.9472 H         3 LYS3       0.0362
     43 CG           43.1447      18.3525      19.8158 C.3       3 LYS3       0.0187
     44 HG2          43.2363      19.3141      20.3217 H         3 LYS3       0.0103
     45 HG3          42.5097      17.6951      20.4110 H         3 LYS3       0.0103
     46 CD           44.5191      17.6870      19.6290 C.3       3 LYS3      -0.0479
     47 HD2          44.3815      16.6080      19.7047 H         3 LYS3       0.0621
     48 HD3          44.9191      17.8891      18.6322 H         3 LYS3       0.0621
     49 CE           45.5582      18.1338      20.6566 C.3       3 LYS3      -0.0143
     50 HE2          45.1283      18.0509      21.6587 H         3 LYS3       0.1135
     51 HE3          46.4143      17.4530      20.5965 H         3 LYS3       0.1135
     52 NZ           46.0141      19.5225      20.3901 N.4       3 LYS3      -0.3854
     53 HZ1          45.2368      20.1695      20.3922 H         3 LYS3       0.3400
     54 HZ2          46.6937      19.8230      21.0780 H         3 LYS3       0.3400
     55 HZ3          46.4577      19.5793      19.4787 H         3 LYS3       0.3400
     56 C            40.6679      19.1650      16.9216 C.2       3 LYS3       0.7341
     57 O            40.8838      18.3029      16.0761 O.2       3 LYS3      -0.5894
     58 N            40.1887      20.3694      16.6247 N.am      4 GLN4      -0.4157
     59 H            40.0188      21.0328      17.3610 H         4 GLN4       0.2719
     60 CA           39.8869      20.7872      15.2509 C.3       4 GLN4      -0.0031
     61 HA           39.4033      19.9599      14.7239 H         4 GLN4       0.0850
     62 CB           38.9087      21.9705      15.2995 C.3       4 GLN4      -0.0036
     63 HB2          38.0504      21.7075      15.9201 H         4 GLN4       0.0171
     64 HB3          39.4000      22.8341      15.7501 H         4 GLN4       0.0171
     65 CG           38.4101      22.3582      13.9016 C.3       4 GLN4      -0.0645
     66 HG2          37.7806      23.2440      13.9679 H         4 GLN4       0.0352
     67 HG3          39.2631      22.6040      13.2753 H         4 GLN4       0.0352
     68 CD           37.5936      21.2442      13.2609 C.2       4 GLN4       0.6951
     69 OE1          36.7076      20.6893      13.8941 O.2       4 GLN4      -0.6086
     70 NE2          37.8892      20.8745      12.0426 N.am      4 GLN4      -0.9407
     71 HE21         37.2466      20.2427      11.5979 H         4 GLN4       0.4251
     72 HE22         38.4178      21.5446      11.4607 H         4 GLN4       0.4251
     73 C            41.1685      21.1657      14.4948 C.2       4 GLN4       0.5973
     74 O            41.8804      22.0779      14.9250 O.2       4 GLN4      -0.5679
     75 N            41.4960      20.4485      13.4197 N.am      5 ILE5      -0.4157
     76 H            40.8199      19.7733      13.0578 H         5 ILE5       0.2719
     77 CA           42.6743      20.7107      12.5832 C.3       5 ILE5      -0.0597
     78 HA           43.4341      21.2169      13.1725 H         5 ILE5       0.0869
     79 CB           43.2460      19.3688      12.0654 C.3       5 ILE5       0.1303
     80 HB           42.4175      18.7878      11.6616 H         5 ILE5       0.0187
     81 CG2          44.2647      19.5283      10.9221 C.3       5 ILE5      -0.3204
     82 HG21         45.0779      20.1926      11.2101 H         5 ILE5       0.0882
     83 HG22         44.6576      18.5523      10.6472 H         5 ILE5       0.0882
     84 HG23         43.7695      19.9364      10.0381 H         5 ILE5       0.0882
     85 CG1          43.8712      18.5506      13.2159 C.3       5 ILE5      -0.0430
     86 HG12         43.0951      18.3360      13.9515 H         5 ILE5       0.0236
     87 HG13         44.2013      17.5923      12.8133 H         5 ILE5       0.0236
     88 CD1          45.0605      19.2056      13.9400 C.3       5 ILE5      -0.0660
     89 HD11         44.7403      20.0969      14.4782 H         5 ILE5       0.0186
     90 HD12         45.4734      18.5000      14.6605 H         5 ILE5       0.0186
     91 HD13         45.8407      19.4659      13.2296 H         5 ILE5       0.0186
     92 C            42.3063      21.6465      11.4311 C.2       5 ILE5       0.5973
     93 O            41.4801      21.2900      10.6093 O.2       5 ILE5      -0.5679
     94 N            43.0058      22.7810      11.3116 N.am      6 GLU6      -0.5163
     95 H            43.5868      23.0594      12.0797 H         6 GLU6       0.2936
     96 CA           42.7465      23.7804      10.2498 C.3       6 GLU6       0.0397
     97 HA           42.0187      23.3782       9.5403 H         6 GLU6       0.1105
     98 CB           42.1281      25.0394      10.8799 C.3       6 GLU6       0.0560
     99 HB2          42.7941      25.4156      11.6589 H         6 GLU6      -0.0173
    100 HB3          42.0267      25.8197      10.1257 H         6 GLU6      -0.0173
    101 CG           40.7426      24.7719      11.4874 C.3       6 GLU6       0.0136
    102 HG2          40.8592      24.1170      12.3541 H         6 GLU6      -0.0425
    103 HG3          40.3354      25.7185      11.8516 H         6 GLU6      -0.0425
    104 CD           39.7698      24.1531      10.4735 C.2       6 GLU6       0.8054
    105 OE1          39.7950      24.6571       9.3307 O.co2     6 GLU6      -0.8188
    106 OE2          39.0934      23.1790      10.8769 O.co2     6 GLU6      -0.8188
    107 C            43.9751      24.1130       9.3847 C.2       6 GLU6       0.5366
    108 O            44.0601      25.1487       8.7264 O.2       6 GLU6      -0.5819
    109 N            45.0025      23.2637       9.4217 N.am      7 SER7      -0.4157
    110 H            44.8891      22.4104       9.9489 H         7 SER7       0.2719
    111 CA           46.1585      23.3892       8.5365 C.3       7 SER7      -0.0249
    112 HA           45.7936      23.5975       7.5291 H         7 SER7       0.0843
    113 CB           47.0853      24.5367       8.9647 C.3       7 SER7       0.2117
    114 HB2          47.8591      24.6726       8.2080 H         7 SER7       0.0352
    115 HB3          46.5201      25.4670       9.0341 H         7 SER7       0.0352
    116 OG           47.7057      24.2712      10.2103 O.3       7 SER7      -0.6546
    117 HG           47.2621      24.8386      10.8533 H         7 SER7       0.4275
    118 C            46.9700      22.1087       8.5059 C.2       7 SER7       0.5973
    119 O            46.9397      21.2917       9.4327 O.2       7 SER7      -0.5679
    120 N            47.7953      21.9917       7.4637 N.am      8 LYS8      -0.3479
    121 H            47.7223      22.6701       6.7196 H         8 LYS8       0.2747
    122 CA           48.8377      20.9727       7.3905 C.3       8 LYS8      -0.2400
    123 HA           48.3623      19.9960       7.5050 H         8 LYS8       0.1426
    124 CB           49.5092      21.0522       6.0164 C.3       8 LYS8      -0.0094
    125 HB2          48.7606      21.2972       5.2587 H         8 LYS8       0.0362
    126 HB3          50.2726      21.8328       6.0168 H         8 LYS8       0.0362
    127 CG           50.1307      19.7045       5.6449 C.3       8 LYS8       0.0187
    128 HG2          50.8535      19.4011       6.4037 H         8 LYS8       0.0103
    129 HG3          49.3557      18.9455       5.5805 H         8 LYS8       0.0103
    130 CD           50.8393      19.8204       4.2983 C.3       8 LYS8      -0.0479
    131 HD2          50.2161      20.3977       3.6126 H         8 LYS8       0.0621
    132 HD3          51.7953      20.3320       4.4220 H         8 LYS8       0.0621
    133 CE           51.0486      18.4315       3.7014 C.3       8 LYS8      -0.0143
    134 HE2          51.7198      17.8403       4.3282 H         8 LYS8       0.1135
    135 HE3          50.0752      17.9303       3.6608 H         8 LYS8       0.1135
    136 NZ           51.5615      18.5339       2.3203 N.4       8 LYS8      -0.3854
    137 HZ1          52.5277      18.7866       2.2211 H         8 LYS8       0.3400
    138 HZ2          51.3350      17.6834       1.7892 H         8 LYS8       0.3400
    139 HZ3          50.9643      19.1656       1.7809 H         8 LYS8       0.3400
    140 C            49.8406      21.1180       8.5405 C.2       8 LYS8       0.7341
    141 O            50.1877      20.1140       9.1471 O.2       8 LYS8      -0.5894
    142 N            50.2228      22.3428       8.9132 N.am      9 THR9      -0.4157
    143 H            49.9264      23.1394       8.3721 H         9 THR9       0.2719
    144 CA           51.1496      22.6009      10.0314 C.3       9 THR9      -0.0389
    145 HA           52.1072      22.1232       9.8144 H         9 THR9       0.1007
    146 CB           51.3855      24.1059      10.2290 C.3       9 THR9       0.3654
    147 HB           50.5266      24.5511      10.7335 H         9 THR9       0.0043
    148 CG2          52.6400      24.3733      11.0571 C.3       9 THR9      -0.2438
    149 HG21         53.5178      23.9461      10.5698 H         9 THR9       0.0642
    150 HG22         52.7849      25.4454      11.1873 H         9 THR9       0.0642
    151 HG23         52.5446      23.9239      12.0478 H         9 THR9       0.0642
    152 OG1          51.5434      24.7494       8.9839 O.3       9 THR9      -0.6761
    153 HG1          52.1786      25.4568       9.1268 H         9 THR9       0.4102
    154 C            50.6335      22.0374      11.3538 C.2       9 THR9       0.5973
    155 O            51.3663      21.3576      12.0592 O.2       9 THR9      -0.5679
    156 N            49.3510      22.2583      11.6658 N.am     10 ALA10     -0.4157
    157 H            48.7839      22.8032      11.0250 H        10 ALA10      0.2719
    158 CA           48.7190      21.7425      12.8814 C.3      10 ALA10      0.0337
    159 HA           49.3455      21.9882      13.7419 H        10 ALA10      0.0823
    160 CB           47.3515      22.4164      13.0476 C.3      10 ALA10     -0.1825
    161 HB1          46.7136      22.1862      12.1923 H        10 ALA10      0.0603
    162 HB2          46.8708      22.0537      13.9572 H        10 ALA10      0.0603
    163 HB3          47.4805      23.4965      13.1225 H        10 ALA10      0.0603
    164 C            48.5522      20.2176      12.8528 C.2      10 ALA10      0.5973
    165 O            48.6362      19.5726      13.8948 O.2      10 ALA10     -0.5679
    166 N            48.2996      19.6302      11.6774 N.am     11 PHE11     -0.4157
    167 H            48.1671      20.2094      10.8566 H        11 PHE11      0.2719
    168 CA           48.2309      18.1755      11.5305 C.3      11 PHE11     -0.0024
    169 HA           47.5140      17.7802      12.2506 H        11 PHE11      0.0978
    170 CB           47.7541      17.8258      10.1120 C.3      11 PHE11     -0.0343
    171 HB2          46.8342      18.3706       9.9048 H        11 PHE11      0.0295
    172 HB3          48.4906      18.1658       9.3848 H        11 PHE11      0.0295
    173 CG           47.4901      16.3495       9.8899 C.ar     11 PHE11      0.0118
    174 CD1          46.3347      15.7609      10.4341 C.ar     11 PHE11     -0.1256
    175 HD1          45.6420      16.3547      11.0132 H        11 PHE11      0.1330
    176 CE1          46.0681      14.4005      10.2138 C.ar     11 PHE11     -0.1704
    177 HE1          45.1798      13.9613      10.6338 H        11 PHE11      0.1430
    178 CZ           46.9473      13.6213       9.4435 C.ar     11 PHE11     -0.1072
    179 HZ           46.7414      12.5730       9.2737 H        11 PHE11      0.1297
    180 CE2          48.1003      14.2067       8.8949 C.ar     11 PHE11     -0.1704
    181 HE2          48.7737      13.6071       8.2977 H        11 PHE11      0.1430
    182 CD2          48.3755      15.5674       9.1230 C.ar     11 PHE11     -0.1256
    183 HD2          49.2671      16.0104       8.7056 H        11 PHE11      0.1330
    184 C            49.5935      17.5452      11.8418 C.2      11 PHE11      0.5973
    185 O            49.6953      16.6609      12.6897 O.2      11 PHE11     -0.5679
    186 N            50.6351      18.0701      11.1912 N.am     12 GLN12     -0.4157
    187 H            50.4583      18.8249      10.5370 H        12 GLN12      0.2719
    188 CA           52.0235      17.6585      11.3669 C.3      12 GLN12     -0.0031
    189 HA           52.1138      16.5963      11.1351 H        12 GLN12      0.0850
    190 CB           52.9213      18.4577      10.4065 C.3      12 GLN12     -0.0036
    191 HB2          52.7368      19.5261      10.5295 H        12 GLN12      0.0171
    192 HB3          53.9657      18.2600      10.6540 H        12 GLN12      0.0171
    193 CG           52.6858      18.0576       8.9418 C.3      12 GLN12     -0.0645
    194 HG2          52.8836      16.9887       8.8553 H        12 GLN12      0.0352
    195 HG3          51.6499      18.2115       8.6558 H        12 GLN12      0.0352
    196 CD           53.5782      18.7979       7.9491 C.2      12 GLN12      0.6951
    197 OE1          53.7984      19.9962       7.9924 O.2      12 GLN12     -0.6086
    198 NE2          54.1169      18.1003       6.9715 N.am     12 GLN12     -0.9407
    199 HE21         54.7652      18.6077       6.3971 H        12 GLN12      0.4251
    200 HE22         54.0380      17.1007       6.9638 H        12 GLN12      0.4251
    201 C            52.4847      17.8342      12.8124 C.2      12 GLN12      0.5973
    202 O            52.9684      16.8740      13.3990 O.2      12 GLN12     -0.5679
    203 N            52.2751      19.0041      13.4179 N.am     13 GLU13     -0.5163
    204 H            51.9349      19.8015      12.8889 H        13 GLU13      0.2936
    205 CA           52.7051      19.2127      14.8018 C.3      13 GLU13      0.0397
    206 HA           53.7189      18.8204      14.9127 H        13 GLU13      0.1105
    207 CB           52.7457      20.7017      15.1680 C.3      13 GLU13      0.0560
    208 HB2          51.8411      21.2090      14.8282 H        13 GLU13     -0.0173
    209 HB3          52.8083      20.7881      16.2533 H        13 GLU13     -0.0173
    210 CG           53.9966      21.3393      14.5436 C.3      13 GLU13      0.0136
    211 HG2          54.8519      20.6776      14.6975 H        13 GLU13     -0.0425
    212 HG3          53.8442      21.4297      13.4650 H        13 GLU13     -0.0425
    213 CD           54.3541      22.7039      15.1440 C.2      13 GLU13      0.8054
    214 OE1          54.4881      22.7925      16.3854 O.co2    13 GLU13     -0.8188
    215 OE2          54.4748      23.6636      14.3473 O.co2    13 GLU13     -0.8188
    216 C            51.8674      18.4379      15.8116 C.2      13 GLU13      0.5366
    217 O            52.4189      17.9693      16.7959 O.2      13 GLU13     -0.5819
    218 N            50.5593      18.2400      15.6131 N.am     14 ALA14     -0.4157
    219 H            50.1083      18.6221      14.7901 H        14 ALA14      0.2719
    220 CA           49.7878      17.4322      16.5568 C.3      14 ALA14      0.0337
    221 HA           49.9362      17.8407      17.5568 H        14 ALA14      0.0823
    222 CB           48.2955      17.4919      16.2188 C.3      14 ALA14     -0.1825
    223 HB1          48.1347      17.1168      15.2063 H        14 ALA14      0.0603
    224 HB2          47.7337      16.8798      16.9229 H        14 ALA14      0.0603
    225 HB3          47.9500      18.5238      16.2755 H        14 ALA14      0.0603
    226 C            50.2810      15.9811      16.5799 C.2      14 ALA14      0.5973
    227 O            50.3449      15.3916      17.6614 O.2      14 ALA14     -0.5679
    228 N            50.6110      15.4075      15.4135 N.am     15 LEU15     -0.4157
    229 H            50.5565      15.9542      14.5594 H        15 LEU15      0.2719
    230 CA           51.2046      14.0716      15.3509 C.3      15 LEU15     -0.0518
    231 HA           50.5794      13.3785      15.9109 H        15 LEU15      0.0922
    232 CB           51.3388      13.5867      13.8973 C.3      15 LEU15     -0.1102
    233 HB2          51.8548      14.3581      13.3229 H        15 LEU15      0.0457
    234 HB3          51.9792      12.7030      13.8963 H        15 LEU15      0.0457
    235 CG           50.0317      13.2256      13.1737 C.3      15 LEU15      0.3531
    236 HG           49.3962      14.1046      13.0870 H        15 LEU15     -0.0361
    237 CD1          50.3552      12.7068      11.7720 C.3      15 LEU15     -0.4121
    238 HD11         50.9646      11.8052      11.8304 H        15 LEU15      0.1000
    239 HD12         49.4286      12.4854      11.2409 H        15 LEU15      0.1000
    240 HD13         50.8960      13.4761      11.2203 H        15 LEU15      0.1000
    241 CD2          49.2494      12.1291      13.8935 C.3      15 LEU15     -0.4121
    242 HD21         48.8413      12.5455      14.8083 H        15 LEU15      0.1000
    243 HD22         48.4202      11.7929      13.2710 H        15 LEU15      0.1000
    244 HD23         49.9027      11.2892      14.1245 H        15 LEU15      0.1000
    245 C            52.5783      14.0449      16.0193 C.2      15 LEU15      0.5973
    246 O            52.9282      13.0170      16.5926 O.2      15 LEU15     -0.5679
    247 N            53.3164      15.1507      15.9774 N.am     16 ASP16     -0.5163
    248 H            53.0081      15.9249      15.4039 H        16 ASP16      0.2936
    249 CA           54.5940      15.3043      16.6719 C.3      16 ASP16      0.0381
    250 HA           55.2012      14.4166      16.4848 H        16 ASP16      0.0880
    251 CB           55.3311      16.5167      16.0770 C.3      16 ASP16     -0.0303
    252 HB2          54.9484      16.7279      15.0777 H        16 ASP16     -0.0122
    253 HB3          55.1561      17.4029      16.6901 H        16 ASP16     -0.0122
    254 CG           56.8337      16.2603      15.9564 C.2      16 ASP16      0.7994
    255 OD1          57.4829      16.1211      17.0137 O.co2    16 ASP16     -0.8014
    256 OD2          57.3227      16.1890      14.8065 O.co2    16 ASP16     -0.8014
    257 C            54.3921      15.4144      18.1956 C.2      16 ASP16      0.5366
    258 O            54.9876      14.6719      18.9727 O.2      16 ASP16     -0.5819
    259 N            53.4502      16.2368      18.6665 N.am     17 ALA17     -0.4157
    260 H            52.9882      16.8483      18.0049 H        17 ALA17      0.2719
    261 CA           53.1944      16.3924      20.0953 C.3      17 ALA17      0.0337
    262 HA           54.1524      16.5557      20.5928 H        17 ALA17      0.0823
    263 CB           52.3175      17.6276      20.3239 C.3      17 ALA17     -0.1825
    264 HB1          51.3543      17.4921      19.8309 H        17 ALA17      0.0603
    265 HB2          52.1677      17.7782      21.3930 H        17 ALA17      0.0603
    266 HB3          52.8135      18.5050      19.9051 H        17 ALA17      0.0603
    267 C            52.5615      15.1438      20.7315 C.2      17 ALA17      0.5973
    268 O            52.6757      14.9637      21.9432 O.2      17 ALA17     -0.5679
    269 N            51.8816      14.2755      19.9695 N.am     18 ALA18     -0.4157
    270 H            51.7909      14.4755      18.9799 H        18 ALA18      0.2719
    271 CA           51.2563      13.0645      20.5144 C.3      18 ALA18      0.0337
    272 HA           50.5249      13.3664      21.2632 H        18 ALA18      0.0823
    273 CB           50.5279      12.3218      19.3923 C.3      18 ALA18     -0.1825
    274 HB1          51.2473      12.0070      18.6337 H        18 ALA18      0.0603
    275 HB2          50.0291      11.4393      19.7931 H        18 ALA18      0.0603
    276 HB3          49.7911      12.9786      18.9304 H        18 ALA18      0.0603
    277 C            52.2432      12.1072      21.2066 C.2      18 ALA18      0.5973
    278 O            51.8071      11.2814      22.0158 O.2      18 ALA18     -0.5679
    279 N            53.5418      12.2024      20.8975 N.am     19 GLY19     -0.4157
    280 H            53.8319      12.9159      20.2364 H        19 GLY19      0.2719
    281 CA           54.5739      11.3263      21.4376 C.3      19 GLY19     -0.0252
    282 HA2          55.5475      11.6334      21.0546 H        19 GLY19      0.0698
    283 HA3          54.5865      11.4054      22.5255 H        19 GLY19      0.0698
    284 C            54.3224       9.8773      21.0288 C.2      19 GLY19      0.5973
    285 O            54.2591       9.5350      19.8449 O.2      19 GLY19     -0.5679
    286 N            54.1556       8.9983      22.0116 N.am     20 ASP20     -0.5163
    287 H            54.2516       9.2830      22.9875 H        20 ASP20      0.2936
    288 CA           53.8057       7.5993      21.7844 C.3      20 ASP20      0.0381
    289 HA           54.1457       7.3260      20.7877 H        20 ASP20      0.0880
    290 CB           54.5799       6.6934      22.7595 C.3      20 ASP20     -0.0303
    291 HB2          54.2937       5.6564      22.5725 H        20 ASP20     -0.0122
    292 HB3          55.6400       6.7715      22.5112 H        20 ASP20     -0.0122
    293 CG           54.4336       7.0021      24.2589 C.2      20 ASP20      0.7994
    294 OD1          54.3508       8.1962      24.6270 O.co2    20 ASP20     -0.8014
    295 OD2          54.4392       6.0122      25.0164 O.co2    20 ASP20     -0.8014
    296 C            52.2910       7.3097      21.7838 C.2      20 ASP20      0.5366
    297 O            51.9002       6.1751      21.4783 O.2      20 ASP20     -0.5819
    298 N            51.4261       8.2985      22.0522 N.am     21 LYS21     -0.3479
    299 H            51.7948       9.2335      22.2091 H        21 LYS21      0.2747
    300 CA           49.9711       8.0849      22.0996 C.3      21 LYS21     -0.2400
    301 HA           49.7747       7.2575      22.7855 H        21 LYS21      0.1426
    302 CB           49.2500       9.3312      22.6275 C.3      21 LYS21     -0.0094
    303 HB2          49.4589      10.1648      21.9559 H        21 LYS21      0.0362
    304 HB3          48.1745       9.1443      22.5971 H        21 LYS21      0.0362
    305 CG           49.6301       9.7194      24.0663 C.3      21 LYS21      0.0187
    306 HG2          49.3184       8.9253      24.7468 H        21 LYS21      0.0103
    307 HG3          50.7076       9.8662      24.1528 H        21 LYS21      0.0103
    308 CD           48.9097      11.0252      24.4222 C.3      21 LYS21     -0.0479
    309 HD2          49.2924      11.8218      23.7824 H        21 LYS21      0.0621
    310 HD3          47.8440      10.8844      24.2301 H        21 LYS21      0.0621
    311 CE           49.1157      11.4081      25.8888 C.3      21 LYS21     -0.0143
    312 HE2          49.1474      10.4892      26.4843 H        21 LYS21      0.1135
    313 HE3          50.0911      11.8973      25.9836 H        21 LYS21      0.1135
    314 NZ           48.0220      12.2875      26.3727 N.4      21 LYS21     -0.3854
    315 HZ1          47.1439      11.7783      26.3892 H        21 LYS21      0.3400
    316 HZ2          48.2278      12.6004      27.3136 H        21 LYS21      0.3400
    317 HZ3          47.9228      13.0815      25.7577 H        21 LYS21      0.3400
    318 C            49.4055       7.6923      20.7308 C.2      21 LYS21      0.7341
    319 O            49.9272       8.0669      19.6783 O.2      21 LYS21     -0.5894
    320 N            48.2982       6.9486      20.7493 N.am     22 LEU22     -0.4157
    321 H            47.9002       6.7064      21.6452 H        22 LEU22      0.2719
    322 CA           47.5021       6.7252      19.5460 C.3      22 LEU22     -0.0518
    323 HA           48.1768       6.4197      18.7464 H        22 LEU22      0.0922
    324 CB           46.4670       5.6109      19.7885 C.3      22 LEU22     -0.1102
    325 HB2          46.9783       4.7404      20.2038 H        22 LEU22      0.0457
    326 HB3          45.7550       5.9483      20.5388 H        22 LEU22      0.0457
    327 CG           45.7051       5.1638      18.5249 C.3      22 LEU22      0.3531
    328 HG           45.2348       6.0206      18.0434 H        22 LEU22     -0.0361
    329 CD1          46.6532       4.4798      17.5361 C.3      22 LEU22     -0.4121
    330 HD11         47.1894       3.6730      18.0365 H        22 LEU22      0.1000
    331 HD12         46.0747       4.0540      16.7184 H        22 LEU22      0.1000
    332 HD13         47.3554       5.1940      17.1196 H        22 LEU22      0.1000
    333 CD2          44.6127       4.1684      18.9105 C.3      22 LEU22     -0.4121
    334 HD21         43.8941       4.6418      19.5801 H        22 LEU22      0.1000
    335 HD22         44.0848       3.8200      18.0257 H        22 LEU22      0.1000
    336 HD23         45.0508       3.3059      19.4178 H        22 LEU22      0.1000
    337 C            46.8359       8.0381      19.1386 C.2      22 LEU22      0.5973
    338 O            46.3005       8.7552      19.9847 O.2      22 LEU22     -0.5679
    339 N            46.8401       8.3351      17.8482 N.am     23 VAL23     -0.4157
    340 H            47.3831       7.7549      17.2167 H        23 VAL23      0.2719
    341 CA           46.0792       9.4452      17.2849 C.3      23 VAL23     -0.0875
    342 HA           45.5805       9.9841      18.0856 H        23 VAL23      0.0969
    343 CB           46.9595      10.4404      16.5233 C.3      23 VAL23      0.2985
    344 HB           47.2395      10.0264      15.5598 H        23 VAL23     -0.0297
    345 CG1          46.1592      11.7197      16.2866 C.3      23 VAL23     -0.3192
    346 HG11         45.8159      12.1326      17.2331 H        23 VAL23      0.0791
    347 HG12         46.7886      12.4539      15.7884 H        23 VAL23      0.0791
    348 HG13         45.2968      11.5159      15.6513 H        23 VAL23      0.0791
    349 CG2          48.2386      10.7787      17.2931 C.3      23 VAL23     -0.3192
    350 HG21         48.8933       9.9076      17.3403 H        23 VAL23      0.0791
    351 HG22         48.7835      11.5840      16.8062 H        23 VAL23      0.0791
    352 HG23         47.9895      11.0857      18.3079 H        23 VAL23      0.0791
    353 C            45.0345       8.8669      16.3627 C.2      23 VAL23      0.5973
    354 O            45.3834       8.0954      15.4728 O.2      23 VAL23     -0.5679
    355 N            43.7780       9.2270      16.5779 N.am     24 VAL24     -0.4157
    356 H            43.5910       9.8830      17.3316 H        24 VAL24      0.2719
    357 CA           42.6503       8.8698      15.7194 C.3      24 VAL24     -0.0875
    358 HA           42.9588       8.1421      14.9674 H        24 VAL24      0.0969
    359 CB           41.4827       8.2801      16.5295 C.3      24 VAL24      0.2985
    360 HB           41.0453       9.0555      17.1596 H        24 VAL24     -0.0297
    361 CG1          40.3997       7.7437      15.5871 C.3      24 VAL24     -0.3192
    362 HG11         40.8172       6.9793      14.9296 H        24 VAL24      0.0791
    363 HG12         39.5877       7.3099      16.1693 H        24 VAL24      0.0791
    364 HG13         39.9934       8.5521      14.9782 H        24 VAL24      0.0791
    365 CG2          41.9525       7.1443      17.4427 C.3      24 VAL24     -0.3192
    366 HG21         42.6343       7.5283      18.1981 H        24 VAL24      0.0791
    367 HG22         41.0922       6.7121      17.9495 H        24 VAL24      0.0791
    368 HG23         42.4630       6.3842      16.8599 H        24 VAL24      0.0791
    369 C            42.2179      10.1498      15.0333 C.2      24 VAL24      0.5973
    370 O            41.9657      11.1417      15.7171 O.2      24 VAL24     -0.5679
    371 N            42.1740      10.1540      13.7080 N.am     25 VAL25     -0.4157
    372 H            42.3992       9.3024      13.2014 H        25 VAL25      0.2719
    373 CA           41.7616      11.3235      12.9270 C.3      25 VAL25     -0.0875
    374 HA           41.6018      12.1796      13.5798 H        25 VAL25      0.0969
    375 CB           42.7953      11.7162      11.8562 C.3      25 VAL25      0.2985
    376 HB           42.7765      10.9829      11.0488 H        25 VAL25     -0.0297
    377 CG1          42.4475      13.0939      11.2718 C.3      25 VAL25     -0.3192
    378 HG11         42.5437      13.8698      12.0285 H        25 VAL25      0.0791
    379 HG12         43.0976      13.3155      10.4283 H        25 VAL25      0.0791
    380 HG13         41.4251      13.1000      10.8876 H        25 VAL25      0.0791
    381 CG2          44.2256      11.7428      12.4111 C.3      25 VAL25     -0.3192
    382 HG21         44.5073      10.7554      12.7751 H        25 VAL25      0.0791
    383 HG22         44.9238      12.0145      11.6235 H        25 VAL25      0.0791
    384 HG23         44.2904      12.4597      13.2252 H        25 VAL25      0.0791
    385 C            40.4550      10.9809      12.2500 C.2      25 VAL25      0.5973
    386 O            40.4043       9.9751      11.5497 O.2      25 VAL25     -0.5679
    387 N            39.4328      11.7998      12.4492 N.am     26 ASP26     -0.5163
    388 H            39.5484      12.5872      13.0785 H        26 ASP26      0.2936
    389 CA           38.1682      11.7350      11.7165 C.3      26 ASP26      0.0381
    390 HA           37.9930      10.7202      11.3551 H        26 ASP26      0.0880
    391 CB           37.0164      12.0960      12.6688 C.3      26 ASP26     -0.0303
    392 HB2          37.0137      11.3762      13.4862 H        26 ASP26     -0.0122
    393 HB3          37.1993      13.0842      13.0924 H        26 ASP26     -0.0122
    394 CG           35.6176      12.0830      12.0213 C.2      26 ASP26      0.7994
    395 OD1          35.5076      11.7869      10.8051 O.co2    26 ASP26     -0.8014
    396 OD2          34.6402      12.3010      12.7741 O.co2    26 ASP26     -0.8014
    397 C            38.2235      12.6746      10.5080 C.2      26 ASP26      0.5366
    398 O            38.2930      13.8951      10.6672 O.2      26 ASP26     -0.5819
    399 N            38.2295      12.1019       9.3053 N.am     27 PHE27     -0.4157
    400 H            38.1279      11.0937       9.2702 H        27 PHE27      0.2719
    401 CA           38.0484      12.8402       8.0607 C.3      27 PHE27     -0.0024
    402 HA           38.4090      13.8612       8.1880 H        27 PHE27      0.0978
    403 CB           38.8337      12.2016       6.9239 C.3      27 PHE27     -0.0343
    404 HB2          38.6346      11.1330       6.9053 H        27 PHE27      0.0295
    405 HB3          38.4914      12.6243       5.9782 H        27 PHE27      0.0295
    406 CG           40.3131      12.4461       7.0438 C.ar     27 PHE27      0.0118
    407 CD1          40.8632      13.6332       6.5289 C.ar     27 PHE27     -0.1256
    408 HD1          40.2231      14.3729       6.0718 H        27 PHE27      0.1330
    409 CE1          42.2444      13.8612       6.6177 C.ar     27 PHE27     -0.1704
    410 HE1          42.6695      14.7614       6.1994 H        27 PHE27      0.1430
    411 CZ           43.0668      12.9215       7.2604 C.ar     27 PHE27     -0.1072
    412 HZ           44.1257      13.1064       7.3492 H        27 PHE27      0.1297
    413 CE2          42.5127      11.7462       7.7967 C.ar     27 PHE27     -0.1704
    414 HE2          43.1490      11.0294       8.2938 H        27 PHE27      0.1430
    415 CD2          41.1333      11.5056       7.6877 C.ar     27 PHE27     -0.1256
    416 HD2          40.6984      10.6125       8.1146 H        27 PHE27      0.1330
    417 C            36.5707      12.8911       7.7222 C.2      27 PHE27      0.5973
    418 O            35.9827      11.9065       7.2573 O.2      27 PHE27     -0.5679
    419 N            36.0149      14.0720       7.9322 N.am     28 SER28     -0.4157
    420 H            36.6207      14.8329       8.2316 H        28 SER28      0.2719
    421 CA           34.6002      14.3738       7.8417 C.3      28 SER28     -0.0249
    422 HA           34.0542      13.4866       7.5258 H        28 SER28      0.0843
    423 CB           34.1277      14.7324       9.2575 C.3      28 SER28      0.2117
    424 HB2          34.0485      13.8206       9.8526 H        28 SER28      0.0352
    425 HB3          34.8738      15.3778       9.7289 H        28 SER28      0.0352
    426 OG           32.8908      15.4187       9.2773 O.3      28 SER28     -0.6546
    427 HG           33.0904      16.2670       9.7079 H        28 SER28      0.4275
    428 C            34.3647      15.4692       6.7982 C.2      28 SER28      0.5973
    429 O            35.2986      16.0838       6.2834 O.2      28 SER28     -0.5679
    430 N            33.0957      15.6593       6.4514 N.am     29 ALA29     -0.4157
    431 H            32.4036      15.2123       7.0310 H        29 ALA29      0.2719
    432 CA           32.6250      16.6914       5.5426 C.3      29 ALA29      0.0337
    433 HA           33.2681      17.5750       5.6228 H        29 ALA29      0.0823
    434 CB           32.6538      16.1739       4.1016 C.3      29 ALA29     -0.1825
    435 HB1          31.9175      15.3824       3.9623 H        29 ALA29      0.0603
    436 HB2          32.4476      17.0025       3.4240 H        29 ALA29      0.0603
    437 HB3          33.6396      15.7858       3.8706 H        29 ALA29      0.0603
    438 C            31.1943      17.0863       5.9022 C.2      29 ALA29      0.5973
    439 O            30.3949      16.2712       6.3844 O.2      29 ALA29     -0.5679
    440 N            30.8094      18.3029       5.5416 N.am     30 THR30     -0.4157
    441 H            31.5381      18.9076       5.1552 H        30 THR30      0.2719
    442 CA           29.4923      18.8871       5.8475 C.3      30 THR30     -0.0389
    443 HA           29.3617      18.8910       6.9293 H        30 THR30      0.1007
    444 CB           29.5372      20.3472       5.3775 C.3      30 THR30      0.3654
    445 HB           29.7189      20.3891       4.3027 H        30 THR30      0.0043
    446 CG2          28.2668      21.1314       5.7098 C.3      30 THR30     -0.2438
    447 HG21         28.0688      21.0732       6.7800 H        30 THR30      0.0642
    448 HG22         28.4129      22.1756       5.4321 H        30 THR30      0.0642
    449 HG23         27.4214      20.7365       5.1501 H        30 THR30      0.0642
    450 OG1          30.5627      21.0271       6.0516 O.3      30 THR30     -0.6761
    451 HG1          31.4561      20.7622       5.7663 H        30 THR30      0.4102
    452 C            28.2947      18.1347       5.2230 C.2      30 THR30      0.5973
    453 O            27.2268      17.9835       5.8358 O.2      30 THR30     -0.5679
    454 N            28.4519      17.6292       3.9955 N.am     31 TRP31     -0.4157
    455 H            29.3584      17.7430       3.5554 H        31 TRP31      0.2719
    456 CA           27.4130      16.9076       3.2309 C.3      31 TRP31     -0.0275
    457 HA           26.4456      17.3649       3.4354 H        31 TRP31      0.1123
    458 CB           27.7009      17.0857       1.7371 C.3      31 TRP31     -0.0050
    459 HB2          27.0429      16.4367       1.1581 H        31 TRP31      0.0339
    460 HB3          27.4595      18.1140       1.4635 H        31 TRP31      0.0339
    461 CG           29.1146      16.8262       1.3379 C.2      31 TRP31     -0.1415
    462 CD1          30.1026      17.7526       1.3331 C.2      31 TRP31     -0.1638
    463 HD1          30.0061      18.8012       1.5959 H        31 TRP31      0.2062
    464 NE1          31.2906      17.1614       0.9803 N.pl3    31 TRP31     -0.3418
    465 HE1          32.1822      17.6694       0.9999 H        31 TRP31      0.3412
    466 CE2          31.1138      15.8214       0.7114 C.ar     31 TRP31      0.1380
    467 CZ2          31.9894      14.8142       0.3011 C.ar     31 TRP31     -0.2601
    468 HZ2          33.0326      15.0424       0.1317 H        31 TRP31      0.1572
    469 CH2          31.4908      13.5171       0.1018 C.ar     31 TRP31     -0.1134
    470 HH2          32.1569      12.7351      -0.2361 H        31 TRP31      0.1417
    471 CZ3          30.1314      13.2350       0.3353 C.ar     31 TRP31     -0.1972
    472 HZ3          29.7552      12.2362       0.1664 H        31 TRP31      0.1447
    473 CE3          29.2553      14.2508       0.7614 C.ar     31 TRP31     -0.2387
    474 HE3          28.2077      14.0378       0.9158 H        31 TRP31      0.1700
    475 CD2          29.7295      15.5677       0.9494 C.ar     31 TRP31      0.1243
    476 C            27.2760      15.4270       3.6185 C.2      31 TRP31      0.5973
    477 O            26.3888      14.7129       3.1442 O.2      31 TRP31     -0.5679
    478 N            28.1192      14.9570       4.5280 N.am     32 CYX32     -0.4157
    479 H            28.8242      15.5772       4.9139 H        32 CYX32      0.2719
    480 CA           28.0971      13.5868       4.9775 C.3      32 CYX32      0.0429
    481 HA           27.7744      12.9400       4.1603 H        32 CYX32      0.0766
    482 CB           29.5335      13.2267       5.2852 C.3      32 CYX32     -0.0790
    483 HB2          30.1495      13.3194       4.3883 H        32 CYX32      0.0910
    484 HB3          29.9155      13.9274       6.0268 H        32 CYX32      0.0910
    485 SG           29.6908      11.5747       5.9513 S.3      32 CYX32     -0.1081
    486 C            27.1355      13.3912       6.1660 C.2      32 CYX32      0.5973
    487 O            27.4013      13.7789       7.3041 O.2      32 CYX32     -0.5679
    488 N            25.9858      12.7612       5.9073 N.am     33 GLY33     -0.4157
    489 H            25.7994      12.5204       4.9436 H        33 GLY33      0.2719
    490 CA           24.9801      12.4203       6.9273 C.3      33 GLY33     -0.0252
    491 HA2          24.6549      13.3313       7.4266 H        33 GLY33      0.0698
    492 HA3          24.1153      11.9718       6.4378 H        33 GLY33      0.0698
    493 C            25.4808      11.4396       8.0034 C.2      33 GLY33      0.5973
    494 O            25.4187      11.7749       9.1831 O.2      33 GLY33     -0.5679
    495 N            26.0216      10.2630       7.6445 N.am     34 PRO34     -0.2548
    496 CD           25.7989       9.5752       6.3868 C.3      34 PRO34      0.0192
    497 HD2          25.7448      10.2453       5.5311 H        34 PRO34      0.0391
    498 HD3          24.8889       8.9766       6.4535 H        34 PRO34      0.0391
    499 CG           27.0071       8.6680       6.2529 C.3      34 PRO34      0.0189
    500 HG2          27.8646       9.2397       5.8979 H        34 PRO34      0.0213
    501 HG3          26.8082       7.8249       5.5904 H        34 PRO34      0.0213
    502 CB           27.2438       8.2150       7.6932 C.3      34 PRO34     -0.0070
    503 HB2          28.3017       8.0103       7.8625 H        34 PRO34      0.0253
    504 HB3          26.6543       7.3193       7.8953 H        34 PRO34      0.0253
    505 CA           26.7286       9.3679       8.5660 C.3      34 PRO34     -0.0266
    506 HA           25.9992       8.9601       9.2652 H        34 PRO34      0.0641
    507 C            27.8554      10.0171       9.3974 C.2      34 PRO34      0.5896
    508 O            27.9843       9.6839      10.5718 O.2      34 PRO34     -0.5748
    509 N            28.6144      10.9795       8.8591 N.am     35 CYX35     -0.4157
    510 H            28.5219      11.1925       7.8799 H        35 CYX35      0.2719
    511 CA           29.6186      11.7417       9.6175 C.3      35 CYX35      0.0429
    512 HA           30.3155      11.0442      10.0860 H        35 CYX35      0.0766
    513 CB           30.4240      12.6729       8.6932 C.3      35 CYX35     -0.0790
    514 HB2          29.7939      13.4956       8.3538 H        35 CYX35      0.0910
    515 HB3          31.2220      13.1187       9.2937 H        35 CYX35      0.0910
    516 SG           31.2104      11.9195       7.2459 S.3      35 CYX35     -0.1081
    517 C            28.9436      12.5616      10.7311 C.2      35 CYX35      0.5973
    518 O            29.3929      12.5458      11.8736 O.2      35 CYX35     -0.5679
    519 N            27.7897      13.1946      10.4452 N.am     36 LYS36     -0.3479
    520 H            27.4726      13.1900       9.4829 H        36 LYS36      0.2747
    521 CA           26.9674      13.8664      11.4744 C.3      36 LYS36     -0.2400
    522 HA           27.6095      14.5486      12.0363 H        36 LYS36      0.1426
    523 CB           25.8133      14.6636      10.8468 C.3      36 LYS36     -0.0094
    524 HB2          25.3356      14.0772      10.0663 H        36 LYS36      0.0362
    525 HB3          25.0675      14.8765      11.6152 H        36 LYS36      0.0362
    526 CG           26.2990      16.0020      10.2832 C.3      36 LYS36      0.0187
    527 HG2          26.6827      16.6085      11.1049 H        36 LYS36      0.0103
    528 HG3          27.1168      15.8265       9.5819 H        36 LYS36      0.0103
    529 CD           25.1949      16.7918       9.5661 C.3      36 LYS36     -0.0479
    530 HD2          24.3460      16.9425      10.2352 H        36 LYS36      0.0621
    531 HD3          25.6135      17.7662       9.3051 H        36 LYS36      0.0621
    532 CE           24.7471      16.0728       8.2862 C.3      36 LYS36     -0.0143
    533 HE2          25.6390      15.6399       7.8164 H        36 LYS36      0.1135
    534 HE3          24.0770      15.2518       8.5553 H        36 LYS36      0.1135
    535 NZ           24.0974      17.0020       7.3286 N.4      36 LYS36     -0.3854
    536 HZ1          24.7707      17.7099       7.0425 H        36 LYS36      0.3400
    537 HZ2          23.8228      16.5083       6.4902 H        36 LYS36      0.3400
    538 HZ3          23.2904      17.4558       7.7359 H        36 LYS36      0.3400
    539 C            26.3995      12.8973      12.5079 C.2      36 LYS36      0.7341
    540 O            26.3756      13.2257      13.6899 O.2      36 LYS36     -0.5894
    541 N            25.9500      11.7150      12.0848 N.am     37 MET37     -0.4157
    542 H            25.9843      11.5166      11.0922 H        37 MET37      0.2719
    543 CA           25.4135      10.7017      13.0035 C.3      37 MET37     -0.0237
    544 HA           24.5971      11.1379      13.5811 H        37 MET37      0.0880
    545 CB           24.8761       9.4923      12.2251 C.3      37 MET37      0.0342
    546 HB2          25.6007       9.1994      11.4686 H        37 MET37      0.0241
    547 HB3          24.7626       8.6514      12.9112 H        37 MET37      0.0241
    548 CG           23.5137       9.7221      11.5664 C.3      37 MET37      0.0018
    549 HG2          22.7602       9.8226      12.3480 H        37 MET37      0.0440
    550 HG3          23.5369      10.6417      10.9810 H        37 MET37      0.0440
    551 SD           23.0684       8.3450      10.4709 S.3      37 MET37     -0.2737
    552 CE           21.2614       8.2925      10.6057 C.3      37 MET37     -0.0536
    553 HE1          20.8420       9.2502      10.2969 H        37 MET37      0.0684
    554 HE2          20.8717       7.5045       9.9606 H        37 MET37      0.0684
    555 HE3          20.9745       8.0864      11.6373 H        37 MET37      0.0684
    556 C            26.4536      10.2073      14.0206 C.2      37 MET37      0.5973
    557 O            26.0748       9.8397      15.1321 O.2      37 MET37     -0.5679
    558 N            27.7457      10.1809      13.6655 N.am     38 ILE38     -0.4157
    559 H            27.9966      10.4313      12.7149 H        38 ILE38      0.2719
    560 CA           28.8061       9.6485      14.5418 C.3      38 ILE38     -0.0597
    561 HA           28.3169       9.0564      15.3144 H        38 ILE38      0.0869
    562 CB           29.7131       8.6758      13.7630 C.3      38 ILE38      0.1303
    563 HB           29.0796       8.1083      13.0804 H        38 ILE38      0.0187
    564 CG2          30.7738       9.4162      12.9333 C.3      38 ILE38     -0.3204
    565 HG21         31.5492       9.8473      13.5711 H        38 ILE38      0.0882
    566 HG22         31.2434       8.7348      12.2263 H        38 ILE38      0.0882
    567 HG23         30.3133      10.2155      12.3577 H        38 ILE38      0.0882
    568 CG1          30.3732       7.6674      14.7309 C.3      38 ILE38     -0.0430
    569 HG12         31.0745       8.1721      15.3921 H        38 ILE38      0.0236
    570 HG13         29.5961       7.2102      15.3419 H        38 ILE38      0.0236
    571 CD1          31.1510       6.5492      14.0360 C.3      38 ILE38     -0.0660
    572 HD11         31.9930       6.9546      13.4768 H        38 ILE38      0.0186
    573 HD12         31.5392       5.8590      14.7852 H        38 ILE38      0.0186
    574 HD13         30.4896       6.0045      13.3649 H        38 ILE38      0.0186
    575 C            29.6152      10.7065      15.3062 C.2      38 ILE38      0.5973
    576 O            30.3937      10.3417      16.1866 O.2      38 ILE38     -0.5679
    577 N            29.4061      12.0057      15.0586 N.am     39 LYS39     -0.3479
    578 H            28.8398      12.2579      14.2579 H        39 LYS39      0.2747
    579 CA           30.1165      13.0717      15.7876 C.3      39 LYS39     -0.2400
    580 HA           31.1855      12.9690      15.5771 H        39 LYS39      0.1426
    581 CB           29.6546      14.4649      15.3267 C.3      39 LYS39     -0.0094
    582 HB2          28.6162      14.4440      14.9970 H        39 LYS39      0.0362
    583 HB3          29.7090      15.1360      16.1834 H        39 LYS39      0.0362
    584 CG           30.5066      15.0393      14.1882 C.3      39 LYS39      0.0187
    585 HG2          31.5348      14.6809      14.2640 H        39 LYS39      0.0103
    586 HG3          30.1005      14.7002      13.2356 H        39 LYS39      0.0103
    587 CD           30.5311      16.5746      14.2083 C.3      39 LYS39     -0.0479
    588 HD2          31.0161      16.9093      13.2869 H        39 LYS39      0.0621
    589 HD3          29.5157      16.9700      14.2413 H        39 LYS39      0.0621
    590 CE           31.3534      17.0748      15.4057 C.3      39 LYS39     -0.0143
    591 HE2          30.8479      16.8322      16.3419 H        39 LYS39      0.1135
    592 HE3          32.3145      16.5412      15.3849 H        39 LYS39      0.1135
    593 NZ           31.6395      18.5216      15.3218 N.4      39 LYS39     -0.3854
    594 HZ1          30.8153      19.0953      15.2983 H        39 LYS39      0.3400
    595 HZ2          32.2586      18.7911      16.0746 H        39 LYS39      0.3400
    596 HZ3          32.2088      18.6727      14.4836 H        39 LYS39      0.3400
    597 C            29.9964      12.9639      17.3170 C.2      39 LYS39      0.7341
    598 O            31.0213      13.0447      17.9898 O.2      39 LYS39     -0.5894
    599 N            28.8006      12.7706      17.9077 N.am     40 PRO40     -0.2548
    600 CD           27.4772      12.8512      17.3094 C.3      40 PRO40      0.0192
    601 HD2          27.1500      11.8554      17.0046 H        40 PRO40      0.0391
    602 HD3          27.4287      13.5334      16.4654 H        40 PRO40      0.0391
    603 CG           26.5914      13.3741      18.4319 C.3      40 PRO40      0.0189
    604 HG2          25.5441      13.1161      18.2727 H        40 PRO40      0.0213
    605 HG3          26.7168      14.4534      18.5341 H        40 PRO40      0.0213
    606 CB           27.1739      12.6620      19.6471 C.3      40 PRO40     -0.0070
    607 HB2          26.7919      11.6403      19.6856 H        40 PRO40      0.0253
    608 HB3          26.9429      13.1898      20.5728 H        40 PRO40      0.0253
    609 CA           28.6753      12.6649      19.3590 C.3      40 PRO40     -0.0266
    610 HA           29.1236      13.5499      19.8147 H        40 PRO40      0.0641
    611 C            29.3588      11.4247      19.9309 C.2      40 PRO40      0.5896
    612 O            29.9811      11.5190      20.9806 O.2      40 PRO40     -0.5748
    613 N            29.2934      10.2774      19.2491 N.am     41 PHE41     -0.4157
    614 H            28.8291      10.2611      18.3551 H        41 PHE41      0.2719
    615 CA           30.0391       9.0994      19.6955 C.3      41 PHE41     -0.0024
    616 HA           29.8299       8.9302      20.7539 H        41 PHE41      0.0978
    617 CB           29.5897       7.8696      18.9064 C.3      41 PHE41     -0.0343
    618 HB2          28.5119       7.7494      19.0226 H        41 PHE41      0.0295
    619 HB3          29.7989       8.0248      17.8470 H        41 PHE41      0.0295
    620 CG           30.2710       6.6029      19.3791 C.ar     41 PHE41      0.0118
    621 CD1          29.9227       6.0481      20.6250 C.ar     41 PHE41     -0.1256
    622 HD1          29.1878       6.5350      21.2495 H        41 PHE41      0.1330
    623 CE1          30.5716       4.8902      21.0864 C.ar     41 PHE41     -0.1704
    624 HE1          30.3312       4.4751      22.0561 H        41 PHE41      0.1430
    625 CZ           31.5689       4.2856      20.3035 C.ar     41 PHE41     -0.1072
    626 HZ           32.0769       3.3984      20.6665 H        41 PHE41      0.1297
    627 CE2          31.9217       4.8420      19.0620 C.ar     41 PHE41     -0.1704
    628 HE2          32.6938       4.3719      18.4683 H        41 PHE41      0.1430
    629 CD2          31.2815       6.0061      18.6029 C.ar     41 PHE41     -0.1256
    630 HD2          31.5749       6.4478      17.6607 H        41 PHE41      0.1330
    631 C            31.5532       9.3192      19.5783 C.2      41 PHE41      0.5973
    632 O            32.3054       8.9380      20.4676 O.2      41 PHE41     -0.5679
    633 N            32.0076       9.9981      18.5219 N.am     42 PHE42     -0.4157
    634 H            31.3651      10.2835      17.7911 H        42 PHE42      0.2719
    635 CA           33.4118      10.3758      18.3827 C.3      42 PHE42     -0.0024
    636 HA           34.0168       9.4693      18.4166 H        42 PHE42      0.0978
    637 CB           33.6278      11.0582      17.0256 C.3      42 PHE42     -0.0343
    638 HB2          33.1953      10.4395      16.2379 H        42 PHE42      0.0295
    639 HB3          33.1285      12.0254      17.0024 H        42 PHE42      0.0295
    640 CG           35.0948      11.2411      16.7226 C.ar     42 PHE42      0.0118
    641 CD1          35.8770      10.1057      16.4530 C.ar     42 PHE42     -0.1256
    642 HD1          35.4177       9.1334      16.4183 H        42 PHE42      0.1330
    643 CE1          37.2501      10.2371      16.2036 C.ar     42 PHE42     -0.1704
    644 HE1          37.8437       9.3679      15.9672 H        42 PHE42      0.1430
    645 CZ           37.8441      11.5088      16.2150 C.ar     42 PHE42     -0.1072
    646 HZ           38.8903      11.6201      15.9668 H        42 PHE42      0.1297
    647 CE2          37.0628      12.6474      16.4737 C.ar     42 PHE42     -0.1704
    648 HE2          37.5086      13.6291      16.4102 H        42 PHE42      0.1430
    649 CD2          35.6866      12.5160      16.7298 C.ar     42 PHE42     -0.1256
    650 HD2          35.0825      13.3966      16.8888 H        42 PHE42      0.1330
    651 C            33.8758      11.2732      19.5369 C.2      42 PHE42      0.5973
    652 O            34.9032      11.0165      20.1654 O.2      42 PHE42     -0.5679
    653 N            33.0752      12.2818      19.8869 N.am     43 HIE43     -0.4157
    654 H            32.2594      12.4752      19.3171 H        43 HIE43      0.2719
    655 CA           33.3594      13.1280      21.0388 C.3      43 HIE43     -0.0581
    656 HA           34.3748      13.5115      20.9331 H        43 HIE43      0.1360
    657 CB           32.4120      14.3324      21.0651 C.3      43 HIE43     -0.0074
    658 HB2          32.3464      14.7553      20.0617 H        43 HIE43      0.0367
    659 HB3          31.4134      14.0137      21.3665 H        43 HIE43      0.0367
    660 CG           32.8926      15.4194      21.9931 C.2      43 HIE43      0.1868
    661 ND1          33.4963      16.6196      21.6044 N.2      43 HIE43     -0.5432
    662 CE1          33.8004      17.2575      22.7446 C.2      43 HIE43      0.1635
    663 HE1          34.2834      18.2221      22.8069 H        43 HIE43      0.1435
    664 NE2          33.4405      16.5127      23.8016 N.pl3    43 HIE43     -0.2795
    665 HE2          33.6102      16.6910      24.7945 H        43 HIE43      0.3339
    666 CD2          32.8723      15.3574      23.3505 C.2      43 HIE43     -0.2207
    667 HD2          32.5071      14.5482      23.9724 H        43 HIE43      0.1862
    668 C            33.3349      12.3170      22.3391 C.2      43 HIE43      0.5973
    669 O            34.2939      12.4229      23.1040 O.2      43 HIE43     -0.5679
    670 N            32.3431      11.4439      22.5697 N.am     44 SER44     -0.4157
    671 H            31.5835      11.3667      21.9024 H        44 SER44      0.2719
    672 CA           32.2984      10.6201      23.7880 C.3      44 SER44     -0.0249
    673 HA           32.2642      11.3026      24.6400 H        44 SER44      0.0843
    674 CB           31.0269       9.7540      23.8476 C.3      44 SER44      0.2117
    675 HB2          30.8384       9.5067      24.8929 H        44 SER44      0.0352
    676 HB3          30.1798      10.3435      23.4926 H        44 SER44      0.0352
    677 OG           31.0905       8.5383      23.1175 O.3      44 SER44     -0.6546
    678 HG           31.8011       7.9967      23.4733 H        44 SER44      0.4275
    679 C            33.5597       9.7669      23.9522 C.2      44 SER44      0.5973
    680 O            34.0755       9.6241      25.0607 O.2      44 SER44     -0.5679
    681 N            34.1068       9.2269      22.8578 N.am     45 LEU45     -0.4157
    682 H            33.6412       9.3645      21.9633 H        45 LEU45      0.2719
    683 CA           35.3378       8.4372      22.9143 C.3      45 LEU45     -0.0518
    684 HA           35.2059       7.6422      23.6440 H        45 LEU45      0.0922
    685 CB           35.6583       7.8298      21.5476 C.3      45 LEU45     -0.1102
    686 HB2          35.5880       8.6079      20.7874 H        45 LEU45      0.0457
    687 HB3          36.6915       7.4786      21.5595 H        45 LEU45      0.0457
    688 CG           34.7634       6.6504      21.1550 C.3      45 LEU45      0.3531
    689 HG           33.7153       6.9383      21.1687 H        45 LEU45     -0.0361
    690 CD1          35.1575       6.2356      19.7401 C.3      45 LEU45     -0.4121
    691 HD11         36.2235       6.0296      19.6899 H        45 LEU45      0.1000
    692 HD12         34.6062       5.3460      19.4473 H        45 LEU45      0.1000
    693 HD13         34.9145       7.0441      19.0502 H        45 LEU45      0.1000
    694 CD2          34.9556       5.4486      22.0812 C.3      45 LEU45     -0.4121
    695 HD21         34.6225       5.6789      23.0899 H        45 LEU45      0.1000
    696 HD22         34.3523       4.6161      21.7193 H        45 LEU45      0.1000
    697 HD23         36.0044       5.1565      22.0854 H        45 LEU45      0.1000
    698 C            36.5419       9.2408      23.3892 C.2      45 LEU45      0.5973
    699 O            37.3734       8.6877      24.1070 O.2      45 LEU45     -0.5679
    700 N            36.6259      10.5252      23.0425 N.am     46 SER46     -0.4157
    701 H            35.8954      10.9195      22.4606 H        46 SER46      0.2719
    702 CA           37.7381      11.3711      23.4830 C.3      46 SER46     -0.0249
    703 HA           38.6542      10.8290      23.2920 H        46 SER46      0.0843
    704 CB           37.7830      12.6553      22.6503 C.3      46 SER46      0.2117
    705 HB2          38.7520      13.1299      22.8048 H        46 SER46      0.0352
    706 HB3          37.7089      12.3868      21.5947 H        46 SER46      0.0352
    707 OG           36.7723      13.6015      22.9522 O.3      46 SER46     -0.6546
    708 HG           35.9051      13.1493      23.0081 H        46 SER46      0.4275
    709 C            37.7498      11.6445      24.9869 C.2      46 SER46      0.5973
    710 O            38.8005      11.9399      25.5565 O.2      46 SER46     -0.5679
    711 N            36.5987      11.5256      25.6379 N.am     47 GLU47     -0.5163
    712 H            35.7570      11.3374      25.1074 H        47 GLU47      0.2936
    713 CA           36.4789      11.6738      27.0872 C.3      47 GLU47      0.0397
    714 HA           37.2453      12.3455      27.4752 H        47 GLU47      0.1105
    715 CB           35.1156      12.2474      27.4089 C.3      47 GLU47      0.0560
    716 HB2          34.3416      11.6316      26.9470 H        47 GLU47     -0.0173
    717 HB3          34.9782      12.2477      28.4919 H        47 GLU47     -0.0173
    718 CG           35.0248      13.6800      26.8912 C.3      47 GLU47      0.0136
    719 HG2          35.7451      14.3041      27.4266 H        47 GLU47     -0.0425
    720 HG3          35.2678      13.7166      25.8264 H        47 GLU47     -0.0425
    721 CD           33.6191      14.2283      27.0882 C.2      47 GLU47      0.8054
    722 OE1          32.8656      13.6645      27.9107 O.co2    47 GLU47     -0.8188
    723 OE2          33.3097      15.2243      26.3992 O.co2    47 GLU47     -0.8188
    724 C            36.6212      10.3535      27.8141 C.2      47 GLU47      0.5366
    725 O            37.1173      10.3076      28.9359 O.2      47 GLU47     -0.5819
    726 N            36.2129       9.2669      27.1614 N.am     48 LYS48     -0.3479
    727 H            35.7185       9.3968      26.2847 H        48 LYS48      0.2747
    728 CA           36.4267       7.9269      27.6763 C.3      48 LYS48     -0.2400
    729 HA           36.0914       7.8942      28.7143 H        48 LYS48      0.1426
    730 CB           35.5792       6.9722      26.8370 C.3      48 LYS48     -0.0094
    731 HB2          34.5332       7.2767      26.9144 H        48 LYS48      0.0362
    732 HB3          35.8812       7.0281      25.7907 H        48 LYS48      0.0362
    733 CG           35.7252       5.5345      27.3237 C.3      48 LYS48      0.0187
    734 HG2          36.7315       5.1751      27.1026 H        48 LYS48      0.0103
    735 HG3          35.5647       5.5010      28.4028 H        48 LYS48      0.0103
    736 CD           34.6993       4.6347      26.6401 C.3      48 LYS48     -0.0479
    737 HD2          33.6900       4.9519      26.9068 H        48 LYS48      0.0621
    738 HD3          34.8267       4.6796      25.5566 H        48 LYS48      0.0621
    739 CE           34.9616       3.2174      27.1398 C.3      48 LYS48     -0.0143
    740 HE2          35.9881       2.9426      26.8711 H        48 LYS48      0.1135
    741 HE3          34.8722       3.1961      28.2296 H        48 LYS48      0.1135
    742 NZ           34.0218       2.2631      26.5218 N.4      48 LYS48     -0.3854
    743 HZ1          34.1532       2.2879      25.5030 H        48 LYS48      0.3400
    744 HZ2          34.2238       1.3141      26.7970 H        48 LYS48      0.3400
    745 HZ3          33.0589       2.4969      26.7022 H        48 LYS48      0.3400
    746 C            37.9181       7.5905      27.6850 C.2      48 LYS48      0.7341
    747 O            38.4366       7.1368      28.7013 O.2      48 LYS48     -0.5894
    748 N            38.6180       7.8194      26.5719 N.am     49 TYR49     -0.4157
    749 H            38.1324       8.2294      25.7810 H        49 TYR49      0.2719
    750 CA           40.0469       7.5208      26.4372 C.3      49 TYR49     -0.0014
    751 HA           40.3522       6.8875      27.2706 H        49 TYR49      0.0876
    752 CB           40.3463       6.7193      25.1576 C.3      49 TYR49     -0.0152
    753 HB2          40.0787       7.3280      24.2929 H        49 TYR49      0.0295
    754 HB3          41.4208       6.5443      25.1066 H        49 TYR49      0.0295
    755 CG           39.6407       5.3837      25.0263 C.ar     49 TYR49     -0.0011
    756 CD1          38.3327       5.3560      24.5105 C.ar     49 TYR49     -0.1906
    757 HD1          37.8493       6.2773      24.2208 H        49 TYR49      0.1699
    758 CE1          37.6469       4.1388      24.3754 C.ar     49 TYR49     -0.2341
    759 HE1          36.6350       4.1211      24.0014 H        49 TYR49      0.1656
    760 CZ           38.2757       2.9336      24.7359 C.ar     49 TYR49      0.3226
    761 OH           37.5555       1.7822      24.6523 O.3      49 TYR49     -0.5579
    762 HH           36.6523       1.9494      24.3299 H        49 TYR49      0.3992
    763 CE2          39.6012       2.9487      25.2251 C.ar     49 TYR49     -0.2341
    764 HE2          40.0721       2.0118      25.4897 H        49 TYR49      0.1656
    765 CD2          40.2843       4.1761      25.3728 C.ar     49 TYR49     -0.1906
    766 HD2          41.2983       4.1819      25.7451 H        49 TYR49      0.1699
    767 C            40.9020       8.7906      26.4967 C.2      49 TYR49      0.5973
    768 O            41.2991       9.3529      25.4801 O.2      49 TYR49     -0.5679
    769 N            41.3153       9.1656      27.7028 N.am     50 SER50     -0.4157
    770 H            40.8147       8.8025      28.5075 H        50 SER50      0.2719
    771 CA           42.2542      10.2716      27.9584 C.3      50 SER50     -0.0249
    772 HA           41.8526      11.1799      27.5061 H        50 SER50      0.0843
    773 CB           42.3550      10.4785      29.4775 C.3      50 SER50      0.2117
    774 HB2          43.0009       9.7123      29.9085 H        50 SER50      0.0352
    775 HB3          42.7821      11.4612      29.6836 H        50 SER50      0.0352
    776 OG           41.0754      10.3734      30.0741 O.3      50 SER50     -0.6546
    777 HG           41.1166      10.5460      31.0190 H        50 SER50      0.4275
    778 C            43.6692      10.0304      27.3969 C.2      50 SER50      0.5973
    779 O            44.4280      10.9642      27.1208 O.2      50 SER50     -0.5679
    780 N            44.0620       8.7614      27.2581 N.am     51 ASN51     -0.4157
    781 H            43.4301       8.0480      27.5807 H        51 ASN51      0.2719
    782 CA           45.3709       8.3689      26.7213 C.3      51 ASN51      0.0143
    783 HA           46.0542       9.1953      26.9136 H        51 ASN51      0.1048
    784 CB           45.9411       7.1990      27.5383 C.3      51 ASN51     -0.2041
    785 HB2          47.0192       7.1735      27.3745 H        51 ASN51      0.0797
    786 HB3          45.7823       7.3818      28.5998 H        51 ASN51      0.0797
    787 CG           45.4334       5.7990      27.2246 C.2      51 ASN51      0.7130
    788 OD1          46.2014       4.8637      27.2280 O.2      51 ASN51     -0.5931
    789 ND2          44.1636       5.5653      26.9714 N.am     51 ASN51     -0.9191
    790 HD21         43.9805       4.5994      26.7479 H        51 ASN51      0.4196
    791 HD22         43.4994       6.2912      26.8361 H        51 ASN51      0.4196
    792 C            45.4384       8.1886      25.1855 C.2      51 ASN51      0.5973
    793 O            46.4302       7.6883      24.6669 O.2      51 ASN51     -0.5679
    794 N            44.4209       8.6412      24.4507 N.am     52 VAL52     -0.4157
    795 H            43.6439       9.0873      24.9223 H        52 VAL52      0.2719
    796 CA           44.3658       8.6450      22.9793 C.3      52 VAL52     -0.0875
    797 HA           45.3256       8.3359      22.5640 H        52 VAL52      0.0969
    798 CB           43.2872       7.6629      22.4790 C.3      52 VAL52      0.2985
    799 HB           42.3286       7.9544      22.8989 H        52 VAL52     -0.0297
    800 CG1          43.1651       7.6476      20.9515 C.3      52 VAL52     -0.3192
    801 HG11         44.1236       7.4329      20.4893 H        52 VAL52      0.0791
    802 HG12         42.4429       6.8880      20.6494 H        52 VAL52      0.0791
    803 HG13         42.7988       8.6088      20.5924 H        52 VAL52      0.0791
    804 CG2          43.5655       6.2322      22.9480 C.3      52 VAL52     -0.3192
    805 HG21         43.5571       6.1731      24.0340 H        52 VAL52      0.0791
    806 HG22         42.8020       5.5553      22.5648 H        52 VAL52      0.0791
    807 HG23         44.5440       5.9191      22.5887 H        52 VAL52      0.0791
    808 C            44.0910      10.0835      22.5381 C.2      52 VAL52      0.5973
    809 O            43.4347      10.8344      23.2560 O.2      52 VAL52     -0.5679
    810 N            44.6271      10.5305      21.4066 N.am     53 ILE53     -0.4157
    811 H            45.1492       9.8731      20.8316 H        53 ILE53      0.2719
    812 CA           44.4222      11.8899      20.8890 C.3      53 ILE53     -0.0597
    813 HA           44.0292      12.5311      21.6764 H        53 ILE53      0.0869
    814 CB           45.7595      12.4970      20.3981 C.3      53 ILE53      0.1303
    815 HB           46.0810      11.8949      19.5484 H        53 ILE53      0.0187
    816 CG2          45.5300      13.9310      19.8952 C.3      53 ILE53     -0.3204
    817 HG21         45.1712      14.5665      20.7026 H        53 ILE53      0.0882
    818 HG22         46.4595      14.3280      19.4826 H        53 ILE53      0.0882
    819 HG23         44.7819      13.9234      19.1124 H        53 ILE53      0.0882
    820 CG1          46.9313      12.4682      21.4156 C.3      53 ILE53     -0.0430
    821 HG12         46.9178      11.5339      21.9749 H        53 ILE53      0.0236
    822 HG13         47.8587      12.4662      20.8415 H        53 ILE53      0.0236
    823 CD1          47.0292      13.6395      22.4075 C.3      53 ILE53     -0.0660
    824 HD11         46.0965      13.7288      22.9653 H        53 ILE53      0.0186
    825 HD12         47.8437      13.4591      23.1060 H        53 ILE53      0.0186
    826 HD13         47.2389      14.5711      21.8820 H        53 ILE53      0.0186
    827 C            43.3828      11.8000      19.7647 C.2      53 ILE53      0.5973
    828 O            43.5397      10.9682      18.8780 O.2      53 ILE53     -0.5679
    829 N            42.3578      12.6532      19.7646 N.am     54 PHE54     -0.4157
    830 H            42.2775      13.3344      20.4999 H        54 PHE54      0.2719
    831 CA           41.2882      12.6273      18.7615 C.3      54 PHE54     -0.0024
    832 HA           41.4590      11.8217      18.0456 H        54 PHE54      0.0978
    833 CB           39.9327      12.3547      19.4256 C.3      54 PHE54     -0.0343
    834 HB2          39.7351      13.1266      20.1708 H        54 PHE54      0.0295
    835 HB3          39.1561      12.4324      18.6646 H        54 PHE54      0.0295
    836 CG           39.8274      10.9924      20.0867 C.ar     54 PHE54      0.0118
    837 CD1          40.3848      10.7772      21.3608 C.ar     54 PHE54     -0.1256
    838 HD1          40.8881      11.5748      21.8852 H        54 PHE54      0.1330
    839 CE1          40.2723       9.5225      21.9787 C.ar     54 PHE54     -0.1704
    840 HE1          40.6661       9.3846      22.9753 H        54 PHE54      0.1430
    841 CZ           39.6073       8.4712      21.3285 C.ar     54 PHE54     -0.1072
    842 HZ           39.5025       7.5133      21.8187 H        54 PHE54      0.1297
    843 CE2          39.0567       8.6787      20.0527 C.ar     54 PHE54     -0.1704
    844 HE2          38.5248       7.8821      19.5551 H        54 PHE54      0.1430
    845 CD2          39.1647       9.9364      19.4348 C.ar     54 PHE54     -0.1256
    846 HD2          38.7201      10.0964      18.4640 H        54 PHE54      0.1330
    847 C            41.2933      13.9458      17.9972 C.2      54 PHE54      0.5973
    848 O            41.2020      15.0174      18.6052 O.2      54 PHE54     -0.5679
    849 N            41.4715      13.8545      16.6853 N.am     55 LEU55     -0.4157
    850 H            41.4840      12.9239      16.2738 H        55 LEU55      0.2719
    851 CA           41.5375      14.9635      15.7376 C.3      55 LEU55     -0.0518
    852 HA           41.5235      15.9235      16.2507 H        55 LEU55      0.0922
    853 CB           42.8204      14.8316      14.8966 C.3      55 LEU55     -0.1102
    854 HB2          43.0158      13.7687      14.7445 H        55 LEU55      0.0457
    855 HB3          42.6211      15.2572      13.9113 H        55 LEU55      0.0457
    856 CG           44.0987      15.5185      15.3941 C.3      55 LEU55      0.3531
    857 HG           44.0143      16.5903      15.2358 H        55 LEU55     -0.0361
    858 CD1          44.3935      15.2912      16.8671 C.3      55 LEU55     -0.4121
    859 HD11         44.4606      14.2154      17.0186 H        55 LEU55      0.1000
    860 HD12         45.3370      15.7636      17.1316 H        55 LEU55      0.1000
    861 HD13         43.5883      15.6886      17.4764 H        55 LEU55      0.1000
    862 CD2          45.2750      14.9720      14.5782 C.3      55 LEU55     -0.4121
    863 HD21         45.1036      15.1635      13.5180 H        55 LEU55      0.1000
    864 HD22         46.2024      15.4621      14.8751 H        55 LEU55      0.1000
    865 HD23         45.3686      13.9002      14.7265 H        55 LEU55      0.1000
    866 C            40.3261      14.8939      14.8093 C.2      55 LEU55      0.5973
    867 O            39.8618      13.8018      14.4905 O.2      55 LEU55     -0.5679
    868 N            39.8807      16.0403      14.3181 N.am     56 GLU56     -0.5163
    869 H            40.2975      16.9161      14.6143 H        56 GLU56      0.2936
    870 CA           38.8981      16.1243      13.2411 C.3      56 GLU56      0.0397
    871 HA           38.7217      15.1302      12.8264 H        56 GLU56      0.1105
    872 CB           37.5516      16.6378      13.7844 C.3      56 GLU56      0.0560
    873 HB2          37.3185      16.1301      14.7212 H        56 GLU56     -0.0173
    874 HB3          37.6268      17.7091      13.9766 H        56 GLU56     -0.0173
    875 CG           36.4169      16.3588      12.7878 C.3      56 GLU56      0.0136
    876 HG2          36.7662      16.6051      11.7836 H        56 GLU56     -0.0425
    877 HG3          36.1982      15.2898      12.8016 H        56 GLU56     -0.0425
    878 CD           35.1175      17.1462      13.0537 C.2      56 GLU56      0.8054
    879 OE1          34.6557      17.2459      14.2249 O.co2    56 GLU56     -0.8188
    880 OE2          34.5176      17.6045      12.0577 O.co2    56 GLU56     -0.8188
    881 C            39.4786      17.0037      12.1292 C.2      56 GLU56      0.5366
    882 O            40.0550      18.0600      12.4065 O.2      56 GLU56     -0.5819
    883 N            39.3911      16.5219      10.8940 N.am     57 VAL57     -0.4157
    884 H            38.8856      15.6465      10.7648 H        57 VAL57      0.2719
    885 CA           39.7493      17.2427       9.6737 C.3      57 VAL57     -0.0875
    886 HA           40.0965      18.2507       9.9096 H        57 VAL57      0.0969
    887 CB           40.8358      16.4938       8.8689 C.3      57 VAL57      0.2985
    888 HB           40.4949      15.4817       8.6503 H        57 VAL57     -0.0297
    889 CG1          41.1283      17.2151       7.5472 C.3      57 VAL57     -0.3192
    890 HG11         41.3512      18.2591       7.7642 H        57 VAL57      0.0791
    891 HG12         41.9762      16.7640       7.0390 H        57 VAL57      0.0791
    892 HG13         40.2607      17.1684       6.8882 H        57 VAL57      0.0791
    893 CG2          42.1632      16.3897       9.6285 C.3      57 VAL57     -0.3192
    894 HG21         41.9964      15.9131      10.5931 H        57 VAL57      0.0791
    895 HG22         42.8684      15.7899       9.0538 H        57 VAL57      0.0791
    896 HG23         42.5694      17.3872       9.7838 H        57 VAL57      0.0791
    897 C            38.4730      17.3360       8.8542 C.2      57 VAL57      0.5973
    898 O            37.9451      16.2961       8.4518 O.2      57 VAL57     -0.5679
    899 N            37.9982      18.5449       8.5730 N.am     58 ASP58     -0.5163
    900 H            38.4339      19.3794       8.9454 H        58 ASP58      0.2936
    901 CA           36.9682      18.7334       7.5553 C.3      58 ASP58      0.0381
    902 HA           36.3074      17.8695       7.5504 H        58 ASP58      0.0880
    903 CB           36.0860      19.9385       7.9159 C.3      58 ASP58     -0.0303
    904 HB2          35.7548      19.8377       8.9516 H        58 ASP58     -0.0122
    905 HB3          36.6834      20.8430       7.8345 H        58 ASP58     -0.0122
    906 CG           34.8540      20.0593       7.0072 C.2      58 ASP58      0.7994
    907 OD1          35.0561      20.0410       5.7721 O.co2    58 ASP58     -0.8014
    908 OD2          33.7072      20.0424       7.5236 O.co2    58 ASP58     -0.8014
    909 C            37.6798      18.8180       6.1919 C.2      58 ASP58      0.5366
    910 O            38.5446      19.6718       5.9609 O.2      58 ASP58     -0.5819
    911 N            37.4193      17.8476       5.3095 N.am     59 VAL59     -0.4157
    912 H            36.6786      17.1931       5.5483 H        59 VAL59      0.2719
    913 CA           38.1105      17.7232       4.0116 C.3      59 VAL59     -0.0875
    914 HA           39.1805      17.6688       4.2040 H        59 VAL59      0.0969
    915 CB           37.6809      16.4537       3.2556 C.3      59 VAL59      0.2985
    916 HB           38.2309      16.4207       2.3143 H        59 VAL59     -0.0297
    917 CG1          38.0872      15.2096       4.0484 C.3      59 VAL59     -0.3192
    918 HG11         37.4685      15.1093       4.9423 H        59 VAL59      0.0791
    919 HG12         37.9696      14.3343       3.4164 H        59 VAL59      0.0791
    920 HG13         39.1327      15.2924       4.3375 H        59 VAL59      0.0791
    921 CG2          36.1861      16.4097       2.9202 C.3      59 VAL59     -0.3192
    922 HG21         35.9476      17.1626       2.1673 H        59 VAL59      0.0791
    923 HG22         35.9101      15.4280       2.5404 H        59 VAL59      0.0791
    924 HG23         35.6087      16.6329       3.8129 H        59 VAL59      0.0791
    925 C            37.8970      18.9390       3.1175 C.2      59 VAL59      0.5973
    926 O            38.7683      19.2523       2.3052 O.2      59 VAL59     -0.5679
    927 N            36.7601      19.6136       3.2777 N.am     60 ASP60     -0.5163
    928 H            36.1633      19.3841       4.0732 H        60 ASP60      0.2936
    929 CA           36.4316      20.8486       2.5880 C.3      60 ASP60      0.0381
    930 HA           36.5738      20.6792       1.5228 H        60 ASP60      0.0880
    931 CB           34.9351      21.1987       2.8014 C.3      60 ASP60     -0.0303
    932 HB2          34.7966      21.5700       3.8156 H        60 ASP60     -0.0122
    933 HB3          34.6954      22.0306       2.1373 H        60 ASP60     -0.0122
    934 CG           33.9049      20.0662       2.5269 C.2      60 ASP60      0.7994
    935 OD1          33.9256      19.4918       1.4078 O.co2    60 ASP60     -0.8014
    936 OD2          32.9720      19.8316       3.3379 O.co2    60 ASP60     -0.8014
    937 C            37.3891      21.9918       3.0156 C.2      60 ASP60      0.5366
    938 O            37.8557      22.7168       2.1341 O.2      60 ASP60     -0.5819
    939 N            37.7661      22.1313       4.2982 N.am     61 ASP61     -0.5163
    940 H            37.3033      21.5657       5.0047 H        61 ASP61      0.2936
    941 CA           38.7450      23.1527       4.7458 C.3      61 ASP61      0.0381
    942 HA           38.5159      24.1025       4.2624 H        61 ASP61      0.0880
    943 CB           38.7212      23.3742       6.2670 C.3      61 ASP61     -0.0303
    944 HB2          39.0877      22.4708       6.7601 H        61 ASP61     -0.0122
    945 HB3          39.4129      24.1816       6.5083 H        61 ASP61     -0.0122
    946 CG           37.3608      23.7242       6.8583 C.2      61 ASP61      0.7994
    947 OD1          36.5639      24.3950       6.1582 O.co2    61 ASP61     -0.8014
    948 OD2          37.1279      23.3152       8.0117 O.co2    61 ASP61     -0.8014
    949 C            40.1866      22.7696       4.4137 C.2      61 ASP61      0.5366
    950 O            40.9937      23.5884       3.9646 O.2      61 ASP61     -0.5819
    951 N            40.5275      21.5011       4.6481 N.am     62 CYS62     -0.4157
    952 H            39.8042      20.9019       5.0482 H        62 CYS62      0.2719
    953 CA           41.8800      20.9794       4.5115 C.3      62 CYS62      0.0213
    954 HA           42.5698      21.8106       4.3685 H        62 CYS62      0.1124
    955 CB           42.2823      20.2603       5.8036 C.3      62 CYS62     -0.1231
    956 HB2          41.4906      19.5542       6.0595 H        62 CYS62      0.1112
    957 HB3          43.2058      19.7163       5.6362 H        62 CYS62      0.1112
    958 SG           42.5591      21.3873       7.1956 S.3      62 CYS62     -0.3119
    959 HG           41.2769      21.7585       7.3857 H        62 CYS62      0.1933
    960 C            42.0137      20.0711       3.2846 C.2      62 CYS62      0.5973
    961 O            42.4918      18.9388       3.4017 O.2      62 CYS62     -0.5679
    962 N            41.6717      20.5714       2.0946 N.am     63 GLN63     -0.4157
    963 H            41.1797      21.4572       2.0862 H        63 GLN63      0.2719
    964 CA           41.7592      19.7982       0.8442 C.3      63 GLN63     -0.0031
    965 HA           41.0876      18.9436       0.9368 H        63 GLN63      0.0850
    966 CB           41.2643      20.6574      -0.3358 C.3      63 GLN63     -0.0036
    967 HB2          41.8607      21.5679      -0.4138 H        63 GLN63      0.0171
    968 HB3          41.3737      20.0833      -1.2581 H        63 GLN63      0.0171
    969 CG           39.7817      21.0195      -0.1524 C.3      63 GLN63     -0.0645
    970 HG2          39.2324      20.1031       0.0510 H        63 GLN63      0.0352
    971 HG3          39.6752      21.6831       0.7034 H        63 GLN63      0.0352
    972 CD           39.0875      21.6654      -1.3454 C.2      63 GLN63      0.6951
    973 OE1          39.6630      22.0166      -2.3651 O.2      63 GLN63     -0.6086
    974 NE2          37.7880      21.8356      -1.2535 N.am     63 GLN63     -0.9407
    975 HE21         37.3205      22.3106      -1.9974 H        63 GLN63      0.4251
    976 HE22         37.3569      21.6889      -0.3511 H        63 GLN63      0.4251
    977 C            43.1663      19.2280       0.5568 C.2      63 GLN63      0.5973
    978 O            43.2812      18.1435      -0.0171 O.2      63 GLN63     -0.5679
    979 N            44.2331      19.9158       0.9853 N.am     64 ASP64     -0.5163
    980 H            44.0599      20.8093       1.4155 H        64 ASP64      0.2936
    981 CA           45.6338      19.4659       0.8693 C.3      64 ASP64      0.0381
    982 HA           45.8609      19.2199      -0.1707 H        64 ASP64      0.0880
    983 CB           46.5495      20.6327       1.3077 C.3      64 ASP64     -0.0303
    984 HB2          46.2670      21.5176       0.7346 H        64 ASP64     -0.0122
    985 HB3          46.3629      20.8564       2.3599 H        64 ASP64     -0.0122
    986 CG           48.0579      20.4171       1.1080 C.2      64 ASP64      0.7994
    987 OD1          48.4501      19.4359       0.4636 O.co2    64 ASP64     -0.8014
    988 OD2          48.8378      21.2422       1.6369 O.co2    64 ASP64     -0.8014
    989 C            45.8646      18.1997       1.7093 C.2      64 ASP64      0.5366
    990 O            46.1521      17.1250       1.1912 O.2      64 ASP64     -0.5819
    991 N            45.5890      18.2959       3.0154 N.am     65 VAL65     -0.4157
    992 H            45.2319      19.1779       3.3447 H        65 VAL65      0.2719
    993 CA           45.7122      17.1901       3.9773 C.3      65 VAL65     -0.0875
    994 HA           46.7422      16.8342       3.9575 H        65 VAL65      0.0969
    995 CB           45.3837      17.6922       5.4038 C.3      65 VAL65      0.2985
    996 HB           44.3252      17.9375       5.4468 H        65 VAL65     -0.0297
    997 CG1          45.6641      16.6493       6.4895 C.3      65 VAL65     -0.3192
    998 HG11         46.7165      16.3667       6.4809 H        65 VAL65      0.0791
    999 HG12         45.4035      17.0458       7.4711 H        65 VAL65      0.0791
   1000 HG13         45.0654      15.7561       6.3104 H        65 VAL65      0.0791
   1001 CG2          46.1963      18.9400       5.7812 C.3      65 VAL65     -0.3192
   1002 HG21         45.9666      19.7703       5.1155 H        65 VAL65      0.0791
   1003 HG22         45.9449      19.2492       6.7963 H        65 VAL65      0.0791
   1004 HG23         47.2524      18.7066       5.7208 H        65 VAL65      0.0791
   1005 C            44.8191      16.0094       3.5571 C.2      65 VAL65      0.5973
   1006 O            45.2467      14.8594       3.6332 O.2      65 VAL65     -0.5679
   1007 N            43.6115      16.2865       3.0438 N.am     66 ALA66     -0.4157
   1008 H            43.3109      17.2556       3.0236 H        66 ALA66      0.2719
   1009 CA           42.6908      15.2900       2.4961 C.3      66 ALA66      0.0337
   1010 HA           42.4865      14.5488       3.2702 H        66 ALA66      0.0823
   1011 CB           41.3718      15.9911       2.1390 C.3      66 ALA66     -0.1825
   1012 HB1          41.5276      16.6942       1.3223 H        66 ALA66      0.0603
   1013 HB2          40.6366      15.2480       1.8275 H        66 ALA66      0.0603
   1014 HB3          40.9879      16.5322       3.0051 H        66 ALA66      0.0603
   1015 C            43.2672      14.5367       1.2784 C.2      66 ALA66      0.5973
   1016 O            43.1805      13.3069       1.2373 O.2      66 ALA66     -0.5679
   1017 N            43.8720      15.2463       0.3150 N.am     67 SER67     -0.4157
   1018 H            43.9419      16.2501       0.4294 H        67 SER67      0.2719
   1019 CA           44.5543      14.6355      -0.8394 C.3      67 SER67     -0.0249
   1020 HA           43.8623      13.9592      -1.3400 H        67 SER67      0.0843
   1021 CB           44.9976      15.6978      -1.8574 C.3      67 SER67      0.2117
   1022 HB2          45.7413      16.3547      -1.4010 H        67 SER67      0.0352
   1023 HB3          45.4534      15.2010      -2.7153 H        67 SER67      0.0352
   1024 OG           43.8971      16.4753      -2.3015 O.3      67 SER67     -0.6546
   1025 HG           43.6514      17.0667      -1.5703 H        67 SER67      0.4275
   1026 C            45.7758      13.8160      -0.4049 C.2      67 SER67      0.5973
   1027 O            45.9428      12.6894      -0.8603 O.2      67 SER67     -0.5679
   1028 N            46.5850      14.3338       0.5217 N.am     68 GLU68     -0.5163
   1029 H            46.4186      15.2933       0.8173 H        68 GLU68      0.2936
   1030 CA           47.8112      13.6837       1.0114 C.3      68 GLU68      0.0397
   1031 HA           48.4674      13.4834       0.1606 H        68 GLU68      0.1105
   1032 CB           48.5130      14.6337       2.0037 C.3      68 GLU68      0.0560
   1033 HB2          48.0338      15.6111       2.0225 H        68 GLU68     -0.0173
   1034 HB3          48.4437      14.2344       3.0164 H        68 GLU68     -0.0173
   1035 CG           49.9885      14.8240       1.6698 C.3      68 GLU68      0.0136
   1036 HG2          50.4843      15.2523       2.5467 H        68 GLU68     -0.0425
   1037 HG3          50.4519      13.8532       1.4783 H        68 GLU68     -0.0425
   1038 CD           50.1861      15.7682       0.4828 C.2      68 GLU68      0.8054
   1039 OE1          50.1300      16.9859       0.7426 O.co2    68 GLU68     -0.8188
   1040 OE2          50.5734      15.2978      -0.6018 O.co2    68 GLU68     -0.8188
   1041 C            47.5480      12.3502       1.7250 C.2      68 GLU68      0.5366
   1042 O            48.2425      11.3563       1.5248 O.2      68 GLU68     -0.5819
   1043 N            46.5339      12.3295       2.5912 N.am     69 CYS69     -0.4157
   1044 H            46.0481      13.1984       2.7875 H        69 CYS69      0.2719
   1045 CA           46.1170      11.1355       3.3199 C.3      69 CYS69      0.0213
   1046 HA           47.0029      10.5740       3.6181 H        69 CYS69      0.1124
   1047 CB           45.3852      11.6000       4.5809 C.3      69 CYS69     -0.1231
   1048 HB2          44.5371      12.2289       4.3012 H        69 CYS69      0.1112
   1049 HB3          45.0103      10.7346       5.1203 H        69 CYS69      0.1112
   1050 SG           46.5129      12.5438       5.6531 S.3      69 CYS69     -0.3119
   1051 HG           45.6944      12.5647       6.7068 H        69 CYS69      0.1933
   1052 C            45.2606      10.1875       2.4645 C.2      69 CYS69      0.5973
   1053 O            44.8796       9.1148       2.9377 O.2      69 CYS69     -0.5679
   1054 N            44.9662      10.5901       1.2249 N.am     70 GLU70     -0.5163
   1055 H            45.3720      11.4649       0.9118 H        70 GLU70      0.2936
   1056 CA           44.2973       9.7904       0.2093 C.3      70 GLU70      0.0397
   1057 HA           44.1289      10.4497      -0.6433 H        70 GLU70      0.1105
   1058 CB           45.2408       8.6784      -0.2475 C.3      70 GLU70      0.0560
   1059 HB2          45.5826       8.0923       0.6061 H        70 GLU70     -0.0173
   1060 HB3          44.7256       8.0099      -0.9157 H        70 GLU70     -0.0173
   1061 CG           46.4353       9.2643      -0.9999 C.3      70 GLU70      0.0136
   1062 HG2          46.0681       9.9631      -1.7558 H        70 GLU70     -0.0425
   1063 HG3          47.0835       9.8021      -0.3089 H        70 GLU70     -0.0425
   1064 CD           47.2241       8.1516      -1.6789 C.2      70 GLU70      0.8054
   1065 OE1          47.5209       7.1469      -0.9924 O.co2    70 GLU70     -0.8188
   1066 OE2          47.3954       8.2330      -2.9148 O.co2    70 GLU70     -0.8188
   1067 C            42.9148       9.3101       0.6375 C.2      70 GLU70      0.5366
   1068 O            42.5354       8.1505       0.4461 O.2      70 GLU70     -0.5819
   1069 N            42.1449      10.2450       1.1847 N.am     71 VAL71     -0.4157
   1070 H            42.5363      11.1787       1.2850 H        71 VAL71      0.2719
   1071 CA           40.7869      10.0174       1.6675 C.3      71 VAL71     -0.0875
   1072 HA           40.7942       9.1509       2.3301 H        71 VAL71      0.0969
   1073 CB           40.3422      11.2437       2.4779 C.3      71 VAL71      0.2985
   1074 HB           40.4731      12.1426       1.8734 H        71 VAL71     -0.0297
   1075 CG1          38.8781      11.1792       2.9170 C.3      71 VAL71     -0.3192
   1076 HG11         38.6925      10.2663       3.4847 H        71 VAL71      0.0791
   1077 HG12         38.6544      12.0374       3.5499 H        71 VAL71      0.0791
   1078 HG13         38.2210      11.2128       2.0477 H        71 VAL71      0.0791
   1079 CG2          41.2106      11.3695       3.7344 C.3      71 VAL71     -0.3192
   1080 HG21         42.2636      11.4648       3.4705 H        71 VAL71      0.0791
   1081 HG22         40.9231      12.2692       4.2718 H        71 VAL71      0.0791
   1082 HG23         41.0806      10.5009       4.3816 H        71 VAL71      0.0791
   1083 C            39.8658       9.7216       0.4841 C.2      71 VAL71      0.5973
   1084 O            39.8844      10.4378      -0.5150 O.2      71 VAL71     -0.5679
   1085 N            39.0883       8.6357       0.5761 N.am     72 LYS72     -0.3479
   1086 H            39.1883       8.0809       1.4156 H        72 LYS72      0.2747
   1087 CA           38.1617       8.1799      -0.4838 C.3      72 LYS72     -0.2400
   1088 HA           38.2966       8.7874      -1.3812 H        72 LYS72      0.1426
   1089 CB           38.4143       6.6927      -0.8355 C.3      72 LYS72     -0.0094
   1090 HB2          38.7630       6.1532       0.0477 H        72 LYS72      0.0362
   1091 HB3          37.4650       6.2401      -1.1305 H        72 LYS72      0.0362
   1092 CG           39.3825       6.4477      -2.0037 C.3      72 LYS72      0.0187
   1093 HG2          39.3906       5.3824      -2.2372 H        72 LYS72      0.0103
   1094 HG3          39.0259       6.9893      -2.8807 H        72 LYS72      0.0103
   1095 CD           40.8081       6.8906      -1.6799 C.3      72 LYS72     -0.0479
   1096 HD2          40.7913       7.9455      -1.4146 H        72 LYS72      0.0621
   1097 HD3          41.1731       6.3120      -0.8288 H        72 LYS72      0.0621
   1098 CE           41.7653       6.7301      -2.8612 C.3      72 LYS72     -0.0143
   1099 HE2          41.7883       5.6768      -3.1536 H        72 LYS72      0.1135
   1100 HE3          41.3970       7.3219      -3.7037 H        72 LYS72      0.1135
   1101 NZ           43.1218       7.1813      -2.4745 N.4      72 LYS72     -0.3854
   1102 HZ1          43.4127       6.7540      -1.5990 H        72 LYS72      0.3400
   1103 HZ2          43.8294       6.9870      -3.1732 H        72 LYS72      0.3400
   1104 HZ3          43.1330       8.1767      -2.2908 H        72 LYS72      0.3400
   1105 C            36.7016       8.3697      -0.0912 C.2      72 LYS72      0.7341
   1106 O            35.9238       8.9930      -0.8067 O.2      72 LYS72     -0.5894
   1107 N            36.3304       7.7852       1.0413 N.am     73 CYS73     -0.4157
   1108 H            37.0416       7.3654       1.6180 H        73 CYS73      0.2719
   1109 CA           34.9600       7.7492       1.5247 C.3      73 CYS73      0.0213
   1110 HA           34.2845       8.1264       0.7541 H        73 CYS73      0.1124
   1111 CB           34.5692       6.3072       1.8496 C.3      73 CYS73     -0.1231
   1112 HB2          35.1830       5.9812       2.6820 H        73 CYS73      0.1112
   1113 HB3          33.5207       6.2747       2.1488 H        73 CYS73      0.1112
   1114 SG           34.8208       5.2092       0.4248 S.3      73 CYS73     -0.3119
   1115 HG           34.1080       4.1651       0.8639 H        73 CYS73      0.1933
   1116 C            34.8110       8.6241       2.7629 C.2      73 CYS73      0.5973
   1117 O            35.7766       8.8883       3.4755 O.2      73 CYS73     -0.5679
   1118 N            33.5739       9.0089       3.0410 N.am     74 MET74     -0.4157
   1119 H            32.8216       8.7045       2.4450 H        74 MET74      0.2719
   1120 CA           33.2052       9.7517       4.2322 C.3      74 MET74     -0.0237
   1121 HA           34.0963      10.1647       4.6943 H        74 MET74      0.0880
   1122 CB           32.3033      10.9156       3.8279 C.3      74 MET74      0.0342
   1123 HB2          31.4009      10.5289       3.3527 H        74 MET74      0.0241
   1124 HB3          32.0296      11.4464       4.7262 H        74 MET74      0.0241
   1125 CG           32.9390      11.9514       2.9109 C.3      74 MET74      0.0018
   1126 HG2          33.4373      11.4811       2.0637 H        74 MET74      0.0440
   1127 HG3          32.1390      12.5849       2.5298 H        74 MET74      0.0440
   1128 SD           34.0798      13.0235       3.8006 S.3      74 MET74     -0.2737
   1129 CE           35.6609      12.2572       3.4093 C.3      74 MET74     -0.0536
   1130 HE1          35.7967      12.1978       2.3297 H        74 MET74      0.0684
   1131 HE2          36.4490      12.8635       3.8498 H        74 MET74      0.0684
   1132 HE3          35.7190      11.2701       3.8542 H        74 MET74      0.0684
   1133 C            32.4615       8.8378       5.2205 C.2      74 MET74      0.5973
   1134 O            31.6111       8.0578       4.7795 O.2      74 MET74     -0.5679
   1135 N            32.7126       8.9447       6.5355 N.am     75 PRO75     -0.2548
   1136 CD           31.8382       8.4395       7.5815 C.3      75 PRO75      0.0192
   1137 HD2          31.6065       7.3866       7.4195 H        75 PRO75      0.0391
   1138 HD3          30.9178       9.0237       7.5992 H        75 PRO75      0.0391
   1139 CG           32.5912       8.6192       8.9052 C.3      75 PRO75      0.0189
   1140 HG2          33.0738       7.6793       9.1765 H        75 PRO75      0.0213
   1141 HG3          31.9271       8.9477       9.7052 H        75 PRO75      0.0213
   1142 CB           33.6568       9.6667       8.5973 C.3      75 PRO75     -0.0070
   1143 HB2          34.5371       9.5451       9.2315 H        75 PRO75      0.0253
   1144 HB3          33.2503      10.6687       8.7294 H        75 PRO75      0.0253
   1145 CA           33.9612       9.4094       7.1236 C.3      75 PRO75     -0.0266
   1146 HA           34.2877      10.3439       6.6769 H        75 PRO75      0.0641
   1147 C            35.0457       8.3408       6.9667 C.2      75 PRO75      0.5896
   1148 O            34.7491       7.1485       6.8136 O.2      75 PRO75     -0.5748
   1149 N            36.2946       8.7750       7.0399 N.am     76 THR76     -0.4157
   1150 H            36.4342       9.7660       7.2330 H        76 THR76      0.2719
   1151 CA           37.4603       7.8989       7.1395 C.3      76 THR76     -0.0389
   1152 HA           37.1622       6.8546       7.0695 H        76 THR76      0.1007
   1153 CB           38.4383       8.1827       5.9899 C.3      76 THR76      0.3654
   1154 HB           38.6141       9.2522       5.9145 H        76 THR76      0.0043
   1155 CG2          39.7861       7.4871       6.1361 C.3      76 THR76     -0.2438
   1156 HG21         39.6363       6.4124       6.2354 H        76 THR76      0.0642
   1157 HG22         40.3966       7.6783       5.2535 H        76 THR76      0.0642
   1158 HG23         40.3036       7.8720       7.0111 H        76 THR76      0.0642
   1159 OG1          37.8788       7.7388       4.7748 O.3      76 THR76     -0.6761
   1160 HG1          37.0466       8.2176       4.6263 H        76 THR76      0.4102
   1161 C            38.0908       8.1240       8.5037 C.2      76 THR76      0.5973
   1162 O            38.2636       9.2670       8.9136 O.2      76 THR76     -0.5679
   1163 N            38.4709       7.0492       9.1872 N.am     77 PHE77     -0.4157
   1164 H            38.2972       6.1327       8.7891 H        77 PHE77      0.2719
   1165 CA           39.2855       7.1270      10.3931 C.3      77 PHE77     -0.0024
   1166 HA           39.3775       8.1632      10.6882 H        77 PHE77      0.0978
   1167 CB           38.6561       6.3795      11.5701 C.3      77 PHE77     -0.0343
   1168 HB2          38.6409       5.3094      11.3560 H        77 PHE77      0.0295
   1169 HB3          39.2648       6.5377      12.4616 H        77 PHE77      0.0295
   1170 CG           37.2498       6.8484      11.8407 C.ar     77 PHE77      0.0118
   1171 CD1          37.0204       8.0379      12.5556 C.ar     77 PHE77     -0.1256
   1172 HD1          37.8503       8.6049      12.9554 H        77 PHE77      0.1330
   1173 CE1          35.7097       8.5255      12.6946 C.ar     77 PHE77     -0.1704
   1174 HE1          35.5288       9.4608      13.2105 H        77 PHE77      0.1430
   1175 CZ           34.6371       7.8296      12.1157 C.ar     77 PHE77     -0.1072
   1176 HZ           33.6422       8.2412      12.1873 H        77 PHE77      0.1297
   1177 CE2          34.8682       6.6391      11.4077 C.ar     77 PHE77     -0.1704
   1178 HE2          34.0483       6.1285      10.9328 H        77 PHE77      0.1430
   1179 CD2          36.1746       6.1503      11.2668 C.ar     77 PHE77     -0.1256
   1180 HD2          36.3599       5.2679      10.6723 H        77 PHE77      0.1330
   1181 C            40.6489       6.5762      10.0615 C.2      77 PHE77      0.5973
   1182 O            40.7413       5.4292       9.6310 O.2      77 PHE77     -0.5679
   1183 N            41.6853       7.3734      10.2736 N.am     78 GLN78     -0.4157
   1184 H            41.4940       8.2879      10.6748 H        78 GLN78      0.2719
   1185 CA           43.0710       6.9402      10.1790 C.3      78 GLN78     -0.0031
   1186 HA           43.1203       5.9204       9.7956 H        78 GLN78      0.0850
   1187 CB           43.8773       7.8425       9.2440 C.3      78 GLN78     -0.0036
   1188 HB2          43.7386       8.8871       9.5272 H        78 GLN78      0.0171
   1189 HB3          44.9354       7.5864       9.3176 H        78 GLN78      0.0171
   1190 CG           43.4129       7.6194       7.8031 C.3      78 GLN78     -0.0645
   1191 HG2          43.5534       6.5707       7.5567 H        78 GLN78      0.0352
   1192 HG3          42.3580       7.8596       7.7175 H        78 GLN78      0.0352
   1193 CD           44.1602       8.4427       6.7713 C.2      78 GLN78      0.6951
   1194 OE1          44.9168       9.3486       7.0897 O.2      78 GLN78     -0.6086
   1195 NE2          43.9965       8.1204       5.5048 N.am     78 GLN78     -0.9407
   1196 HE21         44.4224       8.6776       4.7752 H        78 GLN78      0.4251
   1197 HE22         43.3464       7.3868       5.2034 H        78 GLN78      0.4251
   1198 C            43.6555       6.9438      11.5717 C.2      78 GLN78      0.5973
   1199 O            43.3461       7.8081      12.3936 O.2      78 GLN78     -0.5679
   1200 N            44.5092       5.9664      11.8271 N.am     79 PHE79     -0.4157
   1201 H            44.7048       5.2938      11.0923 H        79 PHE79      0.2719
   1202 CA           45.1241       5.7454      13.1211 C.3      79 PHE79     -0.0024
   1203 HA           44.7405       6.4586      13.8485 H        79 PHE79      0.0978
   1204 CB           44.7647       4.3388      13.5988 C.3      79 PHE79     -0.0343
   1205 HB2          45.0989       3.6064      12.8659 H        79 PHE79      0.0295
   1206 HB3          45.3134       4.1567      14.5200 H        79 PHE79      0.0295
   1207 CG           43.2877       4.1262      13.8630 C.ar     79 PHE79      0.0118
   1208 CD1          42.3947       3.8190      12.8191 C.ar     79 PHE79     -0.1256
   1209 HD1          42.7529       3.7290      11.8071 H        79 PHE79      0.1330
   1210 CE1          41.0236       3.6644      13.0824 C.ar     79 PHE79     -0.1704
   1211 HE1          40.3430       3.4535      12.2710 H        79 PHE79      0.1430
   1212 CZ           40.5413       3.8087      14.3930 C.ar     79 PHE79     -0.1072
   1213 HZ           39.4870       3.7023      14.6008 H        79 PHE79      0.1297
   1214 CE2          41.4352       4.1061      15.4326 C.ar     79 PHE79     -0.1704
   1215 HE2          41.0745       4.2335      16.4344 H        79 PHE79      0.1430
   1216 CD2          42.8021       4.2634      15.1702 C.ar     79 PHE79     -0.1256
   1217 HD2          43.4820       4.4994      15.9722 H        79 PHE79      0.1330
   1218 C            46.6285       5.9249      12.9835 C.2      79 PHE79      0.5973
   1219 O            47.2289       5.3118      12.1011 O.2      79 PHE79     -0.5679
   1220 N            47.2495       6.7246      13.8477 N.am     80 PHE80     -0.4157
   1221 H            46.6788       7.2042      14.5373 H        80 PHE80      0.2719
   1222 CA           48.6871       6.9931      13.8323 C.3      80 PHE80     -0.0024
   1223 HA           49.1469       6.3412      13.0965 H        80 PHE80      0.0978
   1224 CB           49.0151       8.4371      13.4315 C.3      80 PHE80     -0.0343
   1225 HB2          48.5682       9.1137      14.1537 H        80 PHE80      0.0295
   1226 HB3          50.0955       8.5763      13.4982 H        80 PHE80      0.0295
   1227 CG           48.5723       8.8516      12.0481 C.ar     80 PHE80      0.0118
   1228 CD1          47.2427       9.2556      11.8251 C.ar     80 PHE80     -0.1256
   1229 HD1          46.5297       9.2656      12.6377 H        80 PHE80      0.1330
   1230 CE1          46.8339       9.6421      10.5387 C.ar     80 PHE80     -0.1704
   1231 HE1          45.8110       9.9467      10.3608 H        80 PHE80      0.1430
   1232 CZ           47.7538       9.6375       9.4768 C.ar     80 PHE80     -0.1072
   1233 HZ           47.4327       9.9384       8.4874 H        80 PHE80      0.1297
   1234 CE2          49.0864       9.2512       9.7017 C.ar     80 PHE80     -0.1704
   1235 HE2          49.7978       9.2669       8.8880 H        80 PHE80      0.1430
   1236 CD2          49.4960       8.8571      10.9866 C.ar     80 PHE80     -0.1256
   1237 HD2          50.5232       8.5673      11.1531 H        80 PHE80      0.1330
   1238 C            49.3268       6.7042      15.1815 C.2      80 PHE80      0.5973
   1239 O            48.7965       7.0500      16.2352 O.2      80 PHE80     -0.5679
   1240 N            50.5198       6.1253      15.1246 N.am     81 LYS81     -0.3479
   1241 H            50.8656       5.8615      14.2030 H        81 LYS81      0.2747
   1242 CA           51.3859       5.8755      16.2709 C.3      81 LYS81     -0.2400
   1243 HA           51.0607       6.4762      17.1262 H        81 LYS81      0.1426
   1244 CB           51.3288       4.3765      16.6244 C.3      81 LYS81     -0.0094
   1245 HB2          50.8234       3.8318      15.8268 H        81 LYS81      0.0362
   1246 HB3          52.3411       3.9772      16.7070 H        81 LYS81      0.0362
   1247 CG           50.5989       4.1084      17.9463 C.3      81 LYS81      0.0187
   1248 HG2          51.1983       4.5243      18.7579 H        81 LYS81      0.0103
   1249 HG3          49.6319       4.6111      17.9417 H        81 LYS81      0.0103
   1250 CD           50.3794       2.5999      18.1685 C.3      81 LYS81     -0.0479
   1251 HD2          49.3359       2.3591      17.9589 H        81 LYS81      0.0621
   1252 HD3          50.9818       2.0266      17.4620 H        81 LYS81      0.0621
   1253 CE           50.7484       2.1117      19.5843 C.3      81 LYS81     -0.0143
   1254 HE2          50.5194       1.0393      19.6308 H        81 LYS81      0.1135
   1255 HE3          51.8187       2.2316      19.7501 H        81 LYS81      0.1135
   1256 NZ           49.9918       2.7800      20.6746 N.4      81 LYS81     -0.3854
   1257 HZ1          48.9962       2.6098      20.5094 H        81 LYS81      0.3400
   1258 HZ2          50.0801       2.2909      21.5729 H        81 LYS81      0.3400
   1259 HZ3          50.1744       3.7624      20.7982 H        81 LYS81      0.3400
   1260 C            52.7692       6.3321      15.8487 C.2      81 LYS81      0.7341
   1261 O            53.3405       5.7550      14.9192 O.2      81 LYS81     -0.5894
   1262 N            53.3021       7.3609      16.5149 N.am     82 LYS82     -0.3479
   1263 H            52.7549       7.7940      17.2506 H        82 LYS82      0.2747
   1264 CA           54.6296       7.9320      16.2157 C.3      82 LYS82     -0.2400
   1265 HA           54.7556       8.8397      16.8155 H        82 LYS82      0.1426
   1266 CB           55.7346       6.9362      16.6362 C.3      82 LYS82     -0.0094
   1267 HB2          55.6094       5.9888      16.1138 H        82 LYS82      0.0362
   1268 HB3          56.7033       7.3492      16.3476 H        82 LYS82      0.0362
   1269 CG           55.7682       6.6974      18.1528 C.3      82 LYS82      0.0187
   1270 HG2          56.0007       7.6491      18.6333 H        82 LYS82      0.0103
   1271 HG3          54.7890       6.3792      18.5098 H        82 LYS82      0.0103
   1272 CD           56.8386       5.6756      18.5815 C.3      82 LYS82     -0.0479
   1273 HD2          57.7535       5.8592      18.0142 H        82 LYS82      0.0621
   1274 HD3          57.0728       5.8464      19.6347 H        82 LYS82      0.0621
   1275 CE           56.4140       4.2097      18.4012 C.3      82 LYS82     -0.0143
   1276 HE2          56.1438       4.0551      17.3524 H        82 LYS82      0.1135
   1277 HE3          57.2744       3.5708      18.6262 H        82 LYS82      0.1135
   1278 NZ           55.2732       3.8578      19.2890 N.4      82 LYS82     -0.3854
   1279 HZ1          54.4936       4.4877      19.1399 H        82 LYS82      0.3400
   1280 HZ2          54.9785       2.9021      19.1436 H        82 LYS82      0.3400
   1281 HZ3          55.5402       3.9519      20.2646 H        82 LYS82      0.3400
   1282 C            54.7671       8.3905      14.7510 C.2      82 LYS82      0.7341
   1283 O            55.7379       8.0647      14.0795 O.2      82 LYS82     -0.5894
   1284 N            53.7346       9.0374      14.2091 N.am     83 GLY83     -0.4157
   1285 H            53.0053       9.3571      14.8261 H        83 GLY83      0.2719
   1286 CA           53.6949       9.4699      12.8047 C.3      83 GLY83     -0.0252
   1287 HA2          52.8635      10.1630      12.6723 H        83 GLY83      0.0698
   1288 HA3          54.6144      10.0132      12.5799 H        83 GLY83      0.0698
   1289 C            53.5500       8.3520      11.7573 C.2      83 GLY83      0.5973
   1290 O            53.3449       8.6505      10.5864 O.2      83 GLY83     -0.5679
   1291 N            53.5949       7.0705      12.1287 N.am     84 GLN84     -0.4157
   1292 H            53.8015       6.8484      13.0920 H        84 GLN84      0.2719
   1293 CA           53.3129       5.9724      11.1965 C.3      84 GLN84     -0.0031
   1294 HA           53.6683       6.2318      10.1971 H        84 GLN84      0.0850
   1295 CB           54.0079       4.6791      11.6403 C.3      84 GLN84     -0.0036
   1296 HB2          53.5465       4.3639      12.5758 H        84 GLN84      0.0171
   1297 HB3          53.8105       3.8956      10.9070 H        84 GLN84      0.0171
   1298 CG           55.5324       4.8095      11.8237 C.3      84 GLN84     -0.0645
   1299 HG2          56.0295       4.5833      10.8799 H        84 GLN84      0.0352
   1300 HG3          55.8037       5.8250      12.1082 H        84 GLN84      0.0352
   1301 CD           56.0701       3.8914      12.9152 C.2      84 GLN84      0.6951
   1302 OE1          56.9803       3.1085      12.7220 O.2      84 GLN84     -0.6086
   1303 NE2          55.5345       3.9145      14.1177 N.am     84 GLN84     -0.9407
   1304 HE21         55.9183       3.2375      14.7444 H        84 GLN84      0.4251
   1305 HE22         54.7893       4.5690      14.3287 H        84 GLN84      0.4251
   1306 C            51.8046       5.7434      11.1567 C.2      84 GLN84      0.5973
   1307 O            51.1920       5.6447      12.2238 O.2      84 GLN84     -0.5679
   1308 N            51.1965       5.6181       9.9725 N.am     85 LYS85     -0.3479
   1309 H            51.7463       5.7039       9.1304 H        85 LYS85      0.2747
   1310 CA           49.7890       5.2101       9.8633 C.3      85 LYS85     -0.2400
   1311 HA           49.2033       5.7573      10.6044 H        85 LYS85      0.1426
   1312 CB           49.2288       5.5478       8.4727 C.3      85 LYS85     -0.0094
   1313 HB2          49.4654       6.5907       8.2545 H        85 LYS85      0.0362
   1314 HB3          49.7150       4.9212       7.7232 H        85 LYS85      0.0362
   1315 CG           47.7017       5.3729       8.3911 C.3      85 LYS85      0.0187
   1316 HG2          47.4400       4.3199       8.5053 H        85 LYS85      0.0103
   1317 HG3          47.2416       5.9325       9.2069 H        85 LYS85      0.0103
   1318 CD           47.1315       5.9054       7.0675 C.3      85 LYS85     -0.0479
   1319 HD2          46.0418       5.8976       7.1380 H        85 LYS85      0.0621
   1320 HD3          47.4533       6.9384       6.9238 H        85 LYS85      0.0621
   1321 CE           47.5454       5.0507       5.8626 C.3      85 LYS85     -0.0143
   1322 HE2          48.6358       5.0127       5.8111 H        85 LYS85      0.1135
   1323 HE3          47.1665       4.0342       6.0057 H        85 LYS85      0.1135
   1324 NZ           46.9986       5.6080       4.6020 N.4      85 LYS85     -0.3854
   1325 HZ1          47.1426       6.6052       4.5189 H        85 LYS85      0.3400
   1326 HZ2          47.3502       5.1414       3.7782 H        85 LYS85      0.3400
   1327 HZ3          45.9766       5.4555       4.5986 H        85 LYS85      0.3400
   1328 C            49.7196       3.7208      10.1827 C.2      85 LYS85      0.7341
   1329 O            50.3516       2.9176       9.5058 O.2      85 LYS85     -0.5894
   1330 N            49.0084       3.3643      11.2451 N.am     86 VAL86     -0.4157
   1331 H            48.5185       4.0971      11.7444 H        86 VAL86      0.2719
   1332 CA           48.8798       1.9814      11.7340 C.3      86 VAL86     -0.0875
   1333 HA           49.5927       1.3446      11.2092 H        86 VAL86      0.0969
   1334 CB           49.2068       1.8739      13.2350 C.3      86 VAL86      0.2985
   1335 HB           48.9787       0.8633      13.5704 H        86 VAL86     -0.0297
   1336 CG1          50.6979       2.1168      13.4868 C.3      86 VAL86     -0.3192
   1337 HG11         50.9717       3.1427      13.2440 H        86 VAL86      0.0791
   1338 HG12         50.9255       1.9079      14.5309 H        86 VAL86      0.0791
   1339 HG13         51.2833       1.4364      12.8678 H        86 VAL86      0.0791
   1340 CG2          48.4097       2.8665      14.0894 C.3      86 VAL86     -0.3192
   1341 HG21         47.3696       2.8539      13.7771 H        86 VAL86      0.0791
   1342 HG22         48.4699       2.5772      15.1389 H        86 VAL86      0.0791
   1343 HG23         48.7982       3.8757      13.9686 H        86 VAL86      0.0791
   1344 C            47.5132       1.3692      11.4410 C.2      86 VAL86      0.5973
   1345 O            47.3499       0.1693      11.5896 O.2      86 VAL86     -0.5679
   1346 N            46.5288       2.1494      11.0021 N.am     87 GLY87     -0.4157
   1347 H            46.6778       3.1439      10.9089 H        87 GLY87      0.2719
   1348 CA           45.2199       1.6205      10.6347 C.3      87 GLY87     -0.0252
   1349 HA2          45.3445       0.7459       9.9938 H        87 GLY87      0.0698
   1350 HA3          44.6787       1.3181      11.5318 H        87 GLY87      0.0698
   1351 C            44.4031       2.6589       9.8923 C.2      87 GLY87      0.5973
   1352 O            44.7305       3.8452       9.9133 O.2      87 GLY87     -0.5679
   1353 N            43.3427       2.2156       9.2344 N.am     88 GLU88     -0.5163
   1354 H            43.1320       1.2263       9.2409 H        88 GLU88      0.2936
   1355 CA           42.4383       3.0700       8.4805 C.3      88 GLU88      0.0397
   1356 HA           42.2126       3.9184       9.0981 H        88 GLU88      0.1105
   1357 CB           43.1301       3.5705       7.1981 C.3      88 GLU88      0.0560
   1358 HB2          44.0009       4.1625       7.4797 H        88 GLU88     -0.0173
   1359 HB3          43.4816       2.7068       6.6311 H        88 GLU88     -0.0173
   1360 CG           42.2509       4.4282       6.2780 C.3      88 GLU88      0.0136
   1361 HG2          41.4363       3.8115       5.8922 H        88 GLU88     -0.0425
   1362 HG3          41.8095       5.2324       6.8691 H        88 GLU88     -0.0425
   1363 CD           43.0240       5.0283       5.0863 C.2      88 GLU88      0.8054
   1364 OE1          44.2364       4.7386       4.8985 O.co2    88 GLU88     -0.8188
   1365 OE2          42.4230       5.8810       4.4024 O.co2    88 GLU88     -0.8188
   1366 C            41.1662       2.2818       8.1660 C.2      88 GLU88      0.5366
   1367 O            41.2437       1.1006       7.8260 O.2      88 GLU88     -0.5819
   1368 N            39.9957       2.9027       8.2518 N.am     89 PHE89     -0.4157
   1369 H            39.9701       3.8702       8.5670 H        89 PHE89      0.2719
   1370 CA           38.7868       2.3511       7.6523 C.3      89 PHE89     -0.0024
   1371 HA           39.0677       1.8949       6.7018 H        89 PHE89      0.0978
   1372 CB           38.1384       1.2615       8.5303 C.3      89 PHE89     -0.0343
   1373 HB2          37.3770       0.7561       7.9358 H        89 PHE89      0.0295
   1374 HB3          38.8859       0.5083       8.7809 H        89 PHE89      0.0295
   1375 CG           37.4901       1.7535       9.8087 C.ar     89 PHE89      0.0118
   1376 CD1          38.2426       1.8239      10.9945 C.ar     89 PHE89     -0.1256
   1377 HD1          39.2824       1.5247      10.9965 H        89 PHE89      0.1330
   1378 CE1          37.6478       2.3016      12.1744 C.ar     89 PHE89     -0.1704
   1379 HE1          38.2279       2.3673      13.0841 H        89 PHE89      0.1430
   1380 CZ           36.3054       2.7160      12.1628 C.ar     89 PHE89     -0.1072
   1381 HZ           35.8580       3.1313      13.0480 H        89 PHE89      0.1297
   1382 CE2          35.5448       2.6246      10.9893 C.ar     89 PHE89     -0.1704
   1383 HE2          34.5197       2.9667      10.9843 H        89 PHE89      0.1430
   1384 CD2          36.1371       2.1441       9.8124 C.ar     89 PHE89     -0.1256
   1385 HD2          35.5593       2.1118       8.9030 H        89 PHE89      0.1330
   1386 C            37.8044       3.4714       7.3511 C.2      89 PHE89      0.5973
   1387 O            37.8620       4.5506       7.9358 O.2      89 PHE89     -0.5679
   1388 N            36.8770       3.1680       6.4517 N.am     90 SER90     -0.4157
   1389 H            36.9224       2.2683       6.0060 H        90 SER90      0.2719
   1390 CA           35.7868       4.0518       6.0605 C.3      90 SER90     -0.0249
   1391 HA           35.9769       5.0598       6.4261 H        90 SER90      0.0843
   1392 CB           35.6797       4.1145       4.5379 C.3      90 SER90      0.2117
   1393 HB2          35.5353       3.1065       4.1461 H        90 SER90      0.0352
   1394 HB3          34.8112       4.7180       4.2764 H        90 SER90      0.0352
   1395 OG           36.8452       4.6778       3.9662 O.3      90 SER90     -0.6546
   1396 HG           36.9248       4.4333       3.0402 H        90 SER90      0.4275
   1397 C            34.4615       3.5586       6.6274 C.2      90 SER90      0.5973
   1398 O            34.2405       2.3481       6.7437 O.2      90 SER90     -0.5679
   1399 N            33.5524       4.4936       6.8946 N.am     91 GLY91     -0.4157
   1400 H            33.8599       5.4655       6.8371 H        91 GLY91      0.2719
   1401 CA           32.1833       4.2233       7.3266 C.3      91 GLY91     -0.0252
   1402 HA2          31.5169       4.8564       6.7393 H        91 GLY91      0.0698
   1403 HA3          31.9172       3.1852       7.1287 H        91 GLY91      0.0698
   1404 C            31.9421       4.5088       8.8088 C.2      91 GLY91      0.5973
   1405 O            32.8229       4.3820       9.6543 O.2      91 GLY91     -0.5679
   1406 N            30.7027       4.8732       9.1361 N.am     92 ALA92     -0.4157
   1407 H            30.0190       4.9535       8.3990 H        92 ALA92      0.2719
   1408 CA           30.2801       5.2550      10.4858 C.3      92 ALA92      0.0337
   1409 HA           31.1215       5.7435      10.9824 H        92 ALA92      0.0823
   1410 CB           29.1707       6.3024      10.3518 C.3      92 ALA92     -0.1825
   1411 HB1          28.3193       5.8859       9.8121 H        92 ALA92      0.0603
   1412 HB2          28.8359       6.6143      11.3405 H        92 ALA92      0.0603
   1413 HB3          29.5487       7.1788       9.8230 H        92 ALA92      0.0603
   1414 C            29.8951       4.0383      11.3596 C.2      92 ALA92      0.5973
   1415 O            28.7812       3.9215      11.8720 O.2      92 ALA92     -0.5679
   1416 N            30.8288       3.0991      11.5033 N.am     93 ASN93     -0.4157
   1417 H            31.7362       3.2883      11.0899 H        93 ASN93      0.2719
   1418 CA           30.6839       1.9038      12.3249 C.3      93 ASN93      0.0143
   1419 HA           29.6252       1.6751      12.4620 H        93 ASN93      0.1048
   1420 CB           31.3296       0.7224      11.5703 C.3      93 ASN93     -0.2041
   1421 HB2          30.8202       0.5992      10.6154 H        93 ASN93      0.0797
   1422 HB3          32.3794       0.9441      11.3779 H        93 ASN93      0.0797
   1423 CG           31.2561      -0.5930      12.3310 C.2      93 ASN93      0.7130
   1424 OD1          31.1775      -0.6167      13.5404 O.2      93 ASN93     -0.5931
   1425 ND2          31.2806      -1.7312      11.6746 N.am     93 ASN93     -0.9191
   1426 HD21         31.0808      -2.5406      12.2560 H        93 ASN93      0.4196
   1427 HD22         31.1058      -1.7494      10.6904 H        93 ASN93      0.4196
   1428 C            31.3049       2.1776      13.7038 C.2      93 ASN93      0.5973
   1429 O            32.5259       2.2351      13.8376 O.2      93 ASN93     -0.5679
   1430 N            30.4505       2.3340      14.7206 N.am     94 LYS94     -0.3479
   1431 H            29.4689       2.3098      14.4964 H        94 LYS94      0.2747
   1432 CA           30.8480       2.6476      16.1028 C.3      94 LYS94     -0.2400
   1433 HA           31.5480       3.4870      16.0881 H        94 LYS94      0.1426
   1434 CB           29.6079       3.0533      16.9126 C.3      94 LYS94     -0.0094
   1435 HB2          28.9043       2.2222      16.9214 H        94 LYS94      0.0362
   1436 HB3          29.9156       3.2509      17.9405 H        94 LYS94      0.0362
   1437 CG           28.9408       4.3145      16.3407 C.3      94 LYS94      0.0187
   1438 HG2          29.7149       5.0751      16.2516 H        94 LYS94      0.0103
   1439 HG3          28.5390       4.1222      15.3450 H        94 LYS94      0.0103
   1440 CD           27.8348       4.8892      17.2377 C.3      94 LYS94     -0.0479
   1441 HD2          28.1256       4.8120      18.2874 H        94 LYS94      0.0621
   1442 HD3          27.7532       5.9536      17.0085 H        94 LYS94      0.0621
   1443 CE           26.4435       4.2760      17.0199 C.3      94 LYS94     -0.0143
   1444 HE2          25.7221       4.8584      17.6029 H        94 LYS94      0.1135
   1445 HE3          26.1782       4.3888      15.9642 H        94 LYS94      0.1135
   1446 NZ           26.3636       2.8475      17.4175 N.4      94 LYS94     -0.3854
   1447 HZ1          26.6500       2.7303      18.3826 H        94 LYS94      0.3400
   1448 HZ2          25.4156       2.5007      17.3266 H        94 LYS94      0.3400
   1449 HZ3          26.9658       2.2760      16.8407 H        94 LYS94      0.3400
   1450 C            31.5807       1.5048      16.8147 C.2      94 LYS94      0.7341
   1451 O            32.5437       1.7686      17.5272 O.2      94 LYS94     -0.5894
   1452 N            31.1412       0.2535      16.6263 N.am     95 GLU95     -0.5163
   1453 H            30.4243       0.0667      15.9437 H        95 GLU95      0.2936
   1454 CA           31.7948      -0.8896      17.2848 C.3      95 GLU95      0.0397
   1455 HA           31.8938      -0.6663      18.3495 H        95 GLU95      0.1105
   1456 CB           30.9890      -2.2092      17.1786 C.3      95 GLU95      0.0560
   1457 HB2          31.4811      -2.9288      17.8333 H        95 GLU95     -0.0173
   1458 HB3          29.9888      -2.0332      17.5775 H        95 GLU95     -0.0173
   1459 CG           30.8538      -2.8470      15.7808 C.3      95 GLU95      0.0136
   1460 HG2          30.2605      -2.1623      15.1765 H        95 GLU95     -0.0425
   1461 HG3          31.8343      -2.9627      15.3218 H        95 GLU95     -0.0425
   1462 CD           30.1787      -4.2264      15.7500 C.2      95 GLU95      0.8054
   1463 OE1          30.3943      -5.0250      16.6849 O.co2    95 GLU95     -0.8188
   1464 OE2          29.4771      -4.4658      14.7413 O.co2    95 GLU95     -0.8188
   1465 C            33.2122      -1.0368      16.7459 C.2      95 GLU95      0.5366
   1466 O            34.1602      -1.0684      17.5179 O.2      95 GLU95     -0.5819
   1467 N            33.3837      -0.9965      15.4201 N.am     96 LYS96     -0.3479
   1468 H            32.5539      -0.9419      14.8358 H        96 LYS96      0.2747
   1469 CA           34.6947      -1.1304      14.7908 C.3      96 LYS96     -0.2400
   1470 HA           35.1506      -2.0420      15.1768 H        96 LYS96      0.1426
   1471 CB           34.5110      -1.2823      13.2796 C.3      96 LYS96     -0.0094
   1472 HB2          33.7701      -2.0662      13.1137 H        96 LYS96      0.0362
   1473 HB3          34.1431      -0.3489      12.8499 H        96 LYS96      0.0362
   1474 CG           35.8263      -1.6884      12.5994 C.3      96 LYS96      0.0187
   1475 HG2          36.4401      -0.8043      12.4184 H        96 LYS96      0.0103
   1476 HG3          36.3789      -2.3578      13.2611 H        96 LYS96      0.0103
   1477 CD           35.5863      -2.4417      11.2887 C.3      96 LYS96     -0.0479
   1478 HD2          36.5429      -2.8437      10.9487 H        96 LYS96      0.0621
   1479 HD3          34.9144      -3.2808      11.4810 H        96 LYS96      0.0621
   1480 CE           35.0102      -1.5382      10.1989 C.3      96 LYS96     -0.0143
   1481 HE2          34.1279      -1.0274      10.5952 H        96 LYS96      0.1135
   1482 HE3          35.7573      -0.7763       9.9455 H        96 LYS96      0.1135
   1483 NZ           34.6467      -2.3421       9.0070 N.4      96 LYS96     -0.3854
   1484 HZ1          33.9557      -3.0440       9.2454 H        96 LYS96      0.3400
   1485 HZ2          34.2818      -1.7467       8.2729 H        96 LYS96      0.3400
   1486 HZ3          35.4667      -2.8173       8.6505 H        96 LYS96      0.3400
   1487 C            35.6250       0.0217      15.1630 C.2      96 LYS96      0.7341
   1488 O            36.8176      -0.2108      15.3452 O.2      96 LYS96     -0.5894
   1489 N            35.0952       1.2389      15.3020 N.am     97 LEU97     -0.4157
   1490 H            34.1106       1.3648      15.1062 H        97 LEU97      0.2719
   1491 CA           35.8790       2.4012      15.7186 C.3      97 LEU97     -0.0518
   1492 HA           36.6921       2.5548      15.0100 H        97 LEU97      0.0922
   1493 CB           34.9648       3.6394      15.7182 C.3      97 LEU97     -0.1102
   1494 HB2          34.6154       3.8210      14.7028 H        97 LEU97      0.0457
   1495 HB3          34.0879       3.4304      16.3282 H        97 LEU97      0.0457
   1496 CG           35.6091       4.9248      16.2584 C.3      97 LEU97      0.3531
   1497 HG           35.7835       4.8211      17.3279 H        97 LEU97     -0.0361
   1498 CD1          36.9298       5.2721      15.5760 C.3      97 LEU97     -0.4121
   1499 HD11         36.7978       5.3239      14.4942 H        97 LEU97      0.1000
   1500 HD12         37.2759       6.2434      15.9315 H        97 LEU97      0.1000
   1501 HD13         37.6914       4.5363      15.8254 H        97 LEU97      0.1000
   1502 CD2          34.6346       6.0745      16.0205 C.3      97 LEU97     -0.4121
   1503 HD21         33.6757       5.8490      16.4837 H        97 LEU97      0.1000
   1504 HD22         35.0338       6.9768      16.4766 H        97 LEU97      0.1000
   1505 HD23         34.5018       6.2473      14.9505 H        97 LEU97      0.1000
   1506 C            36.5273       2.1613      17.0793 C.2      97 LEU97      0.5973
   1507 O            37.7464       2.2318      17.2189 O.2      97 LEU97     -0.5679
   1508 N            35.7074       1.8232      18.0672 N.am     98 GLU98     -0.5163
   1509 H            34.7125       1.7405      17.8818 H        98 GLU98      0.2936
   1510 CA           36.1813       1.5434      19.4179 C.3      98 GLU98      0.0397
   1511 HA           36.8529       2.3442      19.7250 H        98 GLU98      0.1105
   1512 CB           34.9578       1.5693      20.3523 C.3      98 GLU98      0.0560
   1513 HB2          34.5028       2.5584      20.2843 H        98 GLU98     -0.0173
   1514 HB3          34.2269       0.8261      20.0298 H        98 GLU98     -0.0173
   1515 CG           35.3423       1.3016      21.8116 C.3      98 GLU98      0.0136
   1516 HG2          35.5151       0.2312      21.9428 H        98 GLU98     -0.0425
   1517 HG3          36.2876       1.8135      22.0111 H        98 GLU98     -0.0425
   1518 CD           34.3199       1.7840      22.8515 C.2      98 GLU98      0.8054
   1519 OE1          33.0944       1.7728      22.6155 O.co2    98 GLU98     -0.8188
   1520 OE2          34.7899       2.1708      23.9509 O.co2    98 GLU98     -0.8188
   1521 C            36.9966       0.2355      19.4950 C.2      98 GLU98      0.5366
   1522 O            37.9701       0.1534      20.2475 O.2      98 GLU98     -0.5819
   1523 N            36.6535      -0.7677      18.6823 N.am     99 ALA99     -0.4157
   1524 H            35.7999      -0.6811      18.1427 H        99 ALA99      0.2719
   1525 CA           37.3797      -2.0324      18.5995 C.3      99 ALA99      0.0337
   1526 HA           37.4225      -2.4785      19.5950 H        99 ALA99      0.0823
   1527 CB           36.6285      -2.9934      17.6703 C.3      99 ALA99     -0.1825
   1528 HB1          36.6046      -2.5938      16.6605 H        99 ALA99      0.0603
   1529 HB2          37.1470      -3.9527      17.6533 H        99 ALA99      0.0603
   1530 HB3          35.6145      -3.1534      18.0363 H        99 ALA99      0.0603
   1531 C            38.8253      -1.8325      18.1230 C.2      99 ALA99      0.5973
   1532 O            39.7447      -2.3759      18.7223 O.2      99 ALA99     -0.5679
   1533 N            39.0308      -1.0063      17.0908 N.am    100 THR100    -0.4157
   1534 H            38.2157      -0.5735      16.6739 H       100 THR100     0.2719
   1535 CA           40.3612      -0.7129      16.5187 C.3     100 THR100    -0.0389
   1536 HA           40.8947      -1.6509      16.3539 H       100 THR100     0.1007
   1537 CB           40.2089       0.0055      15.1684 C.3     100 THR100     0.3654
   1538 HB           39.7774       0.9922      15.3429 H       100 THR100     0.0043
   1539 CG2          41.5240       0.1810      14.4137 C.3     100 THR100    -0.2438
   1540 HG21         42.0308      -0.7800      14.3146 H       100 THR100     0.0642
   1541 HG22         41.3304       0.5925      13.4241 H       100 THR100     0.0642
   1542 HG23         42.1687       0.8725      14.9552 H       100 THR100     0.0642
   1543 OG1          39.3237      -0.7056      14.3263 O.3     100 THR100    -0.6761
   1544 HG1          38.4377      -0.6130      14.7128 H       100 THR100     0.4102
   1545 C            41.2087       0.1463      17.4652 C.2     100 THR100     0.5973
   1546 O            42.4120      -0.0604      17.5847 O.2     100 THR100    -0.5679
   1547 N            40.5738       1.0848      18.1824 N.am    101 ILE101    -0.4157
   1548 H            39.5822       1.2133      18.0262 H       101 ILE101     0.2719
   1549 CA           41.2151       1.8700      19.2483 C.3     101 ILE101    -0.0597
   1550 HA           42.0633       2.4116      18.8294 H       101 ILE101     0.0869
   1551 CB           40.2222       2.8856      19.8692 C.3     101 ILE101     0.1303
   1552 HB           39.2817       2.3748      20.0716 H       101 ILE101     0.0187
   1553 CG2          40.7269       3.4848      21.1989 C.3     101 ILE101    -0.3204
   1554 HG21         41.6876       3.9767      21.0439 H       101 ILE101     0.0882
   1555 HG22         40.0127       4.2005      21.6028 H       101 ILE101     0.0882
   1556 HG23         40.8457       2.7063      21.9537 H       101 ILE101     0.0882
   1557 CG1          39.9623       4.0151      18.8599 C.3     101 ILE101    -0.0430
   1558 HG12         40.8810       4.5852      18.7269 H       101 ILE101     0.0236
   1559 HG13         39.6914       3.5753      17.9058 H       101 ILE101     0.0236
   1560 CD1          38.8305       4.9688      19.2487 C.3     101 ILE101    -0.0660
   1561 HD11         39.1089       5.5662      20.1154 H       101 ILE101     0.0186
   1562 HD12         38.6283       5.6408      18.4144 H       101 ILE101     0.0186
   1563 HD13         37.9287       4.3987      19.4688 H       101 ILE101     0.0186
   1564 C            41.7739       0.9280      20.3103 C.2     101 ILE101     0.5973
   1565 O            42.9608       0.9889      20.6040 O.2     101 ILE101    -0.5679
   1566 N            40.9415       0.0340      20.8561 N.am    102 ASN102    -0.4157
   1567 H            39.9718       0.0116      20.5657 H       102 ASN102     0.2719
   1568 CA           41.4172      -0.9597      21.8239 C.3     102 ASN102     0.0143
   1569 HA           41.9043      -0.4434      22.6536 H       102 ASN102     0.1048
   1570 CB           40.2550      -1.7982      22.3867 C.3     102 ASN102    -0.2041
   1571 HB2          39.6083      -2.1264      21.5732 H       102 ASN102     0.0797
   1572 HB3          40.6655      -2.6922      22.8571 H       102 ASN102     0.0797
   1573 CG           39.4493      -1.0911      23.4554 C.2     102 ASN102     0.7130
   1574 OD1          39.8488      -0.9387      24.5996 O.2     102 ASN102    -0.5931
   1575 ND2          38.2703      -0.6355      23.1151 N.am    102 ASN102    -0.9191
   1576 HD21         37.8583      -0.0074      23.7857 H       102 ASN102     0.4196
   1577 HD22         38.0161      -0.6187      22.1361 H       102 ASN102     0.4196
   1578 C            42.4794      -1.9033      21.2402 C.2     102 ASN102     0.5973
   1579 O            43.2176      -2.4804      22.0260 O.2     102 ASN102    -0.5679
   1580 N            42.5634      -2.0853      19.9184 N.am    103 GLU103    -0.5163
   1581 H            41.8932      -1.6386      19.3131 H       103 GLU103     0.2936
   1582 CA           43.6192      -2.9050      19.3063 C.3     103 GLU103     0.0397
   1583 HA           43.7869      -3.7817      19.9351 H       103 GLU103     0.1105
   1584 CB           43.1572      -3.3866      17.9192 C.3     103 GLU103     0.0560
   1585 HB2          42.0836      -3.5740      17.9639 H       103 GLU103    -0.0173
   1586 HB3          43.3217      -2.6110      17.1704 H       103 GLU103    -0.0173
   1587 CG           43.8085      -4.7048      17.4722 C.3     103 GLU103     0.0136
   1588 HG2          43.7150      -5.4343      18.2808 H       103 GLU103    -0.0425
   1589 HG3          43.2243      -5.0919      16.6334 H       103 GLU103    -0.0425
   1590 CD           45.2735      -4.5939      17.0191 C.2     103 GLU103     0.8054
   1591 OE1          45.5260      -3.8562      16.0396 O.co2   103 GLU103    -0.8188
   1592 OE2          46.1121      -5.3257      17.5881 O.co2   103 GLU103    -0.8188
   1593 C            44.9626      -2.1669      19.2239 C.2     103 GLU103     0.5366
   1594 O            46.0027      -2.7495      19.4999 O.2     103 GLU103    -0.5819
   1595 N            44.9589      -0.8760      18.8738 N.am    104 LEU104    -0.4157
   1596 H            44.0675      -0.4511      18.6478 H       104 LEU104     0.2719
   1597 CA           46.2009      -0.1244      18.6404 C.3     104 LEU104    -0.0518
   1598 HA           46.9887      -0.8316      18.3751 H       104 LEU104     0.0922
   1599 CB           45.9987       0.8368      17.4628 C.3     104 LEU104    -0.1102
   1600 HB2          45.2457       1.5599      17.7750 H       104 LEU104     0.0457
   1601 HB3          46.9275       1.3755      17.2789 H       104 LEU104     0.0457
   1602 CG           45.5369       0.2104      16.1397 C.3     104 LEU104     0.3531
   1603 HG           44.6855      -0.4495      16.2908 H       104 LEU104    -0.0361
   1604 CD1          45.0962       1.3602      15.2398 C.3     104 LEU104    -0.4121
   1605 HD11         45.9129       2.0598      15.1348 H       104 LEU104     0.1000
   1606 HD12         44.8053       0.9670      14.2661 H       104 LEU104     0.1000
   1607 HD13         44.2368       1.8545      15.6905 H       104 LEU104     0.1000
   1608 CD2          46.6545      -0.5613      15.4441 C.3     104 LEU104    -0.4121
   1609 HD21         46.9222      -1.4267      16.0556 H       104 LEU104     0.1000
   1610 HD22         46.2962      -0.9460      14.4891 H       104 LEU104     0.1000
   1611 HD23         47.5286       0.0640      15.2882 H       104 LEU104     0.1000
   1612 C            46.7171       0.6756      19.8498 C.2     104 LEU104     0.5973
   1613 O            47.7572       1.3418      19.7258 O.2     104 LEU104    -0.5679
   1614 N            45.9765       0.7421      20.9602 N.am    105 VAL105    -0.3821
   1615 H            45.1421       0.1696      21.0029 H       105 VAL105     0.2681
   1616 CA           46.4171       1.4434      22.1882 C.3     105 VAL105    -0.3438
   1617 HA           46.7600       2.4339      21.9122 H       105 VAL105     0.1438
   1618 CB           45.2429       1.6193      23.1691 C.3     105 VAL105     0.1940
   1619 HB           44.5995       0.7369      23.1334 H       105 VAL105     0.0308
   1620 CG1          45.6409       1.8866      24.6252 C.3     105 VAL105    -0.3064
   1621 HG11         46.3108       2.7445      24.6872 H       105 VAL105     0.0836
   1622 HG12         44.7544       2.0607      25.2324 H       105 VAL105     0.0836
   1623 HG13         46.1589       1.0116      25.0193 H       105 VAL105     0.0836
   1624 CG2          44.4608       2.8629      22.7300 C.3     105 VAL105    -0.3064
   1625 HG21         44.2289       2.8053      21.6702 H       105 VAL105     0.0836
   1626 HG22         43.5295       2.9292      23.2907 H       105 VAL105     0.0836
   1627 HG23         45.0672       3.7477      22.9079 H       105 VAL105     0.0836
   1628 C            47.6576       0.7851      22.7854 C.2     105 VAL105     0.8350
   1629 O            47.7178      -0.4554      22.8423 O.2     105 VAL105    -0.8173
   1630 OXT          48.6023       1.5675      23.0551 O.3     105 VAL105    -0.8173
@<TRIPOS>BOND
      1      18      19 2
      2      18      20 am
      3      13      14 1
      4      10      13 1
      5       7      10 1
      6       5       7 1
      7       5      18 1
      8       1       5 1
      9      34      35 2
     10      34      36 am
     11      24      26 1
     12      24      30 1
     13      22      24 1
     14      22      34 1
     15      20      22 1
     16      56      57 2
     17      56      58 am
     18      49      52 1
     19      46      49 1
     20      43      46 1
     21      40      43 1
     22      38      40 1
     23      38      56 1
     24      36      38 1
     25      73      74 2
     26      73      75 am
     27      68      69 2
     28      68      70 am
     29      65      68 1
     30      62      65 1
     31      60      62 1
     32      60      73 1
     33      58      60 1
     34      92      93 2
     35      92      94 am
     36      85      88 1
     37      79      81 1
     38      79      85 1
     39      77      79 1
     40      77      92 1
     41      75      77 1
     42     107     108 2
     43     107     109 am
     44     104     105 ar
     45     104     106 ar
     46     101     104 1
     47      98     101 1
     48      96      98 1
     49      96     107 1
     50      94      96 1
     51     118     119 2
     52     118     120 am
     53     113     116 1
     54     111     113 1
     55     111     118 1
     56     109     111 1
     57     140     141 2
     58     140     142 am
     59     133     136 1
     60     130     133 1
     61     127     130 1
     62     124     127 1
     63     122     124 1
     64     122     140 1
     65     120     122 1
     66     154     155 2
     67     154     156 am
     68     146     148 1
     69     146     152 1
     70     144     146 1
     71     144     154 1
     72     142     144 1
     73     164     165 2
     74     164     166 am
     75     158     160 1
     76     158     164 1
     77     156     158 1
     78     184     185 2
     79     184     186 am
     80     180     182 ar
     81     178     180 ar
     82     176     178 ar
     83     174     176 ar
     84     173     174 ar
     85     173     182 ar
     86     170     173 1
     87     168     170 1
     88     168     184 1
     89     166     168 1
     90     201     202 2
     91     201     203 am
     92     196     197 2
     93     196     198 am
     94     193     196 1
     95     190     193 1
     96     188     190 1
     97     188     201 1
     98     186     188 1
     99     216     217 2
    100     216     218 am
    101     213     214 ar
    102     213     215 ar
    103     210     213 1
    104     207     210 1
    105     205     207 1
    106     205     216 1
    107     203     205 1
    108     226     227 2
    109     226     228 am
    110     220     222 1
    111     220     226 1
    112     218     220 1
    113     245     246 2
    114     245     247 am
    115     235     237 1
    116     235     241 1
    117     232     235 1
    118     230     232 1
    119     230     245 1
    120     228     230 1
    121     257     258 2
    122     257     259 am
    123     254     255 ar
    124     254     256 ar
    125     251     254 1
    126     249     251 1
    127     249     257 1
    128     247     249 1
    129     267     268 2
    130     267     269 am
    131     261     263 1
    132     261     267 1
    133     259     261 1
    134     277     278 2
    135     277     279 am
    136     271     273 1
    137     271     277 1
    138     269     271 1
    139     284     285 2
    140     284     286 am
    141     281     284 1
    142     279     281 1
    143     296     297 2
    144     296     298 am
    145     293     294 ar
    146     293     295 ar
    147     290     293 1
    148     288     290 1
    149     288     296 1
    150     286     288 1
    151     318     319 2
    152     318     320 am
    153     311     314 1
    154     308     311 1
    155     305     308 1
    156     302     305 1
    157     300     302 1
    158     300     318 1
    159     298     300 1
    160     337     338 2
    161     337     339 am
    162     327     329 1
    163     327     333 1
    164     324     327 1
    165     322     324 1
    166     322     337 1
    167     320     322 1
    168     353     354 2
    169     353     355 am
    170     343     345 1
    171     343     349 1
    172     341     343 1
    173     341     353 1
    174     339     341 1
    175     369     370 2
    176     369     371 am
    177     359     361 1
    178     359     365 1
    179     357     359 1
    180     357     369 1
    181     355     357 1
    182     385     386 2
    183     385     387 am
    184     375     377 1
    185     375     381 1
    186     373     375 1
    187     373     385 1
    188     371     373 1
    189     397     398 2
    190     397     399 am
    191     394     395 ar
    192     394     396 ar
    193     391     394 1
    194     389     391 1
    195     389     397 1
    196     387     389 1
    197     417     418 2
    198     417     419 am
    199     413     415 ar
    200     411     413 ar
    201     409     411 ar
    202     407     409 ar
    203     406     407 ar
    204     406     415 ar
    205     403     406 1
    206     401     403 1
    207     401     417 1
    208     399     401 1
    209     428     429 2
    210     428     430 am
    211     423     426 1
    212     421     423 1
    213     421     428 1
    214     419     421 1
    215     438     439 2
    216     438     440 am
    217     432     434 1
    218     432     438 1
    219     430     432 1
    220     452     453 2
    221     452     454 am
    222     444     446 1
    223     444     450 1
    224     442     444 1
    225     442     452 1
    226     440     442 1
    227     476     477 2
    228     476     478 am
    229     473     475 ar
    230     471     473 ar
    231     469     471 ar
    232     467     469 ar
    233     466     467 ar
    234     466     475 ar
    235     464     466 1
    236     462     464 1
    237     461     462 2
    238     461     475 1
    239     458     461 1
    240     456     458 1
    241     456     476 1
    242     454     456 1
    243     486     487 2
    244     486     488 am
    245     485     516 1
    246     482     485 1
    247     480     482 1
    248     480     486 1
    249     478     480 1
    250     493     494 2
    251     493     495 am
    252     490     493 1
    253     488     490 1
    254     507     508 2
    255     507     509 am
    256     505     507 1
    257     502     505 1
    258     499     502 1
    259     496     499 1
    260     495     496 1
    261     495     505 1
    262     517     518 2
    263     517     519 am
    264     513     516 1
    265     511     513 1
    266     511     517 1
    267     509     511 1
    268     539     540 2
    269     539     541 am
    270     532     535 1
    271     529     532 1
    272     526     529 1
    273     523     526 1
    274     521     523 1
    275     521     539 1
    276     519     521 1
    277     556     557 2
    278     556     558 am
    279     551     552 1
    280     548     551 1
    281     545     548 1
    282     543     545 1
    283     543     556 1
    284     541     543 1
    285     575     576 2
    286     575     577 am
    287     568     571 1
    288     562     564 1
    289     562     568 1
    290     560     562 1
    291     560     575 1
    292     558     560 1
    293     597     598 2
    294     597     599 am
    295     590     593 1
    296     587     590 1
    297     584     587 1
    298     581     584 1
    299     579     581 1
    300     579     597 1
    301     577     579 1
    302     611     612 2
    303     611     613 am
    304     609     611 1
    305     606     609 1
    306     603     606 1
    307     600     603 1
    308     599     600 1
    309     599     609 1
    310     631     632 2
    311     631     633 am
    312     627     629 ar
    313     625     627 ar
    314     623     625 ar
    315     621     623 ar
    316     620     621 ar
    317     620     629 ar
    318     617     620 1
    319     615     617 1
    320     615     631 1
    321     613     615 1
    322     651     652 2
    323     651     653 am
    324     647     649 ar
    325     645     647 ar
    326     643     645 ar
    327     641     643 ar
    328     640     641 ar
    329     640     649 ar
    330     637     640 1
    331     635     637 1
    332     635     651 1
    333     633     635 1
    334     668     669 2
    335     668     670 am
    336     664     666 1
    337     662     664 1
    338     661     662 2
    339     660     661 1
    340     660     666 2
    341     657     660 1
    342     655     657 1
    343     655     668 1
    344     653     655 1
    345     679     680 2
    346     679     681 am
    347     674     677 1
    348     672     674 1
    349     672     679 1
    350     670     672 1
    351     698     699 2
    352     698     700 am
    353     688     690 1
    354     688     694 1
    355     685     688 1
    356     683     685 1
    357     683     698 1
    358     681     683 1
    359     709     710 2
    360     709     711 am
    361     704     707 1
    362     702     704 1
    363     702     709 1
    364     700     702 1
    365     724     725 2
    366     724     726 am
    367     721     722 ar
    368     721     723 ar
    369     718     721 1
    370     715     718 1
    371     713     715 1
    372     713     724 1
    373     711     713 1
    374     746     747 2
    375     746     748 am
    376     739     742 1
    377     736     739 1
    378     733     736 1
    379     730     733 1
    380     728     730 1
    381     728     746 1
    382     726     728 1
    383     767     768 2
    384     767     769 am
    385     763     765 ar
    386     760     761 1
    387     760     763 ar
    388     758     760 ar
    389     756     758 ar
    390     755     756 ar
    391     755     765 ar
    392     752     755 1
    393     750     752 1
    394     750     767 1
    395     748     750 1
    396     778     779 2
    397     778     780 am
    398     773     776 1
    399     771     773 1
    400     771     778 1
    401     769     771 1
    402     792     793 2
    403     792     794 am
    404     787     788 2
    405     787     789 am
    406     784     787 1
    407     782     784 1
    408     782     792 1
    409     780     782 1
    410     808     809 2
    411     808     810 am
    412     798     800 1
    413     798     804 1
    414     796     798 1
    415     796     808 1
    416     794     796 1
    417     827     828 2
    418     827     829 am
    419     820     823 1
    420     814     816 1
    421     814     820 1
    422     812     814 1
    423     812     827 1
    424     810     812 1
    425     847     848 2
    426     847     849 am
    427     843     845 ar
    428     841     843 ar
    429     839     841 ar
    430     837     839 ar
    431     836     837 ar
    432     836     845 ar
    433     833     836 1
    434     831     833 1
    435     831     847 1
    436     829     831 1
    437     866     867 2
    438     866     868 am
    439     856     858 1
    440     856     862 1
    441     853     856 1
    442     851     853 1
    443     851     866 1
    444     849     851 1
    445     881     882 2
    446     881     883 am
    447     878     879 ar
    448     878     880 ar
    449     875     878 1
    450     872     875 1
    451     870     872 1
    452     870     881 1
    453     868     870 1
    454     897     898 2
    455     897     899 am
    456     887     889 1
    457     887     893 1
    458     885     887 1
    459     885     897 1
    460     883     885 1
    461     909     910 2
    462     909     911 am
    463     906     907 ar
    464     906     908 ar
    465     903     906 1
    466     901     903 1
    467     901     909 1
    468     899     901 1
    469     925     926 2
    470     925     927 am
    471     915     917 1
    472     915     921 1
    473     913     915 1
    474     913     925 1
    475     911     913 1
    476     937     938 2
    477     937     939 am
    478     934     935 ar
    479     934     936 ar
    480     931     934 1
    481     929     931 1
    482     929     937 1
    483     927     929 1
    484     949     950 2
    485     949     951 am
    486     946     947 ar
    487     946     948 ar
    488     943     946 1
    489     941     943 1
    490     941     949 1
    491     939     941 1
    492     960     961 2
    493     960     962 am
    494     955     958 1
    495     953     955 1
    496     953     960 1
    497     951     953 1
    498     977     978 2
    499     977     979 am
    500     972     973 2
    501     972     974 am
    502     969     972 1
    503     966     969 1
    504     964     966 1
    505     964     977 1
    506     962     964 1
    507     989     990 2
    508     989     991 am
    509     986     987 ar
    510     986     988 ar
    511     983     986 1
    512     981     983 1
    513     981     989 1
    514     979     981 1
    515    1005    1006 2
    516    1005    1007 am
    517     995     997 1
    518     995    1001 1
    519     993     995 1
    520     993    1005 1
    521     991     993 1
    522    1015    1016 2
    523    1015    1017 am
    524    1009    1011 1
    525    1009    1015 1
    526    1007    1009 1
    527    1026    1027 2
    528    1026    1028 am
    529    1021    1024 1
    530    1019    1021 1
    531    1019    1026 1
    532    1017    1019 1
    533    1041    1042 2
    534    1041    1043 am
    535    1038    1039 ar
    536    1038    1040 ar
    537    1035    1038 1
    538    1032    1035 1
    539    1030    1032 1
    540    1030    1041 1
    541    1028    1030 1
    542    1052    1053 2
    543    1052    1054 am
    544    1047    1050 1
    545    1045    1047 1
    546    1045    1052 1
    547    1043    1045 1
    548    1067    1068 2
    549    1067    1069 am
    550    1064    1065 ar
    551    1064    1066 ar
    552    1061    1064 1
    553    1058    1061 1
    554    1056    1058 1
    555    1056    1067 1
    556    1054    1056 1
    557    1083    1084 2
    558    1083    1085 am
    559    1073    1075 1
    560    1073    1079 1
    561    1071    1073 1
    562    1071    1083 1
    563    1069    1071 1
    564    1105    1106 2
    565    1105    1107 am
    566    1098    1101 1
    567    1095    1098 1
    568    1092    1095 1
    569    1089    1092 1
    570    1087    1089 1
    571    1087    1105 1
    572    1085    1087 1
    573    1116    1117 2
    574    1116    1118 am
    575    1111    1114 1
    576    1109    1111 1
    577    1109    1116 1
    578    1107    1109 1
    579    1133    1134 2
    580    1133    1135 am
    581    1128    1129 1
    582    1125    1128 1
    583    1122    1125 1
    584    1120    1122 1
    585    1120    1133 1
    586    1118    1120 1
    587    1147    1148 2
    588    1147    1149 am
    589    1145    1147 1
    590    1142    1145 1
    591    1139    1142 1
    592    1136    1139 1
    593    1135    1136 1
    594    1135    1145 1
    595    1161    1162 2
    596    1161    1163 am
    597    1153    1155 1
    598    1153    1159 1
    599    1151    1153 1
    600    1151    1161 1
    601    1149    1151 1
    602    1181    1182 2
    603    1181    1183 am
    604    1177    1179 ar
    605    1175    1177 ar
    606    1173    1175 ar
    607    1171    1173 ar
    608    1170    1171 ar
    609    1170    1179 ar
    610    1167    1170 1
    611    1165    1167 1
    612    1165    1181 1
    613    1163    1165 1
    614    1198    1199 2
    615    1198    1200 am
    616    1193    1194 2
    617    1193    1195 am
    618    1190    1193 1
    619    1187    1190 1
    620    1185    1187 1
    621    1185    1198 1
    622    1183    1185 1
    623    1218    1219 2
    624    1218    1220 am
    625    1214    1216 ar
    626    1212    1214 ar
    627    1210    1212 ar
    628    1208    1210 ar
    629    1207    1208 ar
    630    1207    1216 ar
    631    1204    1207 1
    632    1202    1204 1
    633    1202    1218 1
    634    1200    1202 1
    635    1238    1239 2
    636    1238    1240 am
    637    1234    1236 ar
    638    1232    1234 ar
    639    1230    1232 ar
    640    1228    1230 ar
    641    1227    1228 ar
    642    1227    1236 ar
    643    1224    1227 1
    644    1222    1224 1
    645    1222    1238 1
    646    1220    1222 1
    647    1260    1261 2
    648    1260    1262 am
    649    1253    1256 1
    650    1250    1253 1
    651    1247    1250 1
    652    1244    1247 1
    653    1242    1244 1
    654    1242    1260 1
    655    1240    1242 1
    656    1282    1283 2
    657    1282    1284 am
    658    1275    1278 1
    659    1272    1275 1
    660    1269    1272 1
    661    1266    1269 1
    662    1264    1266 1
    663    1264    1282 1
    664    1262    1264 1
    665    1289    1290 2
    666    1289    1291 am
    667    1286    1289 1
    668    1284    1286 1
    669    1306    1307 2
    670    1306    1308 am
    671    1301    1302 2
    672    1301    1303 am
    673    1298    1301 1
    674    1295    1298 1
    675    1293    1295 1
    676    1293    1306 1
    677    1291    1293 1
    678    1328    1329 2
    679    1328    1330 am
    680    1321    1324 1
    681    1318    1321 1
    682    1315    1318 1
    683    1312    1315 1
    684    1310    1312 1
    685    1310    1328 1
    686    1308    1310 1
    687    1344    1345 2
    688    1344    1346 am
    689    1334    1336 1
    690    1334    1340 1
    691    1332    1334 1
    692    1332    1344 1
    693    1330    1332 1
    694    1351    1352 2
    695    1351    1353 am
    696    1348    1351 1
    697    1346    1348 1
    698    1366    1367 2
    699    1366    1368 am
    700    1363    1364 ar
    701    1363    1365 ar
    702    1360    1363 1
    703    1357    1360 1
    704    1355    1357 1
    705    1355    1366 1
    706    1353    1355 1
    707    1386    1387 2
    708    1386    1388 am
    709    1382    1384 ar
    710    1380    1382 ar
    711    1378    1380 ar
    712    1376    1378 ar
    713    1375    1376 ar
    714    1375    1384 ar
    715    1372    1375 1
    716    1370    1372 1
    717    1370    1386 1
    718    1368    1370 1
    719    1397    1398 2
    720    1397    1399 am
    721    1392    1395 1
    722    1390    1392 1
    723    1390    1397 1
    724    1388    1390 1
    725    1404    1405 2
    726    1404    1406 am
    727    1401    1404 1
    728    1399    1401 1
    729    1414    1415 2
    730    1414    1416 am
    731    1408    1410 1
    732    1408    1414 1
    733    1406    1408 1
    734    1428    1429 2
    735    1428    1430 am
    736    1423    1424 2
    737    1423    1425 am
    738    1420    1423 1
    739    1418    1420 1
    740    1418    1428 1
    741    1416    1418 1
    742    1450    1451 2
    743    1450    1452 am
    744    1443    1446 1
    745    1440    1443 1
    746    1437    1440 1
    747    1434    1437 1
    748    1432    1434 1
    749    1432    1450 1
    750    1430    1432 1
    751    1465    1466 2
    752    1465    1467 am
    753    1462    1463 ar
    754    1462    1464 ar
    755    1459    1462 1
    756    1456    1459 1
    757    1454    1456 1
    758    1454    1465 1
    759    1452    1454 1
    760    1487    1488 2
    761    1487    1489 am
    762    1480    1483 1
    763    1477    1480 1
    764    1474    1477 1
    765    1471    1474 1
    766    1469    1471 1
    767    1469    1487 1
    768    1467    1469 1
    769    1506    1507 2
    770    1506    1508 am
    771    1496    1498 1
    772    1496    1502 1
    773    1493    1496 1
    774    1491    1493 1
    775    1491    1506 1
    776    1489    1491 1
    777    1521    1522 2
    778    1521    1523 am
    779    1518    1519 ar
    780    1518    1520 ar
    781    1515    1518 1
    782    1512    1515 1
    783    1510    1512 1
    784    1510    1521 1
    785    1508    1510 1
    786    1531    1532 2
    787    1531    1533 am
    788    1525    1527 1
    789    1525    1531 1
    790    1523    1525 1
    791    1545    1546 2
    792    1545    1547 am
    793    1537    1539 1
    794    1537    1543 1
    795    1535    1537 1
    796    1535    1545 1
    797    1533    1535 1
    798    1564    1565 2
    799    1564    1566 am
    800    1557    1560 1
    801    1551    1553 1
    802    1551    1557 1
    803    1549    1551 1
    804    1549    1564 1
    805    1547    1549 1
    806    1578    1579 2
    807    1578    1580 am
    808    1573    1574 2
    809    1573    1575 am
    810    1570    1573 1
    811    1568    1570 1
    812    1568    1578 1
    813    1566    1568 1
    814    1593    1594 2
    815    1593    1595 am
    816    1590    1591 ar
    817    1590    1592 ar
    818    1587    1590 1
    819    1584    1587 1
    820    1582    1584 1
    821    1582    1593 1
    822    1580    1582 1
    823    1612    1613 2
    824    1612    1614 am
    825    1602    1604 1
    826    1602    1608 1
    827    1599    1602 1
    828    1597    1599 1
    829    1597    1612 1
    830    1595    1597 1
    831    1628    1629 2
    832    1628    1630 1
    833    1618    1620 1
    834    1618    1624 1
    835    1616    1618 1
    836    1616    1628 1
    837    1614    1616 1
    838      14      15 1
    839      14      16 1
    840      14      17 1
    841      10      11 1
    842      10      12 1
    843       7       8 1
    844       7       9 1
    845       5       6 1
    846       1       2 1
    847       1       3 1
    848       1       4 1
    849      30      31 1
    850      30      32 1
    851      30      33 1
    852      26      27 1
    853      26      28 1
    854      26      29 1
    855      24      25 1
    856      22      23 1
    857      20      21 1
    858      52      53 1
    859      52      54 1
    860      52      55 1
    861      49      50 1
    862      49      51 1
    863      46      47 1
    864      46      48 1
    865      43      44 1
    866      43      45 1
    867      40      41 1
    868      40      42 1
    869      38      39 1
    870      36      37 1
    871      70      71 1
    872      70      72 1
    873      65      66 1
    874      65      67 1
    875      62      63 1
    876      62      64 1
    877      60      61 1
    878      58      59 1
    879      88      89 1
    880      88      90 1
    881      88      91 1
    882      85      86 1
    883      85      87 1
    884      81      82 1
    885      81      83 1
    886      81      84 1
    887      79      80 1
    888      77      78 1
    889      75      76 1
    890     101     102 1
    891     101     103 1
    892      98      99 1
    893      98     100 1
    894      96      97 1
    895      94      95 1
    896     116     117 1
    897     113     114 1
    898     113     115 1
    899     111     112 1
    900     109     110 1
    901     136     137 1
    902     136     138 1
    903     136     139 1
    904     133     134 1
    905     133     135 1
    906     130     131 1
    907     130     132 1
    908     127     128 1
    909     127     129 1
    910     124     125 1
    911     124     126 1
    912     122     123 1
    913     120     121 1
    914     152     153 1
    915     148     149 1
    916     148     150 1
    917     148     151 1
    918     146     147 1
    919     144     145 1
    920     142     143 1
    921     160     161 1
    922     160     162 1
    923     160     163 1
    924     158     159 1
    925     156     157 1
    926     182     183 1
    927     180     181 1
    928     178     179 1
    929     176     177 1
    930     174     175 1
    931     170     171 1
    932     170     172 1
    933     168     169 1
    934     166     167 1
    935     198     199 1
    936     198     200 1
    937     193     194 1
    938     193     195 1
    939     190     191 1
    940     190     192 1
    941     188     189 1
    942     186     187 1
    943     210     211 1
    944     210     212 1
    945     207     208 1
    946     207     209 1
    947     205     206 1
    948     203     204 1
    949     222     223 1
    950     222     224 1
    951     222     225 1
    952     220     221 1
    953     218     219 1
    954     241     242 1
    955     241     243 1
    956     241     244 1
    957     237     238 1
    958     237     239 1
    959     237     240 1
    960     235     236 1
    961     232     233 1
    962     232     234 1
    963     230     231 1
    964     228     229 1
    965     251     252 1
    966     251     253 1
    967     249     250 1
    968     247     248 1
    969     263     264 1
    970     263     265 1
    971     263     266 1
    972     261     262 1
    973     259     260 1
    974     273     274 1
    975     273     275 1
    976     273     276 1
    977     271     272 1
    978     269     270 1
    979     281     282 1
    980     281     283 1
    981     279     280 1
    982     290     291 1
    983     290     292 1
    984     288     289 1
    985     286     287 1
    986     314     315 1
    987     314     316 1
    988     314     317 1
    989     311     312 1
    990     311     313 1
    991     308     309 1
    992     308     310 1
    993     305     306 1
    994     305     307 1
    995     302     303 1
    996     302     304 1
    997     300     301 1
    998     298     299 1
    999     333     334 1
   1000     333     335 1
   1001     333     336 1
   1002     329     330 1
   1003     329     331 1
   1004     329     332 1
   1005     327     328 1
   1006     324     325 1
   1007     324     326 1
   1008     322     323 1
   1009     320     321 1
   1010     349     350 1
   1011     349     351 1
   1012     349     352 1
   1013     345     346 1
   1014     345     347 1
   1015     345     348 1
   1016     343     344 1
   1017     341     342 1
   1018     339     340 1
   1019     365     366 1
   1020     365     367 1
   1021     365     368 1
   1022     361     362 1
   1023     361     363 1
   1024     361     364 1
   1025     359     360 1
   1026     357     358 1
   1027     355     356 1
   1028     381     382 1
   1029     381     383 1
   1030     381     384 1
   1031     377     378 1
   1032     377     379 1
   1033     377     380 1
   1034     375     376 1
   1035     373     374 1
   1036     371     372 1
   1037     391     392 1
   1038     391     393 1
   1039     389     390 1
   1040     387     388 1
   1041     415     416 1
   1042     413     414 1
   1043     411     412 1
   1044     409     410 1
   1045     407     408 1
   1046     403     404 1
   1047     403     405 1
   1048     401     402 1
   1049     399     400 1
   1050     426     427 1
   1051     423     424 1
   1052     423     425 1
   1053     421     422 1
   1054     419     420 1
   1055     434     435 1
   1056     434     436 1
   1057     434     437 1
   1058     432     433 1
   1059     430     431 1
   1060     450     451 1
   1061     446     447 1
   1062     446     448 1
   1063     446     449 1
   1064     444     445 1
   1065     442     443 1
   1066     440     441 1
   1067     473     474 1
   1068     471     472 1
   1069     469     470 1
   1070     467     468 1
   1071     464     465 1
   1072     462     463 1
   1073     458     459 1
   1074     458     460 1
   1075     456     457 1
   1076     454     455 1
   1077     482     483 1
   1078     482     484 1
   1079     480     481 1
   1080     478     479 1
   1081     490     491 1
   1082     490     492 1
   1083     488     489 1
   1084     505     506 1
   1085     502     503 1
   1086     502     504 1
   1087     499     500 1
   1088     499     501 1
   1089     496     497 1
   1090     496     498 1
   1091     513     514 1
   1092     513     515 1
   1093     511     512 1
   1094     509     510 1
   1095     535     536 1
   1096     535     537 1
   1097     535     538 1
   1098     532     533 1
   1099     532     534 1
   1100     529     530 1
   1101     529     531 1
   1102     526     527 1
   1103     526     528 1
   1104     523     524 1
   1105     523     525 1
   1106     521     522 1
   1107     519     520 1
   1108     552     553 1
   1109     552     554 1
   1110     552     555 1
   1111     548     549 1
   1112     548     550 1
   1113     545     546 1
   1114     545     547 1
   1115     543     544 1
   1116     541     542 1
   1117     571     572 1
   1118     571     573 1
   1119     571     574 1
   1120     568     569 1
   1121     568     570 1
   1122     564     565 1
   1123     564     566 1
   1124     564     567 1
   1125     562     563 1
   1126     560     561 1
   1127     558     559 1
   1128     593     594 1
   1129     593     595 1
   1130     593     596 1
   1131     590     591 1
   1132     590     592 1
   1133     587     588 1
   1134     587     589 1
   1135     584     585 1
   1136     584     586 1
   1137     581     582 1
   1138     581     583 1
   1139     579     580 1
   1140     577     578 1
   1141     609     610 1
   1142     606     607 1
   1143     606     608 1
   1144     603     604 1
   1145     603     605 1
   1146     600     601 1
   1147     600     602 1
   1148     629     630 1
   1149     627     628 1
   1150     625     626 1
   1151     623     624 1
   1152     621     622 1
   1153     617     618 1
   1154     617     619 1
   1155     615     616 1
   1156     613     614 1
   1157     649     650 1
   1158     647     648 1
   1159     645     646 1
   1160     643     644 1
   1161     641     642 1
   1162     637     638 1
   1163     637     639 1
   1164     635     636 1
   1165     633     634 1
   1166     666     667 1
   1167     664     665 1
   1168     662     663 1
   1169     657     658 1
   1170     657     659 1
   1171     655     656 1
   1172     653     654 1
   1173     677     678 1
   1174     674     675 1
   1175     674     676 1
   1176     672     673 1
   1177     670     671 1
   1178     694     695 1
   1179     694     696 1
   1180     694     697 1
   1181     690     691 1
   1182     690     692 1
   1183     690     693 1
   1184     688     689 1
   1185     685     686 1
   1186     685     687 1
   1187     683     684 1
   1188     681     682 1
   1189     707     708 1
   1190     704     705 1
   1191     704     706 1
   1192     702     703 1
   1193     700     701 1
   1194     718     719 1
   1195     718     720 1
   1196     715     716 1
   1197     715     717 1
   1198     713     714 1
   1199     711     712 1
   1200     742     743 1
   1201     742     744 1
   1202     742     745 1
   1203     739     740 1
   1204     739     741 1
   1205     736     737 1
   1206     736     738 1
   1207     733     734 1
   1208     733     735 1
   1209     730     731 1
   1210     730     732 1
   1211     728     729 1
   1212     726     727 1
   1213     765     766 1
   1214     763     764 1
   1215     761     762 1
   1216     758     759 1
   1217     756     757 1
   1218     752     753 1
   1219     752     754 1
   1220     750     751 1
   1221     748     749 1
   1222     776     777 1
   1223     773     774 1
   1224     773     775 1
   1225     771     772 1
   1226     769     770 1
   1227     789     790 1
   1228     789     791 1
   1229     784     785 1
   1230     784     786 1
   1231     782     783 1
   1232     780     781 1
   1233     804     805 1
   1234     804     806 1
   1235     804     807 1
   1236     800     801 1
   1237     800     802 1
   1238     800     803 1
   1239     798     799 1
   1240     796     797 1
   1241     794     795 1
   1242     823     824 1
   1243     823     825 1
   1244     823     826 1
   1245     820     821 1
   1246     820     822 1
   1247     816     817 1
   1248     816     818 1
   1249     816     819 1
   1250     814     815 1
   1251     812     813 1
   1252     810     811 1
   1253     845     846 1
   1254     843     844 1
   1255     841     842 1
   1256     839     840 1
   1257     837     838 1
   1258     833     834 1
   1259     833     835 1
   1260     831     832 1
   1261     829     830 1
   1262     862     863 1
   1263     862     864 1
   1264     862     865 1
   1265     858     859 1
   1266     858     860 1
   1267     858     861 1
   1268     856     857 1
   1269     853     854 1
   1270     853     855 1
   1271     851     852 1
   1272     849     850 1
   1273     875     876 1
   1274     875     877 1
   1275     872     873 1
   1276     872     874 1
   1277     870     871 1
   1278     868     869 1
   1279     893     894 1
   1280     893     895 1
   1281     893     896 1
   1282     889     890 1
   1283     889     891 1
   1284     889     892 1
   1285     887     888 1
   1286     885     886 1
   1287     883     884 1
   1288     903     904 1
   1289     903     905 1
   1290     901     902 1
   1291     899     900 1
   1292     921     922 1
   1293     921     923 1
   1294     921     924 1
   1295     917     918 1
   1296     917     919 1
   1297     917     920 1
   1298     915     916 1
   1299     913     914 1
   1300     911     912 1
   1301     931     932 1
   1302     931     933 1
   1303     929     930 1
   1304     927     928 1
   1305     943     944 1
   1306     943     945 1
   1307     941     942 1
   1308     939     940 1
   1309     958     959 1
   1310     955     956 1
   1311     955     957 1
   1312     953     954 1
   1313     951     952 1
   1314     974     975 1
   1315     974     976 1
   1316     969     970 1
   1317     969     971 1
   1318     966     967 1
   1319     966     968 1
   1320     964     965 1
   1321     962     963 1
   1322     983     984 1
   1323     983     985 1
   1324     981     982 1
   1325     979     980 1
   1326    1001    1002 1
   1327    1001    1003 1
   1328    1001    1004 1
   1329     997     998 1
   1330     997     999 1
   1331     997    1000 1
   1332     995     996 1
   1333     993     994 1
   1334     991     992 1
   1335    1011    1012 1
   1336    1011    1013 1
   1337    1011    1014 1
   1338    1009    1010 1
   1339    1007    1008 1
   1340    1024    1025 1
   1341    1021    1022 1
   1342    1021    1023 1
   1343    1019    1020 1
   1344    1017    1018 1
   1345    1035    1036 1
   1346    1035    1037 1
   1347    1032    1033 1
   1348    1032    1034 1
   1349    1030    1031 1
   1350    1028    1029 1
   1351    1050    1051 1
   1352    1047    1048 1
   1353    1047    1049 1
   1354    1045    1046 1
   1355    1043    1044 1
   1356    1061    1062 1
   1357    1061    1063 1
   1358    1058    1059 1
   1359    1058    1060 1
   1360    1056    1057 1
   1361    1054    1055 1
   1362    1079    1080 1
   1363    1079    1081 1
   1364    1079    1082 1
   1365    1075    1076 1
   1366    1075    1077 1
   1367    1075    1078 1
   1368    1073    1074 1
   1369    1071    1072 1
   1370    1069    1070 1
   1371    1101    1102 1
   1372    1101    1103 1
   1373    1101    1104 1
   1374    1098    1099 1
   1375    1098    1100 1
   1376    1095    1096 1
   1377    1095    1097 1
   1378    1092    1093 1
   1379    1092    1094 1
   1380    1089    1090 1
   1381    1089    1091 1
   1382    1087    1088 1
   1383    1085    1086 1
   1384    1114    1115 1
   1385    1111    1112 1
   1386    1111    1113 1
   1387    1109    1110 1
   1388    1107    1108 1
   1389    1129    1130 1
   1390    1129    1131 1
   1391    1129    1132 1
   1392    1125    1126 1
   1393    1125    1127 1
   1394    1122    1123 1
   1395    1122    1124 1
   1396    1120    1121 1
   1397    1118    1119 1
   1398    1145    1146 1
   1399    1142    1143 1
   1400    1142    1144 1
   1401    1139    1140 1
   1402    1139    1141 1
   1403    1136    1137 1
   1404    1136    1138 1
   1405    1159    1160 1
   1406    1155    1156 1
   1407    1155    1157 1
   1408    1155    1158 1
   1409    1153    1154 1
   1410    1151    1152 1
   1411    1149    1150 1
   1412    1179    1180 1
   1413    1177    1178 1
   1414    1175    1176 1
   1415    1173    1174 1
   1416    1171    1172 1
   1417    1167    1168 1
   1418    1167    1169 1
   1419    1165    1166 1
   1420    1163    1164 1
   1421    1195    1196 1
   1422    1195    1197 1
   1423    1190    1191 1
   1424    1190    1192 1
   1425    1187    1188 1
   1426    1187    1189 1
   1427    1185    1186 1
   1428    1183    1184 1
   1429    1216    1217 1
   1430    1214    1215 1
   1431    1212    1213 1
   1432    1210    1211 1
   1433    1208    1209 1
   1434    1204    1205 1
   1435    1204    1206 1
   1436    1202    1203 1
   1437    1200    1201 1
   1438    1236    1237 1
   1439    1234    1235 1
   1440    1232    1233 1
   1441    1230    1231 1
   1442    1228    1229 1
   1443    1224    1225 1
   1444    1224    1226 1
   1445    1222    1223 1
   1446    1220    1221 1
   1447    1256    1257 1
   1448    1256    1258 1
   1449    1256    1259 1
   1450    1253    1254 1
   1451    1253    1255 1
   1452    1250    1251 1
   1453    1250    1252 1
   1454    1247    1248 1
   1455    1247    1249 1
   1456    1244    1245 1
   1457    1244    1246 1
   1458    1242    1243 1
   1459    1240    1241 1
   1460    1278    1279 1
   1461    1278    1280 1
   1462    1278    1281 1
   1463    1275    1276 1
   1464    1275    1277 1
   1465    1272    1273 1
   1466    1272    1274 1
   1467    1269    1270 1
   1468    1269    1271 1
   1469    1266    1267 1
   1470    1266    1268 1
   1471    1264    1265 1
   1472    1262    1263 1
   1473    1286    1287 1
   1474    1286    1288 1
   1475    1284    1285 1
   1476    1303    1304 1
   1477    1303    1305 1
   1478    1298    1299 1
   1479    1298    1300 1
   1480    1295    1296 1
   1481    1295    1297 1
   1482    1293    1294 1
   1483    1291    1292 1
   1484    1324    1325 1
   1485    1324    1326 1
   1486    1324    1327 1
   1487    1321    1322 1
   1488    1321    1323 1
   1489    1318    1319 1
   1490    1318    1320 1
   1491    1315    1316 1
   1492    1315    1317 1
   1493    1312    1313 1
   1494    1312    1314 1
   1495    1310    1311 1
   1496    1308    1309 1
   1497    1340    1341 1
   1498    1340    1342 1
   1499    1340    1343 1
   1500    1336    1337 1
   1501    1336    1338 1
   1502    1336    1339 1
   1503    1334    1335 1
   1504    1332    1333 1
   1505    1330    1331 1
   1506    1348    1349 1
   1507    1348    1350 1
   1508    1346    1347 1
   1509    1360    1361 1
   1510    1360    1362 1
   1511    1357    1358 1
   1512    1357    1359 1
   1513    1355    1356 1
   1514    1353    1354 1
   1515    1384    1385 1
   1516    1382    1383 1
   1517    1380    1381 1
   1518    1378    1379 1
   1519    1376    1377 1
   1520    1372    1373 1
   1521    1372    1374 1
   1522    1370    1371 1
   1523    1368    1369 1
   1524    1395    1396 1
   1525    1392    1393 1
   1526    1392    1394 1
   1527    1390    1391 1
   1528    1388    1389 1
   1529    1401    1402 1
   1530    1401    1403 1
   1531    1399    1400 1
   1532    1410    1411 1
   1533    1410    1412 1
   1534    1410    1413 1
   1535    1408    1409 1
   1536    1406    1407 1
   1537    1425    1426 1
   1538    1425    1427 1
   1539    1420    1421 1
   1540    1420    1422 1
   1541    1418    1419 1
   1542    1416    1417 1
   1543    1446    1447 1
   1544    1446    1448 1
   1545    1446    1449 1
   1546    1443    1444 1
   1547    1443    1445 1
   1548    1440    1441 1
   1549    1440    1442 1
   1550    1437    1438 1
   1551    1437    1439 1
   1552    1434    1435 1
   1553    1434    1436 1
   1554    1432    1433 1
   1555    1430    1431 1
   1556    1459    1460 1
   1557    1459    1461 1
   1558    1456    1457 1
   1559    1456    1458 1
   1560    1454    1455 1
   1561    1452    1453 1
   1562    1483    1484 1
   1563    1483    1485 1
   1564    1483    1486 1
   1565    1480    1481 1
   1566    1480    1482 1
   1567    1477    1478 1
   1568    1477    1479 1
   1569    1474    1475 1
   1570    1474    1476 1
   1571    1471    1472 1
   1572    1471    1473 1
   1573    1469    1470 1
   1574    1467    1468 1
   1575    1502    1503 1
   1576    1502    1504 1
   1577    1502    1505 1
   1578    1498    1499 1
   1579    1498    1500 1
   1580    1498    1501 1
   1581    1496    1497 1
   1582    1493    1494 1
   1583    1493    1495 1
   1584    1491    1492 1
   1585    1489    1490 1
   1586    1515    1516 1
   1587    1515    1517 1
   1588    1512    1513 1
   1589    1512    1514 1
   1590    1510    1511 1
   1591    1508    1509 1
   1592    1527    1528 1
   1593    1527    1529 1
   1594    1527    1530 1
   1595    1525    1526 1
   1596    1523    1524 1
   1597    1543    1544 1
   1598    1539    1540 1
   1599    1539    1541 1
   1600    1539    1542 1
   1601    1537    1538 1
   1602    1535    1536 1
   1603    1533    1534 1
   1604    1560    1561 1
   1605    1560    1562 1
   1606    1560    1563 1
   1607    1557    1558 1
   1608    1557    1559 1
   1609    1553    1554 1
   1610    1553    1555 1
   1611    1553    1556 1
   1612    1551    1552 1
   1613    1549    1550 1
   1614    1547    1548 1
   1615    1575    1576 1
   1616    1575    1577 1
   1617    1570    1571 1
   1618    1570    1572 1
   1619    1568    1569 1
   1620    1566    1567 1
   1621    1587    1588 1
   1622    1587    1589 1
   1623    1584    1585 1
   1624    1584    1586 1
   1625    1582    1583 1
   1626    1580    1581 1
   1627    1608    1609 1
   1628    1608    1610 1
   1629    1608    1611 1
   1630    1604    1605 1
   1631    1604    1606 1
   1632    1604    1607 1
   1633    1602    1603 1
   1634    1599    1600 1
   1635    1599    1601 1
   1636    1597    1598 1
   1637    1595    1596 1
   1638    1624    1625 1
   1639    1624    1626 1
   1640    1624    1627 1
   1641    1620    1621 1
   1642    1620    1622 1
   1643    1620    1623 1
   1644    1618    1619 1
   1645    1616    1617 1
   1646    1614    1615 1
@<TRIPOS>SUBSTRUCTURE
      1 MET1           1 RESIDUE    4    A MET
      2 VAL2          20 RESIDUE    4    A VAL
      3 LYS3          36 RESIDUE    4    A LYS
      4 GLN4          58 RESIDUE    4    A GLN
      5 ILE5          75 RESIDUE    4    A ILE
      6 GLU6          94 RESIDUE    4    A GLU
      7 SER7         109 RESIDUE    4    A SER
      8 LYS8         120 RESIDUE    4    A LYS
      9 THR9         142 RESIDUE    4    A THR
     10 ALA10        156 RESIDUE    4    A ALA
     11 PHE11        166 RESIDUE    4    A PHE
     12 GLN12        186 RESIDUE    4    A GLN
     13 GLU13        203 RESIDUE    4    A GLU
     14 ALA14        218 RESIDUE    4    A ALA
     15 LEU15        228 RESIDUE    4    A LEU
     16 ASP16        247 RESIDUE    4    A ASP
     17 ALA17        259 RESIDUE    4    A ALA
     18 ALA18        269 RESIDUE    4    A ALA
     19 GLY19        279 RESIDUE    4    A GLY
     20 ASP20        286 RESIDUE    4    A ASP
     21 LYS21        298 RESIDUE    4    A LYS
     22 LEU22        320 RESIDUE    4    A LEU
     23 VAL23        339 RESIDUE    4    A VAL
     24 VAL24        355 RESIDUE    4    A VAL
     25 VAL25        371 RESIDUE    4    A VAL
     26 ASP26        387 RESIDUE    4    A ASP
     27 PHE27        399 RESIDUE    4    A PHE
     28 SER28        419 RESIDUE    4    A SER
     29 ALA29        430 RESIDUE    4    A ALA
     30 THR30        440 RESIDUE    4    A THR
     31 TRP31        454 RESIDUE    4    A TRP
     32 CYX32        478 RESIDUE    4    A CYX
     33 GLY33        488 RESIDUE    4    A GLY
     34 PRO34        495 RESIDUE    4    A PRO
     35 CYX35        509 RESIDUE    4    A CYX
     36 LYS36        519 RESIDUE    4    A LYS
     37 MET37        541 RESIDUE    4    A MET
     38 ILE38        558 RESIDUE    4    A ILE
     39 LYS39        577 RESIDUE    4    A LYS
     40 PRO40        599 RESIDUE    4    A PRO
     41 PHE41        613 RESIDUE    4    A PHE
     42 PHE42        633 RESIDUE    4    A PHE
     43 HIE43        653 RESIDUE    4    A HIE
     44 SER44        670 RESIDUE    4    A SER
     45 LEU45        681 RESIDUE    4    A LEU
     46 SER46        700 RESIDUE    4    A SER
     47 GLU47        711 RESIDUE    4    A GLU
     48 LYS48        726 RESIDUE    4    A LYS
     49 TYR49        748 RESIDUE    4    A TYR
     50 SER50        769 RESIDUE    4    A SER
     51 ASN51        780 RESIDUE    4    A ASN
     52 VAL52        794 RESIDUE    4    A VAL
     53 ILE53        810 RESIDUE    4    A ILE
     54 PHE54        829 RESIDUE    4    A PHE
     55 LEU55        849 RESIDUE    4    A LEU
     56 GLU56        868 RESIDUE    4    A GLU
     57 VAL57        883 RESIDUE    4    A VAL
     58 ASP58        899 RESIDUE    4    A ASP
     59 VAL59        911 RESIDUE    4    A VAL
     60 ASP60        927 RESIDUE    4    A ASP
     61 ASP61        939 RESIDUE    4    A ASP
     62 CYS62        951 RESIDUE    4    A CYS
     63 GLN63        962 RESIDUE    4    A GLN
     64 ASP64        979 RESIDUE    4    A ASP
     65 VAL65        991 RESIDUE    4    A VAL
     66 ALA66       1007 RESIDUE    4    A ALA
     67 SER67       1017 RESIDUE    4    A SER
     68 GLU68       1028 RESIDUE    4    A GLU
     69 CYS69       1043 RESIDUE    4    A CYS
     70 GLU70       1054 RESIDUE    4    A GLU
     71 VAL71       1069 RESIDUE    4    A VAL
     72 LYS72       1085 RESIDUE    4    A LYS
     73 CYS73       1107 RESIDUE    4    A CYS
     74 MET74       1118 RESIDUE    4    A MET
     75 PRO75       1135 RESIDUE    4    A PRO
     76 THR76       1149 RESIDUE    4    A THR
     77 PHE77       1163 RESIDUE    4    A PHE
     78 GLN78       1183 RESIDUE    4    A GLN
     79 PHE79       1200 RESIDUE    4    A PHE
     80 PHE80       1220 RESIDUE    4    A PHE
     81 LYS81       1240 RESIDUE    4    A LYS
     82 LYS82       1262 RESIDUE    4    A LYS
     83 GLY83       1284 RESIDUE    4    A GLY
     84 GLN84       1291 RESIDUE    4    A GLN
     85 LYS85       1308 RESIDUE    4    A LYS
     86 VAL86       1330 RESIDUE    4    A VAL
     87 GLY87       1346 RESIDUE    4    A GLY
     88 GLU88       1353 RESIDUE    4    A GLU
     89 PHE89       1368 RESIDUE    4    A PHE
     90 SER90       1388 RESIDUE    4    A SER
     91 GLY91       1399 RESIDUE    4    A GLY
     92 ALA92       1406 RESIDUE    4    A ALA
     93 ASN93       1416 RESIDUE    4    A ASN
     94 LYS94       1430 RESIDUE    4    A LYS
     95 GLU95       1452 RESIDUE    4    A GLU
     96 LYS96       1467 RESIDUE    4    A LYS
     97 LEU97       1489 RESIDUE    4    A LEU
     98 GLU98       1508 RESIDUE    4    A GLU
     99 ALA99       1523 RESIDUE    4    A ALA
    100 THR100      1533 RESIDUE    4    A THR
    101 ILE101      1547 RESIDUE    4    A ILE
    102 ASN102      1566 RESIDUE    4    A ASN
    103 GLU103      1580 RESIDUE    4    A GLU
    104 LEU104      1595 RESIDUE    4    A LEU
    105 VAL105      1614 RESIDUE    4    A VAL
