# Supplementary material for: Improved Structure-Based Histidine pKa Prediction for pH-Responsive Protein Design
Source: J Chem Inf Model. 2025 Jan 18;65(3):1560–9. doi: 10.1021/acs.jcim.4c01957 (PMC11815838; doi:10.1021/acs.jcim.4c01957)
Supplement: Supplementary file 3 — ci4c01957_si_003.zip [file ci4c01957_si_003.zip › structures/prep_mol2/1EX3_prep.mol2]

@<TRIPOS>MOLECULE
Cpptraj generated mol2 file.
 3576  3617   245     0     0
SMALL
USER_CHARGES


@<TRIPOS>ATOM
      1 N            13.8065      57.4657       5.6804 N.am      1 CYX1       0.2069
      2 H1           13.2926      57.5133       4.8090 H         1 CYX1       0.1815
      3 H2           13.2071      57.0557       6.3826 H         1 CYX1       0.1815
      4 H3           14.6317      56.8970       5.5555 H         1 CYX1       0.1815
      5 CA           14.1823      58.8412       6.0637 C.3       1 CYX1       0.1055
      6 HA           14.4981      58.8497       7.1079 H         1 CYX1       0.0922
      7 CB           15.3514      59.3626       5.2071 C.3       1 CYX1      -0.0277
      8 HB2          15.6975      60.2987       5.6427 H         1 CYX1       0.0680
      9 HB3          16.1839      58.6607       5.2733 H         1 CYX1       0.0680
     10 SG           15.0019      59.6712       3.4501 S.3       1 CYX1      -0.0984
     11 C            12.9597      59.7394       5.9291 C.2       1 CYX1       0.6123
     12 O            12.0687      59.3993       5.1588 O.2       1 CYX1      -0.5713
     13 N            12.8993      60.8642       6.6427 N.am      2 GLY2      -0.4157
     14 H            13.6275      61.0578       7.3238 H         2 GLY2       0.2719
     15 CA           11.9320      61.9352       6.3880 C.3       2 GLY2      -0.0252
     16 HA2          12.1259      62.7566       7.0732 H         2 GLY2       0.0698
     17 HA3          12.0927      62.3209       5.3816 H         2 GLY2       0.0698
     18 C            10.4503      61.5479       6.4900 C.2       2 GLY2       0.5973
     19 O             9.6113      62.2724       5.9626 O.2       2 GLY2      -0.5679
     20 N            10.1073      60.4276       7.1321 N.am      3 VAL3      -0.4157
     21 H            10.8417      59.8434       7.4947 H         3 VAL3       0.2719
     22 CA            8.7228      60.0013       7.3853 C.3       3 VAL3      -0.0875
     23 HA            8.0282      60.7960       7.1190 H         3 VAL3       0.0969
     24 CB            8.3212      58.7481       6.5832 C.3       3 VAL3       0.2985
     25 HB            9.0532      57.9543       6.7407 H         3 VAL3      -0.0297
     26 CG1           6.9313      58.2433       6.9987 C.3       3 VAL3      -0.3192
     27 HG11          6.1849      59.0231       6.8590 H         3 VAL3       0.0791
     28 HG12          6.6563      57.3906       6.3775 H         3 VAL3       0.0791
     29 HG13          6.9067      57.8963       8.0307 H         3 VAL3       0.0791
     30 CG2           8.2434      59.0514       5.0861 C.3       3 VAL3      -0.3192
     31 HG21          9.2239      59.3573       4.7202 H         3 VAL3       0.0791
     32 HG22          7.9354      58.1600       4.5387 H         3 VAL3       0.0791
     33 HG23          7.5306      59.8552       4.8971 H         3 VAL3       0.0791
     34 C             8.6008      59.7386       8.8739 C.2       3 VAL3       0.5973
     35 O             8.8621      58.6143       9.3032 O.2       3 VAL3      -0.5679
     36 N             8.3138      60.7719       9.6802 N.am      4 PRO4      -0.2548
     37 CD            8.3566      62.1970       9.3608 C.3       4 PRO4       0.0192
     38 HD2           7.4316      62.5115       8.8844 H         4 PRO4       0.0391
     39 HD3           9.1980      62.4466       8.7201 H         4 PRO4       0.0391
     40 CG            8.4941      62.9141      10.7033 C.3       4 PRO4       0.0189
     41 HG2           7.9941      63.8834      10.6988 H         4 PRO4       0.0213
     42 HG3           9.5475      63.0297      10.9511 H         4 PRO4       0.0213
     43 CB            7.8465      61.9448      11.6899 C.3       4 PRO4      -0.0070
     44 HB2           6.7653      62.0832      11.6585 H         4 PRO4       0.0253
     45 HB3           8.2175      62.0767      12.7063 H         4 PRO4       0.0253
     46 CA            8.2057      60.5785      11.1119 C.3       4 PRO4      -0.0266
     47 HA            9.1883      60.2895      11.4862 H         4 PRO4       0.0641
     48 C             7.1986      59.4934      11.4834 C.2       4 PRO4       0.5896
     49 O             6.1820      59.3010      10.8133 O.2       4 PRO4      -0.5748
     50 N             7.4913      58.8046      12.5809 N.am      5 ALA5      -0.4157
     51 H             8.3552      58.9777      13.0719 H         5 ALA5       0.2719
     52 CA            6.5621      57.8388      13.1531 C.3       5 ALA5       0.0337
     53 HA            6.2216      57.1489      12.3787 H         5 ALA5       0.0823
     54 CB            7.3151      57.0714      14.2225 C.3       5 ALA5      -0.1825
     55 HB1           7.4727      57.7148      15.0863 H         5 ALA5       0.0603
     56 HB2           6.7051      56.2177      14.5128 H         5 ALA5       0.0603
     57 HB3           8.2642      56.7101      13.8240 H         5 ALA5       0.0603
     58 C             5.3384      58.5245      13.7700 C.2       5 ALA5       0.5973
     59 O             4.2941      57.9172      13.9686 O.2       5 ALA5      -0.5679
     60 N             5.5037      59.8072      14.0774 N.am      6 ILE6      -0.4157
     61 H             6.4046      60.2124      13.8834 H         6 ILE6       0.2719
     62 CA            4.5143      60.6978      14.6466 C.3       6 ILE6      -0.0597
     63 HA            3.5409      60.2098      14.7191 H         6 ILE6       0.0869
     64 CB            4.9867      61.1170      16.0472 C.3       6 ILE6       0.1303
     65 HB            6.0066      61.5024      15.9819 H         6 ILE6       0.0187
     66 CG2           4.0899      62.2308      16.6054 C.3       6 ILE6      -0.3204
     67 HG21          3.0626      61.8789      16.7017 H         6 ILE6       0.0882
     68 HG22          4.4529      62.5438      17.5837 H         6 ILE6       0.0882
     69 HG23          4.1082      63.1128      15.9674 H         6 ILE6       0.0882
     70 CG1           4.9876      59.8761      16.9638 C.3       6 ILE6      -0.0430
     71 HG12          3.9755      59.4759      17.0418 H         6 ILE6       0.0236
     72 HG13          5.6238      59.1004      16.5386 H         6 ILE6       0.0236
     73 CD1           5.5196      60.1510      18.3702 C.3       6 ILE6      -0.0660
     74 HD11          4.8287      60.7835      18.9270 H         6 ILE6       0.0186
     75 HD12          5.6261      59.2061      18.9037 H         6 ILE6       0.0186
     76 HD13          6.4945      60.6362      18.3108 H         6 ILE6       0.0186
     77 C             4.4260      61.8657      13.6838 C.2       6 ILE6       0.5973
     78 O             5.2668      62.7625      13.7241 O.2       6 ILE6      -0.5679
     79 N             3.4845      61.8206      12.7410 N.am      7 GLN7      -0.4157
     80 H             2.8045      61.0766      12.7288 H         7 GLN7       0.2719
     81 CA            3.4390      62.8886      11.7521 C.3       7 GLN7      -0.0031
     82 HA            4.4636      62.9622      11.4021 H         7 GLN7       0.0850
     83 CB            2.6296      62.5445      10.4966 C.3       7 GLN7      -0.0036
     84 HB2           1.6671      62.1353      10.8064 H         7 GLN7       0.0171
     85 HB3           2.4396      63.4489       9.9176 H         7 GLN7       0.0171
     86 CG            3.3631      61.5122       9.6119 C.3       7 GLN7      -0.0645
     87 HG2           3.8080      60.7445      10.2460 H         7 GLN7       0.0352
     88 HG3           2.6157      61.0134       8.9954 H         7 GLN7       0.0352
     89 CD            4.4300      62.0576       8.6530 C.2       7 GLN7       0.6951
     90 OE1           4.4066      63.1812       8.1664 O.2       7 GLN7      -0.6086
     91 NE2           5.3822      61.2266       8.2893 N.am      7 GLN7      -0.9407
     92 HE21          6.0228      61.5356       7.5878 H         7 GLN7       0.4251
     93 HE22          5.4606      60.3383       8.7755 H         7 GLN7       0.4251
     94 C             3.0572      64.2276      12.4205 C.2       7 GLN7       0.5973
     95 O             2.1365      64.2792      13.2419 O.2       7 GLN7      -0.5679
     96 N             3.8079      65.2960      12.0963 N.am      8 PRO8      -0.2548
     97 CD            4.8329      65.3002      11.0600 C.3       8 PRO8       0.0192
     98 HD2           4.4067      65.0311      10.0928 H         8 PRO8       0.0391
     99 HD3           5.6359      64.6135      11.3310 H         8 PRO8       0.0391
    100 CG            5.4244      66.6954      10.9940 C.3       8 PRO8       0.0189
    101 HG2           5.0901      67.1904      10.0818 H         8 PRO8       0.0213
    102 HG3           6.5135      66.6537      11.0233 H         8 PRO8       0.0213
    103 CB            4.8737      67.4350      12.2104 C.3       8 PRO8      -0.0070
    104 HB2           4.5780      68.4485      11.9354 H         8 PRO8       0.0253
    105 HB3           5.6513      67.5064      12.9640 H         8 PRO8       0.0253
    106 CA            3.6675      66.6141      12.7016 C.3       8 PRO8      -0.0266
    107 HA            3.6753      66.5297      13.7858 H         8 PRO8       0.0641
    108 C             2.3562      67.2947      12.3254 C.2       8 PRO8       0.5896
    109 O             1.9017      67.1987      11.1849 O.2       8 PRO8      -0.5748
    110 N             1.7948      68.0406      13.2852 N.am      9 VAL9      -0.4157
    111 H             2.2476      68.0645      14.1869 H         9 VAL9       0.2719
    112 CA            0.5957      68.8814      13.1323 C.3       9 VAL9      -0.0875
    113 HA            0.0495      68.5721      12.2411 H         9 VAL9       0.0969
    114 CB           -0.3488      68.7812      14.3490 C.3       9 VAL9       0.2985
    115 HB            0.0900      69.3004      15.2007 H         9 VAL9      -0.0297
    116 CG1          -1.6975      69.4337      14.0164 C.3       9 VAL9      -0.3192
    117 HG11         -2.1613      68.9292      13.1683 H         9 VAL9       0.0791
    118 HG12         -2.3588      69.3623      14.8802 H         9 VAL9       0.0791
    119 HG13         -1.5615      70.4906      13.7853 H         9 VAL9       0.0791
    120 CG2          -0.6120      67.3473      14.8089 C.3       9 VAL9      -0.3192
    121 HG21          0.3182      66.8049      14.9517 H         9 VAL9       0.0791
    122 HG22         -1.1685      67.3576      15.7457 H         9 VAL9       0.0791
    123 HG23         -1.1908      66.8189      14.0511 H         9 VAL9       0.0791
    124 C             1.0080      70.3418      12.9959 C.2       9 VAL9       0.5973
    125 O             1.5121      70.9258      13.9490 O.2       9 VAL9      -0.5679
    126 N             0.7814      70.9419      11.8317 N.am     10 LEU10     -0.4157
    127 H             0.3327      70.4248      11.0937 H        10 LEU10      0.2719
    128 CA            1.1280      72.3402      11.5802 C.3      10 LEU10     -0.0518
    129 HA            1.7002      72.7637      12.4067 H        10 LEU10      0.0922
    130 CB            1.9587      72.4455      10.2995 C.3      10 LEU10     -0.1102
    131 HB2           1.4117      71.9636       9.4877 H        10 LEU10      0.0457
    132 HB3           2.0598      73.5030      10.0465 H        10 LEU10      0.0457
    133 CG            3.3571      71.8381      10.3641 C.3      10 LEU10      0.3531
    134 HG            3.2941      70.7725      10.5890 H        10 LEU10     -0.0361
    135 CD1           4.0246      71.9932       9.0074 C.3      10 LEU10     -0.4121
    136 HD11          4.1582      73.0525       8.7806 H        10 LEU10      0.1000
    137 HD12          4.9979      71.5062       9.0303 H        10 LEU10      0.1000
    138 HD13          3.4139      71.5233       8.2380 H        10 LEU10      0.1000
    139 CD2           4.2241      72.5244      11.3950 C.3      10 LEU10     -0.4121
    140 HD21          4.0264      71.9668      12.2941 H        10 LEU10      0.1000
    141 HD22          5.2830      72.4208      11.1642 H        10 LEU10      0.1000
    142 HD23          3.9668      73.5783      11.5013 H        10 LEU10      0.1000
    143 C            -0.1269      73.1758      11.4109 C.2      10 LEU10      0.5973
    144 O            -0.7463      73.1526      10.3447 O.2      10 LEU10     -0.5679
    145 N            -0.4997      73.9291      12.4363 N.am     11 SER11     -0.4157
    146 H             0.1500      74.0298      13.2183 H        11 SER11      0.2719
    147 CA           -1.5848      74.8956      12.3396 C.3      11 SER11     -0.0249
    148 HA           -2.3988      74.4330      11.7823 H        11 SER11      0.0843
    149 CB           -2.1266      75.2243      13.7335 C.3      11 SER11      0.2117
    150 HB2          -3.2116      75.3126      13.6683 H        11 SER11      0.0352
    151 HB3          -1.8908      74.4227      14.4362 H        11 SER11      0.0352
    152 OG           -1.6217      76.4465      14.2119 O.3      11 SER11     -0.6546
    153 HG           -0.8357      76.2052      14.7886 H        11 SER11      0.4275
    154 C            -1.1525      76.1448      11.5686 C.2      11 SER11      0.5973
    155 O            -0.0065      76.2835      11.1543 O.2      11 SER11     -0.5679
    156 N            -2.0628      77.0957      11.3648 N.am     12 GLY12     -0.4157
    157 H            -2.9844      76.9671      11.7523 H        12 GLY12      0.2719
    158 CA           -1.6968      78.3961      10.8114 C.3      12 GLY12     -0.0252
    159 HA2          -1.1349      78.2602       9.8874 H        12 GLY12      0.0698
    160 HA3          -2.6051      78.9563      10.5926 H        12 GLY12      0.0698
    161 C            -0.8562      79.2197      11.7793 C.2      12 GLY12      0.5973
    162 O            -0.0398      80.0078      11.3288 O.2      12 GLY12     -0.5679
    163 N            -0.9802      79.0236      13.0924 N.am     13 LEU13     -0.4157
    164 H            -1.5723      78.2776      13.4421 H        13 LEU13      0.2719
    165 CA           -0.0897      79.6945      14.0383 C.3      13 LEU13     -0.0518
    166 HA           -0.1222      80.7688      13.8543 H        13 LEU13      0.0922
    167 CB           -0.5221      79.4382      15.4881 C.3      13 LEU13     -0.1102
    168 HB2          -1.0090      78.4689      15.5707 H        13 LEU13      0.0457
    169 HB3           0.3648      79.4051      16.1234 H        13 LEU13      0.0457
    170 CG           -1.4384      80.5382      16.0489 C.3      13 LEU13      0.3531
    171 HG           -0.8410      81.4310      16.2360 H        13 LEU13     -0.0361
    172 CD1          -2.5987      80.9316      15.1290 C.3      13 LEU13     -0.4121
    173 HD11         -3.1784      80.0466      14.8679 H        13 LEU13      0.1000
    174 HD12         -3.2421      81.6445      15.6432 H        13 LEU13      0.1000
    175 HD13         -2.2287      81.4072      14.2228 H        13 LEU13      0.1000
    176 CD2          -2.0257      80.0556      17.3737 C.3      13 LEU13     -0.4121
    177 HD21         -1.2149      79.8234      18.0655 H        13 LEU13      0.1000
    178 HD22         -2.6477      80.8348      17.8131 H        13 LEU13      0.1000
    179 HD23         -2.6234      79.1580      17.2140 H        13 LEU13      0.1000
    180 C             1.3648      79.3002      13.8056 C.2      13 LEU13      0.5973
    181 O             2.2424      80.1002      14.1120 O.2      13 LEU13     -0.5679
    182 N             1.6483      78.1726      13.1418 N.am     14 SER14     -0.4157
    183 H             0.9275      77.4835      12.9717 H        14 SER14      0.2719
    184 CA            3.0056      77.9299      12.6500 C.3      14 SER14     -0.0249
    185 HA            3.6851      77.8687      13.5005 H        14 SER14      0.0843
    186 CB            3.1169      76.6423      11.8427 C.3      14 SER14      0.2117
    187 HB2           4.1704      76.4941      11.6043 H        14 SER14      0.0352
    188 HB3           2.8110      75.7674      12.3829 H        14 SER14      0.0352
    189 OG            2.3810      76.7674      10.6415 O.3      14 SER14     -0.6546
    190 HG            1.4559      76.4995      10.8652 H        14 SER14      0.4275
    191 C             3.5031      79.0387      11.7179 C.2      14 SER14      0.5973
    192 O             4.7038      79.2026      11.5603 O.2      14 SER14     -0.5679
    193 N             2.6269      79.7901      11.0518 N.am     15 ARG15     -0.3479
    194 H             1.6468      79.6327      11.2458 H        15 ARG15      0.2747
    195 CA            2.9791      80.7771      10.0273 C.3      15 ARG15     -0.2637
    196 HA            3.9433      80.5064       9.5900 H        15 ARG15      0.1560
    197 CB            1.9380      80.7977       8.9028 C.3      15 ARG15     -0.0007
    198 HB2           0.9631      81.1071       9.2789 H        15 ARG15      0.0327
    199 HB3           2.2536      81.5289       8.1563 H        15 ARG15      0.0327
    200 CG            1.8350      79.4371       8.2240 C.3      15 ARG15      0.0390
    201 HG2           2.8064      78.9762       8.2504 H        15 ARG15      0.0285
    202 HG3           1.1213      78.8074       8.7575 H        15 ARG15      0.0285
    203 CD            1.4176      79.6158       6.7660 C.3      15 ARG15      0.0486
    204 HD2           0.4767      80.1699       6.7494 H        15 ARG15      0.0687
    205 HD3           2.1829      80.2064       6.2558 H        15 ARG15      0.0687
    206 NE            1.2493      78.3291       6.0676 N.pl3    15 ARG15     -0.5295
    207 HE            1.5721      77.5060       6.5518 H        15 ARG15      0.3456
    208 CZ            0.7107      78.1819       4.8695 C.cat    15 ARG15      0.8076
    209 NH1           0.2748      79.2037       4.1844 N.pl3    15 ARG15     -0.8627
    210 HH11          0.4076      80.1220       4.5691 H        15 ARG15      0.4478
    211 HH12         -0.0407      79.0901       3.2411 H        15 ARG15      0.4478
    212 NH2           0.5989      76.9975       4.3356 N.pl3    15 ARG15     -0.8627
    213 HH21          0.8981      76.1892       4.8539 H        15 ARG15      0.4478
    214 HH22          0.2335      76.8953       3.4059 H        15 ARG15      0.4478
    215 C             3.1773      82.1895      10.5322 C.2      15 ARG15      0.7341
    216 O             3.4448      83.0446       9.6919 O.2      15 ARG15     -0.5894
    217 N             3.0169      82.4686      11.8277 N.am     16 ILE16     -0.4157
    218 H             2.8111      81.7239      12.4826 H        16 ILE16      0.2719
    219 CA            3.0268      83.8580      12.2977 C.3      16 ILE16     -0.0597
    220 HA            3.5136      84.4614      11.5468 H        16 ILE16      0.0869
    221 CB            1.6273      84.4777      12.3602 C.3      16 ILE16      0.1303
    222 HB            1.7491      85.5623      12.3804 H        16 ILE16      0.0187
    223 CG2           0.7987      84.1365      11.1087 C.3      16 ILE16     -0.3204
    224 HG21          0.5192      83.0820      11.0996 H        16 ILE16      0.0882
    225 HG22         -0.1043      84.7448      11.0737 H        16 ILE16      0.0882
    226 HG23          1.3696      84.3803      10.2124 H        16 ILE16      0.0882
    227 CG1           0.9022      84.0749      13.6520 C.3      16 ILE16     -0.0430
    228 HG12          0.9282      82.9891      13.7565 H        16 ILE16      0.0236
    229 HG13          1.3950      84.5028      14.5209 H        16 ILE16      0.0236
    230 CD1          -0.5588      84.5161      13.6805 C.3      16 ILE16     -0.0660
    231 HD11         -1.1512      83.9363      12.9725 H        16 ILE16      0.0186
    232 HD12         -0.9619      84.3416      14.6784 H        16 ILE16      0.0186
    233 HD13         -0.6356      85.5796      13.4513 H        16 ILE16      0.0186
    234 C             3.8015      84.0694      13.5852 C.2      16 ILE16      0.5973
    235 O             3.7799      83.2581      14.5090 O.2      16 ILE16     -0.5679
    236 N             4.4519      85.2296      13.6623 N.am     17 VAL17     -0.4157
    237 H             4.3906      85.8477      12.8591 H        17 VAL17      0.2719
    238 CA            5.1582      85.6855      14.8632 C.3      17 VAL17     -0.0875
    239 HA            5.5889      86.6628      14.6482 H        17 VAL17      0.0969
    240 CB            4.1751      85.8667      16.0427 C.3      17 VAL17      0.2985
    241 HB            3.7605      84.9095      16.3535 H        17 VAL17     -0.0297
    242 CG1           4.8573      86.4865      17.2682 C.3      17 VAL17     -0.3192
    243 HG11          5.2823      87.4564      17.0072 H        17 VAL17      0.0791
    244 HG12          4.1220      86.6305      18.0612 H        17 VAL17      0.0791
    245 HG13          5.6467      85.8548      17.6660 H        17 VAL17      0.0791
    246 CG2           2.9945      86.7577      15.6573 C.3      17 VAL17     -0.3192
    247 HG21          2.4590      86.3729      14.7952 H        17 VAL17      0.0791
    248 HG22          2.2937      86.8137      16.4902 H        17 VAL17      0.0791
    249 HG23          3.3487      87.7617      15.4240 H        17 VAL17      0.0791
    250 C             6.3116      84.7663      15.2337 C.2      17 VAL17      0.5973
    251 O             7.4032      84.8792      14.7153 O.2      17 VAL17     -0.5679
    252 N             6.1152      83.8434      16.1497 N.am     18 ASN18     -0.4157
    253 H             5.1624      83.6875      16.4605 H        18 ASN18      0.2719
    254 CA            7.1429      82.9794      16.6997 C.3      18 ASN18      0.0143
    255 HA            8.0630      83.0535      16.1244 H        18 ASN18      0.1048
    256 CB            7.3996      83.4228      18.1430 C.3      18 ASN18     -0.2041
    257 HB2           6.4586      83.6689      18.6352 H        18 ASN18      0.0797
    258 HB3           7.8463      82.6107      18.7040 H        18 ASN18      0.0797
    259 CG            8.3412      84.6029      18.2448 C.2      18 ASN18      0.7130
    260 OD1           8.5828      85.1195      19.3152 O.2      18 ASN18     -0.5931
    261 ND2           8.9211      85.0886      17.1691 N.am     18 ASN18     -0.9191
    262 HD21          9.4800      85.9069      17.3291 H        18 ASN18      0.4196
    263 HD22          8.5957      84.8255      16.2521 H        18 ASN18      0.4196
    264 C             6.7844      81.5181      16.5326 C.2      18 ASN18      0.5973
    265 O             7.2666      80.6810      17.2896 O.2      18 ASN18     -0.5679
    266 N             5.9926      81.2300      15.5006 N.am     19 GLY19     -0.4157
    267 H             5.5331      81.9794      15.0031 H        19 GLY19      0.2719
    268 CA            5.5503      79.8817      15.2325 C.3      19 GLY19     -0.0252
    269 HA2           4.9563      79.8500      14.3201 H        19 GLY19      0.0698
    270 HA3           6.4366      79.2722      15.1033 H        19 GLY19      0.0698
    271 C             4.7186      79.3249      16.3843 C.2      19 GLY19      0.5973
    272 O             4.0953      80.0674      17.1459 O.2      19 GLY19     -0.5679
    273 N             4.7253      78.0047      16.5024 N.am     20 GLU20     -0.5163
    274 H             5.3664      77.4688      15.9277 H        20 GLU20      0.2936
    275 CA            3.9337      77.2641      17.4796 C.3      20 GLU20      0.0397
    276 HA            3.7316      77.9057      18.3379 H        20 GLU20      0.1105
    277 CB            2.6041      76.8320      16.8588 C.3      20 GLU20      0.0560
    278 HB2           1.9687      76.4182      17.6434 H        20 GLU20     -0.0173
    279 HB3           2.1077      77.7119      16.4468 H        20 GLU20     -0.0173
    280 CG            2.7835      75.7874      15.7512 C.3      20 GLU20      0.0136
    281 HG2           3.4882      76.1610      15.0065 H        20 GLU20     -0.0425
    282 HG3           3.1818      74.8779      16.1759 H        20 GLU20     -0.0425
    283 CD            1.4720      75.4535      15.0595 C.2      20 GLU20      0.8054
    284 OE1           1.5296      74.9349      13.9267 O.co2    20 GLU20     -0.8188
    285 OE2           0.3821      75.7519      15.5911 O.co2    20 GLU20     -0.8188
    286 C             4.6683      76.0361      17.9809 C.2      20 GLU20      0.5366
    287 O             5.5854      75.5466      17.3414 O.2      20 GLU20     -0.5819
    288 N             4.2335      75.5035      19.1158 N.am     21 GLU21     -0.5163
    289 H             3.4380      75.9291      19.5617 H        21 GLU21      0.2936
    290 CA            4.7177      74.2315      19.6351 C.3      21 GLU21      0.0397
    291 HA            5.7663      74.3246      19.9036 H        21 GLU21      0.1105
    292 CB            3.8910      73.8700      20.8699 C.3      21 GLU21      0.0560
    293 HB2           3.6303      74.7794      21.4154 H        21 GLU21     -0.0173
    294 HB3           2.9673      73.3748      20.5664 H        21 GLU21     -0.0173
    295 CG            4.6860      72.9790      21.8161 C.3      21 GLU21      0.0136
    296 HG2           5.0788      72.1164      21.2787 H        21 GLU21     -0.0425
    297 HG3           5.5377      73.5427      22.2065 H        21 GLU21     -0.0425
    298 CD            3.8142      72.4813      22.9604 C.2      21 GLU21      0.8054
    299 OE1           2.9828      71.5698      22.7746 O.co2    21 GLU21     -0.8188
    300 OE2           4.0425      72.9296      24.1009 O.co2    21 GLU21     -0.8188
    301 C             4.6137      73.1215      18.5968 C.2      21 GLU21      0.5366
    302 O             3.7203      73.1397      17.7565 O.2      21 GLU21     -0.5819
    303 N             5.5088      72.1411      18.6750 N.am     22 ALA22     -0.4157
    304 H             6.2424      72.1988      19.3738 H        22 ALA22      0.2719
    305 CA            5.4344      70.9437      17.8523 C.3      22 ALA22      0.0337
    306 HA            4.7846      71.1342      16.9968 H        22 ALA22      0.0823
    307 CB            6.8194      70.6266      17.3031 C.3      22 ALA22     -0.1825
    308 HB1           7.5103      70.4568      18.1301 H        22 ALA22      0.0603
    309 HB2           6.7623      69.7260      16.6977 H        22 ALA22      0.0603
    310 HB3           7.1797      71.4603      16.7036 H        22 ALA22      0.0603
    311 C             4.8474      69.7556      18.6102 C.2      22 ALA22      0.5973
    312 O             4.9774      69.6390      19.8304 O.2      22 ALA22     -0.5679
    313 N             4.2356      68.8250      17.8687 N.am     23 VAL23     -0.4157
    314 H             4.2235      68.9211      16.8637 H        23 VAL23      0.2719
    315 CA            3.8283      67.5650      18.4804 C.3      23 VAL23     -0.0875
    316 HA            3.1996      67.8375      19.3211 H        23 VAL23      0.0969
    317 CB            2.9695      66.6723      17.5800 C.3      23 VAL23      0.2985
    318 HB            3.3748      66.6439      16.5742 H        23 VAL23     -0.0297
    319 CG1           2.8392      65.2416      18.1221 C.3      23 VAL23     -0.3192
    320 HG11          2.3973      65.2498      19.1172 H        23 VAL23      0.0791
    321 HG12          2.2018      64.6575      17.4577 H        23 VAL23      0.0791
    322 HG13          3.8130      64.7550      18.1577 H        23 VAL23      0.0791
    323 CG2           1.5642      67.2621      17.4935 C.3      23 VAL23     -0.3192
    324 HG21          1.5862      68.1934      16.9266 H        23 VAL23      0.0791
    325 HG22          0.9008      66.5495      17.0110 H        23 VAL23      0.0791
    326 HG23          1.1718      67.4622      18.4909 H        23 VAL23      0.0791
    327 C             5.0892      66.8601      18.9755 C.2      23 VAL23      0.5973
    328 O             6.0718      66.7447      18.2474 O.2      23 VAL23     -0.5679
    329 N             5.1033      66.4033      20.2266 N.am     24 PRO24     -0.2548
    330 CD            4.0940      66.6896      21.2302 C.3      24 PRO24      0.0192
    331 HD2           3.2099      66.0776      21.0560 H        24 PRO24      0.0391
    332 HD3           3.8328      67.7485      21.2544 H        24 PRO24      0.0391
    333 CG            4.7148      66.3232      22.5626 C.3      24 PRO24      0.0189
    334 HG2           3.9909      65.8371      23.2172 H        24 PRO24      0.0213
    335 HG3           5.0942      67.2172      23.0405 H        24 PRO24      0.0213
    336 CB            5.8709      65.3850      22.2188 C.3      24 PRO24     -0.0070
    337 HB2           5.5075      64.3567      22.2515 H        24 PRO24      0.0253
    338 HB3           6.7047      65.5057      22.9114 H        24 PRO24      0.0253
    339 CA            6.2695      65.7550      20.7941 C.3      24 PRO24     -0.0266
    340 HA            7.0802      66.4792      20.8274 H        24 PRO24      0.0641
    341 C             6.6981      64.5440      19.9665 C.2      24 PRO24      0.5896
    342 O             5.9133      63.6285      19.7263 O.2      24 PRO24     -0.5748
    343 N             7.9488      64.5510      19.5035 N.am     25 GLY25     -0.4157
    344 H             8.5423      65.3329      19.7384 H        25 GLY25      0.2719
    345 CA            8.4674      63.5316      18.5935 C.3      25 GLY25     -0.0252
    346 HA2           9.5560      63.5234      18.6545 H        25 GLY25      0.0698
    347 HA3           8.0990      62.5512      18.8957 H        25 GLY25      0.0698
    348 C             8.0799      63.7485      17.1330 C.2      25 GLY25      0.5973
    349 O             8.4946      62.9600      16.2863 O.2      25 GLY25     -0.5679
    350 N             7.3584      64.8204      16.7937 N.am     26 SER26     -0.4157
    351 H             7.0082      65.4521      17.5054 H        26 SER26      0.2719
    352 CA            6.9649      65.0539      15.4090 C.3      26 SER26     -0.0249
    353 HA            6.5829      64.0986      15.0671 H        26 SER26      0.0843
    354 CB            5.7965      66.0170      15.2712 C.3      26 SER26      0.2117
    355 HB2           5.4957      65.9120      14.2433 H        26 SER26      0.0352
    356 HB3           4.9942      65.6284      15.8908 H        26 SER26      0.0352
    357 OG            6.0333      67.3816      15.5863 O.3      26 SER26     -0.6546
    358 HG            6.7192      67.7275      15.0018 H        26 SER26      0.4275
    359 C             8.1186      65.3532      14.4509 C.2      26 SER26      0.5973
    360 O             7.9194      65.2692      13.2411 O.2      26 SER26     -0.5679
    361 N             9.3251      65.6023      14.9855 N.am     27 TRP27     -0.4157
    362 H             9.3772      65.6029      15.9914 H        27 TRP27      0.2719
    363 CA           10.5765      65.8879      14.2711 C.3      27 TRP27     -0.0275
    364 HA           10.4438      65.7066      13.2047 H        27 TRP27      0.1123
    365 CB           10.9309      67.3699      14.4710 C.3      27 TRP27     -0.0050
    366 HB2          11.2203      67.5452      15.5076 H        27 TRP27      0.0339
    367 HB3          11.7799      67.6271      13.8361 H        27 TRP27      0.0339
    368 CG            9.8056      68.2897      14.1704 C.2      27 TRP27     -0.1415
    369 CD1           9.0987      69.0223      15.0594 C.2      27 TRP27     -0.1638
    370 HD1           9.2807      69.0614      16.1258 H        27 TRP27      0.2062
    371 NE1           8.0859      69.6919      14.3993 N.pl3    27 TRP27     -0.3418
    372 HE1           7.4214      70.3156      14.8535 H        27 TRP27      0.3412
    373 CE2           8.1112      69.4293      13.0506 C.ar     27 TRP27      0.1380
    374 CZ2           7.3333      69.8676      11.9756 C.ar     27 TRP27     -0.2601
    375 HZ2           6.5250      70.5666      12.1445 H        27 TRP27      0.1572
    376 CH2           7.6360      69.4039      10.6845 C.ar     27 TRP27     -0.1134
    377 HH2           7.0585      69.7468       9.8375 H        27 TRP27      0.1417
    378 CZ3           8.6821      68.4834      10.4925 C.ar     27 TRP27     -0.1972
    379 HZ3           8.9050      68.1177       9.4995 H        27 TRP27      0.1447
    380 CE3           9.4307      68.0290      11.5910 C.ar     27 TRP27     -0.2387
    381 HE3          10.2060      67.2994      11.4734 H        27 TRP27      0.1700
    382 CD2           9.1885      68.5200      12.8821 C.ar     27 TRP27      0.1243
    383 C            11.7180      65.0057      14.7949 C.2      27 TRP27      0.5973
    384 O            12.4416      65.4345      15.6791 O.2      27 TRP27     -0.5679
    385 N            11.9151      63.7678      14.3192 N.am     28 PRO28     -0.2548
    386 CD           11.0068      63.0633      13.4334 C.3      28 PRO28      0.0192
    387 HD2          11.4251      63.0447      12.4267 H        28 PRO28      0.0391
    388 HD3          10.0075      63.4950      13.4167 H        28 PRO28      0.0391
    389 CG           10.9407      61.6520      13.9963 C.3      28 PRO28      0.0189
    390 HG2          10.6799      60.9209      13.2319 H        28 PRO28      0.0213
    391 HG3          10.2336      61.6124      14.8253 H        28 PRO28      0.0213
    392 CB           12.3527      61.4475      14.5174 C.3      28 PRO28     -0.0070
    393 HB2          12.9755      61.1461      13.6793 H        28 PRO28      0.0253
    394 HB3          12.3821      60.6920      15.2875 H        28 PRO28      0.0253
    395 CA           12.8146      62.8172      14.9998 C.3      28 PRO28     -0.0266
    396 HA           12.6626      62.8925      16.0776 H        28 PRO28      0.0641
    397 C            14.3098      62.9606      14.7043 C.2      28 PRO28      0.5896
    398 O            15.1606      62.5785      15.5023 O.2      28 PRO28     -0.5748
    399 N            14.6357      63.4738      13.5283 N.am     29 TRP29     -0.4157
    400 H            13.9032      63.7808      12.9075 H        29 TRP29      0.2719
    401 CA           16.0179      63.7653      13.1769 C.3      29 TRP29     -0.0275
    402 HA           16.6777      62.9928      13.5289 H        29 TRP29      0.1123
    403 CB           16.0866      63.9172      11.6707 C.3      29 TRP29     -0.0050
    404 HB2          17.0845      64.2167      11.3575 H        29 TRP29      0.0339
    405 HB3          15.8085      62.9688      11.2474 H        29 TRP29      0.0339
    406 CG           15.0889      64.9061      11.2220 C.2      29 TRP29     -0.1415
    407 CD1          15.1648      66.2211      11.5053 C.2      29 TRP29     -0.1638
    408 HD1          15.9963      66.7142      12.0028 H        29 TRP29      0.2062
    409 NE1          14.0013      66.8364      11.1271 N.pl3    29 TRP29     -0.3418
    410 HE1          13.8507      67.8314      11.2309 H        29 TRP29      0.3412
    411 CE2          13.1404      65.9492      10.5290 C.ar     29 TRP29      0.1380
    412 CZ2          11.8913      66.1074       9.9338 C.ar     29 TRP29     -0.2601
    413 HZ2          11.4619      67.0919       9.8311 H        29 TRP29      0.1572
    414 CH2          11.2282      64.9847       9.4274 C.ar     29 TRP29     -0.1134
    415 HH2          10.2423      65.0961       9.0036 H        29 TRP29      0.1417
    416 CZ3          11.8369      63.7212       9.4903 C.ar     29 TRP29     -0.1972
    417 HZ3          11.3105      62.8505       9.1347 H        29 TRP29      0.1447
    418 CE3          13.1037      63.5708      10.0766 C.ar     29 TRP29     -0.2387
    419 HE3          13.5461      62.5913      10.1605 H        29 TRP29      0.1700
    420 CD2          13.7935      64.6873      10.5951 C.ar     29 TRP29      0.1243
    421 C            16.5360      64.9676      13.9157 C.2      29 TRP29      0.5973
    422 O            17.7184      65.2259      13.8494 O.2      29 TRP29     -0.5679
    423 N            15.6895      65.7062      14.6135 N.am     30 GLN30     -0.4157
    424 H            14.7386      65.3941      14.7440 H        30 GLN30      0.2719
    425 CA           16.1004      66.8833      15.3504 C.3      30 GLN30     -0.0031
    426 HA           16.7418      67.5092      14.7281 H        30 GLN30      0.0850
    427 CB           14.8379      67.6793      15.6842 C.3      30 GLN30     -0.0036
    428 HB2          14.4561      68.1718      14.7887 H        30 GLN30      0.0171
    429 HB3          14.0961      66.9790      16.0306 H        30 GLN30      0.0171
    430 CG           14.9497      68.6789      16.8377 C.3      30 GLN30     -0.0645
    431 HG2          13.9430      69.0033      17.0923 H        30 GLN30      0.0352
    432 HG3          15.3542      68.2151      17.7361 H        30 GLN30      0.0352
    433 CD           15.7274      69.9272      16.4866 C.2      30 GLN30      0.6951
    434 OE1          15.4204      70.6268      15.5364 O.2      30 GLN30     -0.6086
    435 NE2          16.7433      70.2575      17.2358 N.am     30 GLN30     -0.9407
    436 HE21         17.1949      71.1287      17.0266 H        30 GLN30      0.4251
    437 HE22         16.9585      69.7382      18.0651 H        30 GLN30      0.4251
    438 C            16.8796      66.4801      16.6022 C.2      30 GLN30      0.5973
    439 O            16.3389      65.8334      17.4974 O.2      30 GLN30     -0.5679
    440 N            18.1283      66.9379      16.6819 N.am     31 VAL31     -0.4157
    441 H            18.4849      67.4773      15.8967 H        31 VAL31      0.2719
    442 CA           19.0205      66.7693      17.8413 C.3      31 VAL31     -0.0875
    443 HA           18.4908      66.2471      18.6395 H        31 VAL31      0.0969
    444 CB           20.2923      65.9697      17.5144 C.3      31 VAL31      0.2985
    445 HB           21.0160      66.1181      18.3109 H        31 VAL31     -0.0297
    446 CG1          20.0223      64.4729      17.4199 C.3      31 VAL31     -0.3192
    447 HG11         19.2592      64.2934      16.6642 H        31 VAL31      0.0791
    448 HG12         20.9301      63.9370      17.1494 H        31 VAL31      0.0791
    449 HG13         19.6606      64.0991      18.3723 H        31 VAL31      0.0791
    450 CG2          20.9558      66.4189      16.2171 C.3      31 VAL31     -0.3192
    451 HG21         21.1713      67.4802      16.2892 H        31 VAL31      0.0791
    452 HG22         21.8956      65.8844      16.0883 H        31 VAL31      0.0791
    453 HG23         20.3085      66.1959      15.3703 H        31 VAL31      0.0791
    454 C            19.4685      68.1023      18.4024 C.2      31 VAL31      0.5973
    455 O            19.5287      69.1055      17.6904 O.2      31 VAL31     -0.5679
    456 N            19.8324      68.0836      19.6771 N.am     32 SER32     -0.4157
    457 H            19.7824      67.2065      20.1900 H        32 SER32      0.2719
    458 CA           20.5010      69.1914      20.3431 C.3      32 SER32     -0.0249
    459 HA           20.5093      70.0533      19.6760 H        32 SER32      0.0843
    460 CB           19.7230      69.6358      21.5866 C.3      32 SER32      0.2117
    461 HB2          20.0101      70.6570      21.8194 H        32 SER32      0.0352
    462 HB3          18.6510      69.6285      21.3850 H        32 SER32      0.0352
    463 OG           20.0017      68.8454      22.7174 O.3      32 SER32     -0.6546
    464 HG           19.2867      68.1696      22.8324 H        32 SER32      0.4275
    465 C            21.9581      68.8366      20.6287 C.2      32 SER32      0.5973
    466 O            22.3229      67.6723      20.7650 O.2      32 SER32     -0.5679
    467 N            22.8279      69.8379      20.6193 N.am     33 LEU33     -0.4157
    468 H            22.4591      70.7741      20.4726 H        33 LEU33      0.2719
    469 CA           24.2294      69.7135      21.0036 C.3      33 LEU33     -0.0518
    470 HA           24.5176      68.6661      21.0686 H        33 LEU33      0.0922
    471 CB           25.1501      70.4275      20.0085 C.3      33 LEU33     -0.1102
    472 HB2          24.8763      71.4826      19.9865 H        33 LEU33      0.0457
    473 HB3          26.1820      70.3565      20.3560 H        33 LEU33      0.0457
    474 CG           25.0485      69.8678      18.5875 C.3      33 LEU33      0.3531
    475 HG           24.0060      69.7356      18.2978 H        33 LEU33     -0.0361
    476 CD1          25.6829      70.8184      17.5819 C.3      33 LEU33     -0.4121
    477 HD11         26.4985      71.3778      18.0398 H        33 LEU33      0.1000
    478 HD12         26.0567      70.2669      16.7209 H        33 LEU33      0.1000
    479 HD13         24.9112      71.4739      17.2078 H        33 LEU33      0.1000
    480 CD2          25.7483      68.5185      18.4697 C.3      33 LEU33     -0.4121
    481 HD21         25.3075      67.8215      19.1800 H        33 LEU33      0.1000
    482 HD22         25.6117      68.1192      17.4672 H        33 LEU33      0.1000
    483 HD23         26.8094      68.6263      18.6928 H        33 LEU33      0.1000
    484 C            24.3718      70.3438      22.3660 C.2      33 LEU33      0.5973
    485 O            24.0366      71.5164      22.5335 O.2      33 LEU33     -0.5679
    486 N            24.8745      69.5734      23.3168 N.am     34 GLN34     -0.4157
    487 H            25.1450      68.6248      23.0848 H        34 GLN34      0.2719
    488 CA           25.1654      70.0592      24.6502 C.3      34 GLN34     -0.0031
    489 HA           24.9578      71.1220      24.6720 H        34 GLN34      0.0850
    490 CB           24.2276      69.4038      25.6889 C.3      34 GLN34     -0.0036
    491 HB2          24.0565      68.3579      25.4351 H        34 GLN34      0.0171
    492 HB3          24.6628      69.4670      26.6847 H        34 GLN34      0.0171
    493 CG           22.9049      70.1885      25.6632 C.3      34 GLN34     -0.0645
    494 HG2          23.0945      71.0749      26.2315 H        34 GLN34      0.0352
    495 HG3          22.6538      70.4099      24.6285 H        34 GLN34      0.0352
    496 CD           21.6553      69.5896      26.2823 C.2      34 GLN34      0.6951
    497 OE1          21.6853      69.0277      27.3627 O.2      34 GLN34     -0.6086
    498 NE2          20.5106      69.6990      25.6321 N.am     34 GLN34     -0.9407
    499 HE21         19.7457      69.1110      25.9538 H        34 GLN34      0.4251
    500 HE22         20.5030      69.9416      24.6511 H        34 GLN34      0.4251
    501 C            26.6571      69.9581      24.9051 C.2      34 GLN34      0.5973
    502 O            27.3275      69.0414      24.4371 O.2      34 GLN34     -0.5679
    503 N            27.2122      70.9401      25.5919 N.am     35 ASP35     -0.5163
    504 H            26.6583      71.7313      25.8937 H        35 ASP35      0.2936
    505 CA           28.6151      70.8471      25.9417 C.3      35 ASP35      0.0381
    506 HA           29.1579      70.4112      25.1062 H        35 ASP35      0.0880
    507 CB           29.2079      72.2496      26.1312 C.3      35 ASP35     -0.0303
    508 HB2          30.2957      72.1665      26.1605 H        35 ASP35     -0.0122
    509 HB3          28.9549      72.8558      25.2595 H        35 ASP35     -0.0122
    510 CG           28.7559      72.9812      27.3887 C.2      35 ASP35      0.7994
    511 OD1          28.2309      72.3456      28.3230 O.co2    35 ASP35     -0.8014
    512 OD2          29.0230      74.1882      27.4936 O.co2    35 ASP35     -0.8014
    513 C            28.8010      69.8994      27.1364 C.2      35 ASP35      0.5366
    514 O            27.8907      69.2151      27.6119 O.2      35 ASP35     -0.5819
    515 N            30.0252      69.9084      27.6518 N.am     36 LYS36     -0.3479
    516 H            30.6859      70.4804      27.1511 H        36 LYS36      0.2747
    517 CA           30.4456      69.2128      28.8680 C.3      36 LYS36     -0.2400
    518 HA           30.3451      68.1385      28.7042 H        36 LYS36      0.1426
    519 CB           31.8994      69.5671      29.2585 C.3      36 LYS36     -0.0094
    520 HB2          31.8903      70.2759      30.0842 H        36 LYS36      0.0362
    521 HB3          32.3626      68.6657      29.6620 H        36 LYS36      0.0362
    522 CG           32.8222      70.1334      28.1585 C.3      36 LYS36      0.0187
    523 HG2          33.3713      69.3026      27.7132 H        36 LYS36      0.0103
    524 HG3          32.2846      70.6116      27.3454 H        36 LYS36      0.0103
    525 CD           33.7919      71.2073      28.6837 C.3      36 LYS36     -0.0479
    526 HD2          33.5999      72.1287      28.1276 H        36 LYS36      0.0621
    527 HD3          33.6337      71.4375      29.7380 H        36 LYS36      0.0621
    528 CE           35.2516      70.8163      28.4513 C.3      36 LYS36     -0.0143
    529 HE2          35.3522      70.4509      27.4231 H        36 LYS36      0.1135
    530 HE3          35.8669      71.7172      28.5412 H        36 LYS36      0.1135
    531 NZ           35.7096      69.7939      29.4245 N.4      36 LYS36     -0.3854
    532 HZ1          35.1036      68.9840      29.3806 H        36 LYS36      0.3400
    533 HZ2          36.6553      69.5036      29.2118 H        36 LYS36      0.3400
    534 HZ3          35.6823      70.1648      30.3652 H        36 LYS36      0.3400
    535 C            29.5338      69.5852      30.0279 C.2      36 LYS36      0.7341
    536 O            28.9000      68.7338      30.6382 O.2      36 LYS36     -0.5894
    537 N            29.5162      70.8778      30.3276 N.am     37 THR37     -0.4157
    538 H            29.8254      71.5100      29.6020 H        37 THR37      0.2719
    539 CA           28.7099      71.4685      31.3895 C.3      37 THR37     -0.0389
    540 HA           28.9929      71.0092      32.3345 H        37 THR37      0.1007
    541 CB           28.9831      72.9848      31.5011 C.3      37 THR37      0.3654
    542 HB           29.0558      73.2321      32.5603 H        37 THR37      0.0043
    543 CG2          30.2615      73.4715      30.7985 C.3      37 THR37     -0.2438
    544 HG21         30.1892      73.3635      29.7188 H        37 THR37      0.0642
    545 HG22         30.3994      74.5306      31.0193 H        37 THR37      0.0642
    546 HG23         31.1241      72.9230      31.1735 H        37 THR37      0.0642
    547 OG1          27.9448      73.7500      30.9607 O.3      37 THR37     -0.6761
    548 HG1          27.9544      73.5950      29.9982 H        37 THR37      0.4102
    549 C            27.2232      71.1494      31.1750 C.2      37 THR37      0.5973
    550 O            26.4476      71.1706      32.1249 O.2      37 THR37     -0.5679
    551 N            26.8621      70.7689      29.9494 N.am     38 GLY38     -0.4157
    552 H            27.5518      70.8813      29.2136 H        38 GLY38      0.2719
    553 CA           25.5391      70.3963      29.5084 C.3      38 GLY38     -0.0252
    554 HA2          25.6252      69.6594      28.7129 H        38 GLY38      0.0698
    555 HA3          24.9797      69.9565      30.3340 H        38 GLY38      0.0698
    556 C            24.7661      71.5913      28.9813 C.2      38 GLY38      0.5973
    557 O            23.5573      71.6535      29.1657 O.2      38 GLY38     -0.5679
    558 N            25.4278      72.5787      28.3827 N.am     39 PHE39     -0.4157
    559 H            26.4397      72.5194      28.2993 H        39 PHE39      0.2719
    560 CA           24.7335      73.7426      27.8491 C.3      39 PHE39     -0.0024
    561 HA           23.8631      73.9605      28.4681 H        39 PHE39      0.0978
    562 CB           25.6448      74.9637      27.9180 C.3      39 PHE39     -0.0343
    563 HB2          25.8482      75.2030      28.9628 H        39 PHE39      0.0295
    564 HB3          26.5901      74.7158      27.4440 H        39 PHE39      0.0295
    565 CG           25.0754      76.1818      27.2290 C.ar     39 PHE39      0.0118
    566 CD1          24.0313      76.9167      27.8148 C.ar     39 PHE39     -0.1256
    567 HD1          23.6292      76.6160      28.7714 H        39 PHE39      0.1330
    568 CE1          23.5080      78.0394      27.1499 C.ar     39 PHE39     -0.1704
    569 HE1          22.6947      78.5967      27.5917 H        39 PHE39      0.1430
    570 CZ           24.0155      78.4167      25.8938 C.ar     39 PHE39     -0.1072
    571 HZ           23.5904      79.2617      25.3721 H        39 PHE39      0.1297
    572 CE2          25.0636      77.6855      25.3114 C.ar     39 PHE39     -0.1704
    573 HE2          25.4632      77.9749      24.3511 H        39 PHE39      0.1430
    574 CD2          25.6014      76.5801      25.9911 C.ar     39 PHE39     -0.1256
    575 HD2          26.4426      76.0410      25.5815 H        39 PHE39      0.1330
    576 C            24.2478      73.4565      26.4353 C.2      39 PHE39      0.5973
    577 O            25.0687      73.2511      25.5410 O.2      39 PHE39     -0.5679
    578 N            22.9235      73.4301      26.2340 N.am     40 HIE40     -0.4157
    579 H            22.2968      73.5677      27.0106 H        40 HIE40      0.2719
    580 CA           22.3735      73.2642      24.8905 C.3      40 HIE40     -0.0581
    581 HA           22.8224      72.4176      24.3902 H        40 HIE40      0.1360
    582 CB           20.8579      73.0967      24.8726 C.3      40 HIE40     -0.0074
    583 HB2          20.5896      72.0721      25.0748 H        40 HIE40      0.0367
    584 HB3          20.4263      73.7346      25.6450 H        40 HIE40      0.0367
    585 CG           20.2877      73.5106      23.5410 C.2      40 HIE40      0.1868
    586 ND1          20.7081      73.0034      22.3154 N.2      40 HIE40     -0.5432
    587 CE1          20.0188      73.6855      21.3954 C.2      40 HIE40      0.1635
    588 HE1          20.0305      73.4825      20.3354 H        40 HIE40      0.1435
    589 NE2          19.2272      74.5946      21.9733 N.pl3    40 HIE40     -0.2795
    590 HE2          18.5157      75.0957      21.4385 H        40 HIE40      0.3339
    591 CD2          19.3904      74.5197      23.3334 C.2      40 HIE40     -0.2207
    592 HD2          18.9076      75.1314      24.0821 H        40 HIE40      0.1862
    593 C            22.7760      74.4719      24.0891 C.2      40 HIE40      0.5973
    594 O            22.3093      75.5743      24.3679 O.2      40 HIE40     -0.5679
    595 N            23.6512      74.2518      23.1196 N.am     41 PHE41     -0.4157
    596 H            24.0122      73.3101      22.9989 H        41 PHE41      0.2719
    597 CA           24.2657      75.3326      22.3816 C.3      41 PHE41     -0.0024
    598 HA           23.8525      76.2821      22.7233 H        41 PHE41      0.0978
    599 CB           25.7631      75.3595      22.6776 C.3      41 PHE41     -0.0343
    600 HB2          26.1494      76.3463      22.4200 H        41 PHE41      0.0295
    601 HB3          25.9071      75.2181      23.7411 H        41 PHE41      0.0295
    602 CG           26.5927      74.3255      21.9529 C.ar     41 PHE41      0.0118
    603 CD1          27.0043      74.5467      20.6252 C.ar     41 PHE41     -0.1256
    604 HD1          26.7164      75.4515      20.1096 H        41 PHE41      0.1330
    605 CE1          27.8579      73.6324      19.9916 C.ar     41 PHE41     -0.1704
    606 HE1          28.2451      73.8454      19.0081 H        41 PHE41      0.1430
    607 CZ           28.3208      72.5160      20.7019 C.ar     41 PHE41     -0.1072
    608 HZ           29.1082      71.9125      20.2942 H        41 PHE41      0.1297
    609 CE2          27.8686      72.2664      22.0065 C.ar     41 PHE41     -0.1704
    610 HE2          28.2321      71.4285      22.5759 H        41 PHE41      0.1430
    611 CD2          27.0108      73.1733      22.6333 C.ar     41 PHE41     -0.1256
    612 HD2          26.7169      73.0092      23.6584 H        41 PHE41      0.1330
    613 C            24.0134      75.2783      20.8881 C.2      41 PHE41      0.5973
    614 O            24.1785      76.3117      20.2419 O.2      41 PHE41     -0.5679
    615 N            23.6434      74.1349      20.3157 N.am     42 CYX42     -0.4157
    616 H            23.4397      73.3303      20.8969 H        42 CYX42      0.2719
    617 CA           23.3530      74.0838      18.8876 C.3      42 CYX42      0.0429
    618 HA           22.8918      75.0297      18.5994 H        42 CYX42      0.0766
    619 CB           24.6393      73.9503      18.0480 C.3      42 CYX42     -0.0790
    620 HB2          25.4077      73.4113      18.6015 H        42 CYX42      0.0910
    621 HB3          24.3867      73.3958      17.1494 H        42 CYX42      0.0910
    622 SG           25.2966      75.5140      17.4137 S.3      42 CYX42     -0.1081
    623 C            22.3035      73.0308      18.5468 C.2      42 CYX42      0.5973
    624 O            21.8881      72.2124      19.3559 O.2      42 CYX42     -0.5679
    625 N            21.8231      73.0808      17.3213 N.am     43 GLY43     -0.4157
    626 H            22.2384      73.7459      16.6844 H        43 GLY43      0.2719
    627 CA           20.8467      72.1744      16.7569 C.3      43 GLY43     -0.0252
    628 HA2          20.4288      71.5258      17.5278 H        43 GLY43      0.0698
    629 HA3          20.0307      72.7386      16.3096 H        43 GLY43      0.0698
    630 C            21.4814      71.3283      15.6720 C.2      43 GLY43      0.5973
    631 O            22.4977      71.6876      15.0704 O.2      43 GLY43     -0.5679
    632 N            20.8833      70.1785      15.4123 N.am     44 GLY44     -0.4157
    633 H            20.0980      69.8784      15.9859 H        44 GLY44      0.2719
    634 CA           21.3451      69.3131      14.3435 C.3      44 GLY44     -0.0252
    635 HA2          21.7003      69.9134      13.5050 H        44 GLY44      0.0698
    636 HA3          22.1872      68.7177      14.6958 H        44 GLY44      0.0698
    637 C            20.2692      68.3884      13.8200 C.2      44 GLY44      0.5973
    638 O            19.1237      68.3859      14.2766 O.2      44 GLY44     -0.5679
    639 N            20.6819      67.6014      12.8257 N.am     45 SER45     -0.4157
    640 H            21.6349      67.7182      12.4940 H        45 SER45      0.2719
    641 CA           19.8221      66.6369      12.1420 C.3      45 SER45     -0.0249
    642 HA           18.9279      66.5568      12.7186 H        45 SER45      0.0843
    643 CB           19.3473      67.1798      10.8057 C.3      45 SER45      0.2117
    644 HB2          20.2016      67.3705      10.1534 H        45 SER45      0.0352
    645 HB3          18.6842      66.4554      10.3358 H        45 SER45      0.0352
    646 OG           18.6379      68.3739      11.0300 O.3      45 SER45     -0.6546
    647 HG           19.1332      68.9400      11.6324 H        45 SER45      0.4275
    648 C            20.4602      65.2586      11.9640 C.2      45 SER45      0.5973
    649 O            21.5186      65.1445      11.3427 O.2      45 SER45     -0.5679
    650 N            19.8089      64.2012      12.4414 N.am     46 LEU46     -0.4157
    651 H            18.9704      64.3608      12.9840 H        46 LEU46      0.2719
    652 CA           20.1872      62.8365      12.1273 C.3      46 LEU46     -0.0518
    653 HA           21.2612      62.7105      12.2868 H        46 LEU46      0.0922
    654 CB           19.4518      61.8177      12.9874 C.3      46 LEU46     -0.1102
    655 HB2          18.4043      62.0783      12.9972 H        46 LEU46      0.0457
    656 HB3          19.5330      60.8383      12.5239 H        46 LEU46      0.0457
    657 CG           20.0158      61.7738      14.4138 C.3      46 LEU46      0.3531
    658 HG           20.5835      62.6804      14.6248 H        46 LEU46     -0.0361
    659 CD1          18.8788      61.7223      15.4218 C.3      46 LEU46     -0.4121
    660 HD11         18.2769      60.8277      15.2618 H        46 LEU46      0.1000
    661 HD12         19.2826      61.7066      16.4333 H        46 LEU46      0.1000
    662 HD13         18.2425      62.6012      15.3165 H        46 LEU46      0.1000
    663 CD2          20.9330      60.5718      14.6159 C.3      46 LEU46     -0.4121
    664 HD21         21.8750      60.7632      14.1005 H        46 LEU46      0.1000
    665 HD22         21.1431      60.4223      15.6741 H        46 LEU46      0.1000
    666 HD23         20.5095      59.6778      14.1949 H        46 LEU46      0.1000
    667 C            19.8780      62.6003      10.6741 C.2      46 LEU46      0.5973
    668 O            18.7492      62.7123      10.2163 O.2      46 LEU46     -0.5679
    669 N            20.9137      62.2742       9.9425 N.am     47 ILE47     -0.4157
    670 H            21.8254      62.2525      10.3888 H        47 ILE47      0.2719
    671 CA           20.7683      61.8332       8.5618 C.3      47 ILE47     -0.0597
    672 HA           19.7626      62.0368       8.1939 H        47 ILE47      0.0869
    673 CB           21.7271      62.5951       7.6757 C.3      47 ILE47      0.1303
    674 HB           21.5760      62.2481       6.6514 H        47 ILE47      0.0187
    675 CG2          21.3028      64.0587       7.7470 C.3      47 ILE47     -0.3204
    676 HG21         21.3669      64.4613       8.7558 H        47 ILE47      0.0882
    677 HG22         21.8840      64.6295       7.0367 H        47 ILE47      0.0882
    678 HG23         20.2753      64.1365       7.4144 H        47 ILE47      0.0882
    679 CG1          23.1920      62.3474       8.0643 C.3      47 ILE47     -0.0430
    680 HG12         23.4292      62.8601       8.9975 H        47 ILE47      0.0236
    681 HG13         23.3803      61.2821       8.1885 H        47 ILE47      0.0236
    682 CD1          24.1244      62.8450       6.9658 C.3      47 ILE47     -0.0660
    683 HD11         24.0337      63.9196       6.8313 H        47 ILE47      0.0186
    684 HD12         25.1542      62.6188       7.2433 H        47 ILE47      0.0186
    685 HD13         23.8996      62.3402       6.0257 H        47 ILE47      0.0186
    686 C            20.9594      60.3379       8.4620 C.2      47 ILE47      0.5973
    687 O            20.5880      59.7413       7.4596 O.2      47 ILE47     -0.5679
    688 N            21.5010      59.7368       9.5193 N.am     48 ASN48     -0.4157
    689 H            21.7994      60.3133      10.2970 H        48 ASN48      0.2719
    690 CA           21.3607      58.3290       9.8303 C.3      48 ASN48      0.0143
    691 HA           20.3086      58.0674       9.7227 H        48 ASN48      0.1048
    692 CB           22.1336      57.4455       8.8344 C.3      48 ASN48     -0.2041
    693 HB2          21.8077      56.4138       8.9698 H        48 ASN48      0.0797
    694 HB3          21.8721      57.7085       7.8134 H        48 ASN48      0.0797
    695 CG           23.6315      57.4340       8.9707 C.2      48 ASN48      0.7130
    696 OD1          24.1837      57.4466      10.0459 O.2      48 ASN48     -0.5931
    697 ND2          24.3463      57.3750       7.8739 N.am     48 ASN48     -0.9191
    698 HD21         25.3417      57.2910       7.9636 H        48 ASN48      0.4196
    699 HD22         23.8859      57.2777       6.9878 H        48 ASN48      0.4196
    700 C            21.6958      58.1018      11.3084 C.2      48 ASN48      0.5973
    701 O            21.7575      59.0582      12.0758 O.2      48 ASN48     -0.5679
    702 N            21.8358      56.8600      11.7491 N.am     49 GLU49     -0.5163
    703 H            21.8016      56.0667      11.1079 H        49 GLU49      0.2936
    704 CA           22.0742      56.5975      13.1716 C.3      49 GLU49      0.0397
    705 HA           21.4865      57.2932      13.7703 H        49 GLU49      0.1105
    706 CB           21.6140      55.1988      13.5675 C.3      49 GLU49      0.0560
    707 HB2          21.9956      55.0490      14.5655 H        49 GLU49     -0.0173
    708 HB3          20.5241      55.1438      13.5748 H        49 GLU49     -0.0173
    709 CG           22.2045      54.0259      12.7960 C.3      49 GLU49      0.0136
    710 HG2          23.2643      54.2030      12.6165 H        49 GLU49     -0.0425
    711 HG3          22.1190      53.1244      13.4079 H        49 GLU49     -0.0425
    712 CD           21.4735      53.8020      11.4815 C.2      49 GLU49      0.8054
    713 OE1          20.3261      53.3087      11.5081 O.co2    49 GLU49     -0.8188
    714 OE2          22.0654      54.2122      10.4536 O.co2    49 GLU49     -0.8188
    715 C            23.5244      56.8010      13.6045 C.2      49 GLU49      0.5366
    716 O            23.8331      56.7659      14.7886 O.2      49 GLU49     -0.5819
    717 N            24.4318      57.0003      12.6616 N.am     50 ASN50     -0.4157
    718 H            24.1034      56.9753      11.7060 H        50 ASN50      0.2719
    719 CA           25.8510      57.2364      12.8714 C.3      50 ASN50      0.0143
    720 HA           26.0855      57.0875      13.9165 H        50 ASN50      0.1048
    721 CB           26.6516      56.1727      12.1228 C.3      50 ASN50     -0.2041
    722 HB2          26.1986      55.9372      11.1602 H        50 ASN50      0.0797
    723 HB3          27.6713      56.5220      11.9610 H        50 ASN50      0.0797
    724 CG           26.7246      54.9482      13.0012 C.2      50 ASN50      0.7130
    725 OD1          27.5195      54.8830      13.9241 O.2      50 ASN50     -0.5931
    726 ND2          25.8788      53.9721      12.7650 N.am     50 ASN50     -0.9191
    727 HD21         25.9136      53.1699      13.3657 H        50 ASN50      0.4196
    728 HD22         25.1606      54.0845      12.0664 H        50 ASN50      0.4196
    729 C            26.2821      58.6641      12.5627 C.2      50 ASN50      0.5973
    730 O            27.3944      59.0512      12.9249 O.2      50 ASN50     -0.5679
    731 N            25.4082      59.4626      11.9503 N.am     51 TRP51     -0.4157
    732 H            24.4892      59.0997      11.7307 H        51 TRP51      0.2719
    733 CA           25.7919      60.7691      11.4438 C.3      51 TRP51     -0.0275
    734 HA           26.7320      61.0517      11.8996 H        51 TRP51      0.1123
    735 CB           26.0521      60.6775       9.9536 C.3      51 TRP51     -0.0050
    736 HB2          25.1819      60.2444       9.4581 H        51 TRP51      0.0339
    737 HB3          26.2037      61.6798       9.5510 H        51 TRP51      0.0339
    738 CG           27.2530      59.8651       9.6337 C.2      51 TRP51     -0.1415
    739 CD1          27.2804      58.5251       9.4813 C.2      51 TRP51     -0.1638
    740 HD1          26.4305      57.8734       9.5876 H        51 TRP51      0.2062
    741 NE1          28.5455      58.1246       9.1213 N.pl3    51 TRP51     -0.3418
    742 HE1          28.7766      57.1839       8.8287 H        51 TRP51      0.3412
    743 CE2          29.4017      59.1969       9.0484 C.ar     51 TRP51      0.1380
    744 CZ2          30.7343      59.3236       8.6448 C.ar     51 TRP51     -0.2601
    745 HZ2          31.2756      58.4570       8.2871 H        51 TRP51      0.1572
    746 CH2          31.3390      60.5915       8.6702 C.ar     51 TRP51     -0.1134
    747 HH2          32.3657      60.7111       8.3505 H        51 TRP51      0.1417
    748 CZ3          30.6000      61.7173       9.0762 C.ar     51 TRP51     -0.1972
    749 HZ3          31.0750      62.6887       9.0831 H        51 TRP51      0.1447
    750 CE3          29.2500      61.5803       9.4556 C.ar     51 TRP51     -0.2387
    751 HE3          28.6713      62.4384       9.7521 H        51 TRP51      0.1700
    752 CD2          28.6185      60.3200       9.4368 C.ar     51 TRP51      0.1243
    753 C            24.8019      61.8743      11.7341 C.2      51 TRP51      0.5973
    754 O            23.5852      61.7117      11.6034 O.2      51 TRP51     -0.5679
    755 N            25.3770      63.0476      12.0052 N.am     52 VAL52     -0.4157
    756 H            26.3759      63.0382      12.1868 H        52 VAL52      0.2719
    757 CA           24.6479      64.2923      12.2448 C.3      52 VAL52     -0.0875
    758 HA           23.6050      64.1412      11.9759 H        52 VAL52      0.0969
    759 CB           24.6900      64.6815      13.7233 C.3      52 VAL52      0.2985
    760 HB           25.6821      64.5298      14.1117 H        52 VAL52     -0.0297
    761 CG1          24.2867      66.1376      13.9965 C.3      52 VAL52     -0.3192
    762 HG11         23.3123      66.3464      13.5542 H        52 VAL52      0.0791
    763 HG12         24.2222      66.3062      15.0718 H        52 VAL52      0.0791
    764 HG13         25.0285      66.8321      13.6042 H        52 VAL52      0.0791
    765 CG2          23.7408      63.7652      14.4859 C.3      52 VAL52     -0.3192
    766 HG21         24.0436      62.7237      14.3757 H        52 VAL52      0.0791
    767 HG22         23.7605      64.0127      15.5467 H        52 VAL52      0.0791
    768 HG23         22.7218      63.8809      14.1153 H        52 VAL52      0.0791
    769 C            25.1666      65.4343      11.4085 C.2      52 VAL52      0.5973
    770 O            26.3265      65.8164      11.5179 O.2      52 VAL52     -0.5679
    771 N            24.2796      66.0497      10.6412 N.am     53 VAL53     -0.4157
    772 H            23.3096      65.7473      10.6823 H        53 VAL53      0.2719
    773 CA           24.5878      67.3268       9.9968 C.3      53 VAL53     -0.0875
    774 HA           25.6140      67.3062       9.6317 H        53 VAL53      0.0969
    775 CB           23.6571      67.6626       8.8354 C.3      53 VAL53      0.2985
    776 HB           22.7036      68.0513       9.1974 H        53 VAL53     -0.0297
    777 CG1          24.3383      68.6740       7.9192 C.3      53 VAL53     -0.3192
    778 HG11         25.2955      68.2908       7.5640 H        53 VAL53      0.0791
    779 HG12         23.6969      68.8723       7.0616 H        53 VAL53      0.0791
    780 HG13         24.5177      69.6091       8.4409 H        53 VAL53      0.0791
    781 CG2          23.3960      66.4572       7.9645 C.3      53 VAL53     -0.3192
    782 HG21         23.0556      65.6468       8.5853 H        53 VAL53      0.0791
    783 HG22         22.6444      66.7113       7.2172 H        53 VAL53      0.0791
    784 HG23         24.3127      66.1454       7.4676 H        53 VAL53      0.0791
    785 C            24.4633      68.4456      10.9981 C.2      53 VAL53      0.5973
    786 O            23.5580      68.4437      11.8353 O.2      53 VAL53     -0.5679
    787 N            25.3203      69.4409      10.8824 N.am     54 THR54     -0.4157
    788 H            26.1346      69.3561      10.2832 H        54 THR54      0.2719
    789 CA           25.1677      70.6531      11.6593 C.3      54 THR54     -0.0389
    790 HA           24.1125      70.9323      11.6581 H        54 THR54      0.1007
    791 CB           25.5357      70.3872      13.1309 C.3      54 THR54      0.3654
    792 HB           24.9207      69.5783      13.5230 H        54 THR54      0.0043
    793 CG2          26.9948      69.9847      13.3192 C.3      54 THR54     -0.2438
    794 HG21         27.6487      70.7153      12.8431 H        54 THR54      0.0642
    795 HG22         27.2215      69.9565      14.3817 H        54 THR54      0.0642
    796 HG23         27.1632      69.0032      12.8814 H        54 THR54      0.0642
    797 OG1          25.2574      71.5227      13.9162 O.3      54 THR54     -0.6761
    798 HG1          24.3775      71.4247      14.3229 H        54 THR54      0.4102
    799 C            25.9021      71.8087      10.9981 C.2      54 THR54      0.5973
    800 O            26.5188      71.6554       9.9419 O.2      54 THR54     -0.5679
    801 N            25.7251      72.9890      11.5748 N.am     55 ALA55     -0.4157
    802 H            25.3197      73.0003      12.5016 H        55 ALA55      0.2719
    803 CA           26.3216      74.2111      11.0918 C.3      55 ALA55      0.0337
    804 HA           26.2840      74.1885      10.0085 H        55 ALA55      0.0823
    805 CB           25.5153      75.4275      11.5398 C.3      55 ALA55     -0.1825
    806 HB1          25.4151      75.4447      12.6236 H        55 ALA55      0.0603
    807 HB2          26.0345      76.3305      11.2206 H        55 ALA55      0.0603
    808 HB3          24.5377      75.4284      11.0625 H        55 ALA55      0.0603
    809 C            27.7853      74.2667      11.5201 C.2      55 ALA55      0.5973
    810 O            28.1473      73.9210      12.6489 O.2      55 ALA55     -0.5679
    811 N            28.6399      74.6874      10.5968 N.am     56 ALA56     -0.4157
    812 H            28.2345      75.1953       9.8143 H        56 ALA56      0.2719
    813 CA           30.0662      74.8492      10.8320 C.3      56 ALA56      0.0337
    814 HA           30.4691      73.9584      11.2092 H        56 ALA56      0.0823
    815 CB           30.8222      75.2439       9.5663 C.3      56 ALA56     -0.1825
    816 HB1          30.5303      76.2447       9.2626 H        56 ALA56      0.0603
    817 HB2          31.8903      75.2533       9.7797 H        56 ALA56      0.0603
    818 HB3          30.6420      74.5291       8.7705 H        56 ALA56      0.0603
    819 C            30.4023      75.7425      11.9842 C.2      56 ALA56      0.5973
    820 O            31.1819      75.3531      12.8586 O.2      56 ALA56     -0.5679
    821 N            29.8035      76.9122      12.0171 N.am     57 HIE57     -0.4157
    822 H            29.1277      77.1406      11.2843 H        57 HIE57      0.2719
    823 CA           30.0426      77.8861      13.0509 C.3      57 HIE57     -0.0581
    824 HA           31.1146      78.0458      13.1559 H        57 HIE57      0.1360
    825 CB           29.3898      79.2009      12.6629 C.3      57 HIE57     -0.0074
    826 HB2          29.8195      80.0154      13.2467 H        57 HIE57      0.0367
    827 HB3          29.5575      79.3893      11.6153 H        57 HIE57      0.0367
    828 CG           27.9097      79.1931      12.8493 C.2      57 HIE57      0.1868
    829 ND1          27.0216      78.8624      11.8564 N.2      57 HIE57     -0.5432
    830 CE1          25.8036      78.9363      12.3814 C.2      57 HIE57      0.1635
    831 HE1          24.8898      78.7070      11.8573 H        57 HIE57      0.1435
    832 NE2          25.8883      79.3178      13.6617 N.pl3    57 HIE57     -0.2795
    833 HE2          25.0897      79.5162      14.2430 H        57 HIE57      0.3339
    834 CD2          27.2169      79.4618      13.9900 C.2      57 HIE57     -0.2207
    835 HD2          27.6421      79.7384      14.9443 H        57 HIE57      0.1862
    836 C            29.5045      77.4553      14.4018 C.2      57 HIE57      0.5973
    837 O            29.6388      78.2189      15.3503 O.2      57 HIE57     -0.5679
    838 N            28.8846      76.2835      14.5343 N.am     58 CYX58     -0.4157
    839 H            28.7153      75.7004      13.7254 H        58 CYX58      0.2719
    840 CA           28.6181      75.7732      15.8635 C.3      58 CYX58      0.0429
    841 HA           28.1589      76.5539      16.4721 H        58 CYX58      0.0766
    842 CB           27.6509      74.5989      15.8037 C.3      58 CYX58     -0.0790
    843 HB2          27.9613      73.8897      15.0390 H        58 CYX58      0.0910
    844 HB3          27.6687      74.0929      16.7662 H        58 CYX58      0.0910
    845 SG           25.9456      75.1076      15.5178 S.3      58 CYX58     -0.1081
    846 C            29.9324      75.4072      16.5313 C.2      58 CYX58      0.5973
    847 O            29.9643      75.2776      17.7465 O.2      58 CYX58     -0.5679
    848 N            31.0167      75.2478      15.7574 N.am     59 GLY59     -0.4157
    849 H            30.9162      75.3529      14.7528 H        59 GLY59      0.2719
    850 CA           32.3454      74.9988      16.2975 C.3      59 GLY59     -0.0252
    851 HA2          33.0352      74.8035      15.4778 H        59 GLY59      0.0698
    852 HA3          32.6793      75.8755      16.8527 H        59 GLY59      0.0698
    853 C            32.3566      73.8002      17.2366 C.2      59 GLY59      0.5973
    854 O            33.0992      73.7928      18.2124 O.2      59 GLY59     -0.5679
    855 N            31.4988      72.8221      16.9456 N.am     60 VAL60     -0.4157
    856 H            30.9119      72.9381      16.1385 H        60 VAL60      0.2719
    857 CA           31.2862      71.6667      17.8022 C.3      60 VAL60     -0.0875
    858 HA           31.0441      72.0140      18.8096 H        60 VAL60      0.0969
    859 CB           30.1773      70.7412      17.2978 C.3      60 VAL60      0.2985
    860 HB           30.5992      70.0463      16.5693 H        60 VAL60     -0.0297
    861 CG1          29.5849      69.9126      18.4344 C.3      60 VAL60     -0.3192
    862 HG11         28.8020      70.4493      18.9534 H        60 VAL60      0.0791
    863 HG12         29.1296      69.0193      18.0101 H        60 VAL60      0.0791
    864 HG13         30.3623      69.5910      19.1204 H        60 VAL60      0.0791
    865 CG2          29.0589      71.4824      16.5745 C.3      60 VAL60     -0.3192
    866 HG21         29.4215      71.9485      15.6585 H        60 VAL60      0.0791
    867 HG22         28.2827      70.7726      16.3007 H        60 VAL60      0.0791
    868 HG23         28.6414      72.2301      17.2455 H        60 VAL60      0.0791
    869 C            32.5518      70.8553      17.8335 C.2      60 VAL60      0.5973
    870 O            33.1722      70.6038      16.7958 O.2      60 VAL60     -0.5679
    871 N            32.9140      70.3841      19.0043 N.am     61 THR61     -0.4157
    872 H            32.3264      70.5740      19.8203 H        61 THR61      0.2719
    873 CA           33.9995      69.4348      19.1119 C.3      61 THR61     -0.0389
    874 HA           34.2528      69.0562      18.1233 H        61 THR61      0.1007
    875 CB           35.2852      70.0289      19.6826 C.3      61 THR61      0.3654
    876 HB           36.0614      69.2636      19.6411 H        61 THR61      0.0043
    877 CG2          35.7934      71.2054      18.8681 C.3      61 THR61     -0.2438
    878 HG21         35.1004      72.0446      18.9428 H        61 THR61      0.0642
    879 HG22         36.7646      71.5156      19.2516 H        61 THR61      0.0642
    880 HG23         35.8951      70.9179      17.8226 H        61 THR61      0.0642
    881 OG1          35.1465      70.4076      21.0171 O.3      61 THR61     -0.6761
    882 HG1          34.3877      71.0039      21.0896 H        61 THR61      0.4102
    883 C            33.5694      68.2434      19.8924 C.2      61 THR61      0.5973
    884 O            32.5253      68.1866      20.5289 O.2      61 THR61     -0.5679
    885 N            34.4385      67.2561      19.8388 N.am     62 THR62     -0.4157
    886 H            35.3137      67.3909      19.3561 H        62 THR62      0.2719
    887 CA           34.2285      65.9902      20.4999 C.3      62 THR62     -0.0389
    888 HA           33.2695      65.5924      20.1688 H        62 THR62      0.1007
    889 CB           35.3170      65.0007      20.0689 C.3      62 THR62      0.3654
    890 HB           35.0055      63.9924      20.3445 H        62 THR62      0.0043
    891 CG2          35.5901      65.0361      18.5612 C.3      62 THR62     -0.2438
    892 HG21         35.9549      66.0060      18.2262 H        62 THR62      0.0642
    893 HG22         36.3419      64.2814      18.3276 H        62 THR62      0.0642
    894 HG23         34.6715      64.7588      18.0577 H        62 THR62      0.0642
    895 OG1          36.5353      65.2802      20.7065 O.3      62 THR62     -0.6761
    896 HG1          36.4550      64.9649      21.6122 H        62 THR62      0.4102
    897 C            34.1267      66.1322      22.0224 C.2      62 THR62      0.5973
    898 O            34.0036      65.1195      22.7011 O.2      62 THR62     -0.5679
    899 N            34.2060      67.3393      22.5931 N.am     63 SER63     -0.4157
    900 H            34.3570      68.1572      22.0160 H        63 SER63      0.2719
    901 CA           33.8297      67.5812      23.9842 C.3      63 SER63     -0.0249
    902 HA           34.2042      66.7683      24.6048 H        63 SER63      0.0843
    903 CB           34.4643      68.8838      24.4687 C.3      63 SER63      0.2117
    904 HB2          34.0418      69.1504      25.4374 H        63 SER63      0.0352
    905 HB3          35.5339      68.7145      24.5970 H        63 SER63      0.0352
    906 OG           34.3010      69.9644      23.5793 O.3      63 SER63     -0.6546
    907 HG           33.3629      70.2013      23.4866 H        63 SER63      0.4275
    908 C            32.3213      67.6391      24.1887 C.2      63 SER63      0.5973
    909 O            31.8312      67.3274      25.2743 O.2      63 SER63     -0.5679
    910 N            31.6116      68.0676      23.1605 N.am     64 ASP64     -0.5163
    911 H            32.0864      68.2643      22.2861 H        64 ASP64      0.2936
    912 CA           30.1703      68.1691      23.1383 C.3      64 ASP64      0.0381
    913 HA           29.8304      68.5992      24.0804 H        64 ASP64      0.0880
    914 CB           29.7731      69.1141      22.0018 C.3      64 ASP64     -0.0303
    915 HB2          29.9834      68.6286      21.0511 H        64 ASP64     -0.0122
    916 HB3          28.7051      69.3226      22.0471 H        64 ASP64     -0.0122
    917 CG           30.5775      70.4120      22.1385 C.2      64 ASP64      0.7994
    918 OD1          31.2167      70.8403      21.1506 O.co2    64 ASP64     -0.8014
    919 OD2          30.6433      70.9140      23.2834 O.co2    64 ASP64     -0.8014
    920 C            29.5474      66.7910      23.0017 C.2      64 ASP64      0.5366
    921 O            30.2028      65.7802      22.7314 O.2      64 ASP64     -0.5819
    922 N            28.2431      66.7519      23.1920 N.am     65 VAL65     -0.4157
    923 H            27.7820      67.6253      23.4429 H        65 VAL65      0.2719
    924 CA           27.4282      65.5547      23.1536 C.3      65 VAL65     -0.0875
    925 HA           27.9742      64.7659      22.6370 H        65 VAL65      0.0969
    926 CB           27.1195      65.0808      24.5806 C.3      65 VAL65      0.2985
    927 HB           28.0626      64.9192      25.1049 H        65 VAL65     -0.0297
    928 CG1          26.2862      66.0782      25.3877 C.3      65 VAL65     -0.3192
    929 HG11         25.3369      66.3047      24.9056 H        65 VAL65      0.0791
    930 HG12         26.0792      65.6801      26.3798 H        65 VAL65      0.0791
    931 HG13         26.8511      66.9922      25.5402 H        65 VAL65      0.0791
    932 CG2          26.3528      63.7566      24.6067 C.3      65 VAL65     -0.3192
    933 HG21         26.9545      62.9897      24.1282 H        65 VAL65      0.0791
    934 HG22         26.1644      63.4686      25.6385 H        65 VAL65      0.0791
    935 HG23         25.3968      63.8544      24.0921 H        65 VAL65      0.0791
    936 C            26.1697      65.8583      22.3717 C.2      65 VAL65      0.5973
    937 O            25.5684      66.9209      22.4840 O.2      65 VAL65     -0.5679
    938 N            25.7498      64.8977      21.5749 N.am     66 VAL66     -0.4157
    939 H            26.2765      64.0336      21.5225 H        66 VAL66      0.2719
    940 CA           24.5020      64.9749      20.8462 C.3      66 VAL66     -0.0875
    941 HA           24.2911      66.0034      20.5467 H        66 VAL66      0.0969
    942 CB           24.5794      64.0957      19.6104 C.3      66 VAL66      0.2985
    943 HB           24.9221      63.1027      19.8851 H        66 VAL66     -0.0297
    944 CG1          23.2107      63.9712      18.9391 C.3      66 VAL66     -0.3192
    945 HG11         22.8243      64.9671      18.7340 H        66 VAL66      0.0791
    946 HG12         23.3123      63.4311      17.9986 H        66 VAL66      0.0791
    947 HG13         22.5016      63.4226      19.5582 H        66 VAL66      0.0791
    948 CG2          25.5916      64.6872      18.6299 C.3      66 VAL66     -0.3192
    949 HG21         26.5737      64.7833      19.0922 H        66 VAL66      0.0791
    950 HG22         25.6855      64.0321      17.7643 H        66 VAL66      0.0791
    951 HG23         25.2529      65.6652      18.2922 H        66 VAL66      0.0791
    952 C            23.3868      64.4674      21.7104 C.2      66 VAL66      0.5973
    953 O            23.3843      63.3082      22.0963 O.2      66 VAL66     -0.5679
    954 N            22.3872      65.2747      21.9500 N.am     67 VAL67     -0.4157
    955 H            22.3956      66.2180      21.5871 H        67 VAL67      0.2719
    956 CA           21.1824      64.8045      22.5784 C.3      67 VAL67     -0.0875
    957 HA           21.3925      63.8267      22.9815 H        67 VAL67      0.0969
    958 CB           20.8148      65.6291      23.7905 C.3      67 VAL67      0.2985
    959 HB           20.3368      66.5380      23.4833 H        67 VAL67     -0.0297
    960 CG1          19.9077      64.7589      24.6523 C.3      67 VAL67     -0.3192
    961 HG11         20.3927      63.8246      24.9147 H        67 VAL67      0.0791
    962 HG12         19.6871      65.3341      25.5482 H        67 VAL67      0.0791
    963 HG13         18.9632      64.5662      24.1460 H        67 VAL67      0.0791
    964 CG2          22.0540      66.0275      24.6004 C.3      67 VAL67     -0.3192
    965 HG21         22.6237      66.7795      24.0524 H        67 VAL67      0.0791
    966 HG22         21.7405      66.4840      25.5402 H        67 VAL67      0.0791
    967 HG23         22.6814      65.1621      24.7965 H        67 VAL67      0.0791
    968 C            20.0876      64.5987      21.5543 C.2      67 VAL67      0.5973
    969 O            19.9921      65.2990      20.5498 O.2      67 VAL67     -0.5679
    970 N            19.3343      63.5326      21.7612 N.am     68 ALA68     -0.4157
    971 H            19.5029      62.9938      22.5993 H        68 ALA68      0.2719
    972 CA           18.3644      63.0295      20.8204 C.3      68 ALA68      0.0337
    973 HA           18.1360      63.8087      20.0903 H        68 ALA68      0.0823
    974 CB           18.9411      61.8189      20.0830 C.3      68 ALA68     -0.1825
    975 HB1          18.7766      60.9260      20.6715 H        68 ALA68      0.0603
    976 HB2          18.4221      61.6972      19.1314 H        68 ALA68      0.0603
    977 HB3          20.0042      61.9603      19.8843 H        68 ALA68      0.0603
    978 C            17.0706      62.6583      21.5181 C.2      68 ALA68      0.5973
    979 O            17.0544      62.3626      22.7126 O.2      68 ALA68     -0.5679
    980 N            16.0010      62.5975      20.7275 N.am     69 GLY69     -0.4157
    981 H            16.0818      62.9001      19.7669 H        69 GLY69      0.2719
    982 CA           14.6801      62.2494      21.2312 C.3      69 GLY69     -0.0252
    983 HA2          13.9603      62.3182      20.4154 H        69 GLY69      0.0698
    984 HA3          14.6899      61.2299      21.6159 H        69 GLY69      0.0698
    985 C            14.2201      63.1841      22.3491 C.2      69 GLY69      0.5973
    986 O            13.5135      62.7373      23.2474 O.2      69 GLY69     -0.5679
    987 N            14.6657      64.4368      22.3187 N.am     70 GLU70     -0.5163
    988 H            15.2435      64.7311      21.5489 H        70 GLU70      0.2936
    989 CA           14.2173      65.4848      23.2256 C.3      70 GLU70      0.0397
    990 HA           13.9914      65.0809      24.2156 H        70 GLU70      0.1105
    991 CB           15.2885      66.5790      23.3528 C.3      70 GLU70      0.0560
    992 HB2          15.8119      66.6461      22.3988 H        70 GLU70     -0.0173
    993 HB3          14.8243      67.5507      23.5280 H        70 GLU70     -0.0173
    994 CG           16.2538      66.3282      24.5192 C.3      70 GLU70      0.0136
    995 HG2          15.7972      66.6655      25.4524 H        70 GLU70     -0.0425
    996 HG3          16.4299      65.2544      24.5919 H        70 GLU70     -0.0425
    997 CD           17.6186      66.9906      24.3005 C.2      70 GLU70      0.8054
    998 OE1          18.2459      67.4371      25.2902 O.co2    70 GLU70     -0.8188
    999 OE2          18.0880      66.9778      23.1334 O.co2    70 GLU70     -0.8188
   1000 C            12.9556      66.1278      22.6854 C.2      70 GLU70      0.5366
   1001 O            12.6601      66.1256      21.4894 O.2      70 GLU70     -0.5819
   1002 N            12.2432      66.7775      23.5711 N.am     71 PHE71     -0.4157
   1003 H            12.4745      66.6762      24.5608 H        71 PHE71      0.2719
   1004 CA           11.1346      67.6142      23.2158 C.3      71 PHE71     -0.0024
   1005 HA           11.2241      67.9432      22.1808 H        71 PHE71      0.0978
   1006 CB            9.8497      66.8102      23.3769 C.3      71 PHE71     -0.0343
   1007 HB2           9.7981      66.0542      22.5927 H        71 PHE71      0.0295
   1008 HB3           9.8557      66.2944      24.3383 H        71 PHE71      0.0295
   1009 CG            8.6372      67.6969      23.2963 C.ar     71 PHE71      0.0118
   1010 CD1           8.3350      68.3382      22.0844 C.ar     71 PHE71     -0.1256
   1011 HD1           8.9619      68.1901      21.2174 H        71 PHE71      0.1330
   1012 CE1           7.2301      69.1961      22.0062 C.ar     71 PHE71     -0.1704
   1013 HE1           7.0169      69.7187      21.0855 H        71 PHE71      0.1430
   1014 CZ            6.4248      69.4150      23.1353 C.ar     71 PHE71     -0.1072
   1015 HZ            5.5681      70.0725      23.0629 H        71 PHE71      0.1297
   1016 CE2           6.7474      68.7973      24.3567 C.ar     71 PHE71     -0.1704
   1017 HE2           6.1478      68.9840      25.2343 H        71 PHE71      0.1430
   1018 CD2           7.8603      67.9441      24.4412 C.ar     71 PHE71     -0.1256
   1019 HD2           8.1269      67.4863      25.3873 H        71 PHE71      0.1330
   1020 C            11.1477      68.8562      24.0731 C.2      71 PHE71      0.5973
   1021 O            11.2066      69.9692      23.5526 O.2      71 PHE71     -0.5679
   1022 N            11.1198      68.6594      25.3743 N.am     72 ASP72     -0.5163
   1023 H            11.1686      67.7028      25.7321 H        72 ASP72      0.2936
   1024 CA           11.1283      69.7182      26.3494 C.3      72 ASP72      0.0381
   1025 HA           10.9690      70.6967      25.9081 H        72 ASP72      0.0880
   1026 CB            9.9860      69.4280      27.3090 C.3      72 ASP72     -0.0303
   1027 HB2           9.0311      69.4981      26.8144 H        72 ASP72     -0.0122
   1028 HB3          10.0683      68.3828      27.6044 H        72 ASP72     -0.0122
   1029 CG            9.9962      70.2081      28.6073 C.2      72 ASP72      0.7994
   1030 OD1           9.1009      69.8967      29.4202 O.co2    72 ASP72     -0.8014
   1031 OD2          10.8705      71.0788      28.7908 O.co2    72 ASP72     -0.8014
   1032 C            12.4924      69.6986      27.0102 C.2      72 ASP72      0.5366
   1033 O            12.7769      68.8599      27.8658 O.2      72 ASP72     -0.5819
   1034 N            13.3381      70.6439      26.6133 N.am     73 GLN73     -0.4157
   1035 H            13.0097      71.3559      25.9705 H        73 GLN73      0.2719
   1036 CA           14.6732      70.7877      27.1709 C.3      73 GLN73     -0.0031
   1037 HA           15.1936      69.8356      27.0526 H        73 GLN73      0.0850
   1038 CB           15.4307      71.8670      26.4088 C.3      73 GLN73     -0.0036
   1039 HB2          14.8247      72.7679      26.3030 H        73 GLN73      0.0171
   1040 HB3          16.3003      72.1158      27.0123 H        73 GLN73      0.0171
   1041 CG           15.8705      71.3541      25.0296 C.3      73 GLN73     -0.0645
   1042 HG2          16.2046      70.3199      25.1172 H        73 GLN73      0.0352
   1043 HG3          15.0302      71.3858      24.3481 H        73 GLN73      0.0352
   1044 CD           17.0357      72.1389      24.4566 C.2      73 GLN73      0.6951
   1045 OE1          17.2196      72.2692      23.2654 O.2      73 GLN73     -0.6086
   1046 NE2          17.8721      72.7311      25.2740 N.am     73 GLN73     -0.9407
   1047 HE21         18.6482      73.1487      24.8002 H        73 GLN73      0.4251
   1048 HE22         17.8278      72.5589      26.2605 H        73 GLN73      0.4251
   1049 C            14.7044      71.0921      28.6710 C.2      73 GLN73      0.5973
   1050 O            15.7878      71.1252      29.2493 O.2      73 GLN73     -0.5679
   1051 N            13.5588      71.2995      29.3129 N.am     74 GLY74     -0.4157
   1052 H            12.6889      71.2284      28.7860 H        74 GLY74      0.2719
   1053 CA           13.3955      71.4345      30.7499 C.3      74 GLY74     -0.0252
   1054 HA2          14.3432      71.7113      31.2092 H        74 GLY74      0.0698
   1055 HA3          12.6724      72.2284      30.9368 H        74 GLY74      0.0698
   1056 C            12.8803      70.1628      31.4292 C.2      74 GLY74      0.5973
   1057 O            12.2545      70.2758      32.4842 O.2      74 GLY74     -0.5679
   1058 N            13.1246      68.9617      30.8822 N.am     75 SER75     -0.4157
   1059 H            13.5125      68.9372      29.9447 H        75 SER75      0.2719
   1060 CA           12.5769      67.7123      31.4320 C.3      75 SER75     -0.0249
   1061 HA           12.1534      67.9266      32.4119 H        75 SER75      0.0843
   1062 CB           11.3992      67.2518      30.5808 C.3      75 SER75      0.2117
   1063 HB2          10.5781      67.9606      30.7038 H        75 SER75      0.0352
   1064 HB3          11.6802      67.2743      29.5311 H        75 SER75      0.0352
   1065 OG           10.9526      65.9493      30.9531 O.3      75 SER75     -0.6546
   1066 HG           10.5983      65.6079      30.1174 H        75 SER75      0.4275
   1067 C            13.5938      66.5890      31.6369 C.2      75 SER75      0.5973
   1068 O            14.2912      66.1387      30.7330 O.2      75 SER75     -0.5679
   1069 N            13.6170      66.0538      32.8598 N.am     76 SER76     -0.4157
   1070 H            13.0550      66.4853      33.5749 H        76 SER76      0.2719
   1071 CA           14.4155      64.8582      33.1791 C.3      76 SER76     -0.0249
   1072 HA           15.3030      64.8412      32.5439 H        76 SER76      0.0843
   1073 CB           14.8887      64.9094      34.6260 C.3      76 SER76      0.2117
   1074 HB2          14.1492      65.4109      35.2522 H        76 SER76      0.0352
   1075 HB3          15.0522      63.8983      35.0029 H        76 SER76      0.0352
   1076 OG           16.1212      65.5979      34.6506 O.3      76 SER76     -0.6546
   1077 HG           16.1964      66.0915      35.4713 H        76 SER76      0.4275
   1078 C            13.6894      63.5457      32.9085 C.2      76 SER76      0.5973
   1079 O            14.2995      62.4793      32.8828 O.2      76 SER76     -0.5679
   1080 N            12.3812      63.6228      32.7053 N.am     77 SER77     -0.4157
   1081 H            11.9519      64.5364      32.7047 H        77 SER77      0.2719
   1082 CA           11.5314      62.4885      32.3540 C.3      77 SER77     -0.0249
   1083 HA           11.6762      61.6834      33.0735 H        77 SER77      0.0843
   1084 CB           10.0573      62.9199      32.3539 C.3      77 SER77      0.2117
   1085 HB2           9.7121      63.0673      31.3288 H        77 SER77      0.0352
   1086 HB3           9.4582      62.1283      32.8059 H        77 SER77      0.0352
   1087 OG            9.8562      64.1348      33.0610 O.3      77 SER77     -0.6546
   1088 HG           10.0086      64.8716      32.4464 H        77 SER77      0.4275
   1089 C            11.8534      61.9646      30.9623 C.2      77 SER77      0.5973
   1090 O            11.4249      60.8704      30.5952 O.2      77 SER77     -0.5679
   1091 N            12.5146      62.7785      30.1415 N.am     78 GLU78     -0.5163
   1092 H            12.8751      63.6641      30.4695 H        78 GLU78      0.2936
   1093 CA           12.5730      62.4711      28.7323 C.3      78 GLU78      0.0397
   1094 HA           11.5487      62.2270      28.4456 H        78 GLU78      0.1105
   1095 CB           12.9057      63.7072      27.8829 C.3      78 GLU78      0.0560
   1096 HB2          13.9135      64.0431      28.1151 H        78 GLU78     -0.0173
   1097 HB3          12.8172      63.4390      26.8305 H        78 GLU78     -0.0173
   1098 CG           11.9731      64.8811      28.2023 C.3      78 GLU78      0.0136
   1099 HG2          11.1108      64.5193      28.7691 H        78 GLU78     -0.0425
   1100 HG3          12.5406      65.5516      28.8382 H        78 GLU78     -0.0425
   1101 CD           11.4474      65.6523      26.9946 C.2      78 GLU78      0.8054
   1102 OE1          10.2184      65.8821      26.9423 O.co2    78 GLU78     -0.8188
   1103 OE2          12.2609      65.9951      26.1167 O.co2    78 GLU78     -0.8188
   1104 C            13.3802      61.1920      28.4622 C.2      78 GLU78      0.5366
   1105 O            14.3828      60.8402      29.0939 O.2      78 GLU78     -0.5819
   1106 N            12.8915      60.4339      27.4906 N.am     79 LYS79     -0.3479
   1107 H            12.0813      60.7714      26.9909 H        79 LYS79      0.2747
   1108 CA           13.5079      59.1818      27.0721 C.3      79 LYS79     -0.2400
   1109 HA           14.1195      58.8070      27.8936 H        79 LYS79      0.1426
   1110 CB           12.3960      58.1673      26.7941 C.3      79 LYS79     -0.0094
   1111 HB2          11.4550      58.5640      27.1830 H        79 LYS79      0.0362
   1112 HB3          12.2380      58.0180      25.7254 H        79 LYS79      0.0362
   1113 CG           12.6237      56.8375      27.5194 C.3      79 LYS79      0.0187
   1114 HG2          13.0920      56.9874      28.4933 H        79 LYS79      0.0103
   1115 HG3          11.6306      56.4234      27.7046 H        79 LYS79      0.0103
   1116 CD           13.4236      55.8303      26.6871 C.3      79 LYS79     -0.0479
   1117 HD2          13.2950      56.0394      25.6234 H        79 LYS79      0.0621
   1118 HD3          14.4825      55.9012      26.9419 H        79 LYS79      0.0621
   1119 CE           12.8723      54.4324      26.9903 C.3      79 LYS79     -0.0143
   1120 HE2          13.0558      54.2091      28.0466 H        79 LYS79      0.1135
   1121 HE3          11.7886      54.4450      26.8355 H        79 LYS79      0.1135
   1122 NZ           13.4879      53.3946      26.1304 N.4      79 LYS79     -0.3854
   1123 HZ1          14.4966      53.4160      26.2266 H        79 LYS79      0.3400
   1124 HZ2          13.1647      52.4739      26.4034 H        79 LYS79      0.3400
   1125 HZ3          13.2516      53.5505      25.1589 H        79 LYS79      0.3400
   1126 C            14.4690      59.4996      25.9365 C.2      79 LYS79      0.7341
   1127 O            14.2610      59.1175      24.7876 O.2      79 LYS79     -0.5894
   1128 N            15.4897      60.2641      26.3051 N.am     80 ILE80     -0.4157
   1129 H            15.5030      60.5576      27.2731 H        80 ILE80      0.2719
   1130 CA           16.4491      60.8981      25.4045 C.3      80 ILE80     -0.0597
   1131 HA           15.9781      60.9936      24.4252 H        80 ILE80      0.0869
   1132 CB           16.8206      62.3191      25.8864 C.3      80 ILE80      0.1303
   1133 HB           17.2747      62.8564      25.0580 H        80 ILE80      0.0187
   1134 CG2          15.5662      63.0737      26.3117 C.3      80 ILE80     -0.3204
   1135 HG21         15.2152      62.6458      27.2400 H        80 ILE80      0.0882
   1136 HG22         15.7773      64.1291      26.4797 H        80 ILE80      0.0882
   1137 HG23         14.8043      63.0036      25.5350 H        80 ILE80      0.0882
   1138 CG1          17.8482      62.3273      27.0401 C.3      80 ILE80     -0.0430
   1139 HG12         17.3728      61.9596      27.9514 H        80 ILE80      0.0236
   1140 HG13         18.7032      61.6954      26.8247 H        80 ILE80      0.0236
   1141 CD1          18.4561      63.6999      27.3019 C.3      80 ILE80     -0.0660
   1142 HD11         17.9531      64.4824      26.7355 H        80 ILE80      0.0186
   1143 HD12         18.3594      63.9371      28.3614 H        80 ILE80      0.0186
   1144 HD13         19.5119      63.6922      27.0612 H        80 ILE80      0.0186
   1145 C            17.7104      60.0636      25.2604 C.2      80 ILE80      0.5973
   1146 O            18.1696      59.4344      26.2182 O.2      80 ILE80     -0.5679
   1147 N            18.3466      60.1363      24.0975 N.am     81 GLN81     -0.4157
   1148 H            17.9734      60.7735      23.3985 H        81 GLN81      0.2719
   1149 CA           19.6963      59.6007      23.9189 C.3      81 GLN81     -0.0031
   1150 HA           19.9013      58.8633      24.6954 H        81 GLN81      0.0850
   1151 CB           19.8718      58.8930      22.5768 C.3      81 GLN81     -0.0036
   1152 HB2          19.8825      59.6007      21.7592 H        81 GLN81      0.0171
   1153 HB3          20.8587      58.4285      22.5995 H        81 GLN81      0.0171
   1154 CG           18.8272      57.8111      22.3202 C.3      81 GLN81     -0.0645
   1155 HG2          18.6564      57.2389      23.2318 H        81 GLN81      0.0352
   1156 HG3          17.8886      58.2851      22.0291 H        81 GLN81      0.0352
   1157 CD           19.2851      56.8427      21.2442 C.2      81 GLN81      0.6951
   1158 OE1          20.3964      56.3388      21.2212 O.2      81 GLN81     -0.6086
   1159 NE2          18.4008      56.5553      20.3344 N.am     81 GLN81     -0.9407
   1160 HE21         18.6269      55.9126      19.5902 H        81 GLN81      0.4251
   1161 HE22         17.4950      56.9818      20.3358 H        81 GLN81      0.4251
   1162 C            20.7335      60.7091      24.0243 C.2      81 GLN81      0.5973
   1163 O            20.6251      61.7081      23.3388 O.2      81 GLN81     -0.5679
   1164 N            21.7802      60.5184      24.8227 N.am     82 LYS82     -0.3479
   1165 H            21.8260      59.6432      25.3200 H        82 LYS82      0.2747
   1166 CA           22.9528      61.4072      24.8549 C.3      82 LYS82     -0.2400
   1167 HA           22.7526      62.3428      24.3245 H        82 LYS82      0.1426
   1168 CB           23.3020      61.7194      26.3197 C.3      82 LYS82     -0.0094
   1169 HB2          23.2136      60.8006      26.9029 H        82 LYS82      0.0362
   1170 HB3          24.3359      62.0598      26.3825 H        82 LYS82      0.0362
   1171 CG           22.4149      62.8113      26.9274 C.3      82 LYS82      0.0187
   1172 HG2          22.7745      63.7822      26.5897 H        82 LYS82      0.0103
   1173 HG3          21.4007      62.6780      26.5599 H        82 LYS82      0.0103
   1174 CD           22.4203      62.7812      28.4669 C.3      82 LYS82     -0.0479
   1175 HD2          23.2083      62.1190      28.8267 H        82 LYS82      0.0621
   1176 HD3          22.6278      63.7865      28.8404 H        82 LYS82      0.0621
   1177 CE           21.0461      62.3367      28.9930 C.3      82 LYS82     -0.0143
   1178 HE2          20.4528      63.2350      29.2016 H        82 LYS82      0.1135
   1179 HE3          20.5217      61.7907      28.2021 H        82 LYS82      0.1135
   1180 NZ           21.1317      61.4763      30.1949 N.4      82 LYS82     -0.3854
   1181 HZ1          21.6217      61.9677      30.9312 H        82 LYS82      0.3400
   1182 HZ2          20.1952      61.2765      30.5268 H        82 LYS82      0.3400
   1183 HZ3          21.5971      60.6065      29.9851 H        82 LYS82      0.3400
   1184 C            24.1179      60.7058      24.1564 C.2      82 LYS82      0.7341
   1185 O            24.7201      59.8167      24.7519 O.2      82 LYS82     -0.5894
   1186 N            24.4783      61.0719      22.9370 N.am     83 LEU83     -0.4157
   1187 H            23.9570      61.8150      22.4997 H        83 LEU83      0.2719
   1188 CA           25.4822      60.3893      22.1218 C.3      83 LEU83     -0.0518
   1189 HA           25.7171      59.4308      22.5884 H        83 LEU83      0.0922
   1190 CB           24.9094      60.0579      20.7490 C.3      83 LEU83     -0.1102
   1191 HB2          24.7613      60.9923      20.2142 H        83 LEU83      0.0457
   1192 HB3          25.6482      59.4871      20.1827 H        83 LEU83      0.0457
   1193 CG           23.5798      59.2890      20.8146 C.3      83 LEU83      0.3531
   1194 HG           23.1929      59.2353      21.8309 H        83 LEU83     -0.0361
   1195 CD1          22.5423      60.0078      19.9566 C.3      83 LEU83     -0.4121
   1196 HD11         22.9200      60.1445      18.9432 H        83 LEU83      0.1000
   1197 HD12         21.6249      59.4205      19.9236 H        83 LEU83      0.1000
   1198 HD13         22.3205      60.9839      20.3905 H        83 LEU83      0.1000
   1199 CD2          23.7993      57.8602      20.3490 C.3      83 LEU83     -0.4121
   1200 HD21         24.5982      57.3977      20.9269 H        83 LEU83      0.1000
   1201 HD22         22.8901      57.2934      20.5348 H        83 LEU83      0.1000
   1202 HD23         24.0586      57.8347      19.2905 H        83 LEU83      0.1000
   1203 C            26.7957      61.1607      21.9751 C.2      83 LEU83      0.5973
   1204 O            26.8349      62.3580      21.7092 O.2      83 LEU83     -0.5679
   1205 N            27.9015      60.4427      22.1519 N.am     84 LYS84     -0.3479
   1206 H            27.8089      59.4390      22.2109 H        84 LYS84      0.2747
   1207 CA           29.2525      61.0036      22.0536 C.3      84 LYS84     -0.2400
   1208 HA           29.2360      62.0389      22.4040 H        84 LYS84      0.1426
   1209 CB           30.2445      60.2098      22.9252 C.3      84 LYS84     -0.0094
   1210 HB2          30.4612      59.2879      22.3932 H        84 LYS84      0.0362
   1211 HB3          31.1836      60.7594      23.0132 H        84 LYS84      0.0362
   1212 CG           29.7551      59.7665      24.3222 C.3      84 LYS84      0.0187
   1213 HG2          28.7059      59.4761      24.2963 H        84 LYS84      0.0103
   1214 HG3          30.3129      58.8679      24.5913 H        84 LYS84      0.0103
   1215 CD           29.9793      60.7799      25.4494 C.3      84 LYS84     -0.0479
   1216 HD2          31.0539      60.8512      25.6317 H        84 LYS84      0.0621
   1217 HD3          29.6288      61.7657      25.1371 H        84 LYS84      0.0621
   1218 CE           29.2781      60.3511      26.7529 C.3      84 LYS84     -0.0143
   1219 HE2          29.3446      59.2626      26.8517 H        84 LYS84      0.1135
   1220 HE3          29.8314      60.7953      27.5872 H        84 LYS84      0.1135
   1221 NZ           27.8651      60.8128      26.8100 N.4      84 LYS84     -0.3854
   1222 HZ1          27.3116      60.3391      26.1030 H        84 LYS84      0.3400
   1223 HZ2          27.4573      60.6150      27.7137 H        84 LYS84      0.3400
   1224 HZ3          27.8187      61.8110      26.6382 H        84 LYS84      0.3400
   1225 C            29.6850      61.0310      20.5848 C.2      84 LYS84      0.7341
   1226 O            29.2789      60.1797      19.7909 O.2      84 LYS84     -0.5894
   1227 N            30.5009      62.0122      20.2275 N.am     85 ILE85     -0.4157
   1228 H            30.8266      62.6666      20.9237 H        85 ILE85      0.2719
   1229 CA           31.0288      62.1302      18.8724 C.3      85 ILE85     -0.0597
   1230 HA           30.3379      61.6452      18.1970 H        85 ILE85      0.0869
   1231 CB           31.1605      63.5853      18.4093 C.3      85 ILE85      0.1303
   1232 HB           32.0428      64.0445      18.8583 H        85 ILE85      0.0187
   1233 CG2          31.3575      63.5339      16.8857 C.3      85 ILE85     -0.3204
   1234 HG21         30.5698      62.9446      16.4154 H        85 ILE85      0.0882
   1235 HG22         31.3087      64.5223      16.4565 H        85 ILE85      0.0882
   1236 HG23         32.3269      63.1109      16.6428 H        85 ILE85      0.0882
   1237 CG1          29.9295      64.3947      18.8561 C.3      85 ILE85     -0.0430
   1238 HG12         29.0301      63.7828      18.7650 H        85 ILE85      0.0236
   1239 HG13         30.0552      64.6562      19.9085 H        85 ILE85      0.0236
   1240 CD1          29.6796      65.6809      18.0844 C.3      85 ILE85     -0.0660
   1241 HD11         29.1311      65.4449      17.1932 H        85 ILE85      0.0186
   1242 HD12         29.0536      66.3383      18.6893 H        85 ILE85      0.0186
   1243 HD13         30.6137      66.1989      17.8637 H        85 ILE85      0.0186
   1244 C            32.3717      61.4393      18.7980 C.2      85 ILE85      0.5973
   1245 O            33.2194      61.6826      19.6493 O.2      85 ILE85     -0.5679
   1246 N            32.5932      60.6215      17.7740 N.am     86 ALA86     -0.4157
   1247 H            31.8857      60.5040      17.0607 H        86 ALA86      0.2719
   1248 CA           33.9097      60.0617      17.5309 C.3      86 ALA86      0.0337
   1249 HA           34.3806      59.7809      18.4746 H        86 ALA86      0.0823
   1250 CB           33.7944      58.8165      16.6470 C.3      86 ALA86     -0.1825
   1251 HB1          33.2954      59.0419      15.7062 H        86 ALA86      0.0603
   1252 HB2          34.7917      58.4300      16.4333 H        86 ALA86      0.0603
   1253 HB3          33.2359      58.0426      17.1582 H        86 ALA86      0.0603
   1254 C            34.7876      61.1050      16.8606 C.2      86 ALA86      0.5973
   1255 O            35.8518      61.4703      17.3525 O.2      86 ALA86     -0.5679
   1256 N            34.3342      61.5897      15.7062 N.am     87 LYS87     -0.3479
   1257 H            33.4020      61.3225      15.3979 H        87 LYS87      0.2747
   1258 CA           35.1408      62.4683      14.8792 C.3      87 LYS87     -0.2400
   1259 HA           35.8480      62.9762      15.5384 H        87 LYS87      0.1426
   1260 CB           35.9301      61.6209      13.8705 C.3      87 LYS87     -0.0094
   1261 HB2          36.0806      60.6094      14.2542 H        87 LYS87      0.0362
   1262 HB3          35.3630      61.5425      12.9481 H        87 LYS87      0.0362
   1263 CG           37.3127      62.2345      13.6256 C.3      87 LYS87      0.0187
   1264 HG2          37.2271      63.3187      13.6629 H        87 LYS87      0.0103
   1265 HG3          37.9852      61.9432      14.4343 H        87 LYS87      0.0103
   1266 CD           37.9193      61.8103      12.2789 C.3      87 LYS87     -0.0479
   1267 HD2          38.6266      60.9967      12.4488 H        87 LYS87      0.0621
   1268 HD3          37.1515      61.4363      11.6024 H        87 LYS87      0.0621
   1269 CE           38.6420      62.9848      11.6057 C.3      87 LYS87     -0.0143
   1270 HE2          39.4232      63.3502      12.2808 H        87 LYS87      0.1135
   1271 HE3          39.1330      62.6100      10.7016 H        87 LYS87      0.1135
   1272 NZ           37.7015      64.0846      11.2517 N.4      87 LYS87     -0.3854
   1273 HZ1          37.2378      64.4670      12.0644 H        87 LYS87      0.3400
   1274 HZ2          38.1825      64.8387      10.7809 H        87 LYS87      0.3400
   1275 HZ3          36.9834      63.7353      10.6210 H        87 LYS87      0.3400
   1276 C            34.2905      63.5524      14.2472 C.2      87 LYS87      0.7341
   1277 O            33.0785      63.4076      14.0934 O.2      87 LYS87     -0.5894
   1278 N            34.9338      64.6634      13.8985 N.am     88 VAL88     -0.4157
   1279 H            35.9045      64.7511      14.1492 H        88 VAL88      0.2719
   1280 CA           34.1979      65.8849      13.5600 C.3      88 VAL88     -0.0875
   1281 HA           33.1556      65.6361      13.3484 H        88 VAL88      0.0969
   1282 CB           34.1703      66.8206      14.7680 C.3      88 VAL88      0.2985
   1283 HB           35.1886      67.0786      15.0621 H        88 VAL88     -0.0297
   1284 CG1          33.4042      68.0886      14.3976 C.3      88 VAL88     -0.3192
   1285 HG11         32.4312      67.8466      13.9663 H        88 VAL88      0.0791
   1286 HG12         33.2364      68.6810      15.2935 H        88 VAL88      0.0791
   1287 HG13         33.9729      68.7020      13.6999 H        88 VAL88      0.0791
   1288 CG2          33.4511      66.1709      15.9522 C.3      88 VAL88     -0.3192
   1289 HG21         33.8375      65.1875      16.1819 H        88 VAL88      0.0791
   1290 HG22         33.5557      66.8068      16.8320 H        88 VAL88      0.0791
   1291 HG23         32.3947      66.1092      15.7064 H        88 VAL88      0.0791
   1292 C            34.7363      66.5600      12.3091 C.2      88 VAL88      0.5973
   1293 O            35.9276      66.8558      12.2039 O.2      88 VAL88     -0.5679
   1294 N            33.8598      66.7495      11.3305 N.am     89 PHE89     -0.4157
   1295 H            32.8774      66.5415      11.5021 H        89 PHE89      0.2719
   1296 CA           34.2408      67.0574       9.9608 C.3      89 PHE89     -0.0024
   1297 HA           35.3251      67.1199       9.8671 H        89 PHE89      0.0978
   1298 CB           33.7498      65.9357       9.0366 C.3      89 PHE89     -0.0343
   1299 HB2          32.6631      65.8914       9.0836 H        89 PHE89      0.0295
   1300 HB3          34.0163      66.1878       8.0089 H        89 PHE89      0.0295
   1301 CG           34.2587      64.5519       9.3538 C.ar     89 PHE89      0.0118
   1302 CD1          33.7495      63.8478      10.4598 C.ar     89 PHE89     -0.1256
   1303 HD1          32.9872      64.2841      11.0891 H        89 PHE89      0.1330
   1304 CE1          34.1797      62.5420      10.7151 C.ar     89 PHE89     -0.1704
   1305 HE1          33.7622      61.9985      11.5420 H        89 PHE89      0.1430
   1306 CZ           35.0948      61.9200       9.8559 C.ar     89 PHE89     -0.1072
   1307 HZ           35.3771      60.8889      10.0229 H        89 PHE89      0.1297
   1308 CE2          35.6007      62.6167       8.7481 C.ar     89 PHE89     -0.1704
   1309 HE2          36.2744      62.1190       8.0626 H        89 PHE89      0.1430
   1310 CD2          35.1780      63.9305       8.4923 C.ar     89 PHE89     -0.1256
   1311 HD2          35.5261      64.4440       7.6061 H        89 PHE89      0.1330
   1312 C            33.6580      68.3872       9.5200 C.2      89 PHE89      0.5973
   1313 O            32.6009      68.4139       8.9151 O.2      89 PHE89     -0.5679
   1314 N            34.3371      69.5023       9.7812 N.am     90 LYS90     -0.3479
   1315 H            35.1887      69.4263      10.3163 H        90 LYS90      0.2747
   1316 CA           33.9997      70.8008       9.1723 C.3      90 LYS90     -0.2400
   1317 HA           32.9519      71.0427       9.2154 H        90 LYS90      0.1426
   1318 CB           34.7205      71.9217       9.9134 C.3      90 LYS90     -0.0094
   1319 HB2          34.2450      72.0684      10.8855 H        90 LYS90      0.0362
   1320 HB3          35.7661      71.6476      10.0638 H        90 LYS90      0.0362
   1321 CG           34.6641      73.2170       9.1002 C.3      90 LYS90      0.0187
   1322 HG2          35.1842      73.0740       8.1634 H        90 LYS90      0.0103
   1323 HG3          33.6212      73.4762       8.9083 H        90 LYS90      0.0103
   1324 CD           35.3421      74.3762       9.8135 C.3      90 LYS90     -0.0479
   1325 HD2          34.7716      75.2757       9.6131 H        90 LYS90      0.0621
   1326 HD3          35.3220      74.2031      10.8915 H        90 LYS90      0.0621
   1327 CE           36.7813      74.5609       9.3156 C.3      90 LYS90     -0.0143
   1328 HE2          37.2372      73.5745       9.1921 H        90 LYS90      0.1135
   1329 HE3          36.7516      75.0397       8.3298 H        90 LYS90      0.1135
   1330 NZ           37.5775      75.3658      10.2729 N.4      90 LYS90     -0.3854
   1331 HZ1          37.6034      74.9215      11.1804 H        90 LYS90      0.3400
   1332 HZ2          38.5255      75.4939       9.9362 H        90 LYS90      0.3400
   1333 HZ3          37.1595      76.2822      10.3789 H        90 LYS90      0.3400
   1334 C            34.2740      70.7800       7.6872 C.2      90 LYS90      0.7341
   1335 O            35.3528      70.3499       7.2869 O.2      90 LYS90     -0.5894
   1336 N            33.3593      71.3166       6.8802 N.am     91 ASN91     -0.4157
   1337 H            32.4612      71.6363       7.2365 H        91 ASN91      0.2719
   1338 CA           33.6777      71.5307       5.4815 C.3      91 ASN91      0.0143
   1339 HA           33.9225      70.5646       5.0400 H        91 ASN91      0.1048
   1340 CB           32.4753      72.0940       4.7298 C.3      91 ASN91     -0.2041
   1341 HB2          31.6544      71.4042       4.8906 H        91 ASN91      0.0797
   1342 HB3          32.1989      73.0741       5.1215 H        91 ASN91      0.0797
   1343 CG           32.7133      72.1949       3.2340 C.2      91 ASN91      0.7130
   1344 OD1          33.8062      72.4171       2.7437 O.2      91 ASN91     -0.5931
   1345 ND2          31.7019      71.9573       2.4390 N.am     91 ASN91     -0.9191
   1346 HD21         31.8829      71.9157       1.4566 H        91 ASN91      0.4196
   1347 HD22         30.8229      71.6668       2.8384 H        91 ASN91      0.4196
   1348 C            34.9099      72.4257       5.3686 C.2      91 ASN91      0.5973
   1349 O            34.9525      73.5464       5.8703 O.2      91 ASN91     -0.5679
   1350 N            35.9160      71.9189       4.6704 N.am     92 SER92     -0.4157
   1351 H            35.7891      71.0243       4.2240 H        92 SER92      0.2719
   1352 CA           37.1546      72.6425       4.3956 C.3      92 SER92     -0.0249
   1353 HA           37.7286      72.7511       5.3150 H        92 SER92      0.0843
   1354 CB           37.9644      71.8282       3.3921 C.3      92 SER92      0.2117
   1355 HB2          38.9033      72.3440       3.1840 H        92 SER92      0.0352
   1356 HB3          38.1894      70.8474       3.8141 H        92 SER92      0.0352
   1357 OG           37.2361      71.6713       2.1840 O.3      92 SER92     -0.6546
   1358 HG           37.8125      71.2348       1.5493 H        92 SER92      0.4275
   1359 C            36.9400      74.0319       3.7924 C.2      92 SER92      0.5973
   1360 O            37.7539      74.9251       4.0020 O.2      92 SER92     -0.5679
   1361 N            35.8589      74.2336       3.0401 N.am     93 LYS93     -0.3479
   1362 H            35.2496      73.4390       2.8748 H        93 LYS93      0.2747
   1363 CA           35.5482      75.5148       2.4146 C.3      93 LYS93     -0.2400
   1364 HA           36.4840      76.0155       2.1566 H        93 LYS93      0.1426
   1365 CB           34.7497      75.3016       1.1253 C.3      93 LYS93     -0.0094
   1366 HB2          33.8526      74.7153       1.3307 H        93 LYS93      0.0362
   1367 HB3          34.4522      76.2747       0.7420 H        93 LYS93      0.0362
   1368 CG           35.5840      74.6394       0.0234 C.3      93 LYS93      0.0187
   1369 HG2          36.4921      75.2211      -0.1432 H        93 LYS93      0.0103
   1370 HG3          35.8575      73.6273       0.3254 H        93 LYS93      0.0103
   1371 CD           34.7731      74.5816      -1.2794 C.3      93 LYS93     -0.0479
   1372 HD2          33.8704      73.9945      -1.0980 H        93 LYS93      0.0621
   1373 HD3          34.4705      75.5916      -1.5625 H        93 LYS93      0.0621
   1374 CE           35.5959      73.9755      -2.4275 C.3      93 LYS93     -0.0143
   1375 HE2          35.8167      74.7611      -3.1577 H        93 LYS93      0.1135
   1376 HE3          36.5515      73.6269      -2.0222 H        93 LYS93      0.1135
   1377 NZ           34.8912      72.8428      -3.0818 N.4      93 LYS93     -0.3854
   1378 HZ1          33.9906      73.1410      -3.4375 H        93 LYS93      0.3400
   1379 HZ2          35.4383      72.4711      -3.8487 H        93 LYS93      0.3400
   1380 HZ3          34.7317      72.0993      -2.4140 H        93 LYS93      0.3400
   1381 C            34.8450      76.4741       3.3557 C.2      93 LYS93      0.7341
   1382 O            34.5498      77.5868       2.9241 O.2      93 LYS93     -0.5894
   1383 N            34.5451      76.0618       4.5844 N.am     94 TYR94     -0.4157
   1384 H            34.8273      75.1389       4.8900 H        94 TYR94      0.2719
   1385 CA           33.8599      76.9182       5.5258 C.3      94 TYR94     -0.0014
   1386 HA           32.8645      77.0885       5.1468 H        94 TYR94      0.0876
   1387 CB           33.7282      76.2958       6.9059 C.3      94 TYR94     -0.0152
   1388 HB2          33.1295      75.3857       6.8431 H        94 TYR94      0.0295
   1389 HB3          34.7149      76.0518       7.2996 H        94 TYR94      0.0295
   1390 CG           33.0277      77.2890       7.8050 C.ar     94 TYR94     -0.0011
   1391 CD1          31.8375      77.8814       7.3457 C.ar     94 TYR94     -0.1906
   1392 HD1          31.3849      77.5972       6.4120 H        94 TYR94      0.1699
   1393 CE1          31.2029      78.8636       8.1018 C.ar     94 TYR94     -0.2341
   1394 HE1          30.3453      79.3696       7.7158 H        94 TYR94      0.1656
   1395 CZ           31.7128      79.2235       9.3534 C.ar     94 TYR94      0.3226
   1396 OH           31.1050      80.1931      10.0683 O.3      94 TYR94     -0.5579
   1397 HH           30.1576      80.2056       9.9062 H        94 TYR94      0.3992
   1398 CE2          32.9012      78.6386       9.8273 C.ar     94 TYR94     -0.2341
   1399 HE2          33.2974      78.9623      10.7767 H        94 TYR94      0.1656
   1400 CD2          33.5866      77.7076       9.0269 C.ar     94 TYR94     -0.1906
   1401 HD2          34.5464      77.3460       9.3431 H        94 TYR94      0.1699
   1402 C            34.5372      78.2704       5.6758 C.2      94 TYR94      0.5973
   1403 O            35.5906      78.3876       6.3058 O.2      94 TYR94     -0.5679
   1404 N            33.9097      79.2980       5.1272 N.am     95 ASN95     -0.4157
   1405 H            32.9738      79.1685       4.7586 H        95 ASN95      0.2719
   1406 CA           34.3799      80.6314       5.3750 C.3      95 ASN95      0.0143
   1407 HA           35.4669      80.6226       5.4789 H        95 ASN95      0.1048
   1408 CB           34.0476      81.5143       4.1860 C.3      95 ASN95     -0.2041
   1409 HB2          34.4612      81.0651       3.2843 H        95 ASN95      0.0797
   1410 HB3          32.9697      81.5852       4.0826 H        95 ASN95      0.0797
   1411 CG           34.6643      82.8797       4.4020 C.2      95 ASN95      0.7130
   1412 OD1          34.6527      83.4560       5.4669 O.2      95 ASN95     -0.5931
   1413 ND2          35.2985      83.4474       3.4132 N.am     95 ASN95     -0.9191
   1414 HD21         35.7905      84.2968       3.6317 H        95 ASN95      0.4196
   1415 HD22         35.4192      82.9649       2.5434 H        95 ASN95      0.4196
   1416 C            33.7818      81.1385       6.6845 C.2      95 ASN95      0.5973
   1417 O            32.5676      81.2183       6.8163 O.2      95 ASN95     -0.5679
   1418 N            34.6400      81.5688       7.6064 N.am     96 SER96     -0.4157
   1419 H            35.6300      81.4920       7.4350 H        96 SER96      0.2719
   1420 CA           34.2162      82.1156       8.8945 C.3      96 SER96     -0.0249
   1421 HA           33.3270      81.5696       9.2138 H        96 SER96      0.0843
   1422 CB           35.2985      81.8361       9.9361 C.3      96 SER96      0.2117
   1423 HB2          34.9287      82.1167      10.9241 H        96 SER96      0.0352
   1424 HB3          35.5174      80.7675       9.9411 H        96 SER96      0.0352
   1425 OG           36.4847      82.5547       9.6582 O.3      96 SER96     -0.6546
   1426 HG           36.4273      83.4083      10.1013 H        96 SER96      0.4275
   1427 C            33.8165      83.6014       8.9009 C.2      96 SER96      0.5973
   1428 O            33.1465      84.0252       9.8332 O.2      96 SER96     -0.5679
   1429 N            34.1927      84.4215       7.9169 N.am     97 LEU97     -0.4157
   1430 H            34.7082      84.0293       7.1405 H        97 LEU97      0.2719
   1431 CA           33.7035      85.8060       7.8201 C.3      97 LEU97     -0.0518
   1432 HA           33.5407      86.2010       8.8216 H        97 LEU97      0.0922
   1433 CB           34.6782      86.7131       7.0436 C.3      97 LEU97     -0.1102
   1434 HB2          34.9875      86.2236       6.1190 H        97 LEU97      0.0457
   1435 HB3          34.1241      87.6076       6.7535 H        97 LEU97      0.0457
   1436 CG           35.9010      87.2186       7.8265 C.3      97 LEU97      0.3531
   1437 HG           36.0511      88.2667       7.5652 H        97 LEU97     -0.0361
   1438 CD1          35.7492      87.1391       9.3488 C.3      97 LEU97     -0.4121
   1439 HD11         35.6565      86.1058       9.6804 H        97 LEU97      0.1000
   1440 HD12         36.6318      87.5721       9.8194 H        97 LEU97      0.1000
   1441 HD13         34.8822      87.7172       9.6688 H        97 LEU97      0.1000
   1442 CD2          37.1607      86.4733       7.3983 C.3      97 LEU97     -0.4121
   1443 HD21         37.3239      86.6036       6.3290 H        97 LEU97      0.1000
   1444 HD22         38.0231      86.8718       7.9328 H        97 LEU97      0.1000
   1445 HD23         37.0591      85.4115       7.6232 H        97 LEU97      0.1000
   1446 C            32.3400      85.9144       7.1698 C.2      97 LEU97      0.5973
   1447 O            31.4700      86.6438       7.6366 O.2      97 LEU97     -0.5679
   1448 N            32.1657      85.2407       6.0440 N.am     98 THR98     -0.4157
   1449 H            32.9095      84.6412       5.7040 H        98 THR98      0.2719
   1450 CA           30.8840      85.2540       5.3358 C.3      98 THR98     -0.0389
   1451 HA           30.4188      86.2370       5.4051 H        98 THR98      0.1007
   1452 CB           31.0822      84.8881       3.8763 C.3      98 THR98      0.3654
   1453 HB           30.1170      84.6862       3.4096 H        98 THR98      0.0043
   1454 CG2          31.7527      86.0292       3.1260 C.3      98 THR98     -0.2438
   1455 HG21         32.7446      86.2187       3.5388 H        98 THR98      0.0642
   1456 HG22         31.8463      85.7734       2.0714 H        98 THR98      0.0642
   1457 HG23         31.1505      86.9332       3.2193 H        98 THR98      0.0642
   1458 OG1          31.9019      83.7544       3.7698 O.3      98 THR98     -0.6761
   1459 HG1          32.0504      83.6041       2.8351 H        98 THR98      0.4102
   1460 C            29.9153      84.2600       5.9144 C.2      98 THR98      0.5973
   1461 O            28.7126      84.3967       5.7031 O.2      98 THR98     -0.5679
   1462 N            30.4558      83.2517       6.5980 N.am     99 ILE99     -0.4157
   1463 H            31.4558      83.2236       6.7347 H        99 ILE99      0.2719
   1464 CA           29.6938      82.1022       7.0549 C.3      99 ILE99     -0.0597
   1465 HA           30.3862      81.4451       7.5657 H        99 ILE99      0.0869
   1466 CB           28.6724      82.5313       8.1249 C.3      99 ILE99      0.1303
   1467 HB           27.8925      83.1532       7.6862 H        99 ILE99      0.0187
   1468 CG2          27.9673      81.3178       8.7577 C.3      99 ILE99     -0.3204
   1469 HG21         28.6784      80.5867       9.1273 H        99 ILE99      0.0882
   1470 HG22         27.3156      81.6106       9.5788 H        99 ILE99      0.0882
   1471 HG23         27.2948      80.8282       8.0586 H        99 ILE99      0.0882
   1472 CG1          29.4439      83.3765       9.1683 C.3      99 ILE99     -0.0430
   1473 HG12         30.4545      82.9824       9.2925 H        99 ILE99      0.0236
   1474 HG13         29.5226      84.4037       8.8094 H        99 ILE99      0.0236
   1475 CD1          28.8268      83.4111      10.5617 C.3      99 ILE99     -0.0660
   1476 HD11         28.8941      82.4326      11.0388 H        99 ILE99      0.0186
   1477 HD12         29.3797      84.1228      11.1751 H        99 ILE99      0.0186
   1478 HD13         27.7866      83.7341      10.5050 H        99 ILE99      0.0186
   1479 C            29.1630      81.3221       5.8544 C.2      99 ILE99      0.5973
   1480 O            28.1621      80.6194       5.9118 O.2      99 ILE99     -0.5679
   1481 N            29.8246      81.4612       4.7064 N.am    100 ASN100    -0.4157
   1482 H            30.6895      81.9776       4.7155 H       100 ASN100     0.2719
   1483 CA           29.4753      80.6346       3.5821 C.3     100 ASN100     0.0143
   1484 HA           28.4035      80.4724       3.6214 H       100 ASN100     0.1048
   1485 CB           29.8140      81.3268       2.2678 C.3     100 ASN100    -0.2041
   1486 HB2          29.5359      82.3761       2.3317 H       100 ASN100     0.0797
   1487 HB3          30.8781      81.2303       2.0575 H       100 ASN100     0.0797
   1488 CG           28.9885      80.6817       1.1862 C.2     100 ASN100     0.7130
   1489 OD1          27.9051      80.1844       1.4216 O.2     100 ASN100    -0.5931
   1490 ND2          29.4955      80.5996      -0.0181 N.am    100 ASN100    -0.9191
   1491 HD21         28.9995      80.0007      -0.6562 H       100 ASN100     0.4196
   1492 HD22         30.4432      80.8805      -0.1820 H       100 ASN100     0.4196
   1493 C            30.0854      79.2541       3.7527 C.2     100 ASN100     0.5973
   1494 O            31.1633      79.1380       4.3281 O.2     100 ASN100    -0.5679
   1495 N            29.4204      78.2237       3.2253 N.am    101 ASN101    -0.4157
   1496 H            28.5619      78.4379       2.7274 H       101 ASN101     0.2719
   1497 CA           29.7637      76.7998       3.4123 C.3     101 ASN101     0.0143
   1498 HA           29.0374      76.2436       2.8217 H       101 ASN101     0.1048
   1499 CB           31.1402      76.4571       2.8349 C.3     101 ASN101    -0.2041
   1500 HB2          31.9112      76.9163       3.4296 H       101 ASN101     0.0797
   1501 HB3          31.2923      75.3780       2.8370 H       101 ASN101     0.0797
   1502 CG           31.2652      76.9457       1.4332 C.2     101 ASN101     0.7130
   1503 OD1          30.4059      76.7293       0.6016 O.2     101 ASN101    -0.5931
   1504 ND2          32.3252      77.6459       1.1266 N.am    101 ASN101    -0.9191
   1505 HD21         32.3756      77.9810       0.1866 H       101 ASN101     0.4196
   1506 HD22         33.0531      77.7988       1.8208 H       101 ASN101     0.4196
   1507 C            29.6098      76.2692       4.8389 C.2     101 ASN101     0.5973
   1508 O            30.3693      75.4025       5.2749 O.2     101 ASN101    -0.5679
   1509 N            28.6640      76.8131       5.5844 N.am    102 ASP102    -0.5163
   1510 H            28.0802      77.5419       5.2009 H       102 ASP102     0.2936
   1511 CA           28.5618      76.5849       7.0192 C.3     102 ASP102     0.0381
   1512 HA           29.5643      76.5940       7.4307 H       102 ASP102     0.0880
   1513 CB           27.8818      77.8081       7.5813 C.3     102 ASP102    -0.0303
   1514 HB2          28.5034      78.6765       7.4553 H       102 ASP102    -0.0122
   1515 HB3          26.9898      77.9905       6.9760 H       102 ASP102    -0.0122
   1516 CG           27.4545      77.7021       9.0122 C.2     102 ASP102     0.7994
   1517 OD1          26.3082      78.1413       9.2310 O.co2   102 ASP102    -0.8014
   1518 OD2          28.2625      77.1946       9.8188 O.co2   102 ASP102    -0.8014
   1519 C            27.9799      75.2181       7.4255 C.2     102 ASP102     0.5366
   1520 O            26.9114      75.0901       8.0103 O.2     102 ASP102    -0.5819
   1521 N            28.7211      74.1584       7.1136 N.am    103 ILE103    -0.4157
   1522 H            29.5925      74.3229       6.6233 H       103 ILE103     0.2719
   1523 CA           28.3341      72.7866       7.3976 C.3     103 ILE103    -0.0597
   1524 HA           27.5047      72.8126       8.1007 H       103 ILE103     0.0869
   1525 CB           27.8410      72.1500       6.1148 C.3     103 ILE103     0.1303
   1526 HB           27.1437      72.8828       5.7305 H       103 ILE103     0.0187
   1527 CG2          29.0046      71.8616       5.1392 C.3     103 ILE103    -0.3204
   1528 HG21         29.6373      71.0800       5.5517 H       103 ILE103     0.0882
   1529 HG22         28.6209      71.4603       4.2050 H       103 ILE103     0.0882
   1530 HG23         29.5849      72.7653       4.9554 H       103 ILE103     0.0882
   1531 CG1          27.0325      70.8768       6.3860 C.3     103 ILE103    -0.0430
   1532 HG12         27.6894      70.0277       6.5557 H       103 ILE103     0.0236
   1533 HG13         26.4272      71.0217       7.2809 H       103 ILE103     0.0236
   1534 CD1          26.0664      70.5765       5.2380 C.3     103 ILE103    -0.0660
   1535 HD11         26.6225      70.2994       4.3452 H       103 ILE103     0.0186
   1536 HD12         25.4315      69.7348       5.5086 H       103 ILE103     0.0186
   1537 HD13         25.4332      71.4408       5.0330 H       103 ILE103     0.0186
   1538 C            29.4308      71.9458       8.0076 C.2     103 ILE103     0.5973
   1539 O            30.6076      72.0342       7.6416 O.2     103 ILE103    -0.5679
   1540 N            29.0230      71.0515       8.8957 N.am    104 THR104    -0.4157
   1541 H            28.0573      71.0878       9.2093 H       104 THR104     0.2719
   1542 CA           29.8832      69.9918       9.3992 C.3     104 THR104    -0.0389
   1543 HA           30.5062      69.6961       8.5628 H       104 THR104     0.1007
   1544 CB           30.8428      70.3776      10.5254 C.3     104 THR104     0.3654
   1545 HB           31.8238      70.0815      10.2564 H       104 THR104     0.0043
   1546 CG2          30.8413      71.8104      10.8945 C.3     104 THR104    -0.2438
   1547 HG21         29.8236      72.0696      11.1908 H       104 THR104     0.0642
   1548 HG22         31.5161      71.9805      11.7352 H       104 THR104     0.0642
   1549 HG23         31.1918      72.3978      10.0505 H       104 THR104     0.0642
   1550 OG1          30.6980      69.7046      11.7327 O.3     104 THR104    -0.6761
   1551 HG1          29.8617      69.9829      12.1241 H       104 THR104     0.4102
   1552 C            29.1149      68.7909       9.8500 C.2     104 THR104     0.5973
   1553 O            28.0150      68.8828      10.3860 O.2     104 THR104    -0.5679
   1554 N            29.7674      67.6576       9.6590 N.am    105 LEU105    -0.4157
   1555 H            30.7208      67.7096       9.3200 H       105 LEU105     0.2719
   1556 CA           29.2480      66.3631      10.0014 C.3     105 LEU105    -0.0518
   1557 HA           28.1786      66.4537      10.1625 H       105 LEU105     0.0922
   1558 CB           29.5350      65.4232       8.8476 C.3     105 LEU105    -0.1102
   1559 HB2          30.5546      65.5730       8.4948 H       105 LEU105     0.0457
   1560 HB3          29.4328      64.3920       9.1684 H       105 LEU105     0.0457
   1561 CG           28.5429      65.7006       7.7339 C.3     105 LEU105     0.3531
   1562 HG           28.4291      66.7647       7.5855 H       105 LEU105    -0.0361
   1563 CD1          29.0783      65.0626       6.4666 C.3     105 LEU105    -0.4121
   1564 HD11         29.1563      63.9811       6.5827 H       105 LEU105     0.1000
   1565 HD12         28.4189      65.2980       5.6528 H       105 LEU105     0.1000
   1566 HD13         30.0575      65.4737       6.2244 H       105 LEU105     0.1000
   1567 CD2          27.1672      65.1366       8.0714 C.3     105 LEU105    -0.4121
   1568 HD21         26.7504      65.6073       8.9519 H       105 LEU105     0.1000
   1569 HD22         26.4898      65.3177       7.2420 H       105 LEU105     0.1000
   1570 HD23         27.2345      64.0612       8.2401 H       105 LEU105     0.1000
   1571 C            29.8406      65.8097      11.2672 C.2     105 LEU105     0.5973
   1572 O            31.0351      65.9605      11.5414 O.2     105 LEU105    -0.5679
   1573 N            28.9897      65.1102      12.0068 N.am    106 LEU106    -0.4157
   1574 H            28.0085      65.1282      11.7443 H       106 LEU106     0.2719
   1575 CA           29.3367      64.4841      13.2650 C.3     106 LEU106    -0.0518
   1576 HA           30.3883      64.6792      13.4840 H       106 LEU106     0.0922
   1577 CB           28.5252      65.0633      14.4222 C.3     106 LEU106    -0.1102
   1578 HB2          27.6281      64.4836      14.5809 H       106 LEU106     0.0457
   1579 HB3          29.1418      64.8910      15.2888 H       106 LEU106     0.0457
   1580 CG           28.1729      66.5584      14.3312 C.3     106 LEU106     0.3531
   1581 HG           27.5314      66.7397      13.4763 H       106 LEU106    -0.0361
   1582 CD1          27.4125      67.0085      15.5753 C.3     106 LEU106    -0.4121
   1583 HD11         28.0910      67.1973      16.4026 H       106 LEU106     0.1000
   1584 HD12         26.8862      67.9342      15.3583 H       106 LEU106     0.1000
   1585 HD13         26.6798      66.2578      15.8656 H       106 LEU106     0.1000
   1586 CD2          29.4288      67.4219      14.2094 C.3     106 LEU106    -0.4121
   1587 HD21         29.8597      67.3842      13.2206 H       106 LEU106     0.1000
   1588 HD22         29.1761      68.4637      14.4017 H       106 LEU106     0.1000
   1589 HD23         30.1675      67.1128      14.9479 H       106 LEU106     0.1000
   1590 C            29.1440      62.9872      13.1542 C.2     106 LEU106     0.5973
   1591 O            28.0161      62.5068      13.0927 O.2     106 LEU106    -0.5679
   1592 N            30.2574      62.2652      13.1181 N.am    107 LYS107    -0.3479
   1593 H            31.1466      62.7404      13.2280 H       107 LYS107     0.2747
   1594 CA           30.2466      60.8118      13.1444 C.3     107 LYS107    -0.2400
   1595 HA           29.2893      60.4416      12.7786 H       107 LYS107     0.1426
   1596 CB           31.3241      60.2667      12.2290 C.3     107 LYS107    -0.0094
   1597 HB2          30.9462      60.3131      11.2192 H       107 LYS107     0.0362
   1598 HB3          32.2158      60.8767      12.3151 H       107 LYS107     0.0362
   1599 CG           31.7015      58.8281      12.5714 C.3     107 LYS107     0.0187
   1600 HG2          32.4492      58.8255      13.3660 H       107 LYS107     0.0103
   1601 HG3          30.8185      58.2801      12.9061 H       107 LYS107     0.0103
   1602 CD           32.2487      58.1154      11.3440 C.3     107 LYS107    -0.0479
   1603 HD2          31.4436      58.0062      10.6251 H       107 LYS107     0.0621
   1604 HD3          33.0749      58.6784      10.9066 H       107 LYS107     0.0621
   1605 CE           32.6978      56.7165      11.7402 C.3     107 LYS107    -0.0143
   1606 HE2          33.4833      56.7861      12.4962 H       107 LYS107     0.1135
   1607 HE3          31.8425      56.1981      12.1862 H       107 LYS107     0.1135
   1608 NZ           33.1758      55.9632      10.5664 N.4     107 LYS107    -0.3854
   1609 HZ1          34.0079      56.3546      10.1507 H       107 LYS107     0.3400
   1610 HZ2          33.3262      54.9825      10.7414 H       107 LYS107     0.3400
   1611 HZ3          32.5301      56.0070       9.7686 H       107 LYS107     0.3400
   1612 C            30.4209      60.3722      14.5736 C.2     107 LYS107     0.7341
   1613 O            31.4312      60.6928      15.2042 O.2     107 LYS107    -0.5894
   1614 N            29.4173      59.6881      15.0822 N.am    108 LEU108    -0.4157
   1615 H            28.6598      59.4019      14.4680 H       108 LEU108     0.2719
   1616 CA           29.3296      59.3948      16.4981 C.3     108 LEU108    -0.0518
   1617 HA           29.5990      60.2853      17.0466 H       108 LEU108     0.0922
   1618 CB           27.9152      59.0216      16.9106 C.3     108 LEU108    -0.1102
   1619 HB2          27.8043      57.9727      16.6326 H       108 LEU108     0.0457
   1620 HB3          27.8065      59.0645      17.9937 H       108 LEU108     0.0457
   1621 CG           26.8031      59.8366      16.2368 C.3     108 LEU108     0.3531
   1622 HG           27.0861      60.2267      15.2644 H       108 LEU108    -0.0361
   1623 CD1          25.6236      58.9132      16.0097 C.3     108 LEU108    -0.4121
   1624 HD11         25.0932      58.7462      16.9468 H       108 LEU108     0.1000
   1625 HD12         24.9352      59.3537      15.2886 H       108 LEU108     0.1000
   1626 HD13         25.9482      57.9443      15.6647 H       108 LEU108     0.1000
   1627 CD2          26.3533      61.0110      17.0959 C.3     108 LEU108    -0.4121
   1628 HD21         27.1912      61.6876      17.2604 H       108 LEU108     0.1000
   1629 HD22         25.5557      61.5485      16.5826 H       108 LEU108     0.1000
   1630 HD23         25.9839      60.6566      18.0560 H       108 LEU108     0.1000
   1631 C            30.2596      58.2658      16.8879 C.2     108 LEU108     0.5973
   1632 O            30.6508      57.4414      16.0682 O.2     108 LEU108    -0.5679
   1633 N            30.5526      58.2420      18.1791 N.am    109 SER109    -0.4157
   1634 H            30.1911      58.9888      18.7612 H       109 SER109     0.2719
   1635 CA           31.1591      57.1228      18.8715 C.3     109 SER109    -0.0249
   1636 HA           32.1173      56.8688      18.4288 H       109 SER109     0.0843
   1637 CB           31.3776      57.5003      20.3476 C.3     109 SER109     0.2117
   1638 HB2          30.4164      57.5860      20.8544 H       109 SER109     0.0352
   1639 HB3          31.9658      56.7257      20.8423 H       109 SER109     0.0352
   1640 OG           32.0238      58.7535      20.4784 O.3     109 SER109    -0.6546
   1641 HG           32.9579      58.6698      20.2597 H       109 SER109     0.4275
   1642 C            30.2478      55.9086      18.6931 C.2     109 SER109     0.5973
   1643 O            30.3858      55.1456      17.7467 O.2     109 SER109    -0.5679
   1644 N            29.2778      55.7692      19.5911 N.am    110 THR110    -0.4157
   1645 H            29.1876      56.4908      20.2887 H       110 THR110     0.2719
   1646 CA           28.1807      54.7996      19.5546 C.3     110 THR110    -0.0389
   1647 HA           28.5543      53.8186      19.2625 H       110 THR110     0.1007
   1648 CB           27.5615      54.7320      20.9596 C.3     110 THR110     0.3654
   1649 HB           26.7172      54.0419      20.9471 H       110 THR110     0.0043
   1650 CG2          28.5721      54.2816      22.0194 C.3     110 THR110    -0.2438
   1651 HG21         29.3555      55.0270      22.1495 H       110 THR110     0.0642
   1652 HG22         28.0534      54.1446      22.9684 H       110 THR110     0.0642
   1653 HG23         29.0187      53.3324      21.7226 H       110 THR110     0.0642
   1654 OG1          27.1150      56.0240      21.3289 O.3     110 THR110    -0.6761
   1655 HG1          26.6668      56.3884      20.5486 H       110 THR110     0.4102
   1656 C            27.0968      55.2495      18.5669 C.2     110 THR110     0.5973
   1657 O            26.8166      56.4473      18.5043 O.2     110 THR110    -0.5679
   1658 N            26.4250      54.3267      17.8744 N.am    111 ALA111    -0.4157
   1659 H            26.6629      53.3538      17.9622 H       111 ALA111     0.2719
   1660 CA           25.3271      54.6808      16.9693 C.3     111 ALA111     0.0337
   1661 HA           25.5663      55.6331      16.4914 H       111 ALA111     0.0823
   1662 CB           25.2057      53.6440      15.8579 C.3     111 ALA111    -0.1825
   1663 HB1          24.8040      52.7145      16.2639 H       111 ALA111     0.0603
   1664 HB2          24.5239      54.0154      15.0923 H       111 ALA111     0.0603
   1665 HB3          26.1857      53.4380      15.4351 H       111 ALA111     0.0603
   1666 C            23.9894      54.8345      17.7063 C.2     111 ALA111     0.5973
   1667 O            23.6293      54.0054      18.5474 O.2     111 ALA111    -0.5679
   1668 N            23.2547      55.8908      17.3611 N.am    112 ALA112    -0.4157
   1669 H            23.5660      56.4371      16.5642 H       112 ALA112     0.2719
   1670 CA           21.9572      56.2212      17.9258 C.3     112 ALA112     0.0337
   1671 HA           22.0323      56.2159      19.0087 H       112 ALA112     0.0823
   1672 CB           21.5416      57.6150      17.4522 C.3     112 ALA112    -0.1825
   1673 HB1          21.3645      57.6043      16.3754 H       112 ALA112     0.0603
   1674 HB2          20.6280      57.9225      17.9615 H       112 ALA112     0.0603
   1675 HB3          22.3336      58.3300      17.6615 H       112 ALA112     0.0603
   1676 C            20.8951      55.2081      17.5378 C.2     112 ALA112     0.5973
   1677 O            20.6659      54.9263      16.3727 O.2     112 ALA112    -0.5679
   1678 N            20.1702      54.6909      18.5159 N.am    113 SER113    -0.4157
   1679 H            20.3854      54.9226      19.4814 H       113 SER113     0.2719
   1680 CA           19.1123      53.7235      18.2344 C.3     113 SER113    -0.0249
   1681 HA           19.4818      52.9833      17.5226 H       113 SER113     0.0843
   1682 CB           18.6765      52.9920      19.5039 C.3     113 SER113     0.2117
   1683 HB2          17.7655      53.4392      19.9053 H       113 SER113     0.0352
   1684 HB3          18.4674      51.9482      19.2659 H       113 SER113     0.0352
   1685 OG           19.6736      53.0690      20.5040 O.3     113 SER113    -0.6546
   1686 HG           20.5004      52.7246      20.1460 H       113 SER113     0.4275
   1687 C            17.9171      54.4376      17.6337 C.2     113 SER113     0.5973
   1688 O            17.3305      55.3042      18.2772 O.2     113 SER113    -0.5679
   1689 N            17.5073      54.1024      16.4246 N.am    114 PHE114    -0.4157
   1690 H            18.0369      53.4668      15.8467 H       114 PHE114     0.2719
   1691 CA           16.3003      54.7400      15.9216 C.3     114 PHE114    -0.0024
   1692 HA           16.2983      55.7847      16.1960 H       114 PHE114     0.0978
   1693 CB           16.3106      54.7090      14.4041 C.3     114 PHE114    -0.0343
   1694 HB2          16.5871      53.7155      14.0465 H       114 PHE114     0.0295
   1695 HB3          15.3174      54.9507      14.0253 H       114 PHE114     0.0295
   1696 CG           17.2885      55.7448      13.8772 C.ar    114 PHE114     0.0118
   1697 CD1          18.0486      56.5658      14.7447 C.ar    114 PHE114    -0.1256
   1698 HD1          18.1429      56.3999      15.7996 H       114 PHE114     0.1330
   1699 CE1          18.7732      57.6459      14.2771 C.ar    114 PHE114    -0.1704
   1700 HE1          19.2811      58.2729      14.9912 H       114 PHE114     0.1430
   1701 CZ           18.8578      57.8534      12.8995 C.ar    114 PHE114    -0.1072
   1702 HZ           19.4115      58.6863      12.5129 H       114 PHE114     0.1297
   1703 CE2          18.2395      56.9618      12.0093 C.ar    114 PHE114    -0.1704
   1704 HE2          18.3620      57.0912      10.9452 H       114 PHE114     0.1430
   1705 CD2          17.4307      55.9222      12.4949 C.ar    114 PHE114    -0.1256
   1706 HD2          16.9302      55.2560      11.8081 H       114 PHE114     0.1330
   1707 C            15.0683      54.3106      16.6867 C.2     114 PHE114     0.5973
   1708 O            15.1227      53.4913      17.6000 O.2     114 PHE114    -0.5679
   1709 N            13.9623      54.9881      16.4557 N.am    115 SER115    -0.4157
   1710 H            13.9664      55.7088      15.7398 H       115 SER115     0.2719
   1711 CA           12.7655      54.8582      17.2658 C.3     115 SER115    -0.0249
   1712 HA           12.5032      53.8021      17.3356 H       115 SER115     0.0843
   1713 CB           13.0529      55.3836      18.6930 C.3     115 SER115     0.2117
   1714 HB2          12.9758      54.5393      19.3792 H       115 SER115     0.0352
   1715 HB3          14.0793      55.7374      18.7646 H       115 SER115     0.0352
   1716 OG           12.1776      56.4041      19.1521 O.3     115 SER115    -0.6546
   1717 HG           12.6951      57.0840      19.6111 H       115 SER115     0.4275
   1718 C            11.6176      55.5811      16.5820 C.2     115 SER115     0.5973
   1719 O            11.7873      56.1883      15.5270 O.2     115 SER115    -0.5679
   1720 N            10.4440      55.5660      17.2081 N.am    116 GLN116    -0.4157
   1721 H            10.3835      55.0910      18.0937 H       116 GLN116     0.2719
   1722 CA            9.3739      56.4737      16.8181 C.3     116 GLN116    -0.0031
   1723 HA            9.0360      56.2088      15.8225 H       116 GLN116     0.0850
   1724 CB            8.2247      56.3890      17.8263 C.3     116 GLN116    -0.0036
   1725 HB2           8.6260      56.2481      18.8318 H       116 GLN116     0.0171
   1726 HB3           7.7040      57.3503      17.8145 H       116 GLN116     0.0171
   1727 CG            7.1611      55.3299      17.5372 C.3     116 GLN116    -0.0645
   1728 HG2           6.8867      55.3404      16.4871 H       116 GLN116     0.0352
   1729 HG3           7.5495      54.3439      17.7905 H       116 GLN116     0.0352
   1730 CD            5.9147      55.6129      18.3684 C.2     116 GLN116     0.6951
   1731 OE1           4.7961      55.6159      17.8950 O.2     116 GLN116    -0.6086
   1732 NE2           6.0600      55.9382      19.6363 N.am    116 GLN116    -0.9407
   1733 HE21          5.1991      56.1608      20.1069 H       116 GLN116     0.4251
   1734 HE22          6.9612      55.9948      20.0647 H       116 GLN116     0.4251
   1735 C             9.8411      57.9318      16.8165 C.2     116 GLN116     0.5973
   1736 O             9.6862      58.6814      15.8550 O.2     116 GLN116    -0.5679
   1737 N            10.4014      58.3295      17.9487 N.am    117 THR117    -0.4157
   1738 H            10.5922      57.6412      18.6651 H       117 THR117     0.2719
   1739 CA           10.8175      59.7007      18.2030 C.3     117 THR117    -0.0389
   1740 HA           10.1590      60.3890      17.6716 H       117 THR117     0.1007
   1741 CB           10.7475      60.0238      19.6945 C.3     117 THR117     0.3654
   1742 HB           10.7546      61.1072      19.8225 H       117 THR117     0.0043
   1743 CG2           9.4928      59.4400      20.3445 C.3     117 THR117    -0.2438
   1744 HG21          9.5588      58.3550      20.4222 H       117 THR117     0.0642
   1745 HG22          9.3911      59.8529      21.3485 H       117 THR117     0.0642
   1746 HG23          8.6109      59.7202      19.7670 H       117 THR117     0.0642
   1747 OG1          11.8682      59.4726      20.3566 O.3     117 THR117    -0.6761
   1748 HG1          12.1626      60.1271      21.0035 H       117 THR117     0.4102
   1749 C            12.2308      59.9624      17.7273 C.2     117 THR117     0.5973
   1750 O            12.6870      61.0915      17.8489 O.2     117 THR117    -0.5679
   1751 N            12.9383      58.9460      17.2131 N.am    118 VAL118    -0.4157
   1752 H            12.4739      58.0606      17.0648 H       118 VAL118     0.2719
   1753 CA           14.3383      59.0779      16.8029 C.3     118 VAL118    -0.0875
   1754 HA           14.5866      60.1382      16.7202 H       118 VAL118     0.0969
   1755 CB           15.2954      58.4960      17.8495 C.3     118 VAL118     0.2985
   1756 HB           14.9474      57.5212      18.1727 H       118 VAL118    -0.0297
   1757 CG1          16.7129      58.3561      17.3166 C.3     118 VAL118    -0.3192
   1758 HG11         17.1270      59.3383      17.0840 H       118 VAL118     0.0791
   1759 HG12         17.3519      57.8735      18.0531 H       118 VAL118     0.0791
   1760 HG13         16.7187      57.7784      16.4178 H       118 VAL118     0.0791
   1761 CG2          15.4069      59.4333      19.0525 C.3     118 VAL118    -0.3192
   1762 HG21         14.4382      59.5332      19.5373 H       118 VAL118     0.0791
   1763 HG22         16.1172      59.0373      19.7778 H       118 VAL118     0.0791
   1764 HG23         15.7365      60.4228      18.7310 H       118 VAL118     0.0791
   1765 C            14.5672      58.4912      15.4263 C.2     118 VAL118     0.5973
   1766 O            14.5592      57.2877      15.2118 O.2     118 VAL118    -0.5679
   1767 N            14.8278      59.3470      14.4606 N.am    119 SER119    -0.4157
   1768 H            14.9447      60.3328      14.6695 H       119 SER119     0.2719
   1769 CA           15.1822      58.8762      13.1302 C.3     119 SER119    -0.0249
   1770 HA           15.9456      58.1058      13.2274 H       119 SER119     0.0843
   1771 CB           13.9739      58.2600      12.4153 C.3     119 SER119     0.2117
   1772 HB2          14.3189      57.7404      11.5211 H       119 SER119     0.0352
   1773 HB3          13.4850      57.5186      13.0473 H       119 SER119     0.0352
   1774 OG           13.0332      59.2420      12.0355 O.3     119 SER119    -0.6546
   1775 HG           12.4616      59.4068      12.7942 H       119 SER119     0.4275
   1776 C            15.7795      59.9959      12.3241 C.2     119 SER119     0.5973
   1777 O            16.1643      60.9984      12.8851 O.2     119 SER119    -0.5679
   1778 N            15.8924      59.8075      11.0190 N.am    120 ALA120    -0.4157
   1779 H            15.5066      58.9697      10.6213 H       120 ALA120     0.2719
   1780 CA           16.6319      60.6892      10.1600 C.3     120 ALA120     0.0337
   1781 HA           17.0879      61.4237      10.8012 H       120 ALA120     0.0823
   1782 CB           17.7573      59.8990       9.5053 C.3     120 ALA120    -0.1825
   1783 HB1          17.3663      58.9972       9.0345 H       120 ALA120     0.0603
   1784 HB2          18.2273      60.5068       8.7355 H       120 ALA120     0.0603
   1785 HB3          18.4980      59.6265      10.2569 H       120 ALA120     0.0603
   1786 C            15.7698      61.4221       9.1384 C.2     120 ALA120     0.5973
   1787 O            14.7506      60.9164       8.6665 O.2     120 ALA120    -0.5679
   1788 N            16.2316      62.6076       8.7736 N.am    121 VAL121    -0.4157
   1789 H            17.0967      62.9034       9.2190 H       121 VAL121     0.2719
   1790 CA           15.7272      63.4465       7.6907 C.3     121 VAL121    -0.0875
   1791 HA           14.6379      63.4218       7.6829 H       121 VAL121     0.0969
   1792 CB           16.1705      64.8921       7.9514 C.3     121 VAL121     0.2985
   1793 HB           15.6796      65.2584       8.8386 H       121 VAL121    -0.0297
   1794 CG1          17.6782      65.0047       8.1636 C.3     121 VAL121    -0.3192
   1795 HG11         18.1970      64.4653       7.3773 H       121 VAL121     0.0791
   1796 HG12         17.9770      66.0523       8.1278 H       121 VAL121     0.0791
   1797 HG13         17.9486      64.6333       9.1419 H       121 VAL121     0.0791
   1798 CG2          15.7863      65.8501       6.8440 C.3     121 VAL121    -0.3192
   1799 HG21         14.7491      65.6973       6.5504 H       121 VAL121     0.0791
   1800 HG22         15.8844      66.8668       7.2181 H       121 VAL121     0.0791
   1801 HG23         16.4511      65.7195       6.0020 H       121 VAL121     0.0791
   1802 C            16.2352      62.9215       6.3503 C.2     121 VAL121     0.5973
   1803 O            17.2205      62.1833       6.2956 O.2     121 VAL121    -0.5679
   1804 N            15.5546      63.2530       5.2592 N.am    122 CYX122    -0.4157
   1805 H            14.7593      63.8775       5.3328 H       122 CYX122     0.2719
   1806 CA           16.0448      62.9320       3.9239 C.3     122 CYX122     0.0429
   1807 HA           16.6325      62.0148       3.9589 H       122 CYX122     0.0766
   1808 CB           14.8825      62.6936       2.9739 C.3     122 CYX122    -0.0790
   1809 HB2          14.2684      63.5921       2.9380 H       122 CYX122     0.0910
   1810 HB3          15.2713      62.5144       1.9702 H       122 CYX122     0.0910
   1811 SG           13.8126      61.3247       3.4275 S.3     122 CYX122    -0.1081
   1812 C            16.9512      64.0297       3.4005 C.2     122 CYX122     0.5973
   1813 O            16.7777      65.1959       3.7249 O.2     122 CYX122    -0.5679
   1814 N            17.9468      63.6692       2.6100 N.am    123 LEU123    -0.4157
   1815 H            18.0227      62.7171       2.2875 H       123 LEU123     0.2719
   1816 CA           18.8178      64.6675       2.0259 C.3     123 LEU123    -0.0518
   1817 HA           18.6383      65.6133       2.5183 H       123 LEU123     0.0922
   1818 CB           20.2747      64.2869       2.2389 C.3     123 LEU123    -0.1102
   1819 HB2          20.4296      63.2508       1.9339 H       123 LEU123     0.0457
   1820 HB3          20.9197      64.9184       1.6286 H       123 LEU123     0.0457
   1821 CG           20.6429      64.4618       3.7157 C.3     123 LEU123     0.3531
   1822 HG           20.0558      63.7833       4.3351 H       123 LEU123    -0.0361
   1823 CD1          22.1085      64.1003       3.8885 C.3     123 LEU123    -0.4121
   1824 HD11         22.7277      64.7569       3.2758 H       123 LEU123     0.1000
   1825 HD12         22.4032      64.2060       4.9283 H       123 LEU123     0.1000
   1826 HD13         22.2703      63.0654       3.5867 H       123 LEU123     0.1000
   1827 CD2          20.4273      65.8931       4.2068 C.3     123 LEU123    -0.4121
   1828 HD21         19.3736      66.0034       4.4412 H       123 LEU123     0.1000
   1829 HD22         20.9834      66.0649       5.1276 H       123 LEU123     0.1000
   1830 HD23         20.7423      66.6147       3.4542 H       123 LEU123     0.1000
   1831 C            18.4692      64.9038       0.5806 C.2     123 LEU123     0.5973
   1832 O            18.0797      63.9549      -0.1013 O.2     123 LEU123    -0.5679
   1833 N            18.6136      66.1591       0.1369 N.am    124 PRO124    -0.2548
   1834 CD           19.3622      67.2218       0.8047 C.3     124 PRO124     0.0192
   1835 HD2          20.3938      66.9185       0.9761 H       124 PRO124     0.0391
   1836 HD3          18.8934      67.4736       1.7480 H       124 PRO124     0.0391
   1837 CG           19.3544      68.4301      -0.1248 C.3     124 PRO124     0.0189
   1838 HG2          20.3450      68.5503      -0.5659 H       124 PRO124     0.0213
   1839 HG3          19.0571      69.3445       0.3876 H       124 PRO124     0.0213
   1840 CB           18.3559      68.0520      -1.2161 C.3     124 PRO124    -0.0070
   1841 HB2          18.6305      68.4494      -2.1872 H       124 PRO124     0.0253
   1842 HB3          17.3720      68.4148      -0.9283 H       124 PRO124     0.0253
   1843 CA           18.3531      66.5250      -1.2282 C.3     124 PRO124    -0.0266
   1844 HA           17.3833      66.1528      -1.5622 H       124 PRO124     0.0641
   1845 C            19.4568      65.9381      -2.1077 C.2     124 PRO124     0.5896
   1846 O            20.5269      65.5373      -1.6444 O.2     124 PRO124    -0.5748
   1847 N            19.2145      65.9160      -3.4029 N.am    125 SER125    -0.4157
   1848 H            18.2840      66.1839      -3.7206 H       125 SER125     0.2719
   1849 CA           20.2809      65.7884      -4.3840 C.3     125 SER125    -0.0249
   1850 HA           21.0806      65.1608      -3.9914 H       125 SER125     0.0843
   1851 CB           19.7404      65.1461      -5.6576 C.3     125 SER125     0.2117
   1852 HB2          20.5814      64.7361      -6.2179 H       125 SER125     0.0352
   1853 HB3          19.0627      64.3279      -5.4069 H       125 SER125     0.0352
   1854 OG           19.0855      66.0821      -6.4846 O.3     125 SER125    -0.6546
   1855 HG           18.1182      66.1326      -6.2763 H       125 SER125     0.4275
   1856 C            20.8145      67.1766      -4.6628 C.2     125 SER125     0.5973
   1857 O            20.0503      68.1231      -4.5378 O.2     125 SER125    -0.5679
   1858 N            22.0649      67.3311      -5.1005 N.am    126 ALA126    -0.4157
   1859 H            22.6852      66.5424      -5.1691 H       126 ALA126     0.2719
   1860 CA           22.5173      68.6512      -5.5469 C.3     126 ALA126     0.0337
   1861 HA           22.5118      69.3357      -4.7018 H       126 ALA126     0.0823
   1862 CB           23.9395      68.5285      -6.0957 C.3     126 ALA126    -0.1825
   1863 HB1          23.9629      67.8549      -6.9528 H       126 ALA126     0.0603
   1864 HB2          24.2889      69.5139      -6.4081 H       126 ALA126     0.0603
   1865 HB3          24.6084      68.1574      -5.3181 H       126 ALA126     0.0603
   1866 C            21.5713      69.2277      -6.6120 C.2     126 ALA126     0.5973
   1867 O            21.3295      70.4287      -6.6546 O.2     126 ALA126    -0.5679
   1868 N            21.0150      68.3301      -7.4286 N.am    127 SER127    -0.4157
   1869 H            21.1995      67.3607      -7.2346 H       127 SER127     0.2719
   1870 CA           20.0352      68.6141      -8.4723 C.3     127 SER127    -0.0249
   1871 HA           20.4449      69.3742      -9.1378 H       127 SER127     0.0843
   1872 CB           19.8258      67.3244      -9.2883 C.3     127 SER127     0.2117
   1873 HB2          20.3976      67.4058     -10.2135 H       127 SER127     0.0352
   1874 HB3          20.2118      66.4646      -8.7406 H       127 SER127     0.0352
   1875 OG           18.4750      67.0624      -9.6122 O.3     127 SER127    -0.6546
   1876 HG           17.9736      66.9657      -8.7908 H       127 SER127     0.4275
   1877 C            18.7092      69.1702      -7.9516 C.2     127 SER127     0.5973
   1878 O            18.0018      69.8326      -8.7077 O.2     127 SER127    -0.5679
   1879 N            18.3289      68.8908      -6.7072 N.am    128 ASP128    -0.5163
   1880 H            18.9533      68.4036      -6.0785 H       128 ASP128     0.2936
   1881 CA           17.0069      69.2751      -6.2525 C.3     128 ASP128     0.0381
   1882 HA           16.3142      68.8792      -6.9968 H       128 ASP128     0.0880
   1883 CB           16.6310      68.6150      -4.9244 C.3     128 ASP128    -0.0303
   1884 HB2          17.3889      68.8403      -4.1768 H       128 ASP128    -0.0122
   1885 HB3          15.6610      68.9963      -4.6091 H       128 ASP128    -0.0122
   1886 CG           16.5059      67.1057      -5.0850 C.2     128 ASP128     0.7994
   1887 OD1          16.4609      66.4092      -4.0517 O.co2   128 ASP128    -0.8014
   1888 OD2          16.5048      66.6283      -6.2416 O.co2   128 ASP128    -0.8014
   1889 C            16.7983      70.7818      -6.3071 C.2     128 ASP128     0.5366
   1890 O            17.7086      71.5961      -6.1658 O.2     128 ASP128    -0.5819
   1891 N            15.5487      71.1320      -6.5715 N.am    129 ASP129    -0.5163
   1892 H            14.8947      70.4048      -6.7879 H       129 ASP129     0.2936
   1893 CA           15.1417      72.4979      -6.8243 C.3     129 ASP129     0.0381
   1894 HA           15.9408      73.1873      -6.5438 H       129 ASP129     0.0880
   1895 CB           14.8541      72.7447      -8.2969 C.3     129 ASP129    -0.0303
   1896 HB2          15.7713      72.6327      -8.8779 H       129 ASP129    -0.0122
   1897 HB3          14.1112      72.0323      -8.6628 H       129 ASP129    -0.0122
   1898 CG           14.3233      74.1723      -8.4180 C.2     129 ASP129     0.7994
   1899 OD1          15.1636      75.0964      -8.3788 O.co2   129 ASP129    -0.8014
   1900 OD2          13.0836      74.3422      -8.3970 O.co2   129 ASP129    -0.8014
   1901 C            13.9209      72.8044      -5.9892 C.2     129 ASP129     0.5366
   1902 O            12.7993      72.3441      -6.2307 O.2     129 ASP129    -0.5819
   1903 N            14.1857      73.5423      -4.9367 N.am    130 PHE130    -0.4157
   1904 H            15.1116      73.9263      -4.8500 H       130 PHE130     0.2719
   1905 CA           13.1693      73.9815      -4.0262 C.3     130 PHE130    -0.0024
   1906 HA           12.2601      73.3903      -4.1434 H       130 PHE130     0.0978
   1907 CB           13.6462      73.8238      -2.5944 C.3     130 PHE130    -0.0343
   1908 HB2          14.4532      74.5261      -2.3800 H       130 PHE130     0.0295
   1909 HB3          12.8111      74.0217      -1.9245 H       130 PHE130     0.0295
   1910 CG           14.1444      72.4271      -2.3586 C.ar    130 PHE130     0.0118
   1911 CD1          15.4495      72.0839      -2.7541 C.ar    130 PHE130    -0.1256
   1912 HD1          16.1101      72.8264      -3.1757 H       130 PHE130     0.1330
   1913 CE1          15.8994      70.7705      -2.6004 C.ar    130 PHE130    -0.1704
   1914 HE1          16.9095      70.5163      -2.8838 H       130 PHE130     0.1430
   1915 CZ           15.0425      69.7974      -2.0615 C.ar    130 PHE130    -0.1072
   1916 HZ           15.3848      68.7772      -1.9617 H       130 PHE130     0.1297
   1917 CE2          13.7404      70.1395      -1.6601 C.ar    130 PHE130    -0.1704
   1918 HE2          13.0960      69.3844      -1.2317 H       130 PHE130     0.1430
   1919 CD2          13.2852      71.4577      -1.8164 C.ar    130 PHE130    -0.1256
   1920 HD2          12.2819      71.7231      -1.5160 H       130 PHE130     0.1330
   1921 C            12.8908      75.3912      -4.4370 C.2     130 PHE130     0.5973
   1922 O            13.5892      76.3221      -4.0242 O.2     130 PHE130    -0.5679
   1923 N            11.8929      75.4915      -5.3042 N.am    131 ALA131    -0.4157
   1924 H            11.5542      74.6470      -5.7436 H       131 ALA131     0.2719
   1925 CA           11.3841      76.7448      -5.7869 C.3     131 ALA131     0.0337
   1926 HA           12.0454      77.1159      -6.5723 H       131 ALA131     0.0823
   1927 CB            9.9899      76.5109      -6.3574 C.3     131 ALA131    -0.1825
   1928 HB1           9.3263      76.1054      -5.5924 H       131 ALA131     0.0603
   1929 HB2           9.5766      77.4521      -6.7228 H       131 ALA131     0.0603
   1930 HB3          10.0512      75.8101      -7.1917 H       131 ALA131     0.0603
   1931 C            11.2795      77.7646      -4.6638 C.2     131 ALA131     0.5973
   1932 O            10.8883      77.4461      -3.5314 O.2     131 ALA131    -0.5679
   1933 N            11.5578      79.0106      -5.0248 N.am    132 ALA132    -0.4157
   1934 H            11.8262      79.1735      -5.9822 H       132 ALA132     0.2719
   1935 CA           11.2445      80.1484      -4.1858 C.3     132 ALA132     0.0337
   1936 HA           11.7903      80.0517      -3.2463 H       132 ALA132     0.0823
   1937 CB           11.7108      81.4177      -4.8973 C.3     132 ALA132    -0.1825
   1938 HB1          11.1824      81.5252      -5.8464 H       132 ALA132     0.0603
   1939 HB2          11.4996      82.2847      -4.2710 H       132 ALA132     0.0603
   1940 HB3          12.7844      81.3631      -5.0812 H       132 ALA132     0.0603
   1941 C             9.7416      80.1806      -3.8718 C.2     132 ALA132     0.5973
   1942 O             8.9096      79.7110      -4.6420 O.2     132 ALA132    -0.5679
   1943 N             9.3816      80.7214      -2.7197 N.am    133 GLY133    -0.4157
   1944 H            10.0788      81.1211      -2.1068 H       133 GLY133     0.2719
   1945 CA            8.0114      80.6589      -2.2410 C.3     133 GLY133    -0.0252
   1946 HA2           7.8883      81.3826      -1.4376 H       133 GLY133     0.0698
   1947 HA3           7.3283      80.9255      -3.0485 H       133 GLY133     0.0698
   1948 C             7.6033      79.2838      -1.7080 C.2     133 GLY133     0.5973
   1949 O             6.4330      79.1154      -1.3715 O.2     133 GLY133    -0.5679
   1950 N             8.5060      78.2977      -1.5804 N.am    134 THR134    -0.4157
   1951 H             9.4326      78.3954      -1.9691 H       134 THR134     0.2719
   1952 CA            8.0666      77.0131      -1.0165 C.3     134 THR134    -0.0389
   1953 HA            7.0725      76.8256      -1.4220 H       134 THR134     0.1007
   1954 CB            8.8656      75.7760      -1.4109 C.3     134 THR134     0.3654
   1955 HB            9.8569      75.7926      -0.9619 H       134 THR134     0.0043
   1956 CG2           8.1032      74.5220      -0.9678 C.3     134 THR134    -0.2438
   1957 HG21          7.0669      74.5597      -1.3014 H       134 THR134     0.0642
   1958 HG22          8.5789      73.6476      -1.4131 H       134 THR134     0.0642
   1959 HG23          8.1554      74.4048       0.1137 H       134 THR134     0.0642
   1960 OG1           8.9833      75.6957      -2.8068 O.3     134 THR134    -0.6761
   1961 HG1           9.6201      76.3759      -3.0950 H       134 THR134     0.4102
   1962 C             7.9351      77.0760       0.4861 C.2     134 THR134     0.5973
   1963 O             8.8308      77.5167       1.1943 O.2     134 THR134    -0.5679
   1964 N             6.8100      76.5962       0.9827 N.am    135 THR135    -0.4157
   1965 H             6.1480      76.1580       0.3629 H       135 THR135     0.2719
   1966 CA            6.5978      76.5422       2.4162 C.3     135 THR135    -0.0389
   1967 HA            6.9352      77.4812       2.8581 H       135 THR135     0.1007
   1968 CB            5.1108      76.4084       2.7142 C.3     135 THR135     0.3654
   1969 HB            4.7239      75.4934       2.2635 H       135 THR135     0.0043
   1970 CG2           4.8104      76.4087       4.2113 C.3     135 THR135    -0.2438
   1971 HG21          5.2176      77.3118       4.6688 H       135 THR135     0.0642
   1972 HG22          3.7327      76.3826       4.3657 H       135 THR135     0.0642
   1973 HG23          5.2578      75.5342       4.6856 H       135 THR135     0.0642
   1974 OG1           4.4568      77.5269       2.1510 O.3     135 THR135    -0.6761
   1975 HG1           4.8541      77.7018       1.2911 H       135 THR135     0.4102
   1976 C             7.4356      75.4195       3.0089 C.2     135 THR135     0.5973
   1977 O             7.3188      74.2602       2.6109 O.2     135 THR135    -0.5679
   1978 N             8.2783      75.7723       3.9611 N.am    136 CYX136    -0.4157
   1979 H             8.3314      76.7476       4.2293 H       136 CYX136     0.2719
   1980 CA            9.1743      74.8702       4.6555 C.3     136 CYX136     0.0429
   1981 HA            8.8714      73.8362       4.4833 H       136 CYX136     0.0766
   1982 CB           10.5855      75.0419       4.0923 C.3     136 CYX136    -0.0790
   1983 HB2          10.8856      76.0838       4.2103 H       136 CYX136     0.0910
   1984 HB3          11.3102      74.4289       4.6191 H       136 CYX136     0.0910
   1985 SG           10.6052      74.6385       2.3249 S.3     136 CYX136    -0.1081
   1986 C             9.0686      75.1197       6.1423 C.2     136 CYX136     0.5973
   1987 O             8.3176      75.9778       6.6044 O.2     136 CYX136    -0.5679
   1988 N             9.7846      74.3068       6.8927 N.am    137 VAL137    -0.4157
   1989 H            10.3766      73.6110       6.4456 H       137 VAL137     0.2719
   1990 CA            9.5854      74.2175       8.3221 C.3     137 VAL137    -0.0875
   1991 HA            8.9817      75.0520       8.6381 H       137 VAL137     0.0969
   1992 CB            8.8287      72.9408       8.7008 C.3     137 VAL137     0.2985
   1993 HB            9.4965      72.0840       8.6115 H       137 VAL137    -0.0297
   1994 CG1           8.2923      73.0019      10.1307 C.3     137 VAL137    -0.3192
   1995 HG11          7.6083      73.8440      10.2410 H       137 VAL137     0.0791
   1996 HG12          7.7623      72.0859      10.3725 H       137 VAL137     0.0791
   1997 HG13          9.1164      73.1169      10.8309 H       137 VAL137     0.0791
   1998 CG2           7.6345      72.7097       7.7744 C.3     137 VAL137    -0.3192
   1999 HG21          7.9683      72.5770       6.7496 H       137 VAL137     0.0791
   2000 HG22          7.1079      71.8135       8.0948 H       137 VAL137     0.0791
   2001 HG23          6.9564      73.5626       7.8289 H       137 VAL137     0.0791
   2002 C            10.9322      74.3094       8.9836 C.2     137 VAL137     0.5973
   2003 O            11.8714      73.6295       8.5729 O.2     137 VAL137    -0.5679
   2004 N            11.0137      75.1673       9.9868 N.am    138 THR138    -0.4157
   2005 H            10.1675      75.6664      10.2529 H       138 THR138     0.2719
   2006 CA           12.1723      75.2962      10.8658 C.3     138 THR138    -0.0389
   2007 HA           12.8976      74.5258      10.6145 H       138 THR138     0.1007
   2008 CB           12.8731      76.6577      10.7136 C.3     138 THR138     0.3654
   2009 HB           13.2537      76.7339       9.6943 H       138 THR138     0.0043
   2010 CG2          11.9443      77.8380      10.9761 C.3     138 THR138    -0.2438
   2011 HG21         11.5473      77.7703      11.9842 H       138 THR138     0.0642
   2012 HG22         12.4977      78.7702      10.8743 H       138 THR138     0.0642
   2013 HG23         11.1185      77.8276      10.2672 H       138 THR138     0.0642
   2014 OG1          13.9593      76.8179      11.6006 O.3     138 THR138    -0.6761
   2015 HG1          14.6437      77.2899      11.1188 H       138 THR138     0.4102
   2016 C            11.6923      75.0267      12.2708 C.2     138 THR138     0.5973
   2017 O            10.6055      75.4572      12.6671 O.2     138 THR138    -0.5679
   2018 N            12.4707      74.2617      13.0085 N.am    139 THR139    -0.4157
   2019 H            13.3650      73.9618      12.6450 H       139 THR139     0.2719
   2020 CA           12.0994      73.8318      14.3471 C.3     139 THR139    -0.0389
   2021 HA           11.3104      74.4717      14.7360 H       139 THR139     0.1007
   2022 CB           11.5960      72.3887      14.3672 C.3     139 THR139     0.3654
   2023 HB           11.4793      72.0641      15.3945 H       139 THR139     0.0043
   2024 CG2          10.2279      72.2610      13.7231 C.3     139 THR139    -0.2438
   2025 HG21         10.1308      72.9037      12.8560 H       139 THR139     0.0642
   2026 HG22         10.0882      71.2352      13.3963 H       139 THR139     0.0642
   2027 HG23          9.4738      72.4983      14.4652 H       139 THR139     0.0642
   2028 OG1          12.4982      71.5099      13.7285 O.3     139 THR139    -0.6761
   2029 HG1          13.3432      71.5574      14.1995 H       139 THR139     0.4102
   2030 C            13.2802      73.9749      15.2554 C.2     139 THR139     0.5973
   2031 O            14.4272      73.8226      14.8376 O.2     139 THR139    -0.5679
   2032 N            12.9901      74.2596      16.5034 N.am    140 GLY140    -0.4157
   2033 H            12.0276      74.3729      16.8041 H       140 GLY140     0.2719
   2034 CA           14.0474      74.2439      17.4709 C.3     140 GLY140    -0.0252
   2035 HA2          14.4495      73.2372      17.5943 H       140 GLY140     0.0698
   2036 HA3          14.8328      74.8811      17.0788 H       140 GLY140     0.0698
   2037 C            13.6291      74.7845      18.8061 C.2     140 GLY140     0.5973
   2038 O            12.4429      74.9713      19.1062 O.2     140 GLY140    -0.5679
   2039 N            14.6663      75.0991      19.5546 N.am    141 TRP141    -0.4157
   2040 H            15.5866      74.8264      19.2071 H       141 TRP141     0.2719
   2041 CA           14.6094      75.8592      20.7826 C.3     141 TRP141    -0.0275
   2042 HA           13.5756      76.1236      21.0035 H       141 TRP141     0.1123
   2043 CB           15.1373      75.0233      21.9386 C.3     141 TRP141    -0.0050
   2044 HB2          16.2111      74.8833      21.8041 H       141 TRP141     0.0339
   2045 HB3          15.0068      75.5297      22.8836 H       141 TRP141     0.0339
   2046 CG           14.5209      73.6860      22.0367 C.2     141 TRP141    -0.1415
   2047 CD1          13.4339      73.3354      22.7496 C.2     141 TRP141    -0.1638
   2048 HD1          12.8609      74.0141      23.3691 H       141 TRP141     0.2062
   2049 NE1          13.2243      71.9769      22.6164 N.pl3   141 TRP141    -0.3418
   2050 HE1          12.5543      71.4577      23.1786 H       141 TRP141     0.3412
   2051 CE2          14.1514      71.4120      21.7692 C.ar    141 TRP141     0.1380
   2052 CZ2          14.3903      70.1043      21.3392 C.ar    141 TRP141    -0.2601
   2053 HZ2          13.7600      69.2936      21.6772 H       141 TRP141     0.1572
   2054 CH2          15.5072      69.8577      20.5233 C.ar    141 TRP141    -0.1134
   2055 HH2          15.7488      68.8427      20.2397 H       141 TRP141     0.1417
   2056 CZ3          16.3585      70.9135      20.1472 C.ar    141 TRP141    -0.1972
   2057 HZ3          17.2860      70.7142      19.6366 H       141 TRP141     0.1447
   2058 CE3          16.0778      72.2272      20.5330 C.ar    141 TRP141    -0.2387
   2059 HE3          16.7668      73.0215      20.2898 H       141 TRP141     0.1700
   2060 CD2          14.9819      72.4941      21.3715 C.ar    141 TRP141     0.1243
   2061 C            15.3924      77.1426      20.6221 C.2     141 TRP141     0.5973
   2062 O            15.8331      77.7160      21.6006 O.2     141 TRP141    -0.5679
   2063 N            15.5519      77.6599      19.4089 N.am    142 GLY142    -0.4157
   2064 H            15.1796      77.1576      18.6093 H       142 GLY142     0.2719
   2065 CA           16.1936      78.9464      19.2175 C.3     142 GLY142    -0.0252
   2066 HA2          17.2451      78.8523      19.4868 H       142 GLY142     0.0698
   2067 HA3          16.1236      79.2241      18.1702 H       142 GLY142     0.0698
   2068 C            15.5541      80.0191      20.1122 C.2     142 GLY142     0.5973
   2069 O            16.2647      80.6561      20.8705 O.2     142 GLY142    -0.5679
   2070 N            14.2272      80.1767      20.1630 N.am    143 LEU143    -0.4157
   2071 H            13.6491      79.5956      19.5794 H       143 LEU143     0.2719
   2072 CA           13.6087      81.2121      21.0070 C.3     143 LEU143    -0.0518
   2073 HA           13.9999      82.1786      20.6906 H       143 LEU143     0.0922
   2074 CB           12.0773      81.2492      20.8611 C.3     143 LEU143    -0.1102
   2075 HB2          11.6805      80.3349      21.3073 H       143 LEU143     0.0457
   2076 HB3          11.6883      82.0900      21.4388 H       143 LEU143     0.0457
   2077 CG           11.5553      81.3561      19.4251 C.3     143 LEU143     0.3531
   2078 HG           11.9642      80.5401      18.8599 H       143 LEU143    -0.0361
   2079 CD1          10.0477      81.1826      19.4073 C.3     143 LEU143    -0.4121
   2080 HD11          9.5868      81.9805      19.9889 H       143 LEU143     0.1000
   2081 HD12          9.6750      81.2018      18.3842 H       143 LEU143     0.1000
   2082 HD13          9.7837      80.2288      19.8572 H       143 LEU143     0.1000
   2083 CD2          11.9105      82.6665      18.7275 C.3     143 LEU143    -0.4121
   2084 HD21         12.9856      82.8073      18.7557 H       143 LEU143     0.1000
   2085 HD22         11.5650      82.6382      17.6952 H       143 LEU143     0.1000
   2086 HD23         11.4313      83.5001      19.2433 H       143 LEU143     0.1000
   2087 C            13.9639      81.0861      22.4963 C.2     143 LEU143     0.5973
   2088 O            13.7006      82.0303      23.2139 O.2     143 LEU143    -0.5679
   2089 N            14.5838      79.9963      22.9622 N.am    144 THR144    -0.4157
   2090 H            14.8155      79.2558      22.3107 H       144 THR144     0.2719
   2091 CA           15.0663      79.7935      24.3425 C.3     144 THR144    -0.0389
   2092 HA           14.3456      80.2359      25.0325 H       144 THR144     0.1007
   2093 CB           15.1966      78.3096      24.6958 C.3     144 THR144     0.3654
   2094 HB           15.2064      78.2265      25.7833 H       144 THR144     0.0043
   2095 CG2          13.9945      77.5167      24.1850 C.3     144 THR144    -0.2438
   2096 HG21         13.9230      77.4959      23.1043 H       144 THR144     0.0642
   2097 HG22         14.0265      76.5045      24.5879 H       144 THR144     0.0642
   2098 HG23         13.0921      77.9902      24.5722 H       144 THR144     0.0642
   2099 OG1          16.4162      77.7717      24.2266 O.3     144 THR144    -0.6761
   2100 HG1          16.2583      76.8451      24.0280 H       144 THR144     0.4102
   2101 C            16.4189      80.4271      24.6497 C.2     144 THR144     0.5973
   2102 O            16.8233      80.4728      25.8065 O.2     144 THR144    -0.5679
   2103 N            17.1159      81.0032      23.6489 N.am    145 ARG145    -0.3479
   2104 H            16.7739      80.8425      22.7071 H       145 ARG145     0.2747
   2105 CA           18.2813      81.9161      23.8637 C.3     145 ARG145    -0.2637
   2106 HA           19.0787      81.3692      24.3703 H       145 ARG145     0.1560
   2107 CB           18.7840      82.5186      22.5463 C.3     145 ARG145    -0.0007
   2108 HB2          18.0762      83.2958      22.2647 H       145 ARG145     0.0327
   2109 HB3          19.7296      83.0290      22.7386 H       145 ARG145     0.0327
   2110 CG           18.9863      81.5831      21.3514 C.3     145 ARG145     0.0390
   2111 HG2          20.0555      81.4067      21.2258 H       145 ARG145     0.0285
   2112 HG3          18.5284      80.6104      21.5096 H       145 ARG145     0.0285
   2113 CD           18.4457      82.2903      20.0965 C.3     145 ARG145     0.0486
   2114 HD2          17.4080      82.5730      20.2547 H       145 ARG145     0.0687
   2115 HD3          19.0248      83.2029      19.9413 H       145 ARG145     0.0687
   2116 NE           18.5503      81.4448      18.9044 N.pl3   145 ARG145    -0.5295
   2117 HE           19.0877      80.5985      18.9958 H       145 ARG145     0.3456
   2118 CZ           17.9590      81.6597      17.7507 C.cat   145 ARG145     0.8076
   2119 NH1          17.1763      82.6760      17.5499 N.pl3   145 ARG145    -0.8627
   2120 HH11         17.0010      83.2906      18.3186 H       145 ARG145     0.4478
   2121 HH12         16.8834      82.9101      16.6245 H       145 ARG145     0.4478
   2122 NH2          18.2002      80.8645      16.7636 N.pl3   145 ARG145    -0.8627
   2123 HH21         18.7252      80.0185      16.8975 H       145 ARG145     0.4478
   2124 HH22         17.5750      80.8043      15.9739 H       145 ARG145     0.4478
   2125 C            17.9107      83.1144      24.7423 C.2     145 ARG145     0.7341
   2126 O            18.7157      83.9605      25.1207 O.2     145 ARG145    -0.5894
   2127 N            16.6266      83.2067      24.9585 N.am    146 TYR146    -0.4157
   2128 H            16.0660      82.4595      24.5887 H       146 TYR146     0.2719
   2129 CA           15.9300      84.0625      25.8232 C.3     146 TYR146    -0.0014
   2130 HA           16.5054      84.9722      25.9992 H       146 TYR146     0.0876
   2131 CB           14.6753      84.4065      25.0378 C.3     146 TYR146    -0.0152
   2132 HB2          14.0633      83.5326      24.8834 H       146 TYR146     0.0295
   2133 HB3          14.0885      85.1098      25.5770 H       146 TYR146     0.0295
   2134 CG           15.1147      85.0803      23.7521 C.ar    146 TYR146    -0.0011
   2135 CD1          15.4884      84.3386      22.6090 C.ar    146 TYR146    -0.1906
   2136 HD1          15.4103      83.2760      22.5837 H       146 TYR146     0.1699
   2137 CE1          16.1092      84.9534      21.5187 C.ar    146 TYR146    -0.2341
   2138 HE1          16.3858      84.3851      20.6529 H       146 TYR146     0.1656
   2139 CZ           16.4289      86.3161      21.5855 C.ar    146 TYR146     0.3226
   2140 OH           17.0762      86.9075      20.5497 O.3     146 TYR146    -0.5579
   2141 HH           16.7123      86.6958      19.6885 H       146 TYR146     0.3992
   2142 CE2          16.1055      87.0586      22.7350 C.ar    146 TYR146    -0.2341
   2143 HE2          16.3864      88.1000      22.7860 H       146 TYR146     0.1656
   2144 CD2          15.4465      86.4440      23.8109 C.ar    146 TYR146    -0.1906
   2145 HD2          15.2512      87.0213      24.6988 H       146 TYR146     0.1699
   2146 C            15.8780      83.2160      27.0774 C.2     146 TYR146     0.5973
   2147 O            15.2234      82.1772      27.1583 O.2     146 TYR146    -0.5679
   2148 N            16.7135      83.6688      27.9967 N.am    147 THR147    -0.4157
   2149 H            17.3375      84.4083      27.7175 H       147 THR147     0.2719
   2150 CA           16.9323      83.0459      29.2922 C.3     147 THR147    -0.0389
   2151 HA           16.7232      81.9757      29.2340 H       147 THR147     0.1007
   2152 CB           18.4152      83.2485      29.6297 C.3     147 THR147     0.3654
   2153 HB           18.6968      84.2772      29.3985 H       147 THR147     0.0043
   2154 CG2          18.7854      82.9864      31.0825 C.3     147 THR147    -0.2438
   2155 HG21         18.4576      81.9850      31.3666 H       147 THR147     0.0642
   2156 HG22         19.8642      83.0660      31.2111 H       147 THR147     0.0642
   2157 HG23         18.3039      83.7173      31.7316 H       147 THR147     0.0642
   2158 OG1          19.1757      82.3804      28.8239 O.3     147 THR147    -0.6761
   2159 HG1          20.0994      82.4832      29.0525 H       147 THR147     0.4102
   2160 C            15.9952      83.6480      30.3383 C.2     147 THR147     0.5973
   2161 O            15.4586      82.9503      31.1897 O.2     147 THR147    -0.5679
   2162 N            15.8249      84.9721      30.2760 N.am    148 ASN148    -0.4157
   2163 H            16.3746      85.4692      29.5904 H       148 ASN148     0.2719
   2164 CA           14.8802      85.7798      31.0541 C.3     148 ASN148     0.0143
   2165 HA           14.5246      85.1996      31.9088 H       148 ASN148     0.1048
   2166 CB           15.6345      87.0289      31.5596 C.3     148 ASN148    -0.2041
   2167 HB2          14.9503      87.6139      32.1736 H       148 ASN148     0.0797
   2168 HB3          16.4656      86.7164      32.1907 H       148 ASN148     0.0797
   2169 CG           16.1911      87.9119      30.4452 C.2     148 ASN148     0.7130
   2170 OD1          16.7559      87.4535      29.4618 O.2     148 ASN148    -0.5931
   2171 ND2          16.0423      89.2115      30.5553 N.am    148 ASN148    -0.9191
   2172 HD21         16.4202      89.7684      29.8100 H       148 ASN148     0.4196
   2173 HD22         15.5507      89.6029      31.3356 H       148 ASN148     0.4196
   2174 C            13.6367      86.1796      30.2269 C.2     148 ASN148     0.5973
   2175 O            12.5944      86.5280      30.7742 O.2     148 ASN148    -0.5679
   2176 N            13.7814      86.1773      28.9028 N.am    149 ALA149    -0.4157
   2177 H            14.6776      85.8479      28.5847 H       149 ALA149     0.2719
   2178 CA           12.7291      86.1088      27.8764 C.3     149 ALA149     0.0337
   2179 HA           11.7727      86.4426      28.2807 H       149 ALA149     0.0823
   2180 CB           13.1946      87.0634      26.7669 C.3     149 ALA149    -0.1825
   2181 HB1          14.2681      86.9742      26.6133 H       149 ALA149     0.0603
   2182 HB2          12.6483      86.8684      25.8433 H       149 ALA149     0.0603
   2183 HB3          12.9935      88.0893      27.0769 H       149 ALA149     0.0603
   2184 C            12.6045      84.6191      27.4708 C.2     149 ALA149     0.5973
   2185 O            13.5125      83.9308      27.8596 O.2     149 ALA149    -0.5679
   2186 N            11.6055      84.0261      26.7800 N.am    150 ASN150    -0.4157
   2187 H            10.8562      84.5619      26.3761 H       150 ASN150     0.2719
   2188 CA           11.6811      82.5337      26.5918 C.3     150 ASN150     0.0143
   2189 HA           12.7146      82.3067      26.3140 H       150 ASN150     0.1048
   2190 CB           11.4265      81.7382      27.9147 C.3     150 ASN150    -0.2041
   2191 HB2          10.4921      81.1824      27.8684 H       150 ASN150     0.0797
   2192 HB3          12.2168      80.9901      27.9984 H       150 ASN150     0.0797
   2193 CG           11.3998      82.4970      29.2339 C.2     150 ASN150     0.7130
   2194 OD1          12.1835      82.2693      30.1332 O.2     150 ASN150    -0.5931
   2195 ND2          10.4665      83.4095      29.4245 N.am    150 ASN150    -0.9191
   2196 HD21         10.5195      83.8726      30.3149 H       150 ASN150     0.4196
   2197 HD22          9.7608      83.5795      28.7429 H       150 ASN150     0.4196
   2198 C            10.8590      81.8666      25.4656 C.2     150 ASN150     0.5973
   2199 O            11.3962      81.2780      24.5356 O.2     150 ASN150    -0.5679
   2200 N             9.5353      81.8929      25.6044 N.am    151 THR151    -0.4157
   2201 H             9.1829      82.3795      26.4087 H       151 THR151     0.2719
   2202 CA            8.5384      81.1195      24.8440 C.3     151 THR151    -0.0389
   2203 HA            7.5975      81.5388      25.2011 H       151 THR151     0.1007
   2204 CB            8.4644      81.4810      23.3472 C.3     151 THR151     0.3654
   2205 HB            9.3946      81.2476      22.8357 H       151 THR151     0.0043
   2206 CG2           7.2607      80.8094      22.6737 C.3     151 THR151    -0.2438
   2207 HG21          6.3358      81.2213      23.0796 H       151 THR151     0.0642
   2208 HG22          7.2896      80.9970      21.6008 H       151 THR151     0.0642
   2209 HG23          7.2457      79.7366      22.8346 H       151 THR151     0.0642
   2210 OG1           8.2706      82.8682      23.2106 O.3     151 THR151    -0.6761
   2211 HG1           8.3996      83.0943      22.2862 H       151 THR151     0.4102
   2212 C             8.3798      79.6409      25.2744 C.2     151 THR151     0.5973
   2213 O             7.4452      79.4146      26.0420 O.2     151 THR151    -0.5679
   2214 N             9.1951      78.6498      24.8609 N.am    152 PRO152    -0.2548
   2215 CD            9.6486      78.5313      23.4943 C.3     152 PRO152     0.0192
   2216 HD2          10.7243      78.3615      23.4645 H       152 PRO152     0.0391
   2217 HD3           9.4431      79.3543      22.8408 H       152 PRO152     0.0391
   2218 CG            8.8831      77.3315      22.9925 C.3     152 PRO152     0.0189
   2219 HG2           9.5931      76.6586      22.5292 H       152 PRO152     0.0213
   2220 HG3           8.1366      77.7470      22.3445 H       152 PRO152     0.0213
   2221 CB            8.1884      76.6566      24.1748 C.3     152 PRO152    -0.0070
   2222 HB2           8.2536      75.5733      24.1562 H       152 PRO152     0.0253
   2223 HB3           7.1482      76.9806      24.2374 H       152 PRO152     0.0253
   2224 CA            8.9910      77.2664      25.3095 C.3     152 PRO152    -0.0266
   2225 HA            8.4163      77.2190      26.2350 H       152 PRO152     0.0641
   2226 C            10.2933      76.4738      25.4950 C.2     152 PRO152     0.5896
   2227 O            11.1332      76.3549      24.6029 O.2     152 PRO152    -0.5748
   2228 N            10.3945      75.7811      26.6163 N.am    153 ASP153    -0.5163
   2229 H             9.7233      75.9343      27.3630 H       153 ASP153     0.2936
   2230 CA           11.4162      74.7455      26.8369 C.3     153 ASP153     0.0381
   2231 HA           12.4125      75.1884      26.8346 H       153 ASP153     0.0880
   2232 CB           11.1354      74.0821      28.1900 C.3     153 ASP153    -0.0303
   2233 HB2          10.5789      73.1830      27.9697 H       153 ASP153    -0.0122
   2234 HB3          12.0699      73.8239      28.6900 H       153 ASP153    -0.0122
   2235 CG           10.2287      74.9041      29.1016 C.2     153 ASP153     0.7994
   2236 OD1          10.7014      75.9401      29.6148 O.co2   153 ASP153    -0.8014
   2237 OD2           9.0101      74.6117      29.0977 O.co2   153 ASP153    -0.8014
   2238 C            11.3156      73.6786      25.7362 C.2     153 ASP153     0.5366
   2239 O            12.2496      72.9609      25.3965 O.2     153 ASP153    -0.5819
   2240 N            10.1043      73.6055      25.1945 N.am    154 ARG154    -0.3479
   2241 H             9.4533      74.2735      25.5762 H       154 ARG154     0.2747
   2242 CA            9.5876      72.6689      24.2340 C.3     154 ARG154    -0.2637
   2243 HA           10.1129      71.7382      24.3654 H       154 ARG154     0.1560
   2244 CB            8.1242      72.4333      24.5566 C.3     154 ARG154    -0.0007
   2245 HB2           7.5818      73.3741      24.4532 H       154 ARG154     0.0327
   2246 HB3           7.7023      71.7210      23.8489 H       154 ARG154     0.0327
   2247 CG            7.9773      71.8925      25.9859 C.3     154 ARG154     0.0390
   2248 HG2           7.8560      70.8220      25.8923 H       154 ARG154     0.0285
   2249 HG3           8.8334      72.0956      26.6262 H       154 ARG154     0.0285
   2250 CD            6.7407      72.4226      26.6788 C.3     154 ARG154     0.0486
   2251 HD2           6.7889      72.1282      27.7282 H       154 ARG154     0.0687
   2252 HD3           6.7387      73.5143      26.6399 H       154 ARG154     0.0687
   2253 NE            5.5498      71.8852      26.0103 N.pl3   154 ARG154    -0.5295
   2254 HE            5.3013      72.2910      25.1079 H       154 ARG154     0.3456
   2255 CZ            4.6191      71.1035      26.4989 C.cat   154 ARG154     0.8076
   2256 NH1           3.6542      70.6814      25.7272 N.pl3   154 ARG154    -0.8627
   2257 HH11          3.5515      71.1687      24.8231 H       154 ARG154     0.4478
   2258 HH12          2.9108      70.1156      26.0646 H       154 ARG154     0.4478
   2259 NH2           4.6381      70.7529      27.7570 N.pl3   154 ARG154    -0.8627
   2260 HH21          5.4330      71.0498      28.3037 H       154 ARG154     0.4478
   2261 HH22          3.9600      70.1239      28.1284 H       154 ARG154     0.4478
   2262 C             9.7652      73.1347      22.8087 C.2     154 ARG154     0.7341
   2263 O             9.4447      74.2646      22.4414 O.2     154 ARG154    -0.5894
   2264 N            10.1612      72.1841      21.9855 N.am    155 LEU155    -0.4157
   2265 H            10.4039      71.2908      22.3950 H       155 LEU155     0.2719
   2266 CA           10.3808      72.3752      20.5709 C.3     155 LEU155    -0.0518
   2267 HA           11.3093      72.9366      20.4502 H       155 LEU155     0.0922
   2268 CB           10.5531      70.9702      19.9765 C.3     155 LEU155    -0.1102
   2269 HB2          11.3813      70.4878      20.4994 H       155 LEU155     0.0457
   2270 HB3           9.6516      70.3899      20.1761 H       155 LEU155     0.0457
   2271 CG           10.8290      70.9164      18.4697 C.3     155 LEU155     0.3531
   2272 HG            9.9353      71.1745      17.9016 H       155 LEU155    -0.0361
   2273 CD1          11.9626      71.8503      18.1000 C.3     155 LEU155    -0.4121
   2274 HD11         12.7522      71.7988      18.8536 H       155 LEU155     0.1000
   2275 HD12         12.4029      71.5761      17.1460 H       155 LEU155     0.1000
   2276 HD13         11.5604      72.8523      18.0632 H       155 LEU155     0.1000
   2277 CD2          11.2784      69.5070      18.1037 C.3     155 LEU155    -0.4121
   2278 HD21         10.4896      68.7963      18.3501 H       155 LEU155     0.1000
   2279 HD22         11.4900      69.4477      17.0365 H       155 LEU155     0.1000
   2280 HD23         12.1775      69.2465      18.6649 H       155 LEU155     0.1000
   2281 C             9.2328      73.1696      19.9331 C.2     155 LEU155     0.5973
   2282 O             8.0743      72.7514      19.9837 O.2     155 LEU155    -0.5679
   2283 N             9.5557      74.3292      19.3579 N.am    156 GLN156    -0.4157
   2284 H            10.5305      74.6142      19.3959 H       156 GLN156     0.2719
   2285 CA            8.6524      75.0810      18.4798 C.3     156 GLN156    -0.0031
   2286 HA            7.6137      74.8757      18.7379 H       156 GLN156     0.0850
   2287 CB            8.9120      76.5921      18.5284 C.3     156 GLN156    -0.0036
   2288 HB2           9.9681      76.7490      18.3351 H       156 GLN156     0.0171
   2289 HB3           8.3305      77.1120      17.7646 H       156 GLN156     0.0171
   2290 CG            8.5806      77.2073      19.8604 C.3     156 GLN156    -0.0645
   2291 HG2           9.2057      76.6846      20.5633 H       156 GLN156     0.0352
   2292 HG3           8.8434      78.2603      19.8530 H       156 GLN156     0.0352
   2293 CD            7.1079      77.0718      20.2142 C.2     156 GLN156     0.6951
   2294 OE1           6.2646      77.7743      19.6928 O.2     156 GLN156    -0.6086
   2295 NE2           6.7576      76.2016      21.1396 N.am    156 GLN156    -0.9407
   2296 HE21          5.7767      76.1460      21.3447 H       156 GLN156     0.4251
   2297 HE22          7.4501      75.5883      21.5541 H       156 GLN156     0.4251
   2298 C             8.8690      74.6751      17.0374 C.2     156 GLN156     0.5973
   2299 O             9.9000      74.1101      16.6722 O.2     156 GLN156    -0.5679
   2300 N             7.9346      75.0762      16.2022 N.am    157 GLN157    -0.4157
   2301 H             7.1281      75.5583      16.5874 H       157 GLN157     0.2719
   2302 CA            7.9697      74.9439      14.7712 C.3     157 GLN157    -0.0031
   2303 HA            8.9919      74.7530      14.4495 H       157 GLN157     0.0850
   2304 CB            7.0907      73.7638      14.3401 C.3     157 GLN157    -0.0036
   2305 HB2           7.3709      73.4600      13.3301 H       157 GLN157     0.0171
   2306 HB3           7.3065      72.9313      15.0071 H       157 GLN157     0.0171
   2307 CG            5.5797      74.0517      14.3501 C.3     157 GLN157    -0.0645
   2308 HG2           5.3343      74.6931      15.1803 H       157 GLN157     0.0352
   2309 HG3           5.3029      74.5778      13.4368 H       157 GLN157     0.0352
   2310 CD            4.7242      72.8002      14.4796 C.2     157 GLN157     0.6951
   2311 OE1           5.2032      71.6682      14.4992 O.2     157 GLN157    -0.6086
   2312 NE2           3.4196      72.9494      14.4391 N.am    157 GLN157    -0.9407
   2313 HE21          2.8376      72.1275      14.5354 H       157 GLN157     0.4251
   2314 HE22          2.9766      73.8565      14.3485 H       157 GLN157     0.4251
   2315 C             7.5146      76.2397      14.1413 C.2     157 GLN157     0.5973
   2316 O             6.8241      77.0473      14.7578 O.2     157 GLN157    -0.5679
   2317 N             7.8541      76.4200      12.8799 N.am    158 ALA158    -0.4157
   2318 H             8.5174      75.7880      12.4449 H       158 ALA158     0.2719
   2319 CA            7.3490      77.5309      12.1044 C.3     158 ALA158     0.0337
   2320 HA            6.3241      77.7230      12.4132 H       158 ALA158     0.0823
   2321 CB            8.1955      78.7610      12.3960 C.3     158 ALA158    -0.1825
   2322 HB1           9.2219      78.5882      12.0740 H       158 ALA158     0.0603
   2323 HB2           7.7902      79.6237      11.8656 H       158 ALA158     0.0603
   2324 HB3           8.1622      78.9550      13.4628 H       158 ALA158     0.0603
   2325 C             7.3550      77.2118      10.6241 C.2     158 ALA158     0.5973
   2326 O             8.2313      76.4876      10.1565 O.2     158 ALA158    -0.5679
   2327 N             6.4087      77.7826       9.8894 N.am    159 SER159    -0.4157
   2328 H             5.7520      78.4041      10.3447 H       159 SER159     0.2719
   2329 CA            6.2479      77.4985       8.4717 C.3     159 SER159    -0.0249
   2330 HA            6.9545      76.7252       8.2123 H       159 SER159     0.0843
   2331 CB            4.8914      76.9181       8.1090 C.3     159 SER159     0.2117
   2332 HB2           4.1922      77.7000       7.8738 H       159 SER159     0.0352
   2333 HB3           5.0122      76.3094       7.2121 H       159 SER159     0.0352
   2334 OG            4.3849      76.1128       9.1350 O.3     159 SER159    -0.6546
   2335 HG            3.6747      76.5563       9.6432 H       159 SER159     0.4275
   2336 C             6.5375      78.7274       7.6448 C.2     159 SER159     0.5973
   2337 O             5.7044      79.6295       7.5362 O.2     159 SER159    -0.5679
   2338 N             7.7125      78.7538       7.0398 N.am    160 LEU160    -0.4157
   2339 H             8.2832      77.9135       7.0436 H       160 LEU160     0.2719
   2340 CA            8.1395      79.9034       6.2742 C.3     160 LEU160    -0.0518
   2341 HA            7.2595      80.5246       6.1493 H       160 LEU160     0.0922
   2342 CB            9.0996      80.7672       7.0884 C.3     160 LEU160    -0.1102
   2343 HB2           9.1541      81.7507       6.6352 H       160 LEU160     0.0457
   2344 HB3           8.6291      80.9234       8.0617 H       160 LEU160     0.0457
   2345 CG           10.5353      80.2563       7.2758 C.3     160 LEU160     0.3531
   2346 HG           11.2082      80.8656       6.6854 H       160 LEU160    -0.0361
   2347 CD1          10.9001      80.4319       8.7450 C.3     160 LEU160    -0.4121
   2348 HD11         10.2543      79.8091       9.3667 H       160 LEU160     0.1000
   2349 HD12         11.9406      80.1585       8.9110 H       160 LEU160     0.1000
   2350 HD13         10.7671      81.4740       9.0402 H       160 LEU160     0.1000
   2351 CD2          10.8339      78.7986       6.9380 C.3     160 LEU160    -0.4121
   2352 HD21         10.8565      78.6351       5.8677 H       160 LEU160     0.1000
   2353 HD22         11.8310      78.5512       7.2963 H       160 LEU160     0.1000
   2354 HD23         10.1431      78.1186       7.4317 H       160 LEU160     0.1000
   2355 C             8.5927      79.5479       4.8691 C.2     160 LEU160     0.5973
   2356 O             8.8953      78.3925       4.5661 O.2     160 LEU160    -0.5679
   2357 N             8.5697      80.5420       3.9837 N.am    161 PRO161    -0.2548
   2358 CD            7.9485      81.8438       4.1622 C.3     161 PRO161     0.0192
   2359 HD2           8.5833      82.5154       4.7381 H       161 PRO161     0.0391
   2360 HD3           6.9660      81.7410       4.6207 H       161 PRO161     0.0391
   2361 CG            7.7380      82.4225       2.7746 C.3     161 PRO161     0.0189
   2362 HG2           8.5436      83.1245       2.5524 H       161 PRO161     0.0213
   2363 HG3           6.7711      82.9181       2.6863 H       161 PRO161     0.0213
   2364 CB            7.8398      81.2231       1.8450 C.3     161 PRO161    -0.0070
   2365 HB2           8.2262      81.5042       0.8650 H       161 PRO161     0.0253
   2366 HB3           6.8587      80.7553       1.7472 H       161 PRO161     0.0253
   2367 CA            8.7690      80.2891       2.5927 C.3     161 PRO161    -0.0266
   2368 HA            8.4401      79.2890       2.3868 H       161 PRO161     0.0641
   2369 C            10.1992      80.4848       2.1674 C.2     161 PRO161     0.5896
   2370 O            10.9012      81.3926       2.6124 O.2     161 PRO161    -0.5748
   2371 N            10.5722      79.6821       1.1928 N.am    162 LEU162    -0.4157
   2372 H             9.9569      78.9113       0.9574 H       162 LEU162     0.2719
   2373 CA           11.7826      79.8826       0.4428 C.3     162 LEU162    -0.0518
   2374 HA           12.6114      79.9175       1.1483 H       162 LEU162     0.0922
   2375 CB           11.9650      78.7308      -0.5430 C.3     162 LEU162    -0.1102
   2376 HB2          11.0930      78.6298      -1.1815 H       162 LEU162     0.0457
   2377 HB3          12.8186      78.9744      -1.1778 H       162 LEU162     0.0457
   2378 CG           12.2393      77.4073       0.1798 C.3     162 LEU162     0.3531
   2379 HG           11.3002      76.9189       0.4278 H       162 LEU162    -0.0361
   2380 CD1          13.0328      76.5229      -0.7675 C.3     162 LEU162    -0.4121
   2381 HD11         13.9490      77.0029      -1.0967 H       162 LEU162     0.1000
   2382 HD12         13.2682      75.5810      -0.2740 H       162 LEU162     0.1000
   2383 HD13         12.4157      76.3162      -1.6405 H       162 LEU162     0.1000
   2384 CD2          13.0651      77.5628       1.4614 C.3     162 LEU162    -0.4121
   2385 HD21         12.4661      78.0159       2.2502 H       162 LEU162     0.1000
   2386 HD22         13.3424      76.5711       1.8169 H       162 LEU162     0.1000
   2387 HD23         13.9728      78.1363       1.2743 H       162 LEU162     0.1000
   2388 C            11.8281      81.2322      -0.2422 C.2     162 LEU162     0.5973
   2389 O            10.8169      81.7945      -0.6534 O.2     162 LEU162    -0.5679
   2390 N            13.0448      81.7318      -0.4029 N.am    163 LEU163    -0.4157
   2391 H            13.8181      81.2450       0.0312 H       163 LEU163     0.2719
   2392 CA           13.3182      82.9879      -1.0809 C.3     163 LEU163    -0.0518
   2393 HA           12.3855      83.3822      -1.4789 H       163 LEU163     0.0922
   2394 CB           13.8872      83.9922      -0.0686 C.3     163 LEU163    -0.1102
   2395 HB2          14.6576      83.5096       0.5273 H       163 LEU163     0.0457
   2396 HB3          14.3577      84.8234      -0.5952 H       163 LEU163     0.0457
   2397 CG           12.7717      84.5407       0.8336 C.3     163 LEU163     0.3531
   2398 HG           12.1520      83.7310       1.2154 H       163 LEU163    -0.0361
   2399 CD1          13.3730      85.2722       2.0182 C.3     163 LEU163    -0.4121
   2400 HD11         13.9356      86.1396       1.6768 H       163 LEU163     0.1000
   2401 HD12         12.5616      85.5830       2.6767 H       163 LEU163     0.1000
   2402 HD13         14.0262      84.5909       2.5584 H       163 LEU163     0.1000
   2403 CD2          11.9072      85.5325       0.0491 C.3     163 LEU163    -0.4121
   2404 HD21         11.3175      85.0154      -0.7053 H       163 LEU163     0.1000
   2405 HD22         11.2014      86.0051       0.7344 H       163 LEU163     0.1000
   2406 HD23         12.5229      86.3040      -0.4093 H       163 LEU163     0.1000
   2407 C            14.2190      82.8044      -2.2920 C.2     163 LEU163     0.5973
   2408 O            15.0556      81.9011      -2.3482 O.2     163 LEU163    -0.5679
   2409 N            14.0894      83.7086      -3.2661 N.am    164 SER164    -0.4157
   2410 H            13.4152      84.4512      -3.1724 H       164 SER164     0.2719
   2411 CA           15.1329      83.8123      -4.2834 C.3     164 SER164    -0.0249
   2412 HA           15.3365      82.8140      -4.6766 H       164 SER164     0.0843
   2413 CB           14.7411      84.7031      -5.4660 C.3     164 SER164     0.2117
   2414 HB2          15.4676      84.5713      -6.2696 H       164 SER164     0.0352
   2415 HB3          13.7609      84.3954      -5.8343 H       164 SER164     0.0352
   2416 OG           14.7076      86.0602      -5.1055 O.3     164 SER164    -0.6546
   2417 HG           14.1296      86.5351      -5.7243 H       164 SER164     0.4275
   2418 C            16.3777      84.3264      -3.5809 C.2     164 SER164     0.5973
   2419 O            16.2891      85.1501      -2.6607 O.2     164 SER164    -0.5679
   2420 N            17.5625      83.8708      -3.9799 N.am    165 ASN165    -0.4157
   2421 H            17.6513      83.1834      -4.7153 H       165 ASN165     0.2719
   2422 CA           18.7415      84.4546      -3.3485 C.3     165 ASN165     0.0143
   2423 HA           18.5926      84.4621      -2.2673 H       165 ASN165     0.1048
   2424 CB           19.9856      83.6256      -3.6435 C.3     165 ASN165    -0.2041
   2425 HB2          19.9247      83.1499      -4.6221 H       165 ASN165     0.0797
   2426 HB3          20.8687      84.2647      -3.6174 H       165 ASN165     0.0797
   2427 CG           20.1711      82.5666      -2.5773 C.2     165 ASN165     0.7130
   2428 OD1          21.2481      82.0629      -2.3854 O.2     165 ASN165    -0.5931
   2429 ND2          19.1701      82.2048      -1.7979 N.am    165 ASN165    -0.9191
   2430 HD21         19.4781      81.6907      -0.9882 H       165 ASN165     0.4196
   2431 HD22         18.2563      82.6121      -1.8862 H       165 ASN165     0.4196
   2432 C            18.8559      85.9415      -3.6322 C.2     165 ASN165     0.5973
   2433 O            19.3612      86.6784      -2.7975 O.2     165 ASN165    -0.5679
   2434 N            18.2428      86.4032      -4.7145 N.am    166 THR166    -0.4157
   2435 H            17.8910      85.7364      -5.3863 H       166 THR166     0.2719
   2436 CA           18.0735      87.8130      -5.0456 C.3     166 THR166    -0.0389
   2437 HA           19.0255      88.3144      -5.0500 H       166 THR166     0.1007
   2438 CB           17.5285      87.9540      -6.4578 C.3     166 THR166     0.3654
   2439 HB           16.4591      87.7433      -6.4842 H       166 THR166     0.0043
   2440 CG2          17.7958      89.3701      -6.9555 C.3     166 THR166    -0.2438
   2441 HG21         18.8662      89.5780      -6.9595 H       166 THR166     0.0642
   2442 HG22         17.4135      89.4739      -7.9717 H       166 THR166     0.0642
   2443 HG23         17.2877      90.0986      -6.3237 H       166 THR166     0.0642
   2444 OG1          18.2006      87.0278      -7.2783 O.3     166 THR166    -0.6761
   2445 HG1          17.9901      87.2184      -8.1978 H       166 THR166     0.4102
   2446 C            17.2037      88.5725      -4.0631 C.2     166 THR166     0.5973
   2447 O            17.6512      89.5300      -3.4515 O.2     166 THR166    -0.5679
   2448 N            15.9579      88.1711      -3.8763 N.am    167 ASN167    -0.4157
   2449 H            15.6359      87.3333      -4.3377 H       167 ASN167     0.2719
   2450 CA           15.0889      88.8103      -2.9100 C.3     167 ASN167     0.0143
   2451 HA           14.9902      89.8544      -3.1647 H       167 ASN167     0.1048
   2452 CB           13.6906      88.2042      -2.9184 C.3     167 ASN167    -0.2041
   2453 HB2          13.7368      87.1158      -2.9008 H       167 ASN167     0.0797
   2454 HB3          13.1703      88.5252      -2.0149 H       167 ASN167     0.0797
   2455 CG           12.9011      88.6663      -4.1235 C.2     167 ASN167     0.7130
   2456 OD1          13.3488      88.6218      -5.2584 O.2     167 ASN167    -0.5931
   2457 ND2          11.7197      89.1957      -3.9013 N.am    167 ASN167    -0.9191
   2458 HD21         11.1108      89.2508      -4.7017 H       167 ASN167     0.4196
   2459 HD22         11.3261      89.1486      -2.9740 H       167 ASN167     0.4196
   2460 C            15.7209      88.7416      -1.5373 C.2     167 ASN167     0.5973
   2461 O            15.7416      89.7522      -0.8547 O.2     167 ASN167    -0.5679
   2462 N            16.3223      87.6094      -1.1728 N.am    168 CYX168    -0.4157
   2463 H            16.2921      86.7915      -1.7716 H       168 CYX168     0.2719
   2464 CA           17.0588      87.5671       0.0760 C.3     168 CYX168     0.0429
   2465 HA           16.3519      87.7567       0.8854 H       168 CYX168     0.0766
   2466 CB           17.6769      86.2038       0.3197 C.3     168 CYX168    -0.0790
   2467 HB2          16.9070      85.4340       0.2628 H       168 CYX168     0.0910
   2468 HB3          18.4683      85.9987      -0.4014 H       168 CYX168     0.0910
   2469 SG           18.3565      86.2643       1.9880 S.3     168 CYX168    -0.1081
   2470 C            18.1397      88.6551       0.1522 C.2     168 CYX168     0.5973
   2471 O            18.2558      89.3352       1.1745 O.2     168 CYX168    -0.5679
   2472 N            18.8760      88.8871      -0.9444 N.am    169 LYS169    -0.3479
   2473 H            18.7586      88.2836      -1.7498 H       169 LYS169     0.2747
   2474 CA           19.8303      89.9963      -1.0266 C.3     169 LYS169    -0.2400
   2475 HA           20.5904      89.8575      -0.2538 H       169 LYS169     0.1426
   2476 CB           20.5400      90.0899      -2.3865 C.3     169 LYS169    -0.0094
   2477 HB2          19.8308      90.1975      -3.1946 H       169 LYS169     0.0362
   2478 HB3          21.1262      91.0110      -2.3921 H       169 LYS169     0.0362
   2479 CG           21.5167      88.9428      -2.6790 C.3     169 LYS169     0.0187
   2480 HG2          22.5155      89.2718      -2.3974 H       169 LYS169     0.0103
   2481 HG3          21.2834      88.0655      -2.0790 H       169 LYS169     0.0103
   2482 CD           21.5377      88.5654      -4.1668 C.3     169 LYS169    -0.0479
   2483 HD2          20.7589      87.8501      -4.3518 H       169 LYS169     0.0621
   2484 HD3          21.3791      89.4510      -4.7852 H       169 LYS169     0.0621
   2485 CE           22.8189      87.8436      -4.5701 C.3     169 LYS169    -0.0143
   2486 HE2          23.4562      87.7313      -3.6863 H       169 LYS169     0.1135
   2487 HE3          22.5581      86.8343      -4.9067 H       169 LYS169     0.1135
   2488 NZ           23.5391      88.5660      -5.6471 N.4     169 LYS169    -0.3854
   2489 HZ1          23.7976      89.4944      -5.3443 H       169 LYS169     0.3400
   2490 HZ2          24.3769      88.0596      -5.9113 H       169 LYS169     0.3400
   2491 HZ3          22.9604      88.6376      -6.4748 H       169 LYS169     0.3400
   2492 C            19.1573      91.3246      -0.7177 C.2     169 LYS169     0.7341
   2493 O            19.7336      92.0845       0.0369 O.2     169 LYS169    -0.5894
   2494 N            17.9368      91.6030      -1.1937 N.am    170 LYS170    -0.3479
   2495 H            17.4759      90.8999      -1.7558 H       170 LYS170     0.2747
   2496 CA           17.2058      92.8347      -0.8104 C.3     170 LYS170    -0.2400
   2497 HA           17.7394      93.7008      -1.2056 H       170 LYS170     0.1426
   2498 CB           15.7552      92.8765      -1.3207 C.3     170 LYS170    -0.0094
   2499 HB2          15.1614      92.1915      -0.7141 H       170 LYS170     0.0362
   2500 HB3          15.3613      93.8787      -1.1379 H       170 LYS170     0.0362
   2501 CG           15.5329      92.5402      -2.7967 C.3     170 LYS170     0.0187
   2502 HG2          16.0278      93.2918      -3.4132 H       170 LYS170     0.0103
   2503 HG3          15.9783      91.5810      -3.0285 H       170 LYS170     0.0103
   2504 CD           14.0220      92.5490      -3.1029 C.3     170 LYS170    -0.0479
   2505 HD2          13.4876      91.9755      -2.3429 H       170 LYS170     0.0621
   2506 HD3          13.6771      93.5845      -3.0617 H       170 LYS170     0.0621
   2507 CE           13.7144      91.9469      -4.4801 C.3     170 LYS170    -0.0143
   2508 HE2          14.4677      92.3136      -5.1841 H       170 LYS170     0.1135
   2509 HE3          13.8182      90.8632      -4.4318 H       170 LYS170     0.1135
   2510 NZ           12.3660      92.3206      -4.9752 N.4     170 LYS170    -0.3854
   2511 HZ1          12.2962      93.3266      -5.0790 H       170 LYS170     0.3400
   2512 HZ2          12.1856      91.8891      -5.8739 H       170 LYS170     0.3400
   2513 HZ3          11.6551      92.0181      -4.3220 H       170 LYS170     0.3400
   2514 C            17.1327      93.0460       0.7088 C.2     170 LYS170     0.7341
   2515 O            16.8362      94.1572       1.1197 O.2     170 LYS170    -0.5894
   2516 N            17.3693      92.0242       1.5339 N.am    171 TYR171    -0.4157
   2517 H            17.5730      91.1177       1.1439 H       171 TYR171     0.2719
   2518 CA           17.4838      92.2009       2.9800 C.3     171 TYR171    -0.0014
   2519 HA           17.0603      93.1687       3.2546 H       171 TYR171     0.0876
   2520 CB           16.6612      91.1553       3.7438 C.3     171 TYR171    -0.0152
   2521 HB2          17.1419      90.1830       3.6274 H       171 TYR171     0.0295
   2522 HB3          16.6973      91.4001       4.8064 H       171 TYR171     0.0295
   2523 CG           15.2067      91.0134       3.3238 C.ar    171 TYR171    -0.0011
   2524 CD1          14.1686      91.5984       4.0731 C.ar    171 TYR171    -0.1906
   2525 HD1          14.4003      92.2095       4.9339 H       171 TYR171     0.1699
   2526 CE1          12.8265      91.4019       3.6909 C.ar    171 TYR171    -0.2341
   2527 HE1          12.0325      91.8786       4.2440 H       171 TYR171     0.1656
   2528 CZ           12.5159      90.6001       2.5742 C.ar    171 TYR171     0.3226
   2529 OH           11.2251      90.3804       2.2147 O.3     171 TYR171    -0.5579
   2530 HH           10.6273      90.6834       2.9031 H       171 TYR171     0.3992
   2531 CE2          13.5537      90.0225       1.8208 C.ar    171 TYR171    -0.2341
   2532 HE2          13.3142      89.4229       0.9599 H       171 TYR171     0.1656
   2533 CD2          14.8905      90.2299       2.2005 C.ar    171 TYR171    -0.1906
   2534 HD2          15.6859      89.7739       1.6369 H       171 TYR171     0.1699
   2535 C            18.9387      92.2314       3.4631 C.2     171 TYR171     0.5973
   2536 O            19.2830      93.1167       4.2362 O.2     171 TYR171    -0.5679
   2537 N            19.8087      91.3052       3.0428 N.am    172 TRP172    -0.4157
   2538 H            19.4765      90.5853       2.4151 H       172 TRP172     0.2719
   2539 CA           21.1816      91.2150       3.5898 C.3     172 TRP172    -0.0275
   2540 HA           21.2837      91.8994       4.4328 H       172 TRP172     0.1123
   2541 CB           21.4220      89.8211       4.1191 C.3     172 TRP172    -0.0050
   2542 HB2          21.3879      89.1848       3.2595 H       172 TRP172     0.0339
   2543 HB3          22.4092      89.7645       4.5730 H       172 TRP172     0.0339
   2544 CG           20.4395      89.2976       5.0923 C.2     172 TRP172    -0.1415
   2545 CD1          19.4022      88.4837       4.8035 C.2     172 TRP172    -0.1638
   2546 HD1          19.1499      88.1334       3.8133 H       172 TRP172     0.2062
   2547 NE1          18.7673      88.1109       5.9658 N.pl3   172 TRP172    -0.3418
   2548 HE1          18.0292      87.4182       6.0144 H       172 TRP172     0.3412
   2549 CE2          19.3347      88.7271       7.0550 C.ar    172 TRP172     0.1380
   2550 CZ2          19.0594      88.6745       8.4239 C.ar    172 TRP172    -0.2601
   2551 HZ2          18.2874      88.0183       8.7910 H       172 TRP172     0.1572
   2552 CH2          19.7894      89.5099       9.2897 C.ar    172 TRP172    -0.1134
   2553 HH2          19.6008      89.4960      10.3491 H       172 TRP172     0.1417
   2554 CZ3          20.8029      90.3534       8.7852 C.ar    172 TRP172    -0.1972
   2555 HZ3          21.3552      90.9914       9.4614 H       172 TRP172     0.1447
   2556 CE3          21.1184      90.3441       7.4108 C.ar    172 TRP172    -0.2387
   2557 HE3          21.8996      90.9787       7.0235 H       172 TRP172     0.1700
   2558 CD2          20.3801      89.5373       6.5188 C.ar    172 TRP172     0.1243
   2559 C            22.2890      91.5893       2.6065 C.2     172 TRP172     0.5973
   2560 O            23.4588      91.2353       2.7925 O.2     172 TRP172    -0.5679
   2561 N            21.9161      92.2502       1.5231 N.am    173 GLY173    -0.4157
   2562 H            20.9277      92.4544       1.4140 H       173 GLY173     0.2719
   2563 CA           22.7864      92.5705       0.4144 C.3     173 GLY173    -0.0252
   2564 HA2          22.1865      92.8225      -0.4594 H       173 GLY173     0.0698
   2565 HA3          23.3943      93.4364       0.6780 H       173 GLY173     0.0698
   2566 C            23.6765      91.3882       0.0693 C.2     173 GLY173     0.5973
   2567 O            23.2239      90.2767      -0.2176 O.2     173 GLY173    -0.5679
   2568 N            24.9789      91.6367       0.1222 N.am    174 THR174    -0.4157
   2569 H            25.3032      92.5435       0.4258 H       174 THR174     0.2719
   2570 CA           25.9482      90.6391      -0.3058 C.3     174 THR174    -0.0389
   2571 HA           25.5178      90.1117      -1.1567 H       174 THR174     0.1007
   2572 CB           27.2614      91.2453      -0.7977 C.3     174 THR174     0.3654
   2573 HB           27.7779      90.5025      -1.4070 H       174 THR174     0.0043
   2574 CG2          27.0328      92.4900      -1.6495 C.3     174 THR174    -0.2438
   2575 HG21         26.6839      93.3220      -1.0360 H       174 THR174     0.0642
   2576 HG22         27.9701      92.7806      -2.1252 H       174 THR174     0.0642
   2577 HG23         26.3002      92.2809      -2.4292 H       174 THR174     0.0642
   2578 OG1          28.0916      91.5769       0.2862 O.3     174 THR174    -0.6761
   2579 HG1          28.7899      92.1584      -0.0334 H       174 THR174     0.4102
   2580 C            26.2667      89.5800       0.7210 C.2     174 THR174     0.5973
   2581 O            26.8301      88.5844       0.2762 O.2     174 THR174    -0.5679
   2582 N            25.9355      89.7132       2.0199 N.am    175 LYS175    -0.3479
   2583 H            25.3774      90.5130       2.3071 H       175 LYS175     0.2747
   2584 CA           26.2232      88.6365       2.9972 C.3     175 LYS175    -0.2400
   2585 HA           27.2936      88.5979       3.1981 H       175 LYS175     0.1426
   2586 CB           25.4667      88.8388       4.3217 C.3     175 LYS175    -0.0094
   2587 HB2          24.3994      88.7002       4.1459 H       175 LYS175     0.0362
   2588 HB3          25.7826      88.0440       5.0008 H       175 LYS175     0.0362
   2589 CG           25.6702      90.2033       5.0024 C.3     175 LYS175     0.0187
   2590 HG2          26.4465      90.7724       4.4889 H       175 LYS175     0.0103
   2591 HG3          24.7373      90.7633       4.9479 H       175 LYS175     0.0103
   2592 CD           26.0680      90.0568       6.4774 C.3     175 LYS175    -0.0479
   2593 HD2          25.3909      89.3546       6.9701 H       175 LYS175     0.0621
   2594 HD3          27.0818      89.6550       6.5314 H       175 LYS175     0.0621
   2595 CE           25.9659      91.4152       7.1874 C.3     175 LYS175    -0.0143
   2596 HE2          25.7843      92.1862       6.4321 H       175 LYS175     0.1135
   2597 HE3          25.0955      91.3952       7.8515 H       175 LYS175     0.1135
   2598 NZ           27.1925      91.7520       7.9514 N.4     175 LYS175    -0.3854
   2599 HZ1          28.0033      91.7439       7.3456 H       175 LYS175     0.3400
   2600 HZ2          27.1071      92.6678       8.3746 H       175 LYS175     0.3400
   2601 HZ3          27.3400      91.0686       8.6845 H       175 LYS175     0.3400
   2602 C            25.8307      87.2715       2.4204 C.2     175 LYS175     0.7341
   2603 O            26.5332      86.2904       2.6061 O.2     175 LYS175    -0.5894
   2604 N            24.7505      87.2881       1.6408 N.am    176 ILE176    -0.4157
   2605 H            24.2977      88.1848       1.5513 H       176 ILE176     0.2719
   2606 CA           24.1250      86.1966       0.9108 C.3     176 ILE176    -0.0597
   2607 HA           24.0004      85.3645       1.6036 H       176 ILE176     0.0869
   2608 CB           22.7272      86.6439       0.4547 C.3     176 ILE176     0.1303
   2609 HB           22.8304      87.3182      -0.3965 H       176 ILE176     0.0187
   2610 CG2          21.9043      85.4258       0.0111 C.3     176 ILE176    -0.3204
   2611 HG21         21.9043      84.6439       0.7711 H       176 ILE176     0.0882
   2612 HG22         20.8783      85.7248      -0.2020 H       176 ILE176     0.0882
   2613 HG23         22.3305      85.0036      -0.9002 H       176 ILE176     0.0882
   2614 CG1          21.9715      87.4140       1.5469 C.3     176 ILE176    -0.0430
   2615 HG12         22.4788      88.3603       1.7203 H       176 ILE176     0.0236
   2616 HG13         20.9732      87.6524       1.1789 H       176 ILE176     0.0236
   2617 CD1          21.8340      86.6171       2.8590 C.3     176 ILE176    -0.0660
   2618 HD11         22.7916      86.5533       3.3743 H       176 ILE176     0.0186
   2619 HD12         21.1220      87.0781       3.5265 H       176 ILE176     0.0186
   2620 HD13         21.4696      85.6101       2.6744 H       176 ILE176     0.0186
   2621 C            24.9510      85.7153      -0.2824 C.2     176 ILE176     0.5973
   2622 O            25.1772      86.4304      -1.2721 O.2     176 ILE176    -0.5679
   2623 N            25.4406      84.4823      -0.1639 N.am    177 LYS177    -0.3479
   2624 H            25.2195      83.9723       0.6850 H       177 LYS177     0.2747
   2625 CA           26.2571      83.8002      -1.1736 C.3     177 LYS177    -0.2400
   2626 HA           26.4800      84.4963      -1.9805 H       177 LYS177     0.1426
   2627 CB           27.5944      83.3273      -0.5687 C.3     177 LYS177    -0.0094
   2628 HB2          27.4060      82.3691      -0.0914 H       177 LYS177     0.0362
   2629 HB3          28.2873      83.1462      -1.3915 H       177 LYS177     0.0362
   2630 CG           28.3084      84.2156       0.4742 C.3     177 LYS177     0.0187
   2631 HG2          27.8472      84.0140       1.4409 H       177 LYS177     0.0103
   2632 HG3          29.3446      83.8838       0.5446 H       177 LYS177     0.0103
   2633 CD           28.3111      85.7415       0.2960 C.3     177 LYS177    -0.0479
   2634 HD2          27.3049      86.1138       0.2671 H       177 LYS177     0.0621
   2635 HD3          28.7564      86.1710       1.1953 H       177 LYS177     0.0621
   2636 CE           29.0910      86.2862      -0.8959 C.3     177 LYS177    -0.0143
   2637 HE2          30.0429      86.6901      -0.5401 H       177 LYS177     0.1135
   2638 HE3          29.3049      85.4610      -1.5818 H       177 LYS177     0.1135
   2639 NZ           28.3134      87.3306      -1.5997 N.4     177 LYS177    -0.3854
   2640 HZ1          28.0438      88.0495      -0.9295 H       177 LYS177     0.3400
   2641 HZ2          28.8162      87.7246      -2.3795 H       177 LYS177     0.3400
   2642 HZ3          27.4245      86.9426      -1.9027 H       177 LYS177     0.3400
   2643 C            25.4829      82.6409      -1.8248 C.2     177 LYS177     0.7341
   2644 O            24.4253      82.2427      -1.3501 O.2     177 LYS177    -0.5894
   2645 N            26.0514      82.0821      -2.8905 N.am    178 ASP178    -0.5163
   2646 H            26.8925      82.4917      -3.2540 H       178 ASP178     0.2936
   2647 CA           25.4907      80.9703      -3.6820 C.3     178 ASP178     0.0381
   2648 HA           24.5594      81.2845      -4.1579 H       178 ASP178     0.0880
   2649 CB           26.5050      80.5579      -4.7727 C.3     178 ASP178    -0.0303
   2650 HB2          27.5133      80.8324      -4.4550 H       178 ASP178    -0.0122
   2651 HB3          26.4994      79.4702      -4.8690 H       178 ASP178    -0.0122
   2652 CG           26.2546      81.1204      -6.1744 C.2     178 ASP178     0.7994
   2653 OD1          25.4502      82.0686      -6.3101 O.co2   178 ASP178    -0.8014
   2654 OD2          26.9319      80.6124      -7.0896 O.co2   178 ASP178    -0.8014
   2655 C            25.1715      79.7115      -2.8611 C.2     178 ASP178     0.5366
   2656 O            24.2782      78.9625      -3.2328 O.2     178 ASP178    -0.5819
   2657 N            25.8899      79.4635      -1.7592 N.am    179 ALA179    -0.4157
   2658 H            26.5882      80.1324      -1.4915 H       179 ALA179     0.2719
   2659 CA           25.6746      78.3025      -0.8858 C.3     179 ALA179     0.0337
   2660 HA           25.1124      77.5541      -1.4437 H       179 ALA179     0.0823
   2661 CB           27.0052      77.6595      -0.5035 C.3     179 ALA179    -0.1825
   2662 HB1          27.6635      78.3496       0.0001 H       179 ALA179     0.0603
   2663 HB2          26.8206      76.8097       0.1490 H       179 ALA179     0.0603
   2664 HB3          27.5046      77.2978      -1.4032 H       179 ALA179     0.0603
   2665 C            24.8354      78.6378       0.3379 C.2     179 ALA179     0.5973
   2666 O            24.8066      77.8995       1.3194 O.2     179 ALA179    -0.5679
   2667 N            24.1590      79.7663       0.2792 N.am    180 MET180    -0.4157
   2668 H            24.1863      80.3170      -0.5715 H       180 MET180     0.2719
   2669 CA           23.2142      80.1518       1.2889 C.3     180 MET180    -0.0237
   2670 HA           23.3177      79.5058       2.1570 H       180 MET180     0.0880
   2671 CB           23.4643      81.5818       1.7610 C.3     180 MET180     0.0342
   2672 HB2          22.9966      82.2924       1.0784 H       180 MET180     0.0241
   2673 HB3          23.0249      81.7011       2.7503 H       180 MET180     0.0241
   2674 CG           24.9578      81.8802       1.8235 C.3     180 MET180     0.0018
   2675 HG2          25.4646      80.9964       2.2134 H       180 MET180     0.0440
   2676 HG3          25.3501      82.0477       0.8307 H       180 MET180     0.0440
   2677 SD           25.3928      83.2637       2.8764 S.3     180 MET180    -0.2737
   2678 CE           26.1099      82.2884       4.2185 C.3     180 MET180    -0.0536
   2679 HE1          26.9173      81.6920       3.8220 H       180 MET180     0.0684
   2680 HE2          26.5026      82.9501       4.9911 H       180 MET180     0.0684
   2681 HE3          25.3557      81.6315       4.6541 H       180 MET180     0.0684
   2682 C            21.8297      79.9842       0.7129 C.2     180 MET180     0.5973
   2683 O            21.6054      79.9156      -0.4962 O.2     180 MET180    -0.5679
   2684 N            20.8629      79.9524       1.5952 N.am    181 ILE181    -0.4157
   2685 H            21.1089      79.8784       2.5796 H       181 ILE181     0.2719
   2686 CA           19.4684      80.0164       1.2419 C.3     181 ILE181    -0.0597
   2687 HA           19.3753      80.6145       0.3420 H       181 ILE181     0.0869
   2688 CB           18.8982      78.6234       0.9488 C.3     181 ILE181     0.1303
   2689 HB           19.5113      78.1547       0.1784 H       181 ILE181     0.0187
   2690 CG2          18.8915      77.7103       2.1794 C.3     181 ILE181    -0.3204
   2691 HG21         18.1222      78.0363       2.8791 H       181 ILE181     0.0882
   2692 HG22         18.6749      76.6825       1.8848 H       181 ILE181     0.0882
   2693 HG23         19.8724      77.7059       2.6528 H       181 ILE181     0.0882
   2694 CG1          17.4704      78.7931       0.4037 C.3     181 ILE181    -0.0430
   2695 HG12         16.8268      79.2509       1.1542 H       181 ILE181     0.0236
   2696 HG13         17.4862      79.4449      -0.4674 H       181 ILE181     0.0236
   2697 CD1          16.8226      77.4686       0.0152 C.3     181 ILE181    -0.0660
   2698 HD11         16.5126      76.9211       0.9058 H       181 ILE181     0.0186
   2699 HD12         15.9460      77.6779      -0.5919 H       181 ILE181     0.0186
   2700 HD13         17.5153      76.8590      -0.5644 H       181 ILE181     0.0186
   2701 C            18.7589      80.7371       2.3541 C.2     181 ILE181     0.5973
   2702 O            19.0982      80.5605       3.5171 O.2     181 ILE181    -0.5679
   2703 N            17.7919      81.5636       1.9765 N.am    182 CYX182    -0.4157
   2704 H            17.4993      81.6032       1.0145 H       182 CYX182     0.2719
   2705 CA           16.9884      82.2439       2.9597 C.3     182 CYX182     0.0429
   2706 HA           17.3660      81.9370       3.9150 H       182 CYX182     0.0766
   2707 CB           17.1087      83.7621       2.8605 C.3     182 CYX182    -0.0790
   2708 HB2          16.4243      84.1094       2.0880 H       182 CYX182     0.0910
   2709 HB3          16.8017      84.2055       3.8064 H       182 CYX182     0.0910
   2710 SG           18.7557      84.3628       2.4498 S.3     182 CYX182    -0.1081
   2711 C            15.5517      81.7831       2.9009 C.2     182 CYX182     0.5973
   2712 O            15.0454      81.4313       1.8335 O.2     182 CYX182    -0.5679
   2713 N            14.9094      81.8506       4.0561 N.am    183 ALA183    -0.4157
   2714 H            15.4287      82.1316       4.8817 H       183 ALA183     0.2719
   2715 CA           13.4956      81.5899       4.2259 C.3     183 ALA183     0.0337
   2716 HA           12.9958      81.9022       3.3143 H       183 ALA183     0.0823
   2717 CB           13.2791      80.0892       4.4602 C.3     183 ALA183    -0.1825
   2718 HB1          13.7077      79.7916       5.4168 H       183 ALA183     0.0603
   2719 HB2          12.2118      79.8738       4.4618 H       183 ALA183     0.0603
   2720 HB3          13.7499      79.5150       3.6626 H       183 ALA183     0.0603
   2721 C            12.9818      82.4382       5.3869 C.2     183 ALA183     0.5973
   2722 O            13.7159      82.6248       6.3583 O.2     183 ALA183    -0.5679
   2723 N            11.7710      82.9848       5.3082 N.am    184 GLY184    -0.4157
   2724 H            11.2028      82.8220       4.4812 H       184 GLY184     0.2719
   2725 CA           11.2391      83.8791       6.3429 C.3     184 GLY184    -0.0252
   2726 HA2          10.5366      83.3477       6.9808 H       184 GLY184     0.0698
   2727 HA3          12.0397      84.2494       6.9820 H       184 GLY184     0.0698
   2728 C            10.5214      85.0702       5.7320 C.2     184 GLY184     0.5973
   2729 O             9.9032      84.9337       4.6801 O.2     184 GLY184    -0.5679
   2730 N            10.6143      86.2370       6.3732 N.am    185 ALA185    -0.4157
   2731 H            11.1373      86.2707       7.2384 H       185 ALA185     0.2719
   2732 CA            9.9849      87.4947       5.9447 C.3     185 ALA185     0.0337
   2733 HA           10.2884      88.2548       6.6638 H       185 ALA185     0.0823
   2734 CB           10.5230      87.9276       4.5730 C.3     185 ALA185    -0.1825
   2735 HB1          10.5101      87.1276       3.8361 H       185 ALA185     0.0603
   2736 HB2           9.9120      88.7459       4.1920 H       185 ALA185     0.0603
   2737 HB3          11.5236      88.3276       4.6959 H       185 ALA185     0.0603
   2738 C             8.4510      87.5547       5.9357 C.2     185 ALA185     0.5973
   2739 O             7.9052      88.6531       5.9838 O.2     185 ALA185    -0.5679
   2740 N             7.7540      86.4272       5.8505 N.am    186 SER186    -0.4157
   2741 H             8.2714      85.5644       5.7280 H       186 SER186     0.2719
   2742 CA            6.2972      86.3158       5.7328 C.3     186 SER186    -0.0249
   2743 HA            5.9698      87.0256       4.9730 H       186 SER186     0.0843
   2744 CB            5.9738      84.9085       5.2159 C.3     186 SER186     0.2117
   2745 HB2           4.9061      84.6981       5.2900 H       186 SER186     0.0352
   2746 HB3           6.2602      84.8586       4.1644 H       186 SER186     0.0352
   2747 OG            6.7216      83.9364       5.9222 O.3     186 SER186    -0.6546
   2748 HG            6.2941      83.8141       6.7798 H       186 SER186     0.4275
   2749 C             5.5051      86.6750       6.9986 C.2     186 SER186     0.5973
   2750 O             4.3747      86.2271       7.1629 O.2     186 SER186    -0.5679
   2751 N             6.0545      87.4847       7.9034 N.am    187 GLY187    -0.4157
   2752 H             6.9440      87.9328       7.6970 H       187 GLY187     0.2719
   2753 CA            5.3097      87.9051       9.0866 C.3     187 GLY187    -0.0252
   2754 HA2           5.7499      88.8213       9.4728 H       187 GLY187     0.0698
   2755 HA3           4.2734      88.1177       8.8181 H       187 GLY187     0.0698
   2756 C             5.3173      86.8288      10.1628 C.2     187 GLY187     0.5973
   2757 O             4.3031      86.5330      10.7820 O.2     187 GLY187    -0.5679
   2758 N             6.4946      86.2575      10.3699 N.am    188 VAL188    -0.4157
   2759 H             7.2322      86.5201       9.7266 H       188 VAL188     0.2719
   2760 CA            6.8747      85.2835      11.3835 C.3     188 VAL188    -0.0875
   2761 HA            6.5032      85.6057      12.3478 H       188 VAL188     0.0969
   2762 CB            6.3446      83.8782      11.0523 C.3     188 VAL188     0.2985
   2763 HB            5.2966      83.9911      10.8839 H       188 VAL188    -0.0297
   2764 CG1           6.9239      83.3016       9.7579 C.3     188 VAL188    -0.3192
   2765 HG11          7.9838      83.0722       9.8733 H       188 VAL188     0.0791
   2766 HG12          6.3951      82.3817       9.5034 H       188 VAL188     0.0791
   2767 HG13          6.7918      84.0085       8.9407 H       188 VAL188     0.0791
   2768 CG2           6.5260      82.8413      12.1700 C.3     188 VAL188    -0.3192
   2769 HG21          6.1786      83.2130      13.1202 H       188 VAL188     0.0791
   2770 HG22          5.9651      81.9383      11.9244 H       188 VAL188     0.0791
   2771 HG23          7.5781      82.5753      12.2650 H       188 VAL188     0.0791
   2772 C             8.3851      85.2935      11.4087 C.2     188 VAL188     0.5973
   2773 O             9.0324      85.4613      10.3781 O.2     188 VAL188    -0.5679
   2774 N             8.9261      85.1883      12.6035 N.am    189 SER189    -0.4157
   2775 H             8.2846      85.0280      13.3525 H       189 SER189     0.2719
   2776 CA           10.3280      85.0761      12.9178 C.3     189 SER189    -0.0249
   2777 HA           10.8736      85.8867      12.4317 H       189 SER189     0.0843
   2778 CB           10.4963      85.1900      14.4338 C.3     189 SER189     0.2117
   2779 HB2           9.9017      86.0274      14.8029 H       189 SER189     0.0352
   2780 HB3          10.1698      84.2658      14.9123 H       189 SER189     0.0352
   2781 OG           11.8474      85.4357      14.7321 O.3     189 SER189    -0.6546
   2782 HG           11.9291      86.4076      14.6932 H       189 SER189     0.4275
   2783 C            10.8635      83.7443      12.4034 C.2     189 SER189     0.5973
   2784 O            10.1701      82.9386      11.7939 O.2     189 SER189    -0.5679
   2785 N            12.1251      83.4881      12.6705 N.am    190 SER190    -0.4157
   2786 H            12.6702      84.2371      13.0720 H       190 SER190     0.2719
   2787 CA           12.7806      82.2092      12.4011 C.3     190 SER190    -0.0249
   2788 HA           12.0393      81.4193      12.3016 H       190 SER190     0.0843
   2789 CB           13.5452      82.2886      11.0929 C.3     190 SER190     0.2117
   2790 HB2          13.8521      81.2870      10.7894 H       190 SER190     0.0352
   2791 HB3          12.9110      82.7202      10.3170 H       190 SER190     0.0352
   2792 OG           14.6920      83.0873      11.2983 O.3     190 SER190    -0.6546
   2793 HG           14.9855      83.4105      10.4421 H       190 SER190     0.4275
   2794 C            13.7238      81.8503      13.5334 C.2     190 SER190     0.5973
   2795 O            14.3938      80.8198      13.5144 O.2     190 SER190    -0.5679
   2796 N            13.7528      82.7095      14.5541 N.am    191 CYX191    -0.4157
   2797 H            13.1556      83.5237      14.5155 H       191 CYX191     0.2719
   2798 CA           14.5595      82.5390      15.7285 C.3     191 CYX191     0.0429
   2799 HA           15.5923      82.4097      15.4112 H       191 CYX191     0.0766
   2800 CB           14.4319      83.7968      16.5883 C.3     191 CYX191    -0.0790
   2801 HB2          13.3893      84.1184      16.6113 H       191 CYX191     0.0910
   2802 HB3          14.7164      83.5714      17.6152 H       191 CYX191     0.0910
   2803 SG           15.4589      85.1712      16.0460 S.3     191 CYX191    -0.1081
   2804 C            14.1746      81.3042      16.5273 C.2     191 CYX191     0.5973
   2805 O            14.7892      81.0775      17.5513 O.2     191 CYX191    -0.5679
   2806 N            13.1871      80.5175      16.1152 N.am    192 MET192    -0.4157
   2807 H            12.7155      80.7139      15.2442 H       192 MET192     0.2719
   2808 CA           12.9202      79.2474      16.7664 C.3     192 MET192    -0.0237
   2809 HA           13.1489      79.3388      17.8214 H       192 MET192     0.0880
   2810 CB           11.4417      78.8648      16.6759 C.3     192 MET192     0.0342
   2811 HB2          11.2836      78.0706      17.3965 H       192 MET192     0.0241
   2812 HB3          10.8184      79.7089      16.9646 H       192 MET192     0.0241
   2813 CG           10.9904      78.3538      15.3136 C.3     192 MET192     0.0018
   2814 HG2          11.5863      77.4822      15.0381 H       192 MET192     0.0440
   2815 HG3           9.9505      78.0299      15.3832 H       192 MET192     0.0440
   2816 SD           11.1290      79.5939      14.0081 S.3     192 MET192    -0.2737
   2817 CE            9.8216      80.7578      14.4771 C.3     192 MET192    -0.0536
   2818 HE1          10.2146      81.4800      15.1914 H       192 MET192     0.0684
   2819 HE2           9.4594      81.2798      13.5917 H       192 MET192     0.0684
   2820 HE3           8.9957      80.2236      14.9483 H       192 MET192     0.0684
   2821 C            13.8631      78.1534      16.3158 C.2     192 MET192     0.5973
   2822 O            14.0872      77.2414      17.0923 O.2     192 MET192    -0.5679
   2823 N            14.4732      78.2646      15.1389 N.am    193 GLY193    -0.4157
   2824 H            14.2753      79.0578      14.5425 H       193 GLY193     0.2719
   2825 CA           15.5294      77.3509      14.7340 C.3     193 GLY193    -0.0252
   2826 HA2          15.2409      76.3219      14.9545 H       193 GLY193     0.0698
   2827 HA3          15.7063      77.4384      13.6632 H       193 GLY193     0.0698
   2828 C            16.8153      77.6900      15.4739 C.2     193 GLY193     0.5973
   2829 O            17.2818      78.8239      15.4054 O.2     193 GLY193    -0.5679
   2830 N            17.4045      76.7330      16.1793 N.am    194 ASP194    -0.5163
   2831 H            16.9276      75.8370      16.2960 H       194 ASP194     0.2936
   2832 CA           18.7535      76.8251      16.7501 C.3     194 ASP194     0.0381
   2833 HA           18.8183      77.6890      17.4087 H       194 ASP194     0.0880
   2834 CB           19.1036      75.5628      17.5450 C.3     194 ASP194    -0.0303
   2835 HB2          19.3841      74.7755      16.8463 H       194 ASP194    -0.0122
   2836 HB3          19.9679      75.7682      18.1799 H       194 ASP194    -0.0122
   2837 CG           17.9598      75.0286      18.3829 C.2     194 ASP194     0.7994
   2838 OD1          18.0657      75.0888      19.6143 O.co2   194 ASP194    -0.8014
   2839 OD2          16.9520      74.5924      17.8025 O.co2   194 ASP194    -0.8014
   2840 C            19.7978      76.9209      15.6487 C.2     194 ASP194     0.5366
   2841 O            19.5218      76.5274      14.5295 O.2     194 ASP194    -0.5819
   2842 N            21.0337      77.3105      15.9351 N.am    195 SER195    -0.4157
   2843 H            21.2854      77.5786      16.8724 H       195 SER195     0.2719
   2844 CA           22.0931      77.2022      14.9226 C.3     195 SER195    -0.0249
   2845 HA           21.7915      77.7041      14.0137 H       195 SER195     0.0843
   2846 CB           23.3679      77.8553      15.4102 C.3     195 SER195     0.2117
   2847 HB2          23.7358      77.2960      16.2656 H       195 SER195     0.0352
   2848 HB3          24.1139      77.8262      14.6194 H       195 SER195     0.0352
   2849 OG           23.1179      79.1823      15.8308 O.3     195 SER195    -0.6546
   2850 HG           23.8350      79.4413      16.4194 H       195 SER195     0.4275
   2851 C            22.3778      75.7465      14.5871 C.2     195 SER195     0.5973
   2852 O            22.3889      74.9229      15.4865 O.2     195 SER195    -0.5679
   2853 N            22.5965      75.3976      13.3197 N.am    196 GLY196    -0.4157
   2854 H            22.6179      76.1119      12.5944 H       196 GLY196     0.2719
   2855 CA           22.7149      73.9896      12.9283 C.3     196 GLY196    -0.0252
   2856 HA2          23.1960      73.9082      11.9641 H       196 GLY196     0.0698
   2857 HA3          23.3541      73.4806      13.6474 H       196 GLY196     0.0698
   2858 C            21.3645      73.2676      12.8805 C.2     196 GLY196     0.5973
   2859 O            21.2885      72.1328      12.4033 O.2     196 GLY196    -0.5679
   2860 N            20.2992      73.9358      13.3419 N.am    197 GLY197    -0.4157
   2861 H            20.4319      74.8696      13.7091 H       197 GLY197     0.2719
   2862 CA           18.9317      73.4529      13.2668 C.3     197 GLY197    -0.0252
   2863 HA2          18.8768      72.4923      13.7774 H       197 GLY197     0.0698
   2864 HA3          18.2641      74.1521      13.7706 H       197 GLY197     0.0698
   2865 C            18.4739      73.2880      11.8135 C.2     197 GLY197     0.5973
   2866 O            19.0975      73.8390      10.8960 O.2     197 GLY197    -0.5679
   2867 N            17.3990      72.5234      11.5668 N.am    198 PRO198    -0.2548
   2868 CD           16.5995      71.8043      12.5532 C.3     198 PRO198     0.0192
   2869 HD2          15.9945      72.4929      13.1449 H       198 PRO198     0.0391
   2870 HD3          17.2453      71.2159      13.2064 H       198 PRO198     0.0391
   2871 CG           15.7028      70.8509      11.7654 C.3     198 PRO198     0.0189
   2872 HG2          14.6902      71.2566      11.7333 H       198 PRO198     0.0213
   2873 HG3          15.6966      69.8530      12.2057 H       198 PRO198     0.0213
   2874 CB           16.2937      70.8385      10.3552 C.3     198 PRO198    -0.0070
   2875 HB2          15.5157      70.6893       9.6132 H       198 PRO198     0.0253
   2876 HB3          17.0428      70.0612      10.2710 H       198 PRO198     0.0253
   2877 CA           16.9615      72.2013      10.2166 C.3     198 PRO198    -0.0266
   2878 HA           17.8216      72.1164       9.5522 H       198 PRO198     0.0641
   2879 C            15.9722      73.2132       9.6269 C.2     198 PRO198     0.5896
   2880 O            15.1353      73.7807      10.3245 O.2     198 PRO198    -0.5748
   2881 N            16.0134      73.3465       8.3049 N.am    199 LEU199    -0.4157
   2882 H            16.8167      72.9666       7.8156 H       199 LEU199     0.2719
   2883 CA           14.9665      73.9223       7.4768 C.3     199 LEU199    -0.0518
   2884 HA           14.0939      74.1650       8.0778 H       199 LEU199     0.0922
   2885 CB           15.4646      75.2005       6.7928 C.3     199 LEU199    -0.1102
   2886 HB2          15.5680      75.9890       7.5363 H       199 LEU199     0.0457
   2887 HB3          16.4559      75.0024       6.3905 H       199 LEU199     0.0457
   2888 CG           14.5448      75.6583       5.6375 C.3     199 LEU199     0.3531
   2889 HG           13.9288      74.8519       5.2472 H       199 LEU199    -0.0361
   2890 CD1          13.5944      76.7463       6.1175 C.3     199 LEU199    -0.4121
   2891 HD11         14.1650      77.5920       6.4965 H       199 LEU199     0.1000
   2892 HD12         12.9582      77.0694       5.2949 H       199 LEU199     0.1000
   2893 HD13         12.9666      76.3469       6.9155 H       199 LEU199     0.1000
   2894 CD2          15.3849      76.1723       4.4695 C.3     199 LEU199    -0.4121
   2895 HD21         15.9853      75.3580       4.0673 H       199 LEU199     0.1000
   2896 HD22         14.7264      76.5417       3.6869 H       199 LEU199     0.1000
   2897 HD23         16.0348      76.9805       4.8069 H       199 LEU199     0.1000
   2898 C            14.6225      72.8424       6.4690 C.2     199 LEU199     0.5973
   2899 O            15.3794      72.6267       5.5176 O.2     199 LEU199    -0.5679
   2900 N            13.5253      72.1363       6.6991 N.am    200 VAL200    -0.4157
   2901 H            12.9110      72.4266       7.4591 H       200 VAL200     0.2719
   2902 CA           13.1343      71.0052       5.8581 C.3     200 VAL200    -0.0875
   2903 HA           13.9652      70.7398       5.2096 H       200 VAL200     0.0969
   2904 CB           12.7756      69.7469       6.6622 C.3     200 VAL200     0.2985
   2905 HB           12.4207      68.9826       5.9732 H       200 VAL200    -0.0297
   2906 CG1          13.9988      69.1580       7.3554 C.3     200 VAL200    -0.3192
   2907 HG11         14.5559      69.9383       7.8612 H       200 VAL200     0.0791
   2908 HG12         13.6949      68.4003       8.0778 H       200 VAL200     0.0791
   2909 HG13         14.6242      68.6775       6.6146 H       200 VAL200     0.0791
   2910 CG2          11.6823      69.9951       7.7060 C.3     200 VAL200    -0.3192
   2911 HG21         10.8277      70.5054       7.2683 H       200 VAL200     0.0791
   2912 HG22         11.3455      69.0439       8.1179 H       200 VAL200     0.0791
   2913 HG23         12.0684      70.6138       8.5179 H       200 VAL200     0.0791
   2914 C            11.9798      71.3789       4.9673 C.2     200 VAL200     0.5973
   2915 O            11.1526      72.2205       5.3087 O.2     200 VAL200    -0.5679
   2916 N            11.8849      70.6878       3.8455 N.am    201 CYX201    -0.4157
   2917 H            12.5947      69.9911       3.6356 H       201 CYX201     0.2719
   2918 CA           10.7533      70.8125       2.9491 C.3     201 CYX201     0.0429
   2919 HA            9.9713      71.4066       3.4130 H       201 CYX201     0.0766
   2920 CB           11.1389      71.5864       1.6961 C.3     201 CYX201    -0.0790
   2921 HB2          11.8190      70.9609       1.1157 H       201 CYX201     0.0910
   2922 HB3          10.2522      71.7658       1.0863 H       201 CYX201     0.0910
   2923 SG           11.9778      73.1727       2.0068 S.3     201 CYX201    -0.1081
   2924 C            10.1870      69.4354       2.6431 C.2     201 CYX201     0.5973
   2925 O            10.9180      68.4543       2.5169 O.2     201 CYX201    -0.5679
   2926 N             8.8626      69.3656       2.5292 N.am    202 LYS202    -0.3479
   2927 H             8.3245      70.2027       2.6949 H       202 LYS202     0.2747
   2928 CA            8.1964      68.1960       1.9683 C.3     202 LYS202    -0.2400
   2929 HA            8.6835      67.3172       2.3656 H       202 LYS202     0.1426
   2930 CB            6.7167      68.1838       2.3721 C.3     202 LYS202    -0.0094
   2931 HB2           6.3980      69.1993       2.6177 H       202 LYS202     0.0362
   2932 HB3           6.0924      67.8557       1.5408 H       202 LYS202     0.0362
   2933 CG            6.4958      67.2797       3.5975 C.3     202 LYS202     0.0187
   2934 HG2           7.4498      67.0094       4.0487 H       202 LYS202     0.0103
   2935 HG3           5.9489      67.8567       4.3423 H       202 LYS202     0.0103
   2936 CD            5.7193      65.9881       3.2951 C.3     202 LYS202    -0.0479
   2937 HD2           5.6746      65.7999       2.2222 H       202 LYS202     0.0621
   2938 HD3           6.2439      65.1530       3.7652 H       202 LYS202     0.0621
   2939 CE            4.3096      66.0845       3.8919 C.3     202 LYS202    -0.0143
   2940 HE2           4.4069      66.1479       4.9815 H       202 LYS202     0.1135
   2941 HE3           3.8421      67.0105       3.5441 H       202 LYS202     0.1135
   2942 NZ            3.4687      64.9199       3.5240 N.4     202 LYS202    -0.3854
   2943 HZ1           3.9427      64.0576       3.7784 H       202 LYS202     0.3400
   2944 HZ2           2.5895      64.9394       4.0271 H       202 LYS202     0.3400
   2945 HZ3           3.2758      64.8988       2.5341 H       202 LYS202     0.3400
   2946 C             8.4167      68.1646       0.4647 C.2     202 LYS202     0.7341
   2947 O             8.9288      69.1240      -0.0957 O.2     202 LYS202    -0.5894
   2948 N             8.0248      67.0598      -0.1593 N.am    203 LYS203    -0.3479
   2949 H             7.9432      66.2568       0.4492 H       203 LYS203     0.2747
   2950 CA            7.9182      66.8061      -1.6114 C.3     203 LYS203    -0.2400
   2951 HA            6.9334      67.0902      -1.9783 H       203 LYS203     0.1426
   2952 CB            9.0243      67.5201      -2.4369 C.3     203 LYS203    -0.0094
   2953 HB2           8.9261      68.5993      -2.3489 H       203 LYS203     0.0362
   2954 HB3           9.9970      67.2239      -2.0379 H       203 LYS203     0.0362
   2955 CG            8.9871      67.2629      -3.9548 C.3     203 LYS203     0.0187
   2956 HG2           8.7651      66.2124      -4.1306 H       203 LYS203     0.0103
   2957 HG3           8.1892      67.8480      -4.4144 H       203 LYS203     0.0103
   2958 CD           10.3307      67.5351      -4.6702 C.3     203 LYS203    -0.0479
   2959 HD2          11.1561      67.2854      -4.0000 H       203 LYS203     0.0621
   2960 HD3          10.3927      66.8546      -5.5217 H       203 LYS203     0.0621
   2961 CE           10.5196      68.9653      -5.2083 C.3     203 LYS203    -0.0143
   2962 HE2           9.7242      69.1847      -5.9268 H       203 LYS203     0.1135
   2963 HE3          10.4109      69.6634      -4.3723 H       203 LYS203     0.1135
   2964 NZ           11.8529      69.1738      -5.8467 N.4     203 LYS203    -0.3854
   2965 HZ1          11.9659      68.6151      -6.6819 H       203 LYS203     0.3400
   2966 HZ2          11.9714      70.1540      -6.1140 H       203 LYS203     0.3400
   2967 HZ3          12.6035      68.9472      -5.2073 H       203 LYS203     0.3400
   2968 C             8.1193      65.3069      -1.7383 C.2     203 LYS203     0.7341
   2969 O             8.9762      64.7623      -1.0484 O.2     203 LYS203    -0.5894
   2970 N             7.3374      64.6335      -2.5776 N.am    204 ASN204    -0.4157
   2971 H             6.7381      65.1268      -3.2198 H       204 ASN204     0.2719
   2972 CA            7.4371      63.1771      -2.6712 C.3     204 ASN204     0.0143
   2973 HA            6.6011      62.8065      -3.2669 H       204 ASN204     0.1048
   2974 CB            8.7428      62.7765      -3.3928 C.3     204 ASN204    -0.2041
   2975 HB2           9.5964      63.3605      -3.0532 H       204 ASN204     0.0797
   2976 HB3           8.9573      61.7316      -3.1685 H       204 ASN204     0.0797
   2977 CG            8.6365      62.8756      -4.8959 C.2     204 ASN204     0.7130
   2978 OD1           7.7596      63.5255      -5.4433 O.2     204 ASN204    -0.5931
   2979 ND2           9.5166      62.2085      -5.6032 N.am    204 ASN204    -0.9191
   2980 HD21          9.4067      62.2319      -6.6030 H       204 ASN204     0.4196
   2981 HD22         10.2237      61.6543      -5.1527 H       204 ASN204     0.4196
   2982 C             7.2717      62.5453      -1.2826 C.2     204 ASN204     0.5973
   2983 O             8.1043      61.7735      -0.8240 O.2     204 ASN204    -0.5679
   2984 N             6.2242      62.9814      -0.5717 N.am    205 GLY205    -0.4157
   2985 H             5.6028      63.6245      -1.0330 H       205 GLY205     0.2719
   2986 CA            5.8148      62.4518       0.7329 C.3     205 GLY205    -0.0252
   2987 HA2           4.8587      62.8918       1.0092 H       205 GLY205     0.0698
   2988 HA3           5.6644      61.3764       0.6236 H       205 GLY205     0.0698
   2989 C             6.7849      62.6444       1.9083 C.2     205 GLY205     0.5973
   2990 O             6.3698      62.3916       3.0389 O.2     205 GLY205    -0.5679
   2991 N             8.0085      63.1254       1.6675 N.am    206 ALA206    -0.4157
   2992 H             8.2837      63.2659       0.7018 H       206 ALA206     0.2719
   2993 CA            9.1074      63.1075       2.6257 C.3     206 ALA206     0.0337
   2994 HA            8.7837      62.6102       3.5408 H       206 ALA206     0.0823
   2995 CB           10.2529      62.2931       2.0268 C.3     206 ALA206    -0.1825
   2996 HB1          10.6193      62.7718       1.1164 H       206 ALA206     0.0603
   2997 HB2          11.0690      62.2229       2.7457 H       206 ALA206     0.0603
   2998 HB3           9.9082      61.2867       1.7856 H       206 ALA206     0.0603
   2999 C             9.6281      64.4925       2.9847 C.2     206 ALA206     0.5973
   3000 O             9.7452      65.3681       2.1314 O.2     206 ALA206    -0.5679
   3001 N            10.0050      64.6516       4.2464 N.am    207 TRP207    -0.4157
   3002 H             9.8896      63.8702       4.8824 H       207 TRP207     0.2719
   3003 CA           10.7655      65.7935       4.7191 C.3     207 TRP207    -0.0275
   3004 HA           10.3764      66.7074       4.2723 H       207 TRP207     0.1123
   3005 CB           10.6334      65.8653       6.2306 C.3     207 TRP207    -0.0050
   3006 HB2          10.7851      64.8780       6.6674 H       207 TRP207     0.0339
   3007 HB3          11.3937      66.5391       6.6297 H       207 TRP207     0.0339
   3008 CG            9.3108      66.4004       6.6094 C.2     207 TRP207    -0.1415
   3009 CD1           8.2976      65.7434       7.2100 C.2     207 TRP207    -0.1638
   3010 HD1           8.3288      64.7091       7.5280 H       207 TRP207     0.2062
   3011 NE1           7.2319      66.6025       7.3706 N.pl3   207 TRP207    -0.3418
   3012 HE1           6.3827      66.3477       7.8590 H       207 TRP207     0.3412
   3013 CE2           7.4964      67.8319       6.8148 C.ar    207 TRP207     0.1380
   3014 CZ2           6.7335      68.9897       6.6646 C.ar    207 TRP207    -0.2601
   3015 HZ2           5.7249      69.0388       7.0475 H       207 TRP207     0.1572
   3016 CH2           7.3001      70.0781       5.9942 C.ar    207 TRP207    -0.1134
   3017 HH2           6.7146      70.9739       5.8416 H       207 TRP207     0.1417
   3018 CZ3           8.6262      70.0245       5.5476 C.ar    207 TRP207    -0.1972
   3019 HZ3           9.0560      70.9128       5.1237 H       207 TRP207     0.1447
   3020 CE3           9.3820      68.8523       5.6877 C.ar    207 TRP207    -0.2387
   3021 HE3          10.3911      68.8034       5.3197 H       207 TRP207     0.1700
   3022 CD2           8.8278      67.7318       6.3271 C.ar    207 TRP207     0.1243
   3023 C            12.2280      65.6625       4.3490 C.2     207 TRP207     0.5973
   3024 O            12.9328      64.8281       4.9210 O.2     207 TRP207    -0.5679
   3025 N            12.6835      66.5033       3.4285 N.am    208 THR208    -0.4157
   3026 H            12.0288      67.1454       2.9941 H       208 THR208     0.2719
   3027 CA           14.0926      66.6266       3.0618 C.3     208 THR208    -0.0389
   3028 HA           14.6055      65.7807       3.4946 H       208 THR208     0.1007
   3029 CB           14.2955      66.5486       1.5396 C.3     208 THR208     0.3654
   3030 HB           13.3476      66.7214       1.0275 H       208 THR208     0.0043
   3031 CG2          15.3297      67.5196       0.9840 C.3     208 THR208    -0.2438
   3032 HG21         16.2935      67.3748       1.4716 H       208 THR208     0.0642
   3033 HG22         15.4469      67.3392      -0.0829 H       208 THR208     0.0642
   3034 HG23         14.9928      68.5457       1.1158 H       208 THR208     0.0642
   3035 OG1          14.7748      65.2642       1.2177 O.3     208 THR208    -0.6761
   3036 HG1          15.0644      65.2725       0.2989 H       208 THR208     0.4102
   3037 C            14.7113      67.8765       3.6725 C.2     208 THR208     0.5973
   3038 O            14.1032      68.9444       3.6262 O.2     208 THR208    -0.5679
   3039 N            15.9172      67.7425       4.2286 N.am    209 LEU209    -0.4157
   3040 H            16.3698      66.8411       4.1342 H       209 LEU209     0.2719
   3041 CA           16.7168      68.8424       4.7401 C.3     209 LEU209    -0.0518
   3042 HA           16.1150      69.4388       5.4195 H       209 LEU209     0.0922
   3043 CB           17.9801      68.3599       5.4610 C.3     209 LEU209    -0.1102
   3044 HB2          17.7473      67.6123       6.2117 H       209 LEU209     0.0457
   3045 HB3          18.6261      67.9169       4.7122 H       209 LEU209     0.0457
   3046 CG           18.7506      69.5140       6.1169 C.3     209 LEU209     0.3531
   3047 HG           18.8538      70.3359       5.4193 H       209 LEU209    -0.0361
   3048 CD1          18.0206      70.0449       7.3428 C.3     209 LEU209    -0.4121
   3049 HD11         17.8053      69.2332       8.0389 H       209 LEU209     0.1000
   3050 HD12         18.6504      70.7816       7.8406 H       209 LEU209     0.1000
   3051 HD13         17.0936      70.5360       7.0536 H       209 LEU209     0.1000
   3052 CD2          20.1392      69.0307       6.5386 C.3     209 LEU209    -0.4121
   3053 HD21         20.6994      68.7030       5.6638 H       209 LEU209     0.1000
   3054 HD22         20.6824      69.8442       7.0176 H       209 LEU209     0.1000
   3055 HD23         20.0500      68.2041       7.2430 H       209 LEU209     0.1000
   3056 C            17.1166      69.7133       3.5755 C.2     209 LEU209     0.5973
   3057 O            17.8361      69.2925       2.6763 O.2     209 LEU209    -0.5679
   3058 N            16.6701      70.9501       3.6157 N.am    210 VAL210    -0.4157
   3059 H            16.0716      71.2546       4.3752 H       210 VAL210     0.2719
   3060 CA           16.9719      71.8858       2.5465 C.3     210 VAL210    -0.0875
   3061 HA           17.3920      71.3632       1.6863 H       210 VAL210     0.0969
   3062 CB           15.6904      72.5592       2.0708 C.3     210 VAL210     0.2985
   3063 HB           15.1631      73.0365       2.8964 H       210 VAL210    -0.0297
   3064 CG1          16.0160      73.6129       1.0156 C.3     210 VAL210    -0.3192
   3065 HG11         16.6050      73.1721       0.2097 H       210 VAL210     0.0791
   3066 HG12         15.0896      74.0069       0.5976 H       210 VAL210     0.0791
   3067 HG13         16.5575      74.4487       1.4552 H       210 VAL210     0.0791
   3068 CG2          14.8019      71.4925       1.4300 C.3     210 VAL210    -0.3192
   3069 HG21         14.3007      70.9194       2.2019 H       210 VAL210     0.0791
   3070 HG22         14.0549      71.9542       0.7932 H       210 VAL210     0.0791
   3071 HG23         15.3987      70.8287       0.8047 H       210 VAL210     0.0791
   3072 C            18.0189      72.8848       2.9619 C.2     210 VAL210     0.5973
   3073 O            18.8201      73.3202       2.1348 O.2     210 VAL210    -0.5679
   3074 N            18.0100      73.2436       4.2402 N.am    211 GLY211    -0.4157
   3075 H            17.3078      72.8422       4.8543 H       211 GLY211     0.2719
   3076 CA           18.8264      74.3075       4.7604 C.3     211 GLY211    -0.0252
   3077 HA2          19.7074      74.3286       4.1788 H       211 GLY211     0.0698
   3078 HA3          18.3171      75.2634       4.6489 H       211 GLY211     0.0698
   3079 C            19.1833      74.1142       6.2100 C.2     211 GLY211     0.5973
   3080 O            18.4834      73.3973       6.9177 O.2     211 GLY211    -0.5679
   3081 N            20.2494      74.7674       6.6506 N.am    212 ILE212    -0.4157
   3082 H            20.8072      75.2951       5.9922 H       212 ILE212     0.2719
   3083 CA           20.7118      74.6965       8.0299 C.3     212 ILE212    -0.0597
   3084 HA           19.9980      74.1339       8.6308 H       212 ILE212     0.0869
   3085 CB           22.0657      74.0005       8.1097 C.3     212 ILE212     0.1303
   3086 HB           22.8586      74.6444       7.7348 H       212 ILE212     0.0187
   3087 CG2          22.3626      73.7191       9.5824 C.3     212 ILE212    -0.3204
   3088 HG21         21.6345      73.0139       9.9839 H       212 ILE212     0.0882
   3089 HG22         23.3681      73.3181       9.6996 H       212 ILE212     0.0882
   3090 HG23         22.3365      74.6444      10.1530 H       212 ILE212     0.0882
   3091 CG1          22.0297      72.7282       7.2631 C.3     212 ILE212    -0.0430
   3092 HG12         21.1149      72.1741       7.4784 H       212 ILE212     0.0236
   3093 HG13         22.0361      72.9685       6.2042 H       212 ILE212     0.0236
   3094 CD1          23.2002      71.8160       7.5602 C.3     212 ILE212    -0.0660
   3095 HD11         23.0685      71.3400       8.5318 H       212 ILE212     0.0186
   3096 HD12         23.2349      71.0497       6.7886 H       212 ILE212     0.0186
   3097 HD13         24.1359      72.3770       7.5362 H       212 ILE212     0.0186
   3098 C            20.8900      76.0598       8.6268 C.2     212 ILE212     0.5973
   3099 O            21.6870      76.8104       8.0918 O.2     212 ILE212    -0.5679
   3100 N            20.2168      76.3392       9.7388 N.am    213 VAL213    -0.4157
   3101 H            19.6614      75.5994      10.1612 H       213 VAL213     0.2719
   3102 CA           20.3036      77.6324      10.4085 C.3     213 VAL213    -0.0875
   3103 HA           19.7258      78.3767       9.8616 H       213 VAL213     0.0969
   3104 CB           19.7730      77.5312      11.8333 C.3     213 VAL213     0.2985
   3105 HB           20.3202      76.7298      12.3207 H       213 VAL213    -0.0297
   3106 CG1          20.0027      78.8623      12.5734 C.3     213 VAL213    -0.3192
   3107 HG11         19.5237      79.6684      12.0181 H       213 VAL213     0.0791
   3108 HG12         19.5505      78.8275      13.5624 H       213 VAL213     0.0791
   3109 HG13         21.0571      79.1069      12.6834 H       213 VAL213     0.0791
   3110 CG2          18.2738      77.2000      11.8464 C.3     213 VAL213    -0.3192
   3111 HG21         18.0676      76.2864      11.2919 H       213 VAL213     0.0791
   3112 HG22         17.9170      77.0608      12.8616 H       213 VAL213     0.0791
   3113 HG23         17.7195      78.0313      11.4179 H       213 VAL213     0.0791
   3114 C            21.7558      78.0735      10.4718 C.2     213 VAL213     0.5973
   3115 O            22.5449      77.4806      11.2105 O.2     213 VAL213    -0.5679
   3116 N            22.0597      79.1083       9.6920 N.am    214 SER214    -0.4157
   3117 H            21.3580      79.4362       9.0423 H       214 SER214     0.2719
   3118 CA           23.3173      79.8337       9.7156 C.3     214 SER214    -0.0249
   3119 HA           24.0902      79.2002      10.1387 H       214 SER214     0.0843
   3120 CB           23.7996      80.2135       8.3087 C.3     214 SER214     0.2117
   3121 HB2          22.9711      80.5626       7.6956 H       214 SER214     0.0352
   3122 HB3          24.5301      81.0147       8.3936 H       214 SER214     0.0352
   3123 OG           24.4493      79.1279       7.6780 O.3     214 SER214    -0.6546
   3124 HG           25.1254      78.7522       8.3030 H       214 SER214     0.4275
   3125 C            23.1393      81.0360      10.6374 C.2     214 SER214     0.5973
   3126 O            23.6827      81.0593      11.7380 O.2     214 SER214    -0.5679
   3127 N            22.3003      82.0075      10.2686 N.am    215 TRP215    -0.4157
   3128 H            21.8223      81.9357       9.3792 H       215 TRP215     0.2719
   3129 CA           22.0505      83.1843      11.1169 C.3     215 TRP215    -0.0275
   3130 HA           21.8218      82.8497      12.1295 H       215 TRP215     0.1123
   3131 CB           23.3277      84.0351      11.1567 C.3     215 TRP215    -0.0050
   3132 HB2          23.1366      84.9518      11.7143 H       215 TRP215     0.0339
   3133 HB3          24.1211      83.5069      11.6844 H       215 TRP215     0.0339
   3134 CG           23.8114      84.3852       9.7954 C.2     215 TRP215    -0.1415
   3135 CD1          24.6830      83.6998       9.0229 C.2     215 TRP215    -0.1638
   3136 HD1          25.2130      82.8097       9.3420 H       215 TRP215     0.2062
   3137 NE1          24.7799      84.2969       7.7803 N.pl3   215 TRP215    -0.3418
   3138 HE1          25.3903      83.9569       7.0488 H       215 TRP215     0.3412
   3139 CE2          23.9810      85.4127       7.7116 C.ar    215 TRP215     0.1380
   3140 CZ2          23.7419      86.3552       6.7109 C.ar    215 TRP215    -0.2601
   3141 HZ2          24.2160      86.2656       5.7467 H       215 TRP215     0.1572
   3142 CH2          22.8441      87.3860       6.9965 C.ar    215 TRP215    -0.1134
   3143 HH2          22.6102      88.1167       6.2422 H       215 TRP215     0.1417
   3144 CZ3          22.2259      87.4326       8.2542 C.ar    215 TRP215    -0.1972
   3145 HZ3          21.5299      88.1700       8.4678 H       215 TRP215     0.1447
   3146 CE3          22.4696      86.5172       9.2589 C.ar    215 TRP215    -0.2387
   3147 HE3          21.9968      86.6124      10.2214 H       215 TRP215     0.1700
   3148 CD2          23.3545      85.4761       8.9922 C.ar    215 TRP215     0.1243
   3149 C            20.8609      84.0049      10.6088 C.2     215 TRP215     0.5973
   3150 O            20.4238      83.8454       9.4737 O.2     215 TRP215    -0.5679
   3151 N            20.3027      84.8938      11.4337 N.am    216 GLY216    -0.4157
   3152 H            20.6672      85.0209      12.3670 H       216 GLY216     0.2719
   3153 CA           19.1618      85.7247      11.0356 C.3     216 GLY216    -0.0252
   3154 HA2          19.3930      86.2136      10.0885 H       216 GLY216     0.0698
   3155 HA3          18.2894      85.0897      10.8838 H       216 GLY216     0.0698
   3156 C            18.8066      86.7977      12.0604 C.2     216 GLY216     0.5973
   3157 O            19.3388      86.7650      13.1667 O.2     216 GLY216    -0.5679
   3158 N            17.9366      87.7352      11.6477 N.am    217 SER217    -0.4157
   3159 H            17.5240      87.5926      10.7371 H       217 SER217     0.2719
   3160 CA           17.5790      88.9913      12.3396 C.3     217 SER217    -0.0249
   3161 HA           18.0588      89.8071      11.8032 H       217 SER217     0.0843
   3162 CB           16.0838      89.2647      12.2661 C.3     217 SER217     0.2117
   3163 HB2          15.8395      89.4769      11.2450 H       217 SER217     0.0352
   3164 HB3          15.5329      88.3848      12.6030 H       217 SER217     0.0352
   3165 OG           15.7407      90.3687      13.0735 O.3     217 SER217    -0.6546
   3166 HG           15.8194      91.1865      12.5646 H       217 SER217     0.4275
   3167 C            18.0132      89.0921      13.7955 C.2     217 SER217     0.5973
   3168 O            17.5168      88.3685      14.6580 O.2     217 SER217    -0.5679
   3169 N            18.8830      90.0718      14.0460 N.am    218 SER218    -0.4157
   3170 H            19.1633      90.6774      13.2912 H       218 SER218     0.2719
   3171 CA           19.3807      90.4261      15.3765 C.3     218 SER218    -0.0249
   3172 HA           20.0114      89.6231      15.7601 H       218 SER218     0.0843
   3173 CB           20.2079      91.7130      15.2620 C.3     218 SER218     0.2117
   3174 HB2          20.3552      92.1393      16.2561 H       218 SER218     0.0352
   3175 HB3          21.1846      91.4691      14.8419 H       218 SER218     0.0352
   3176 OG           19.5707      92.6595      14.4136 O.3     218 SER218    -0.6546
   3177 HG           19.8888      93.5387      14.6458 H       218 SER218     0.4275
   3178 C            18.2447      90.6398      16.3707 C.2     218 SER218     0.5973
   3179 O            18.3994      90.3665      17.5564 O.2     218 SER218    -0.5679
   3180 N            17.1081      91.1113      15.8550 N.am    219 THR219    -0.4157
   3181 H            17.1053      91.3022      14.8638 H       219 THR219     0.2719
   3182 CA           15.8497      91.4022      16.5393 C.3     219 THR219    -0.0389
   3183 HA           16.0174      91.4501      17.6152 H       219 THR219     0.1007
   3184 CB           15.2976      92.7460      16.0490 C.3     219 THR219     0.3654
   3185 HB           14.3119      92.9269      16.4777 H       219 THR219     0.0043
   3186 CG2          16.1809      93.8983      16.4969 C.3     219 THR219    -0.2438
   3187 HG21         17.1663      93.8211      16.0375 H       219 THR219     0.0642
   3188 HG22         15.7232      94.8442      16.2084 H       219 THR219     0.0642
   3189 HG23         16.2879      93.8777      17.5820 H       219 THR219     0.0642
   3190 OG1          15.1915      92.7621      14.6344 O.3     219 THR219    -0.6761
   3191 HG1          14.7487      93.5836      14.4073 H       219 THR219     0.4102
   3192 C            14.7573      90.3767      16.2927 C.2     219 THR219     0.5973
   3193 O            13.5959      90.6743      16.5528 O.2     219 THR219    -0.5679
   3194 N            15.0520      89.2038      15.7353 N.am    220 CYX220    -0.4157
   3195 H            16.0219      88.9968      15.5207 H       220 CYX220     0.2719
   3196 CA           14.0352      88.2228      15.3629 C.3     220 CYX220     0.0429
   3197 HA           14.5107      87.5124      14.6881 H       220 CYX220     0.0766
   3198 CB           13.6015      87.4661      16.6244 C.3     220 CYX220    -0.0790
   3199 HB2          13.1983      88.1879      17.3375 H       220 CYX220     0.0910
   3200 HB3          12.8134      86.7552      16.4161 H       220 CYX220     0.0910
   3201 SG           14.9735      86.5936      17.4056 S.3     220 CYX220    -0.1081
   3202 C            12.8514      88.8202      14.5842 C.2     220 CYX220     0.5973
   3203 O            11.7372      88.2979      14.6815 O.2     220 CYX220    -0.5679
   3204 N            13.0686      89.8933      13.8222 N.am    221 SER221    -0.4157
   3205 H            14.0032      90.2827      13.7822 H       221 SER221     0.2719
   3206 CA           11.9922      90.5051      13.0700 C.3     221 SER221    -0.0249
   3207 HA           11.2417      90.8380      13.7877 H       221 SER221     0.0843
   3208 CB           12.4431      91.7271      12.2893 C.3     221 SER221     0.2117
   3209 HB2          12.6704      92.5433      12.9757 H       221 SER221     0.0352
   3210 HB3          13.3298      91.4759      11.7227 H       221 SER221     0.0352
   3211 OG           11.3773      92.0818      11.4361 O.3     221 SER221    -0.6546
   3212 HG           11.6431      92.7776      10.8190 H       221 SER221     0.4275
   3213 C            11.3380      89.4895      12.1397 C.2     221 SER221     0.5973
   3214 O            11.9852      88.6516      11.5106 O.2     221 SER221    -0.5679
   3215 N            10.0211      89.6235      12.0637 N.am    222 THR222    -0.4157
   3216 H             9.6105      90.3832      12.5863 H       222 THR222     0.2719
   3217 CA            9.1171      88.8965      11.1830 C.3     222 THR222    -0.0389
   3218 HA            9.3735      87.8399      11.1983 H       222 THR222     0.1007
   3219 CB            7.6871      89.0967      11.6880 C.3     222 THR222     0.3654
   3220 HB            7.0188      88.5288      11.0660 H       222 THR222     0.0043
   3221 CG2           7.5010      88.6407      13.1340 C.3     222 THR222    -0.2438
   3222 HG21          8.0302      89.3038      13.8191 H       222 THR222     0.0642
   3223 HG22          6.4400      88.6496      13.3818 H       222 THR222     0.0642
   3224 HG23          7.8808      87.6288      13.2575 H       222 THR222     0.0642
   3225 OG1           7.3064      90.4512      11.6064 O.3     222 THR222    -0.6761
   3226 HG1           6.3792      90.5078      11.8523 H       222 THR222     0.4102
   3227 C             9.1798      89.3701       9.7363 C.2     222 THR222     0.5973
   3228 O             8.5482      88.7749       8.8694 O.2     222 THR222    -0.5679
   3229 N             9.9012      90.4478       9.4536 N.am    223 SER223    -0.4157
   3230 H            10.2959      90.9875      10.2163 H       223 SER223     0.2719
   3231 CA           10.0739      90.9578       8.0930 C.3     223 SER223    -0.0249
   3232 HA            9.3585      90.4723       7.4277 H       223 SER223     0.0843
   3233 CB            9.7435      92.4508       8.0388 C.3     223 SER223     0.2117
   3234 HB2          10.2393      92.9134       7.1839 H       223 SER223     0.0352
   3235 HB3           8.6657      92.5473       7.8980 H       223 SER223     0.0352
   3236 OG           10.0893      93.1333       9.2297 O.3     223 SER223    -0.6546
   3237 HG            9.3599      93.7214       9.4532 H       223 SER223     0.4275
   3238 C            11.4409      90.6189       7.5200 C.2     223 SER223     0.5973
   3239 O            11.6420      90.7178       6.3160 O.2     223 SER223    -0.5679
   3240 N            12.3635      90.1622       8.3596 N.am    224 THR224    -0.4157
   3241 H            12.1017      90.0466       9.3291 H       224 THR224     0.2719
   3242 CA           13.7024      89.7339       7.9792 C.3     224 THR224    -0.0389
   3243 HA           14.0027      90.2620       7.0769 H       224 THR224     0.1007
   3244 CB           14.6695      90.1169       9.0988 C.3     224 THR224     0.3654
   3245 HB           14.5503      89.3567       9.8650 H       224 THR224     0.0043
   3246 CG2          16.1139      90.1945       8.6201 C.3     224 THR224    -0.2438
   3247 HG21         16.2160      90.9534       7.8433 H       224 THR224     0.0642
   3248 HG22         16.7780      90.4420       9.4469 H       224 THR224     0.0642
   3249 HG23         16.4027      89.2328       8.2004 H       224 THR224     0.0642
   3250 OG1          14.3962      91.3856       9.6608 O.3     224 THR224    -0.6761
   3251 HG1          14.4666      92.0399       8.9581 H       224 THR224     0.4102
   3252 C            13.7203      88.2058       7.7427 C.2     224 THR224     0.5973
   3253 O            13.0824      87.4585       8.4850 O.2     224 THR224    -0.5679
   3254 N            14.4094      87.6935       6.7143 N.am    225 PRO225    -0.2548
   3255 CD           14.4259      88.3472       5.4216 C.3     225 PRO225     0.0192
   3256 HD2          15.4044      88.8019       5.2609 H       225 PRO225     0.0391
   3257 HD3          13.6415      89.0978       5.3244 H       225 PRO225     0.0391
   3258 CG           14.1935      87.2403       4.4026 C.3     225 PRO225     0.0189
   3259 HG2          14.6724      87.4773       3.4528 H       225 PRO225     0.0213
   3260 HG3          13.1333      87.0647       4.2691 H       225 PRO225     0.0213
   3261 CB           14.8085      86.0121       5.0549 C.3     225 PRO225    -0.0070
   3262 HB2          15.8783      85.9983       4.8405 H       225 PRO225     0.0253
   3263 HB3          14.3353      85.0872       4.7300 H       225 PRO225     0.0253
   3264 CA           14.5813      86.2492       6.5413 C.3     225 PRO225    -0.0266
   3265 HA           13.6473      85.7582       6.8124 H       225 PRO225     0.0641
   3266 C            15.7038      85.6236       7.3721 C.2     225 PRO225     0.5896
   3267 O            16.5893      86.2934       7.9030 O.2     225 PRO225    -0.5748
   3268 N            15.6641      84.3002       7.4666 N.am    226 GLY226    -0.4157
   3269 H            14.9055      83.8021       7.0161 H       226 GLY226     0.2719
   3270 CA           16.7050      83.4881       8.0707 C.3     226 GLY226    -0.0252
   3271 HA2          17.2635      84.0641       8.8095 H       226 GLY226     0.0698
   3272 HA3          16.2661      82.6194       8.5606 H       226 GLY226     0.0698
   3273 C            17.6470      82.9999       7.0072 C.2     226 GLY226     0.5973
   3274 O            17.2279      82.7870       5.8761 O.2     226 GLY226    -0.5679
   3275 N            18.8964      82.8097       7.3668 N.am    227 VAL227    -0.4157
   3276 H            19.2203      83.0479       8.2981 H       227 VAL227     0.2719
   3277 CA           19.8892      82.3732       6.4088 C.3     227 VAL227    -0.0875
   3278 HA           19.4251      82.2938       5.4276 H       227 VAL227     0.0969
   3279 CB           21.0160      83.3971       6.2629 C.3     227 VAL227     0.2985
   3280 HB           21.7340      83.2945       7.0770 H       227 VAL227    -0.0297
   3281 CG1          21.7189      83.1633       4.9216 C.3     227 VAL227    -0.3192
   3282 HG11         21.0132      83.2401       4.0954 H       227 VAL227     0.0791
   3283 HG12         22.5093      83.9024       4.7908 H       227 VAL227     0.0791
   3284 HG13         22.1839      82.1781       4.9191 H       227 VAL227     0.0791
   3285 CG2          20.4505      84.8276       6.2538 C.3     227 VAL227    -0.3192
   3286 HG21         20.1302      85.1234       7.2520 H       227 VAL227     0.0791
   3287 HG22         21.2193      85.5250       5.9321 H       227 VAL227     0.0791
   3288 HG23         19.6113      84.8999       5.5617 H       227 VAL227     0.0791
   3289 C            20.3343      80.9869       6.7876 C.2     227 VAL227     0.5973
   3290 O            20.4347      80.6487       7.9662 O.2     227 VAL227    -0.5679
   3291 N            20.5301      80.1637       5.7803 N.am    228 TYR228    -0.4157
   3292 H            20.3390      80.4793       4.8393 H       228 TYR228     0.2719
   3293 CA           20.7593      78.7602       5.9674 C.3     228 TYR228    -0.0014
   3294 HA           21.1149      78.6179       6.9764 H       228 TYR228     0.0876
   3295 CB           19.4682      77.9788       5.7425 C.3     228 TYR228    -0.0152
   3296 HB2          19.1656      78.1378       4.7211 H       228 TYR228     0.0295
   3297 HB3          19.6590      76.9283       5.8415 H       228 TYR228     0.0295
   3298 CG           18.3010      78.3596       6.6057 C.ar    228 TYR228    -0.0011
   3299 CD1          17.4322      79.3789       6.1875 C.ar    228 TYR228    -0.1906
   3300 HD1          17.6129      79.8978       5.2618 H       228 TYR228     0.1699
   3301 CE1          16.3427      79.7541       6.9896 C.ar    228 TYR228    -0.2341
   3302 HE1          15.6925      80.5561       6.6764 H       228 TYR228     0.1656
   3303 CZ           16.1372      79.1138       8.2279 C.ar    228 TYR228     0.3226
   3304 OH           15.0922      79.4716       9.0173 O.3     228 TYR228    -0.5579
   3305 HH           14.5168      80.0923       8.5697 H       228 TYR228     0.3992
   3306 CE2          16.9862      78.0692       8.6279 C.ar    228 TYR228    -0.2341
   3307 HE2          16.7630      77.5202       9.5263 H       228 TYR228     0.1656
   3308 CD2          18.0410      77.6730       7.7955 C.ar    228 TYR228    -0.1906
   3309 HD2          18.5890      76.7887       8.0291 H       228 TYR228     0.1699
   3310 C            21.7998      78.2502       5.0108 C.2     228 TYR228     0.5973
   3311 O            21.9108      78.7286       3.8813 O.2     228 TYR228    -0.5679
   3312 N            22.4782      77.1958       5.4267 N.am    229 ALA229    -0.4157
   3313 H            22.4517      76.9498       6.4132 H       229 ALA229     0.2719
   3314 CA           23.3285      76.4500       4.5355 C.3     229 ALA229     0.0337
   3315 HA           24.0995      77.1167       4.1439 H       229 ALA229     0.0823
   3316 CB           23.9971      75.3315       5.3304 C.3     229 ALA229    -0.1825
   3317 HB1          23.2747      74.5651       5.5710 H       229 ALA229     0.0603
   3318 HB2          24.7852      74.8812       4.7269 H       229 ALA229     0.0603
   3319 HB3          24.4483      75.7314       6.2417 H       229 ALA229     0.0603
   3320 C            22.4771      75.9184       3.3824 C.2     229 ALA229     0.5973
   3321 O            21.5605      75.1488       3.6118 O.2     229 ALA229    -0.5679
   3322 N            22.7335      76.3117       2.1421 N.am    230 ARG230    -0.3479
   3323 H            23.5090      76.9465       1.9842 H       230 ARG230     0.2747
   3324 CA           22.0326      75.7471       0.9899 C.3     230 ARG230    -0.2637
   3325 HA           20.9593      75.7672       1.1848 H       230 ARG230     0.1560
   3326 CB           22.3249      76.5728      -0.2603 C.3     230 ARG230    -0.0007
   3327 HB2          22.0884      77.5998      -0.0453 H       230 ARG230     0.0327
   3328 HB3          23.3754      76.4917      -0.5329 H       230 ARG230     0.0327
   3329 CG           21.4592      76.1026      -1.4286 C.3     230 ARG230     0.0390
   3330 HG2          21.7882      75.1063      -1.7254 H       230 ARG230     0.0285
   3331 HG3          20.4161      76.0355      -1.1174 H       230 ARG230     0.0285
   3332 CD           21.5893      77.0190      -2.6491 C.3     230 ARG230     0.0486
   3333 HD2          22.6282      77.3283      -2.7490 H       230 ARG230     0.0687
   3334 HD3          21.3389      76.4521      -3.5476 H       230 ARG230     0.0687
   3335 NE           20.7155      78.2022      -2.5599 N.pl3   230 ARG230    -0.5295
   3336 HE           21.1671      79.0604      -2.2497 H       230 ARG230     0.3456
   3337 CZ           19.4163      78.2133      -2.7908 C.cat   230 ARG230     0.8076
   3338 NH1          18.7471      79.3306      -2.7643 N.pl3   230 ARG230    -0.8627
   3339 HH11         19.2693      80.1752      -2.5920 H       230 ARG230     0.4478
   3340 HH12         17.7593      79.3369      -2.9374 H       230 ARG230     0.4478
   3341 NH2          18.7599      77.1128      -3.0545 N.pl3   230 ARG230    -0.8627
   3342 HH21         19.3070      76.2825      -3.1938 H       230 ARG230     0.4478
   3343 HH22         17.7910      77.1194      -3.3231 H       230 ARG230     0.4478
   3344 C            22.4650      74.2989       0.8271 C.2     230 ARG230     0.7341
   3345 O            23.4537      74.0167       0.1542 O.2     230 ARG230    -0.5894
   3346 N            21.7510      73.3716       1.4626 N.am    231 VAL231    -0.4157
   3347 H            20.9437      73.6621       2.0059 H       231 VAL231     0.2719
   3348 CA           22.2132      71.9806       1.5617 C.3     231 VAL231    -0.0875
   3349 HA           23.1872      71.9981       2.0436 H       231 VAL231     0.0969
   3350 CB           21.3067      71.0796       2.4076 C.3     231 VAL231     0.2985
   3351 HB           20.3212      70.9970       1.9493 H       231 VAL231    -0.0297
   3352 CG1          21.9265      69.6820       2.5609 C.3     231 VAL231    -0.3192
   3353 HG11         22.9555      69.7524       2.9164 H       231 VAL231     0.0791
   3354 HG12         21.3385      69.1012       3.2715 H       231 VAL231     0.0791
   3355 HG13         21.9039      69.1468       1.6133 H       231 VAL231     0.0791
   3356 CG2          21.1734      71.6420       3.8174 C.3     231 VAL231    -0.3192
   3357 HG21         20.7925      72.6496       3.7904 H       231 VAL231     0.0791
   3358 HG22         20.5052      71.0228       4.3961 H       231 VAL231     0.0791
   3359 HG23         22.1495      71.6529       4.3016 H       231 VAL231     0.0791
   3360 C            22.3994      71.3450       0.1998 C.2     231 VAL231     0.5973
   3361 O            23.3242      70.5667       0.0245 O.2     231 VAL231    -0.5679
   3362 N            21.5856      71.6984      -0.7884 N.am    232 THR232    -0.4157
   3363 H            20.8294      72.3488      -0.6180 H       232 THR232     0.2719
   3364 CA           21.7769      71.2291      -2.1639 C.3     232 THR232    -0.0389
   3365 HA           21.6131      70.1523      -2.2033 H       232 THR232     0.1007
   3366 CB           20.7890      71.9284      -3.1221 C.3     232 THR232     0.3654
   3367 HB           21.3190      72.3767      -3.9639 H       232 THR232     0.0043
   3368 CG2          19.7782      70.9449      -3.6566 C.3     232 THR232    -0.2438
   3369 HG21         19.4652      70.2574      -2.8803 H       232 THR232     0.0642
   3370 HG22         18.9074      71.4618      -4.0493 H       232 THR232     0.0642
   3371 HG23         20.2364      70.4263      -4.4816 H       232 THR232     0.0642
   3372 OG1          19.9986      72.9248      -2.5001 O.3     232 THR232    -0.6761
   3373 HG1          19.2090      72.9645      -3.0508 H       232 THR232     0.4102
   3374 C            23.2113      71.4736      -2.6283 C.2     232 THR232     0.5973
   3375 O            23.8720      70.5856      -3.1584 O.2     232 THR232    -0.5679
   3376 N            23.7436      72.6589      -2.3514 N.am    233 ALA233    -0.4157
   3377 H            23.2164      73.3236      -1.8051 H       233 ALA233     0.2719
   3378 CA           25.1154      72.9927      -2.7002 C.3     233 ALA233     0.0337
   3379 HA           25.3051      72.6890      -3.7319 H       233 ALA233     0.0823
   3380 CB           25.2560      74.5131      -2.6092 C.3     233 ALA233    -0.1825
   3381 HB1          25.0745      74.8614      -1.5946 H       233 ALA233     0.0603
   3382 HB2          26.2659      74.8001      -2.9049 H       233 ALA233     0.0603
   3383 HB3          24.5468      74.9951      -3.2837 H       233 ALA233     0.0603
   3384 C            26.1226      72.2564      -1.8113 C.2     233 ALA233     0.5973
   3385 O            27.2553      71.9767      -2.2023 O.2     233 ALA233    -0.5679
   3386 N            25.6975      71.9130      -0.6061 N.am    234 LEU234    -0.4157
   3387 H            24.7500      72.1467      -0.3375 H       234 LEU234     0.2719
   3388 CA           26.5580      71.2569       0.3413 C.3     234 LEU234    -0.0518
   3389 HA           27.5958      71.4522       0.0757 H       234 LEU234     0.0922
   3390 CB           26.3381      71.8641       1.7226 C.3     234 LEU234    -0.1102
   3391 HB2          25.3169      71.6815       2.0494 H       234 LEU234     0.0457
   3392 HB3          26.9960      71.3235       2.4000 H       234 LEU234     0.0457
   3393 CG           26.6499      73.3788       1.8063 C.3     234 LEU234     0.3531
   3394 HG           25.7181      73.9262       1.9520 H       234 LEU234    -0.0361
   3395 CD1          27.5380      73.6074       3.0028 C.3     234 LEU234    -0.4121
   3396 HD11         28.5351      73.2051       2.8309 H       234 LEU234     0.1000
   3397 HD12         27.5846      74.6669       3.2430 H       234 LEU234     0.1000
   3398 HD13         27.0232      73.1190       3.8038 H       234 LEU234     0.1000
   3399 CD2          27.4319      74.0309       0.6641 C.3     234 LEU234    -0.4121
   3400 HD21         26.7816      74.2170      -0.1823 H       234 LEU234     0.1000
   3401 HD22         27.8110      75.0025       0.9780 H       234 LEU234     0.1000
   3402 HD23         28.2879      73.4300       0.3651 H       234 LEU234     0.1000
   3403 C            26.4675      69.7409       0.3041 C.2     234 LEU234     0.5973
   3404 O            27.2447      69.1463       1.0231 O.2     234 LEU234    -0.5679
   3405 N            25.6122      69.0976      -0.5027 N.am    235 VAL235    -0.4157
   3406 H            24.9332      69.6602      -1.0055 H       235 VAL235     0.2719
   3407 CA           25.3594      67.6515      -0.3652 C.3     235 VAL235    -0.0875
   3408 HA           25.3455      67.4881       0.6916 H       235 VAL235     0.0969
   3409 CB           23.9248      67.2261      -0.6738 C.3     235 VAL235     0.2985
   3410 HB           23.2511      67.7904      -0.0286 H       235 VAL235    -0.0297
   3411 CG1          23.5251      67.4868      -2.1122 C.3     235 VAL235    -0.3192
   3412 HG11         24.2783      67.1259      -2.8101 H       235 VAL235     0.0791
   3413 HG12         22.5774      66.9923      -2.3163 H       235 VAL235     0.0791
   3414 HG13         23.3650      68.5433      -2.2374 H       235 VAL235     0.0791
   3415 CG2          23.7283      65.7396      -0.3514 C.3     235 VAL235    -0.3192
   3416 HG21         24.0921      65.5194       0.6517 H       235 VAL235     0.0791
   3417 HG22         22.6669      65.5016      -0.3785 H       235 VAL235     0.0791
   3418 HG23         24.2400      65.1083      -1.0780 H       235 VAL235     0.0791
   3419 C            26.4328      66.7042      -0.9217 C.2     235 VAL235     0.5973
   3420 O            26.7590      65.7314      -0.2419 O.2     235 VAL235    -0.5679
   3421 N            27.0486      66.9565      -2.0892 N.am    236 ASN236    -0.4157
   3422 H            26.7628      67.7566      -2.6395 H       236 ASN236     0.2719
   3423 CA           28.1387      66.0795      -2.5599 C.3     236 ASN236     0.0143
   3424 HA           27.7349      65.0839      -2.7498 H       236 ASN236     0.1048
   3425 CB           28.8254      66.6188      -3.8194 C.3     236 ASN236    -0.2041
   3426 HB2          29.1378      67.6528      -3.6674 H       236 ASN236     0.0797
   3427 HB3          29.7108      66.0200      -4.0327 H       236 ASN236     0.0797
   3428 CG           27.9373      66.5562      -5.0305 C.2     236 ASN236     0.7130
   3429 OD1          27.6968      67.5516      -5.6809 O.2     236 ASN236    -0.5931
   3430 ND2          27.4002      65.4013      -5.3514 N.am    236 ASN236    -0.9191
   3431 HD21         26.8146      65.4066      -6.1685 H       236 ASN236     0.4196
   3432 HD22         27.5518      64.5742      -4.8081 H       236 ASN236     0.4196
   3433 C            29.1973      65.9265      -1.4874 C.2     236 ASN236     0.5973
   3434 O            29.5599      64.8096      -1.1544 O.2     236 ASN236    -0.5679
   3435 N            29.6008      67.0425      -0.8887 N.am    237 TRP237    -0.4157
   3436 H            29.1936      67.9171      -1.1808 H       237 TRP237     0.2719
   3437 CA           30.4870      67.0345       0.2568 C.3     237 TRP237    -0.0275
   3438 HA           31.5140      66.8558      -0.0657 H       237 TRP237     0.1123
   3439 CB           30.3751      68.3851       0.9494 C.3     237 TRP237    -0.0050
   3440 HB2          30.6258      69.1832       0.2494 H       237 TRP237     0.0339
   3441 HB3          29.3791      68.5425       1.3097 H       237 TRP237     0.0339
   3442 CG           31.2490      68.4833       2.1292 C.2     237 TRP237    -0.1415
   3443 CD1          32.5847      68.5521       2.0248 C.2     237 TRP237    -0.1638
   3444 HD1          33.1376      68.5583       1.0935 H       237 TRP237     0.2062
   3445 NE1          33.1389      68.5385       3.2797 N.pl3   237 TRP237    -0.3418
   3446 HE1          34.1286      68.4267       3.4407 H       237 TRP237     0.3412
   3447 CE2          32.1752      68.4671       4.2576 C.ar    237 TRP237     0.1380
   3448 CZ2          32.2506      68.3899       5.6509 C.ar    237 TRP237    -0.2601
   3449 HZ2          33.2029      68.3591       6.1573 H       237 TRP237     0.1572
   3450 CH2          31.0536      68.2532       6.3631 C.ar    237 TRP237    -0.1134
   3451 HH2          31.0384      68.0684       7.4075 H       237 TRP237     0.1417
   3452 CZ3          29.8204      68.2600       5.7108 C.ar    237 TRP237    -0.1972
   3453 HZ3          28.9050      68.2222       6.2714 H       237 TRP237     0.1447
   3454 CE3          29.7587      68.3079       4.3158 C.ar    237 TRP237    -0.2387
   3455 HE3          28.8039      68.2959       3.8146 H       237 TRP237     0.1700
   3456 CD2          30.9381      68.4063       3.5526 C.ar    237 TRP237     0.1243
   3457 C            30.1072      65.9527       1.2548 C.2     237 TRP237     0.5973
   3458 O            30.8831      65.0428       1.5308 O.2     237 TRP237    -0.5679
   3459 N            28.8668      66.0426       1.7226 N.am    238 VAL238    -0.4157
   3460 H            28.2995      66.7987       1.3645 H       238 VAL238     0.2719
   3461 CA           28.2612      65.1487       2.6984 C.3     238 VAL238    -0.0875
   3462 HA           28.7867      65.2823       3.6382 H       238 VAL238     0.0969
   3463 CB           26.7462      65.3821       2.8863 C.3     238 VAL238     0.2985
   3464 HB           26.1788      64.8661       2.1140 H       238 VAL238    -0.0297
   3465 CG1          26.2368      64.8937       4.2299 C.3     238 VAL238    -0.3192
   3466 HG11         26.4479      65.6124       5.0167 H       238 VAL238     0.0791
   3467 HG12         25.1551      64.7740       4.1798 H       238 VAL238     0.0791
   3468 HG13         26.6759      63.9260       4.4763 H       238 VAL238     0.0791
   3469 CG2          26.3403      66.8315       2.8312 C.3     238 VAL238    -0.3192
   3470 HG21         26.7652      67.2188       1.9477 H       238 VAL238     0.0791
   3471 HG22         25.2535      66.9241       2.8150 H       238 VAL238     0.0791
   3472 HG23         26.7414      67.3890       3.6771 H       238 VAL238     0.0791
   3473 C            28.4465      63.7285       2.2432 C.2     238 VAL238     0.5973
   3474 O            29.1073      62.9682       2.9261 O.2     238 VAL238    -0.5679
   3475 N            27.9309      63.4086       1.0565 N.am    239 GLN239    -0.4157
   3476 H            27.4897      64.1548       0.5272 H       239 GLN239     0.2719
   3477 CA           27.9792      62.0861       0.4529 C.3     239 GLN239    -0.0031
   3478 HA           27.3718      61.4140       1.0601 H       239 GLN239     0.0850
   3479 CB           27.3841      62.1989      -0.9739 C.3     239 GLN239    -0.0036
   3480 HB2          26.7065      63.0544      -1.0001 H       239 GLN239     0.0171
   3481 HB3          28.1736      62.4116      -1.6955 H       239 GLN239     0.0171
   3482 CG           26.5868      60.9662      -1.4445 C.3     239 GLN239    -0.0645
   3483 HG2          27.1500      60.4554      -2.2256 H       239 GLN239     0.0352
   3484 HG3          26.4636      60.2668      -0.6176 H       239 GLN239     0.0352
   3485 CD           25.1917      61.3166      -1.9814 C.2     239 GLN239     0.6951
   3486 OE1          24.9308      61.2875      -3.1719 O.2     239 GLN239    -0.6086
   3487 NE2          24.2468      61.6735      -1.1347 N.am    239 GLN239    -0.9407
   3488 HE21         23.3546      61.9023      -1.5420 H       239 GLN239     0.4251
   3489 HE22         24.4124      61.6966      -0.1472 H       239 GLN239     0.4251
   3490 C            29.4186      61.5551       0.4532 C.2     239 GLN239     0.5973
   3491 O            29.6788      60.4663       0.9508 O.2     239 GLN239    -0.5679
   3492 N            30.3581      62.3629      -0.0354 N.am    240 GLN240    -0.4157
   3493 H            30.0691      63.2855      -0.3390 H       240 GLN240     0.2719
   3494 CA           31.7772      62.0296      -0.1524 C.3     240 GLN240    -0.0031
   3495 HA           31.8908      61.1378      -0.7707 H       240 GLN240     0.0850
   3496 CB           32.5079      63.2043      -0.8121 C.3     240 GLN240    -0.0036
   3497 HB2          32.3208      64.1318      -0.2755 H       240 GLN240     0.0171
   3498 HB3          33.5812      63.0070      -0.8002 H       240 GLN240     0.0171
   3499 CG           32.0508      63.3446      -2.2651 C.3     240 GLN240    -0.0645
   3500 HG2          32.3128      62.4190      -2.7785 H       240 GLN240     0.0352
   3501 HG3          30.9786      63.4376      -2.3651 H       240 GLN240     0.0352
   3502 CD           32.7319      64.4651      -3.0187 C.2     240 GLN240     0.6951
   3503 OE1          33.5948      65.1763      -2.5308 O.2     240 GLN240    -0.6086
   3504 NE2          32.3784      64.6337      -4.2737 N.am    240 GLN240    -0.9407
   3505 HE21         32.8782      65.3434      -4.7788 H       240 GLN240     0.4251
   3506 HE22         31.7419      63.9979      -4.7159 H       240 GLN240     0.4251
   3507 C            32.4174      61.7263       1.1931 C.2     240 GLN240     0.5973
   3508 O            33.1574      60.7564       1.3365 O.2     240 GLN240    -0.5679
   3509 N            32.0879      62.5497       2.1783 N.am    241 THR241    -0.4157
   3510 H            31.4458      63.3019       1.9556 H       241 THR241     0.2719
   3511 CA           32.5184      62.4041       3.5623 C.3     241 THR241    -0.0389
   3512 HA           33.6058      62.4048       3.6264 H       241 THR241     0.1007
   3513 CB           31.9385      63.5634       4.3833 C.3     241 THR241     0.3654
   3514 HB           30.8542      63.5229       4.3814 H       241 THR241     0.0043
   3515 CG2          32.3774      63.5194       5.8430 C.3     241 THR241    -0.2438
   3516 HG21         33.4576      63.3873       5.9001 H       241 THR241     0.0642
   3517 HG22         32.1087      64.4506       6.3383 H       241 THR241     0.0642
   3518 HG23         31.8859      62.6930       6.3560 H       241 THR241     0.0642
   3519 OG1          32.3125      64.7999       3.8227 O.3     241 THR241    -0.6761
   3520 HG1          31.8395      64.8905       2.9793 H       241 THR241     0.4102
   3521 C            31.9876      61.1031       4.1303 C.2     241 THR241     0.5973
   3522 O            32.7260      60.3293       4.7411 O.2     241 THR241    -0.5679
   3523 N            30.6886      60.8984       3.8999 N.am    242 LEU242    -0.4157
   3524 H            30.1832      61.5987       3.3707 H       242 LEU242     0.2719
   3525 CA           29.9355      59.7584       4.3708 C.3     242 LEU242    -0.0518
   3526 HA           30.0862      59.6693       5.4453 H       242 LEU242     0.0922
   3527 CB           28.4338      59.9324       4.0360 C.3     242 LEU242    -0.1102
   3528 HB2          28.2527      60.8859       3.5606 H       242 LEU242     0.0457
   3529 HB3          28.1430      59.1712       3.3111 H       242 LEU242     0.0457
   3530 CG           27.4957      59.8216       5.2454 C.3     242 LEU242     0.3531
   3531 HG           27.5120      58.8042       5.6366 H       242 LEU242    -0.0361
   3532 CD1          27.8465      60.7977       6.3592 C.3     242 LEU242    -0.4121
   3533 HD11         27.9000      61.8097       5.9590 H       242 LEU242     0.1000
   3534 HD12         27.0862      60.7593       7.1346 H       242 LEU242     0.1000
   3535 HD13         28.8090      60.5506       6.7925 H       242 LEU242     0.1000
   3536 CD2          26.0706      60.1837       4.8223 C.3     242 LEU242    -0.4121
   3537 HD21         25.7518      59.5135       4.0241 H       242 LEU242     0.1000
   3538 HD22         25.3956      60.0635       5.6701 H       242 LEU242     0.1000
   3539 HD23         26.0302      61.2133       4.4665 H       242 LEU242     0.1000
   3540 C            30.5089      58.4832       3.7797 C.2     242 LEU242     0.5973
   3541 O            30.5899      57.5056       4.5031 O.2     242 LEU242    -0.5679
   3542 N            30.9288      58.4912       2.5116 N.am    243 ALA243    -0.4157
   3543 H            30.7835      59.3243       1.9568 H       243 ALA243     0.2719
   3544 CA           31.5878      57.3417       1.9099 C.3     243 ALA243     0.0337
   3545 HA           30.9700      56.4565       2.0709 H       243 ALA243     0.0823
   3546 CB           31.7559      57.5565       0.4010 C.3     243 ALA243    -0.1825
   3547 HB1          32.3460      58.4515       0.2037 H       243 ALA243     0.0603
   3548 HB2          32.2558      56.6909      -0.0355 H       243 ALA243     0.0603
   3549 HB3          30.7749      57.6697      -0.0608 H       243 ALA243     0.0603
   3550 C            32.9362      57.0722       2.5671 C.2     243 ALA243     0.5973
   3551 O            33.1534      56.0065       3.1224 O.2     243 ALA243    -0.5679
   3552 N            33.8606      58.0273       2.4743 N.am    244 ALA244    -0.4157
   3553 H            33.6013      58.9157       2.0628 H       244 ALA244     0.2719
   3554 CA           35.2392      57.8400       2.9106 C.3     244 ALA244     0.0337
   3555 HA           35.5996      56.9101       2.4672 H       244 ALA244     0.0823
   3556 CB           36.0757      58.9884       2.3362 C.3     244 ALA244    -0.1825
   3557 HB1          35.7520      59.9346       2.7714 H       244 ALA244     0.0603
   3558 HB2          37.1287      58.8279       2.5691 H       244 ALA244     0.0603
   3559 HB3          35.9568      59.0292       1.2533 H       244 ALA244     0.0603
   3560 C            35.4080      57.6690       4.4371 C.2     244 ALA244     0.5973
   3561 O            36.5320      57.7375       4.9380 O.2     244 ALA244    -0.5679
   3562 N            34.3214      57.4763       5.1867 N.am    245 ASN245    -0.3821
   3563 H            33.4614      57.2369       4.7000 H       245 ASN245     0.2681
   3564 CA           34.3209      57.1224       6.6026 C.3     245 ASN245    -0.2080
   3565 HA           35.2426      56.5907       6.8330 H       245 ASN245     0.1358
   3566 CB           34.2251      58.3918       7.4831 C.3     245 ASN245    -0.2299
   3567 HB2          33.3159      58.9196       7.2040 H       245 ASN245     0.1023
   3568 HB3          34.1518      58.1056       8.5270 H       245 ASN245     0.1023
   3569 CG           35.3895      59.3465       7.3647 C.2     245 ASN245     0.7153
   3570 OD1          36.2745      59.3984       8.2116 O.2     245 ASN245    -0.6010
   3571 ND2          35.3661      60.1828       6.3541 N.am    245 ASN245    -0.9084
   3572 HD21         36.2559      60.5394       6.0704 H       245 ASN245     0.4150
   3573 HD22         34.6136      60.0555       5.6835 H       245 ASN245     0.4150
   3574 C            33.1860      56.1325       6.8797 C.2     245 ASN245     0.8050
   3575 O            32.8070      56.0508       8.0685 O.2     245 ASN245    -0.8147
   3576 OXT          32.7217      55.4665       5.9456 O.3     245 ASN245    -0.8147
@<TRIPOS>BOND
      1      11      12 2
      2      11      13 am
      3      10    1811 1
      4       7      10 1
      5       5       7 1
      6       5      11 1
      7       1       5 1
      8      18      19 2
      9      18      20 am
     10      15      18 1
     11      13      15 1
     12      34      35 2
     13      34      36 am
     14      24      26 1
     15      24      30 1
     16      22      24 1
     17      22      34 1
     18      20      22 1
     19      48      49 2
     20      48      50 am
     21      46      48 1
     22      43      46 1
     23      40      43 1
     24      37      40 1
     25      36      37 1
     26      36      46 1
     27      58      59 2
     28      58      60 am
     29      52      54 1
     30      52      58 1
     31      50      52 1
     32      77      78 2
     33      77      79 am
     34      70      73 1
     35      64      66 1
     36      64      70 1
     37      62      64 1
     38      62      77 1
     39      60      62 1
     40      94      95 2
     41      94      96 am
     42      89      90 2
     43      89      91 am
     44      86      89 1
     45      83      86 1
     46      81      83 1
     47      81      94 1
     48      79      81 1
     49     108     109 2
     50     108     110 am
     51     106     108 1
     52     103     106 1
     53     100     103 1
     54      97     100 1
     55      96      97 1
     56      96     106 1
     57     124     125 2
     58     124     126 am
     59     114     116 1
     60     114     120 1
     61     112     114 1
     62     112     124 1
     63     110     112 1
     64     143     144 2
     65     143     145 am
     66     133     135 1
     67     133     139 1
     68     130     133 1
     69     128     130 1
     70     128     143 1
     71     126     128 1
     72     154     155 2
     73     154     156 am
     74     149     152 1
     75     147     149 1
     76     147     154 1
     77     145     147 1
     78     161     162 2
     79     161     163 am
     80     158     161 1
     81     156     158 1
     82     180     181 2
     83     180     182 am
     84     170     172 1
     85     170     176 1
     86     167     170 1
     87     165     167 1
     88     165     180 1
     89     163     165 1
     90     191     192 2
     91     191     193 am
     92     186     189 1
     93     184     186 1
     94     184     191 1
     95     182     184 1
     96     215     216 2
     97     215     217 am
     98     208     209 ar
     99     208     212 ar
    100     206     208 ar
    101     203     206 1
    102     200     203 1
    103     197     200 1
    104     195     197 1
    105     195     215 1
    106     193     195 1
    107     234     235 2
    108     234     236 am
    109     227     230 1
    110     221     223 1
    111     221     227 1
    112     219     221 1
    113     219     234 1
    114     217     219 1
    115     250     251 2
    116     250     252 am
    117     240     242 1
    118     240     246 1
    119     238     240 1
    120     238     250 1
    121     236     238 1
    122     264     265 2
    123     264     266 am
    124     259     260 2
    125     259     261 am
    126     256     259 1
    127     254     256 1
    128     254     264 1
    129     252     254 1
    130     271     272 2
    131     271     273 am
    132     268     271 1
    133     266     268 1
    134     286     287 2
    135     286     288 am
    136     283     284 ar
    137     283     285 ar
    138     280     283 1
    139     277     280 1
    140     275     277 1
    141     275     286 1
    142     273     275 1
    143     301     302 2
    144     301     303 am
    145     298     299 ar
    146     298     300 ar
    147     295     298 1
    148     292     295 1
    149     290     292 1
    150     290     301 1
    151     288     290 1
    152     311     312 2
    153     311     313 am
    154     305     307 1
    155     305     311 1
    156     303     305 1
    157     327     328 2
    158     327     329 am
    159     317     319 1
    160     317     323 1
    161     315     317 1
    162     315     327 1
    163     313     315 1
    164     341     342 2
    165     341     343 am
    166     339     341 1
    167     336     339 1
    168     333     336 1
    169     330     333 1
    170     329     330 1
    171     329     339 1
    172     348     349 2
    173     348     350 am
    174     345     348 1
    175     343     345 1
    176     359     360 2
    177     359     361 am
    178     354     357 1
    179     352     354 1
    180     352     359 1
    181     350     352 1
    182     383     384 2
    183     383     385 am
    184     380     382 ar
    185     378     380 ar
    186     376     378 ar
    187     374     376 ar
    188     373     374 ar
    189     373     382 ar
    190     371     373 1
    191     369     371 1
    192     368     369 2
    193     368     382 1
    194     365     368 1
    195     363     365 1
    196     363     383 1
    197     361     363 1
    198     397     398 2
    199     397     399 am
    200     395     397 1
    201     392     395 1
    202     389     392 1
    203     386     389 1
    204     385     386 1
    205     385     395 1
    206     421     422 2
    207     421     423 am
    208     418     420 ar
    209     416     418 ar
    210     414     416 ar
    211     412     414 ar
    212     411     412 ar
    213     411     420 ar
    214     409     411 1
    215     407     409 1
    216     406     407 2
    217     406     420 1
    218     403     406 1
    219     401     403 1
    220     401     421 1
    221     399     401 1
    222     438     439 2
    223     438     440 am
    224     433     434 2
    225     433     435 am
    226     430     433 1
    227     427     430 1
    228     425     427 1
    229     425     438 1
    230     423     425 1
    231     454     455 2
    232     454     456 am
    233     444     446 1
    234     444     450 1
    235     442     444 1
    236     442     454 1
    237     440     442 1
    238     465     466 2
    239     465     467 am
    240     460     463 1
    241     458     460 1
    242     458     465 1
    243     456     458 1
    244     484     485 2
    245     484     486 am
    246     474     476 1
    247     474     480 1
    248     471     474 1
    249     469     471 1
    250     469     484 1
    251     467     469 1
    252     501     502 2
    253     501     503 am
    254     496     497 2
    255     496     498 am
    256     493     496 1
    257     490     493 1
    258     488     490 1
    259     488     501 1
    260     486     488 1
    261     513     514 2
    262     513     515 am
    263     510     511 ar
    264     510     512 ar
    265     507     510 1
    266     505     507 1
    267     505     513 1
    268     503     505 1
    269     535     536 2
    270     535     537 am
    271     528     531 1
    272     525     528 1
    273     522     525 1
    274     519     522 1
    275     517     519 1
    276     517     535 1
    277     515     517 1
    278     549     550 2
    279     549     551 am
    280     541     543 1
    281     541     547 1
    282     539     541 1
    283     539     549 1
    284     537     539 1
    285     556     557 2
    286     556     558 am
    287     553     556 1
    288     551     553 1
    289     576     577 2
    290     576     578 am
    291     572     574 ar
    292     570     572 ar
    293     568     570 ar
    294     566     568 ar
    295     565     566 ar
    296     565     574 ar
    297     562     565 1
    298     560     562 1
    299     560     576 1
    300     558     560 1
    301     593     594 2
    302     593     595 am
    303     589     591 1
    304     587     589 1
    305     586     587 2
    306     585     586 1
    307     585     591 2
    308     582     585 1
    309     580     582 1
    310     580     593 1
    311     578     580 1
    312     613     614 2
    313     613     615 am
    314     609     611 ar
    315     607     609 ar
    316     605     607 ar
    317     603     605 ar
    318     602     603 ar
    319     602     611 ar
    320     599     602 1
    321     597     599 1
    322     597     613 1
    323     595     597 1
    324     623     624 2
    325     623     625 am
    326     622     845 1
    327     619     622 1
    328     617     619 1
    329     617     623 1
    330     615     617 1
    331     630     631 2
    332     630     632 am
    333     627     630 1
    334     625     627 1
    335     637     638 2
    336     637     639 am
    337     634     637 1
    338     632     634 1
    339     648     649 2
    340     648     650 am
    341     643     646 1
    342     641     643 1
    343     641     648 1
    344     639     641 1
    345     667     668 2
    346     667     669 am
    347     657     659 1
    348     657     663 1
    349     654     657 1
    350     652     654 1
    351     652     667 1
    352     650     652 1
    353     686     687 2
    354     686     688 am
    355     679     682 1
    356     673     675 1
    357     673     679 1
    358     671     673 1
    359     671     686 1
    360     669     671 1
    361     700     701 2
    362     700     702 am
    363     695     696 2
    364     695     697 am
    365     692     695 1
    366     690     692 1
    367     690     700 1
    368     688     690 1
    369     715     716 2
    370     715     717 am
    371     712     713 ar
    372     712     714 ar
    373     709     712 1
    374     706     709 1
    375     704     706 1
    376     704     715 1
    377     702     704 1
    378     729     730 2
    379     729     731 am
    380     724     725 2
    381     724     726 am
    382     721     724 1
    383     719     721 1
    384     719     729 1
    385     717     719 1
    386     753     754 2
    387     753     755 am
    388     750     752 ar
    389     748     750 ar
    390     746     748 ar
    391     744     746 ar
    392     743     744 ar
    393     743     752 ar
    394     741     743 1
    395     739     741 1
    396     738     739 2
    397     738     752 1
    398     735     738 1
    399     733     735 1
    400     733     753 1
    401     731     733 1
    402     769     770 2
    403     769     771 am
    404     759     761 1
    405     759     765 1
    406     757     759 1
    407     757     769 1
    408     755     757 1
    409     785     786 2
    410     785     787 am
    411     775     777 1
    412     775     781 1
    413     773     775 1
    414     773     785 1
    415     771     773 1
    416     799     800 2
    417     799     801 am
    418     791     793 1
    419     791     797 1
    420     789     791 1
    421     789     799 1
    422     787     789 1
    423     809     810 2
    424     809     811 am
    425     803     805 1
    426     803     809 1
    427     801     803 1
    428     819     820 2
    429     819     821 am
    430     813     815 1
    431     813     819 1
    432     811     813 1
    433     836     837 2
    434     836     838 am
    435     832     834 1
    436     830     832 1
    437     829     830 2
    438     828     829 1
    439     828     834 2
    440     825     828 1
    441     823     825 1
    442     823     836 1
    443     821     823 1
    444     846     847 2
    445     846     848 am
    446     842     845 1
    447     840     842 1
    448     840     846 1
    449     838     840 1
    450     853     854 2
    451     853     855 am
    452     850     853 1
    453     848     850 1
    454     869     870 2
    455     869     871 am
    456     859     861 1
    457     859     865 1
    458     857     859 1
    459     857     869 1
    460     855     857 1
    461     883     884 2
    462     883     885 am
    463     875     877 1
    464     875     881 1
    465     873     875 1
    466     873     883 1
    467     871     873 1
    468     897     898 2
    469     897     899 am
    470     889     891 1
    471     889     895 1
    472     887     889 1
    473     887     897 1
    474     885     887 1
    475     908     909 2
    476     908     910 am
    477     903     906 1
    478     901     903 1
    479     901     908 1
    480     899     901 1
    481     920     921 2
    482     920     922 am
    483     917     918 ar
    484     917     919 ar
    485     914     917 1
    486     912     914 1
    487     912     920 1
    488     910     912 1
    489     936     937 2
    490     936     938 am
    491     926     928 1
    492     926     932 1
    493     924     926 1
    494     924     936 1
    495     922     924 1
    496     952     953 2
    497     952     954 am
    498     942     944 1
    499     942     948 1
    500     940     942 1
    501     940     952 1
    502     938     940 1
    503     968     969 2
    504     968     970 am
    505     958     960 1
    506     958     964 1
    507     956     958 1
    508     956     968 1
    509     954     956 1
    510     978     979 2
    511     978     980 am
    512     972     974 1
    513     972     978 1
    514     970     972 1
    515     985     986 2
    516     985     987 am
    517     982     985 1
    518     980     982 1
    519    1000    1001 2
    520    1000    1002 am
    521     997     998 ar
    522     997     999 ar
    523     994     997 1
    524     991     994 1
    525     989     991 1
    526     989    1000 1
    527     987     989 1
    528    1020    1021 2
    529    1020    1022 am
    530    1016    1018 ar
    531    1014    1016 ar
    532    1012    1014 ar
    533    1010    1012 ar
    534    1009    1010 ar
    535    1009    1018 ar
    536    1006    1009 1
    537    1004    1006 1
    538    1004    1020 1
    539    1002    1004 1
    540    1032    1033 2
    541    1032    1034 am
    542    1029    1030 ar
    543    1029    1031 ar
    544    1026    1029 1
    545    1024    1026 1
    546    1024    1032 1
    547    1022    1024 1
    548    1049    1050 2
    549    1049    1051 am
    550    1044    1045 2
    551    1044    1046 am
    552    1041    1044 1
    553    1038    1041 1
    554    1036    1038 1
    555    1036    1049 1
    556    1034    1036 1
    557    1056    1057 2
    558    1056    1058 am
    559    1053    1056 1
    560    1051    1053 1
    561    1067    1068 2
    562    1067    1069 am
    563    1062    1065 1
    564    1060    1062 1
    565    1060    1067 1
    566    1058    1060 1
    567    1078    1079 2
    568    1078    1080 am
    569    1073    1076 1
    570    1071    1073 1
    571    1071    1078 1
    572    1069    1071 1
    573    1089    1090 2
    574    1089    1091 am
    575    1084    1087 1
    576    1082    1084 1
    577    1082    1089 1
    578    1080    1082 1
    579    1104    1105 2
    580    1104    1106 am
    581    1101    1102 ar
    582    1101    1103 ar
    583    1098    1101 1
    584    1095    1098 1
    585    1093    1095 1
    586    1093    1104 1
    587    1091    1093 1
    588    1126    1127 2
    589    1126    1128 am
    590    1119    1122 1
    591    1116    1119 1
    592    1113    1116 1
    593    1110    1113 1
    594    1108    1110 1
    595    1108    1126 1
    596    1106    1108 1
    597    1145    1146 2
    598    1145    1147 am
    599    1138    1141 1
    600    1132    1134 1
    601    1132    1138 1
    602    1130    1132 1
    603    1130    1145 1
    604    1128    1130 1
    605    1162    1163 2
    606    1162    1164 am
    607    1157    1158 2
    608    1157    1159 am
    609    1154    1157 1
    610    1151    1154 1
    611    1149    1151 1
    612    1149    1162 1
    613    1147    1149 1
    614    1184    1185 2
    615    1184    1186 am
    616    1177    1180 1
    617    1174    1177 1
    618    1171    1174 1
    619    1168    1171 1
    620    1166    1168 1
    621    1166    1184 1
    622    1164    1166 1
    623    1203    1204 2
    624    1203    1205 am
    625    1193    1195 1
    626    1193    1199 1
    627    1190    1193 1
    628    1188    1190 1
    629    1188    1203 1
    630    1186    1188 1
    631    1225    1226 2
    632    1225    1227 am
    633    1218    1221 1
    634    1215    1218 1
    635    1212    1215 1
    636    1209    1212 1
    637    1207    1209 1
    638    1207    1225 1
    639    1205    1207 1
    640    1244    1245 2
    641    1244    1246 am
    642    1237    1240 1
    643    1231    1233 1
    644    1231    1237 1
    645    1229    1231 1
    646    1229    1244 1
    647    1227    1229 1
    648    1254    1255 2
    649    1254    1256 am
    650    1248    1250 1
    651    1248    1254 1
    652    1246    1248 1
    653    1276    1277 2
    654    1276    1278 am
    655    1269    1272 1
    656    1266    1269 1
    657    1263    1266 1
    658    1260    1263 1
    659    1258    1260 1
    660    1258    1276 1
    661    1256    1258 1
    662    1292    1293 2
    663    1292    1294 am
    664    1282    1284 1
    665    1282    1288 1
    666    1280    1282 1
    667    1280    1292 1
    668    1278    1280 1
    669    1312    1313 2
    670    1312    1314 am
    671    1308    1310 ar
    672    1306    1308 ar
    673    1304    1306 ar
    674    1302    1304 ar
    675    1301    1302 ar
    676    1301    1310 ar
    677    1298    1301 1
    678    1296    1298 1
    679    1296    1312 1
    680    1294    1296 1
    681    1334    1335 2
    682    1334    1336 am
    683    1327    1330 1
    684    1324    1327 1
    685    1321    1324 1
    686    1318    1321 1
    687    1316    1318 1
    688    1316    1334 1
    689    1314    1316 1
    690    1348    1349 2
    691    1348    1350 am
    692    1343    1344 2
    693    1343    1345 am
    694    1340    1343 1
    695    1338    1340 1
    696    1338    1348 1
    697    1336    1338 1
    698    1359    1360 2
    699    1359    1361 am
    700    1354    1357 1
    701    1352    1354 1
    702    1352    1359 1
    703    1350    1352 1
    704    1381    1382 2
    705    1381    1383 am
    706    1374    1377 1
    707    1371    1374 1
    708    1368    1371 1
    709    1365    1368 1
    710    1363    1365 1
    711    1363    1381 1
    712    1361    1363 1
    713    1402    1403 2
    714    1402    1404 am
    715    1398    1400 ar
    716    1395    1396 1
    717    1395    1398 ar
    718    1393    1395 ar
    719    1391    1393 ar
    720    1390    1391 ar
    721    1390    1400 ar
    722    1387    1390 1
    723    1385    1387 1
    724    1385    1402 1
    725    1383    1385 1
    726    1416    1417 2
    727    1416    1418 am
    728    1411    1412 2
    729    1411    1413 am
    730    1408    1411 1
    731    1406    1408 1
    732    1406    1416 1
    733    1404    1406 1
    734    1427    1428 2
    735    1427    1429 am
    736    1422    1425 1
    737    1420    1422 1
    738    1420    1427 1
    739    1418    1420 1
    740    1446    1447 2
    741    1446    1448 am
    742    1436    1438 1
    743    1436    1442 1
    744    1433    1436 1
    745    1431    1433 1
    746    1431    1446 1
    747    1429    1431 1
    748    1460    1461 2
    749    1460    1462 am
    750    1452    1454 1
    751    1452    1458 1
    752    1450    1452 1
    753    1450    1460 1
    754    1448    1450 1
    755    1479    1480 2
    756    1479    1481 am
    757    1472    1475 1
    758    1466    1468 1
    759    1466    1472 1
    760    1464    1466 1
    761    1464    1479 1
    762    1462    1464 1
    763    1493    1494 2
    764    1493    1495 am
    765    1488    1489 2
    766    1488    1490 am
    767    1485    1488 1
    768    1483    1485 1
    769    1483    1493 1
    770    1481    1483 1
    771    1507    1508 2
    772    1507    1509 am
    773    1502    1503 2
    774    1502    1504 am
    775    1499    1502 1
    776    1497    1499 1
    777    1497    1507 1
    778    1495    1497 1
    779    1519    1520 2
    780    1519    1521 am
    781    1516    1517 ar
    782    1516    1518 ar
    783    1513    1516 1
    784    1511    1513 1
    785    1511    1519 1
    786    1509    1511 1
    787    1538    1539 2
    788    1538    1540 am
    789    1531    1534 1
    790    1525    1527 1
    791    1525    1531 1
    792    1523    1525 1
    793    1523    1538 1
    794    1521    1523 1
    795    1552    1553 2
    796    1552    1554 am
    797    1544    1546 1
    798    1544    1550 1
    799    1542    1544 1
    800    1542    1552 1
    801    1540    1542 1
    802    1571    1572 2
    803    1571    1573 am
    804    1561    1563 1
    805    1561    1567 1
    806    1558    1561 1
    807    1556    1558 1
    808    1556    1571 1
    809    1554    1556 1
    810    1590    1591 2
    811    1590    1592 am
    812    1580    1582 1
    813    1580    1586 1
    814    1577    1580 1
    815    1575    1577 1
    816    1575    1590 1
    817    1573    1575 1
    818    1612    1613 2
    819    1612    1614 am
    820    1605    1608 1
    821    1602    1605 1
    822    1599    1602 1
    823    1596    1599 1
    824    1594    1596 1
    825    1594    1612 1
    826    1592    1594 1
    827    1631    1632 2
    828    1631    1633 am
    829    1621    1623 1
    830    1621    1627 1
    831    1618    1621 1
    832    1616    1618 1
    833    1616    1631 1
    834    1614    1616 1
    835    1642    1643 2
    836    1642    1644 am
    837    1637    1640 1
    838    1635    1637 1
    839    1635    1642 1
    840    1633    1635 1
    841    1656    1657 2
    842    1656    1658 am
    843    1648    1650 1
    844    1648    1654 1
    845    1646    1648 1
    846    1646    1656 1
    847    1644    1646 1
    848    1666    1667 2
    849    1666    1668 am
    850    1660    1662 1
    851    1660    1666 1
    852    1658    1660 1
    853    1676    1677 2
    854    1676    1678 am
    855    1670    1672 1
    856    1670    1676 1
    857    1668    1670 1
    858    1687    1688 2
    859    1687    1689 am
    860    1682    1685 1
    861    1680    1682 1
    862    1680    1687 1
    863    1678    1680 1
    864    1707    1708 2
    865    1707    1709 am
    866    1703    1705 ar
    867    1701    1703 ar
    868    1699    1701 ar
    869    1697    1699 ar
    870    1696    1697 ar
    871    1696    1705 ar
    872    1693    1696 1
    873    1691    1693 1
    874    1691    1707 1
    875    1689    1691 1
    876    1718    1719 2
    877    1718    1720 am
    878    1713    1716 1
    879    1711    1713 1
    880    1711    1718 1
    881    1709    1711 1
    882    1735    1736 2
    883    1735    1737 am
    884    1730    1731 2
    885    1730    1732 am
    886    1727    1730 1
    887    1724    1727 1
    888    1722    1724 1
    889    1722    1735 1
    890    1720    1722 1
    891    1749    1750 2
    892    1749    1751 am
    893    1741    1743 1
    894    1741    1747 1
    895    1739    1741 1
    896    1739    1749 1
    897    1737    1739 1
    898    1765    1766 2
    899    1765    1767 am
    900    1755    1757 1
    901    1755    1761 1
    902    1753    1755 1
    903    1753    1765 1
    904    1751    1753 1
    905    1776    1777 2
    906    1776    1778 am
    907    1771    1774 1
    908    1769    1771 1
    909    1769    1776 1
    910    1767    1769 1
    911    1786    1787 2
    912    1786    1788 am
    913    1780    1782 1
    914    1780    1786 1
    915    1778    1780 1
    916    1802    1803 2
    917    1802    1804 am
    918    1792    1794 1
    919    1792    1798 1
    920    1790    1792 1
    921    1790    1802 1
    922    1788    1790 1
    923    1812    1813 2
    924    1812    1814 am
    925    1808    1811 1
    926    1806    1808 1
    927    1806    1812 1
    928    1804    1806 1
    929    1831    1832 2
    930    1831    1833 am
    931    1821    1823 1
    932    1821    1827 1
    933    1818    1821 1
    934    1816    1818 1
    935    1816    1831 1
    936    1814    1816 1
    937    1845    1846 2
    938    1845    1847 am
    939    1843    1845 1
    940    1840    1843 1
    941    1837    1840 1
    942    1834    1837 1
    943    1833    1834 1
    944    1833    1843 1
    945    1856    1857 2
    946    1856    1858 am
    947    1851    1854 1
    948    1849    1851 1
    949    1849    1856 1
    950    1847    1849 1
    951    1866    1867 2
    952    1866    1868 am
    953    1860    1862 1
    954    1860    1866 1
    955    1858    1860 1
    956    1877    1878 2
    957    1877    1879 am
    958    1872    1875 1
    959    1870    1872 1
    960    1870    1877 1
    961    1868    1870 1
    962    1889    1890 2
    963    1889    1891 am
    964    1886    1887 ar
    965    1886    1888 ar
    966    1883    1886 1
    967    1881    1883 1
    968    1881    1889 1
    969    1879    1881 1
    970    1901    1902 2
    971    1901    1903 am
    972    1898    1899 ar
    973    1898    1900 ar
    974    1895    1898 1
    975    1893    1895 1
    976    1893    1901 1
    977    1891    1893 1
    978    1921    1922 2
    979    1921    1923 am
    980    1917    1919 ar
    981    1915    1917 ar
    982    1913    1915 ar
    983    1911    1913 ar
    984    1910    1911 ar
    985    1910    1919 ar
    986    1907    1910 1
    987    1905    1907 1
    988    1905    1921 1
    989    1903    1905 1
    990    1931    1932 2
    991    1931    1933 am
    992    1925    1927 1
    993    1925    1931 1
    994    1923    1925 1
    995    1941    1942 2
    996    1941    1943 am
    997    1935    1937 1
    998    1935    1941 1
    999    1933    1935 1
   1000    1948    1949 2
   1001    1948    1950 am
   1002    1945    1948 1
   1003    1943    1945 1
   1004    1962    1963 2
   1005    1962    1964 am
   1006    1954    1956 1
   1007    1954    1960 1
   1008    1952    1954 1
   1009    1952    1962 1
   1010    1950    1952 1
   1011    1976    1977 2
   1012    1976    1978 am
   1013    1968    1970 1
   1014    1968    1974 1
   1015    1966    1968 1
   1016    1966    1976 1
   1017    1964    1966 1
   1018    1986    1987 2
   1019    1986    1988 am
   1020    1985    2923 1
   1021    1982    1985 1
   1022    1980    1982 1
   1023    1980    1986 1
   1024    1978    1980 1
   1025    2002    2003 2
   1026    2002    2004 am
   1027    1992    1994 1
   1028    1992    1998 1
   1029    1990    1992 1
   1030    1990    2002 1
   1031    1988    1990 1
   1032    2016    2017 2
   1033    2016    2018 am
   1034    2008    2010 1
   1035    2008    2014 1
   1036    2006    2008 1
   1037    2006    2016 1
   1038    2004    2006 1
   1039    2030    2031 2
   1040    2030    2032 am
   1041    2022    2024 1
   1042    2022    2028 1
   1043    2020    2022 1
   1044    2020    2030 1
   1045    2018    2020 1
   1046    2037    2038 2
   1047    2037    2039 am
   1048    2034    2037 1
   1049    2032    2034 1
   1050    2061    2062 2
   1051    2061    2063 am
   1052    2058    2060 ar
   1053    2056    2058 ar
   1054    2054    2056 ar
   1055    2052    2054 ar
   1056    2051    2052 ar
   1057    2051    2060 ar
   1058    2049    2051 1
   1059    2047    2049 1
   1060    2046    2047 2
   1061    2046    2060 1
   1062    2043    2046 1
   1063    2041    2043 1
   1064    2041    2061 1
   1065    2039    2041 1
   1066    2068    2069 2
   1067    2068    2070 am
   1068    2065    2068 1
   1069    2063    2065 1
   1070    2087    2088 2
   1071    2087    2089 am
   1072    2077    2079 1
   1073    2077    2083 1
   1074    2074    2077 1
   1075    2072    2074 1
   1076    2072    2087 1
   1077    2070    2072 1
   1078    2101    2102 2
   1079    2101    2103 am
   1080    2093    2095 1
   1081    2093    2099 1
   1082    2091    2093 1
   1083    2091    2101 1
   1084    2089    2091 1
   1085    2125    2126 2
   1086    2125    2127 am
   1087    2118    2119 ar
   1088    2118    2122 ar
   1089    2116    2118 ar
   1090    2113    2116 1
   1091    2110    2113 1
   1092    2107    2110 1
   1093    2105    2107 1
   1094    2105    2125 1
   1095    2103    2105 1
   1096    2146    2147 2
   1097    2146    2148 am
   1098    2142    2144 ar
   1099    2139    2140 1
   1100    2139    2142 ar
   1101    2137    2139 ar
   1102    2135    2137 ar
   1103    2134    2135 ar
   1104    2134    2144 ar
   1105    2131    2134 1
   1106    2129    2131 1
   1107    2129    2146 1
   1108    2127    2129 1
   1109    2160    2161 2
   1110    2160    2162 am
   1111    2152    2154 1
   1112    2152    2158 1
   1113    2150    2152 1
   1114    2150    2160 1
   1115    2148    2150 1
   1116    2174    2175 2
   1117    2174    2176 am
   1118    2169    2170 2
   1119    2169    2171 am
   1120    2166    2169 1
   1121    2164    2166 1
   1122    2164    2174 1
   1123    2162    2164 1
   1124    2184    2185 2
   1125    2184    2186 am
   1126    2178    2180 1
   1127    2178    2184 1
   1128    2176    2178 1
   1129    2198    2199 2
   1130    2198    2200 am
   1131    2193    2194 2
   1132    2193    2195 am
   1133    2190    2193 1
   1134    2188    2190 1
   1135    2188    2198 1
   1136    2186    2188 1
   1137    2212    2213 2
   1138    2212    2214 am
   1139    2204    2206 1
   1140    2204    2210 1
   1141    2202    2204 1
   1142    2202    2212 1
   1143    2200    2202 1
   1144    2226    2227 2
   1145    2226    2228 am
   1146    2224    2226 1
   1147    2221    2224 1
   1148    2218    2221 1
   1149    2215    2218 1
   1150    2214    2215 1
   1151    2214    2224 1
   1152    2238    2239 2
   1153    2238    2240 am
   1154    2235    2236 ar
   1155    2235    2237 ar
   1156    2232    2235 1
   1157    2230    2232 1
   1158    2230    2238 1
   1159    2228    2230 1
   1160    2262    2263 2
   1161    2262    2264 am
   1162    2255    2256 ar
   1163    2255    2259 ar
   1164    2253    2255 ar
   1165    2250    2253 1
   1166    2247    2250 1
   1167    2244    2247 1
   1168    2242    2244 1
   1169    2242    2262 1
   1170    2240    2242 1
   1171    2281    2282 2
   1172    2281    2283 am
   1173    2271    2273 1
   1174    2271    2277 1
   1175    2268    2271 1
   1176    2266    2268 1
   1177    2266    2281 1
   1178    2264    2266 1
   1179    2298    2299 2
   1180    2298    2300 am
   1181    2293    2294 2
   1182    2293    2295 am
   1183    2290    2293 1
   1184    2287    2290 1
   1185    2285    2287 1
   1186    2285    2298 1
   1187    2283    2285 1
   1188    2315    2316 2
   1189    2315    2317 am
   1190    2310    2311 2
   1191    2310    2312 am
   1192    2307    2310 1
   1193    2304    2307 1
   1194    2302    2304 1
   1195    2302    2315 1
   1196    2300    2302 1
   1197    2325    2326 2
   1198    2325    2327 am
   1199    2319    2321 1
   1200    2319    2325 1
   1201    2317    2319 1
   1202    2336    2337 2
   1203    2336    2338 am
   1204    2331    2334 1
   1205    2329    2331 1
   1206    2329    2336 1
   1207    2327    2329 1
   1208    2355    2356 2
   1209    2355    2357 am
   1210    2345    2347 1
   1211    2345    2351 1
   1212    2342    2345 1
   1213    2340    2342 1
   1214    2340    2355 1
   1215    2338    2340 1
   1216    2369    2370 2
   1217    2369    2371 am
   1218    2367    2369 1
   1219    2364    2367 1
   1220    2361    2364 1
   1221    2358    2361 1
   1222    2357    2358 1
   1223    2357    2367 1
   1224    2388    2389 2
   1225    2388    2390 am
   1226    2378    2380 1
   1227    2378    2384 1
   1228    2375    2378 1
   1229    2373    2375 1
   1230    2373    2388 1
   1231    2371    2373 1
   1232    2407    2408 2
   1233    2407    2409 am
   1234    2397    2399 1
   1235    2397    2403 1
   1236    2394    2397 1
   1237    2392    2394 1
   1238    2392    2407 1
   1239    2390    2392 1
   1240    2418    2419 2
   1241    2418    2420 am
   1242    2413    2416 1
   1243    2411    2413 1
   1244    2411    2418 1
   1245    2409    2411 1
   1246    2432    2433 2
   1247    2432    2434 am
   1248    2427    2428 2
   1249    2427    2429 am
   1250    2424    2427 1
   1251    2422    2424 1
   1252    2422    2432 1
   1253    2420    2422 1
   1254    2446    2447 2
   1255    2446    2448 am
   1256    2438    2440 1
   1257    2438    2444 1
   1258    2436    2438 1
   1259    2436    2446 1
   1260    2434    2436 1
   1261    2460    2461 2
   1262    2460    2462 am
   1263    2455    2456 2
   1264    2455    2457 am
   1265    2452    2455 1
   1266    2450    2452 1
   1267    2450    2460 1
   1268    2448    2450 1
   1269    2470    2471 2
   1270    2470    2472 am
   1271    2469    2710 1
   1272    2466    2469 1
   1273    2464    2466 1
   1274    2464    2470 1
   1275    2462    2464 1
   1276    2492    2493 2
   1277    2492    2494 am
   1278    2485    2488 1
   1279    2482    2485 1
   1280    2479    2482 1
   1281    2476    2479 1
   1282    2474    2476 1
   1283    2474    2492 1
   1284    2472    2474 1
   1285    2514    2515 2
   1286    2514    2516 am
   1287    2507    2510 1
   1288    2504    2507 1
   1289    2501    2504 1
   1290    2498    2501 1
   1291    2496    2498 1
   1292    2496    2514 1
   1293    2494    2496 1
   1294    2535    2536 2
   1295    2535    2537 am
   1296    2531    2533 ar
   1297    2528    2529 1
   1298    2528    2531 ar
   1299    2526    2528 ar
   1300    2524    2526 ar
   1301    2523    2524 ar
   1302    2523    2533 ar
   1303    2520    2523 1
   1304    2518    2520 1
   1305    2518    2535 1
   1306    2516    2518 1
   1307    2559    2560 2
   1308    2559    2561 am
   1309    2556    2558 ar
   1310    2554    2556 ar
   1311    2552    2554 ar
   1312    2550    2552 ar
   1313    2549    2550 ar
   1314    2549    2558 ar
   1315    2547    2549 1
   1316    2545    2547 1
   1317    2544    2545 2
   1318    2544    2558 1
   1319    2541    2544 1
   1320    2539    2541 1
   1321    2539    2559 1
   1322    2537    2539 1
   1323    2566    2567 2
   1324    2566    2568 am
   1325    2563    2566 1
   1326    2561    2563 1
   1327    2580    2581 2
   1328    2580    2582 am
   1329    2572    2574 1
   1330    2572    2578 1
   1331    2570    2572 1
   1332    2570    2580 1
   1333    2568    2570 1
   1334    2602    2603 2
   1335    2602    2604 am
   1336    2595    2598 1
   1337    2592    2595 1
   1338    2589    2592 1
   1339    2586    2589 1
   1340    2584    2586 1
   1341    2584    2602 1
   1342    2582    2584 1
   1343    2621    2622 2
   1344    2621    2623 am
   1345    2614    2617 1
   1346    2608    2610 1
   1347    2608    2614 1
   1348    2606    2608 1
   1349    2606    2621 1
   1350    2604    2606 1
   1351    2643    2644 2
   1352    2643    2645 am
   1353    2636    2639 1
   1354    2633    2636 1
   1355    2630    2633 1
   1356    2627    2630 1
   1357    2625    2627 1
   1358    2625    2643 1
   1359    2623    2625 1
   1360    2655    2656 2
   1361    2655    2657 am
   1362    2652    2653 ar
   1363    2652    2654 ar
   1364    2649    2652 1
   1365    2647    2649 1
   1366    2647    2655 1
   1367    2645    2647 1
   1368    2665    2666 2
   1369    2665    2667 am
   1370    2659    2661 1
   1371    2659    2665 1
   1372    2657    2659 1
   1373    2682    2683 2
   1374    2682    2684 am
   1375    2677    2678 1
   1376    2674    2677 1
   1377    2671    2674 1
   1378    2669    2671 1
   1379    2669    2682 1
   1380    2667    2669 1
   1381    2701    2702 2
   1382    2701    2703 am
   1383    2694    2697 1
   1384    2688    2690 1
   1385    2688    2694 1
   1386    2686    2688 1
   1387    2686    2701 1
   1388    2684    2686 1
   1389    2711    2712 2
   1390    2711    2713 am
   1391    2707    2710 1
   1392    2705    2707 1
   1393    2705    2711 1
   1394    2703    2705 1
   1395    2721    2722 2
   1396    2721    2723 am
   1397    2715    2717 1
   1398    2715    2721 1
   1399    2713    2715 1
   1400    2728    2729 2
   1401    2728    2730 am
   1402    2725    2728 1
   1403    2723    2725 1
   1404    2738    2739 2
   1405    2738    2740 am
   1406    2732    2734 1
   1407    2732    2738 1
   1408    2730    2732 1
   1409    2749    2750 2
   1410    2749    2751 am
   1411    2744    2747 1
   1412    2742    2744 1
   1413    2742    2749 1
   1414    2740    2742 1
   1415    2756    2757 2
   1416    2756    2758 am
   1417    2753    2756 1
   1418    2751    2753 1
   1419    2772    2773 2
   1420    2772    2774 am
   1421    2762    2764 1
   1422    2762    2768 1
   1423    2760    2762 1
   1424    2760    2772 1
   1425    2758    2760 1
   1426    2783    2784 2
   1427    2783    2785 am
   1428    2778    2781 1
   1429    2776    2778 1
   1430    2776    2783 1
   1431    2774    2776 1
   1432    2794    2795 2
   1433    2794    2796 am
   1434    2789    2792 1
   1435    2787    2789 1
   1436    2787    2794 1
   1437    2785    2787 1
   1438    2804    2805 2
   1439    2804    2806 am
   1440    2803    3201 1
   1441    2800    2803 1
   1442    2798    2800 1
   1443    2798    2804 1
   1444    2796    2798 1
   1445    2821    2822 2
   1446    2821    2823 am
   1447    2816    2817 1
   1448    2813    2816 1
   1449    2810    2813 1
   1450    2808    2810 1
   1451    2808    2821 1
   1452    2806    2808 1
   1453    2828    2829 2
   1454    2828    2830 am
   1455    2825    2828 1
   1456    2823    2825 1
   1457    2840    2841 2
   1458    2840    2842 am
   1459    2837    2838 ar
   1460    2837    2839 ar
   1461    2834    2837 1
   1462    2832    2834 1
   1463    2832    2840 1
   1464    2830    2832 1
   1465    2851    2852 2
   1466    2851    2853 am
   1467    2846    2849 1
   1468    2844    2846 1
   1469    2844    2851 1
   1470    2842    2844 1
   1471    2858    2859 2
   1472    2858    2860 am
   1473    2855    2858 1
   1474    2853    2855 1
   1475    2865    2866 2
   1476    2865    2867 am
   1477    2862    2865 1
   1478    2860    2862 1
   1479    2879    2880 2
   1480    2879    2881 am
   1481    2877    2879 1
   1482    2874    2877 1
   1483    2871    2874 1
   1484    2868    2871 1
   1485    2867    2868 1
   1486    2867    2877 1
   1487    2898    2899 2
   1488    2898    2900 am
   1489    2888    2890 1
   1490    2888    2894 1
   1491    2885    2888 1
   1492    2883    2885 1
   1493    2883    2898 1
   1494    2881    2883 1
   1495    2914    2915 2
   1496    2914    2916 am
   1497    2904    2906 1
   1498    2904    2910 1
   1499    2902    2904 1
   1500    2902    2914 1
   1501    2900    2902 1
   1502    2924    2925 2
   1503    2924    2926 am
   1504    2920    2923 1
   1505    2918    2920 1
   1506    2918    2924 1
   1507    2916    2918 1
   1508    2946    2947 2
   1509    2946    2948 am
   1510    2939    2942 1
   1511    2936    2939 1
   1512    2933    2936 1
   1513    2930    2933 1
   1514    2928    2930 1
   1515    2928    2946 1
   1516    2926    2928 1
   1517    2968    2969 2
   1518    2968    2970 am
   1519    2961    2964 1
   1520    2958    2961 1
   1521    2955    2958 1
   1522    2952    2955 1
   1523    2950    2952 1
   1524    2950    2968 1
   1525    2948    2950 1
   1526    2982    2983 2
   1527    2982    2984 am
   1528    2977    2978 2
   1529    2977    2979 am
   1530    2974    2977 1
   1531    2972    2974 1
   1532    2972    2982 1
   1533    2970    2972 1
   1534    2989    2990 2
   1535    2989    2991 am
   1536    2986    2989 1
   1537    2984    2986 1
   1538    2999    3000 2
   1539    2999    3001 am
   1540    2993    2995 1
   1541    2993    2999 1
   1542    2991    2993 1
   1543    3023    3024 2
   1544    3023    3025 am
   1545    3020    3022 ar
   1546    3018    3020 ar
   1547    3016    3018 ar
   1548    3014    3016 ar
   1549    3013    3014 ar
   1550    3013    3022 ar
   1551    3011    3013 1
   1552    3009    3011 1
   1553    3008    3009 2
   1554    3008    3022 1
   1555    3005    3008 1
   1556    3003    3005 1
   1557    3003    3023 1
   1558    3001    3003 1
   1559    3037    3038 2
   1560    3037    3039 am
   1561    3029    3031 1
   1562    3029    3035 1
   1563    3027    3029 1
   1564    3027    3037 1
   1565    3025    3027 1
   1566    3056    3057 2
   1567    3056    3058 am
   1568    3046    3048 1
   1569    3046    3052 1
   1570    3043    3046 1
   1571    3041    3043 1
   1572    3041    3056 1
   1573    3039    3041 1
   1574    3072    3073 2
   1575    3072    3074 am
   1576    3062    3064 1
   1577    3062    3068 1
   1578    3060    3062 1
   1579    3060    3072 1
   1580    3058    3060 1
   1581    3079    3080 2
   1582    3079    3081 am
   1583    3076    3079 1
   1584    3074    3076 1
   1585    3098    3099 2
   1586    3098    3100 am
   1587    3091    3094 1
   1588    3085    3087 1
   1589    3085    3091 1
   1590    3083    3085 1
   1591    3083    3098 1
   1592    3081    3083 1
   1593    3114    3115 2
   1594    3114    3116 am
   1595    3104    3106 1
   1596    3104    3110 1
   1597    3102    3104 1
   1598    3102    3114 1
   1599    3100    3102 1
   1600    3125    3126 2
   1601    3125    3127 am
   1602    3120    3123 1
   1603    3118    3120 1
   1604    3118    3125 1
   1605    3116    3118 1
   1606    3149    3150 2
   1607    3149    3151 am
   1608    3146    3148 ar
   1609    3144    3146 ar
   1610    3142    3144 ar
   1611    3140    3142 ar
   1612    3139    3140 ar
   1613    3139    3148 ar
   1614    3137    3139 1
   1615    3135    3137 1
   1616    3134    3135 2
   1617    3134    3148 1
   1618    3131    3134 1
   1619    3129    3131 1
   1620    3129    3149 1
   1621    3127    3129 1
   1622    3156    3157 2
   1623    3156    3158 am
   1624    3153    3156 1
   1625    3151    3153 1
   1626    3167    3168 2
   1627    3167    3169 am
   1628    3162    3165 1
   1629    3160    3162 1
   1630    3160    3167 1
   1631    3158    3160 1
   1632    3178    3179 2
   1633    3178    3180 am
   1634    3173    3176 1
   1635    3171    3173 1
   1636    3171    3178 1
   1637    3169    3171 1
   1638    3192    3193 2
   1639    3192    3194 am
   1640    3184    3186 1
   1641    3184    3190 1
   1642    3182    3184 1
   1643    3182    3192 1
   1644    3180    3182 1
   1645    3202    3203 2
   1646    3202    3204 am
   1647    3198    3201 1
   1648    3196    3198 1
   1649    3196    3202 1
   1650    3194    3196 1
   1651    3213    3214 2
   1652    3213    3215 am
   1653    3208    3211 1
   1654    3206    3208 1
   1655    3206    3213 1
   1656    3204    3206 1
   1657    3227    3228 2
   1658    3227    3229 am
   1659    3219    3221 1
   1660    3219    3225 1
   1661    3217    3219 1
   1662    3217    3227 1
   1663    3215    3217 1
   1664    3238    3239 2
   1665    3238    3240 am
   1666    3233    3236 1
   1667    3231    3233 1
   1668    3231    3238 1
   1669    3229    3231 1
   1670    3252    3253 2
   1671    3252    3254 am
   1672    3244    3246 1
   1673    3244    3250 1
   1674    3242    3244 1
   1675    3242    3252 1
   1676    3240    3242 1
   1677    3266    3267 2
   1678    3266    3268 am
   1679    3264    3266 1
   1680    3261    3264 1
   1681    3258    3261 1
   1682    3255    3258 1
   1683    3254    3255 1
   1684    3254    3264 1
   1685    3273    3274 2
   1686    3273    3275 am
   1687    3270    3273 1
   1688    3268    3270 1
   1689    3289    3290 2
   1690    3289    3291 am
   1691    3279    3281 1
   1692    3279    3285 1
   1693    3277    3279 1
   1694    3277    3289 1
   1695    3275    3277 1
   1696    3310    3311 2
   1697    3310    3312 am
   1698    3306    3308 ar
   1699    3303    3304 1
   1700    3303    3306 ar
   1701    3301    3303 ar
   1702    3299    3301 ar
   1703    3298    3299 ar
   1704    3298    3308 ar
   1705    3295    3298 1
   1706    3293    3295 1
   1707    3293    3310 1
   1708    3291    3293 1
   1709    3320    3321 2
   1710    3320    3322 am
   1711    3314    3316 1
   1712    3314    3320 1
   1713    3312    3314 1
   1714    3344    3345 2
   1715    3344    3346 am
   1716    3337    3338 ar
   1717    3337    3341 ar
   1718    3335    3337 ar
   1719    3332    3335 1
   1720    3329    3332 1
   1721    3326    3329 1
   1722    3324    3326 1
   1723    3324    3344 1
   1724    3322    3324 1
   1725    3360    3361 2
   1726    3360    3362 am
   1727    3350    3352 1
   1728    3350    3356 1
   1729    3348    3350 1
   1730    3348    3360 1
   1731    3346    3348 1
   1732    3374    3375 2
   1733    3374    3376 am
   1734    3366    3368 1
   1735    3366    3372 1
   1736    3364    3366 1
   1737    3364    3374 1
   1738    3362    3364 1
   1739    3384    3385 2
   1740    3384    3386 am
   1741    3378    3380 1
   1742    3378    3384 1
   1743    3376    3378 1
   1744    3403    3404 2
   1745    3403    3405 am
   1746    3393    3395 1
   1747    3393    3399 1
   1748    3390    3393 1
   1749    3388    3390 1
   1750    3388    3403 1
   1751    3386    3388 1
   1752    3419    3420 2
   1753    3419    3421 am
   1754    3409    3411 1
   1755    3409    3415 1
   1756    3407    3409 1
   1757    3407    3419 1
   1758    3405    3407 1
   1759    3433    3434 2
   1760    3433    3435 am
   1761    3428    3429 2
   1762    3428    3430 am
   1763    3425    3428 1
   1764    3423    3425 1
   1765    3423    3433 1
   1766    3421    3423 1
   1767    3457    3458 2
   1768    3457    3459 am
   1769    3454    3456 ar
   1770    3452    3454 ar
   1771    3450    3452 ar
   1772    3448    3450 ar
   1773    3447    3448 ar
   1774    3447    3456 ar
   1775    3445    3447 1
   1776    3443    3445 1
   1777    3442    3443 2
   1778    3442    3456 1
   1779    3439    3442 1
   1780    3437    3439 1
   1781    3437    3457 1
   1782    3435    3437 1
   1783    3473    3474 2
   1784    3473    3475 am
   1785    3463    3465 1
   1786    3463    3469 1
   1787    3461    3463 1
   1788    3461    3473 1
   1789    3459    3461 1
   1790    3490    3491 2
   1791    3490    3492 am
   1792    3485    3486 2
   1793    3485    3487 am
   1794    3482    3485 1
   1795    3479    3482 1
   1796    3477    3479 1
   1797    3477    3490 1
   1798    3475    3477 1
   1799    3507    3508 2
   1800    3507    3509 am
   1801    3502    3503 2
   1802    3502    3504 am
   1803    3499    3502 1
   1804    3496    3499 1
   1805    3494    3496 1
   1806    3494    3507 1
   1807    3492    3494 1
   1808    3521    3522 2
   1809    3521    3523 am
   1810    3513    3515 1
   1811    3513    3519 1
   1812    3511    3513 1
   1813    3511    3521 1
   1814    3509    3511 1
   1815    3540    3541 2
   1816    3540    3542 am
   1817    3530    3532 1
   1818    3530    3536 1
   1819    3527    3530 1
   1820    3525    3527 1
   1821    3525    3540 1
   1822    3523    3525 1
   1823    3550    3551 2
   1824    3550    3552 am
   1825    3544    3546 1
   1826    3544    3550 1
   1827    3542    3544 1
   1828    3560    3561 2
   1829    3560    3562 am
   1830    3554    3556 1
   1831    3554    3560 1
   1832    3552    3554 1
   1833    3574    3575 2
   1834    3574    3576 1
   1835    3569    3570 2
   1836    3569    3571 am
   1837    3566    3569 1
   1838    3564    3566 1
   1839    3564    3574 1
   1840    3562    3564 1
   1841       7       8 1
   1842       7       9 1
   1843       5       6 1
   1844       1       2 1
   1845       1       3 1
   1846       1       4 1
   1847      15      16 1
   1848      15      17 1
   1849      13      14 1
   1850      30      31 1
   1851      30      32 1
   1852      30      33 1
   1853      26      27 1
   1854      26      28 1
   1855      26      29 1
   1856      24      25 1
   1857      22      23 1
   1858      20      21 1
   1859      46      47 1
   1860      43      44 1
   1861      43      45 1
   1862      40      41 1
   1863      40      42 1
   1864      37      38 1
   1865      37      39 1
   1866      54      55 1
   1867      54      56 1
   1868      54      57 1
   1869      52      53 1
   1870      50      51 1
   1871      73      74 1
   1872      73      75 1
   1873      73      76 1
   1874      70      71 1
   1875      70      72 1
   1876      66      67 1
   1877      66      68 1
   1878      66      69 1
   1879      64      65 1
   1880      62      63 1
   1881      60      61 1
   1882      91      92 1
   1883      91      93 1
   1884      86      87 1
   1885      86      88 1
   1886      83      84 1
   1887      83      85 1
   1888      81      82 1
   1889      79      80 1
   1890     106     107 1
   1891     103     104 1
   1892     103     105 1
   1893     100     101 1
   1894     100     102 1
   1895      97      98 1
   1896      97      99 1
   1897     120     121 1
   1898     120     122 1
   1899     120     123 1
   1900     116     117 1
   1901     116     118 1
   1902     116     119 1
   1903     114     115 1
   1904     112     113 1
   1905     110     111 1
   1906     139     140 1
   1907     139     141 1
   1908     139     142 1
   1909     135     136 1
   1910     135     137 1
   1911     135     138 1
   1912     133     134 1
   1913     130     131 1
   1914     130     132 1
   1915     128     129 1
   1916     126     127 1
   1917     152     153 1
   1918     149     150 1
   1919     149     151 1
   1920     147     148 1
   1921     145     146 1
   1922     158     159 1
   1923     158     160 1
   1924     156     157 1
   1925     176     177 1
   1926     176     178 1
   1927     176     179 1
   1928     172     173 1
   1929     172     174 1
   1930     172     175 1
   1931     170     171 1
   1932     167     168 1
   1933     167     169 1
   1934     165     166 1
   1935     163     164 1
   1936     189     190 1
   1937     186     187 1
   1938     186     188 1
   1939     184     185 1
   1940     182     183 1
   1941     212     213 1
   1942     212     214 1
   1943     209     210 1
   1944     209     211 1
   1945     206     207 1
   1946     203     204 1
   1947     203     205 1
   1948     200     201 1
   1949     200     202 1
   1950     197     198 1
   1951     197     199 1
   1952     195     196 1
   1953     193     194 1
   1954     230     231 1
   1955     230     232 1
   1956     230     233 1
   1957     227     228 1
   1958     227     229 1
   1959     223     224 1
   1960     223     225 1
   1961     223     226 1
   1962     221     222 1
   1963     219     220 1
   1964     217     218 1
   1965     246     247 1
   1966     246     248 1
   1967     246     249 1
   1968     242     243 1
   1969     242     244 1
   1970     242     245 1
   1971     240     241 1
   1972     238     239 1
   1973     236     237 1
   1974     261     262 1
   1975     261     263 1
   1976     256     257 1
   1977     256     258 1
   1978     254     255 1
   1979     252     253 1
   1980     268     269 1
   1981     268     270 1
   1982     266     267 1
   1983     280     281 1
   1984     280     282 1
   1985     277     278 1
   1986     277     279 1
   1987     275     276 1
   1988     273     274 1
   1989     295     296 1
   1990     295     297 1
   1991     292     293 1
   1992     292     294 1
   1993     290     291 1
   1994     288     289 1
   1995     307     308 1
   1996     307     309 1
   1997     307     310 1
   1998     305     306 1
   1999     303     304 1
   2000     323     324 1
   2001     323     325 1
   2002     323     326 1
   2003     319     320 1
   2004     319     321 1
   2005     319     322 1
   2006     317     318 1
   2007     315     316 1
   2008     313     314 1
   2009     339     340 1
   2010     336     337 1
   2011     336     338 1
   2012     333     334 1
   2013     333     335 1
   2014     330     331 1
   2015     330     332 1
   2016     345     346 1
   2017     345     347 1
   2018     343     344 1
   2019     357     358 1
   2020     354     355 1
   2021     354     356 1
   2022     352     353 1
   2023     350     351 1
   2024     380     381 1
   2025     378     379 1
   2026     376     377 1
   2027     374     375 1
   2028     371     372 1
   2029     369     370 1
   2030     365     366 1
   2031     365     367 1
   2032     363     364 1
   2033     361     362 1
   2034     395     396 1
   2035     392     393 1
   2036     392     394 1
   2037     389     390 1
   2038     389     391 1
   2039     386     387 1
   2040     386     388 1
   2041     418     419 1
   2042     416     417 1
   2043     414     415 1
   2044     412     413 1
   2045     409     410 1
   2046     407     408 1
   2047     403     404 1
   2048     403     405 1
   2049     401     402 1
   2050     399     400 1
   2051     435     436 1
   2052     435     437 1
   2053     430     431 1
   2054     430     432 1
   2055     427     428 1
   2056     427     429 1
   2057     425     426 1
   2058     423     424 1
   2059     450     451 1
   2060     450     452 1
   2061     450     453 1
   2062     446     447 1
   2063     446     448 1
   2064     446     449 1
   2065     444     445 1
   2066     442     443 1
   2067     440     441 1
   2068     463     464 1
   2069     460     461 1
   2070     460     462 1
   2071     458     459 1
   2072     456     457 1
   2073     480     481 1
   2074     480     482 1
   2075     480     483 1
   2076     476     477 1
   2077     476     478 1
   2078     476     479 1
   2079     474     475 1
   2080     471     472 1
   2081     471     473 1
   2082     469     470 1
   2083     467     468 1
   2084     498     499 1
   2085     498     500 1
   2086     493     494 1
   2087     493     495 1
   2088     490     491 1
   2089     490     492 1
   2090     488     489 1
   2091     486     487 1
   2092     507     508 1
   2093     507     509 1
   2094     505     506 1
   2095     503     504 1
   2096     531     532 1
   2097     531     533 1
   2098     531     534 1
   2099     528     529 1
   2100     528     530 1
   2101     525     526 1
   2102     525     527 1
   2103     522     523 1
   2104     522     524 1
   2105     519     520 1
   2106     519     521 1
   2107     517     518 1
   2108     515     516 1
   2109     547     548 1
   2110     543     544 1
   2111     543     545 1
   2112     543     546 1
   2113     541     542 1
   2114     539     540 1
   2115     537     538 1
   2116     553     554 1
   2117     553     555 1
   2118     551     552 1
   2119     574     575 1
   2120     572     573 1
   2121     570     571 1
   2122     568     569 1
   2123     566     567 1
   2124     562     563 1
   2125     562     564 1
   2126     560     561 1
   2127     558     559 1
   2128     591     592 1
   2129     589     590 1
   2130     587     588 1
   2131     582     583 1
   2132     582     584 1
   2133     580     581 1
   2134     578     579 1
   2135     611     612 1
   2136     609     610 1
   2137     607     608 1
   2138     605     606 1
   2139     603     604 1
   2140     599     600 1
   2141     599     601 1
   2142     597     598 1
   2143     595     596 1
   2144     619     620 1
   2145     619     621 1
   2146     617     618 1
   2147     615     616 1
   2148     627     628 1
   2149     627     629 1
   2150     625     626 1
   2151     634     635 1
   2152     634     636 1
   2153     632     633 1
   2154     646     647 1
   2155     643     644 1
   2156     643     645 1
   2157     641     642 1
   2158     639     640 1
   2159     663     664 1
   2160     663     665 1
   2161     663     666 1
   2162     659     660 1
   2163     659     661 1
   2164     659     662 1
   2165     657     658 1
   2166     654     655 1
   2167     654     656 1
   2168     652     653 1
   2169     650     651 1
   2170     682     683 1
   2171     682     684 1
   2172     682     685 1
   2173     679     680 1
   2174     679     681 1
   2175     675     676 1
   2176     675     677 1
   2177     675     678 1
   2178     673     674 1
   2179     671     672 1
   2180     669     670 1
   2181     697     698 1
   2182     697     699 1
   2183     692     693 1
   2184     692     694 1
   2185     690     691 1
   2186     688     689 1
   2187     709     710 1
   2188     709     711 1
   2189     706     707 1
   2190     706     708 1
   2191     704     705 1
   2192     702     703 1
   2193     726     727 1
   2194     726     728 1
   2195     721     722 1
   2196     721     723 1
   2197     719     720 1
   2198     717     718 1
   2199     750     751 1
   2200     748     749 1
   2201     746     747 1
   2202     744     745 1
   2203     741     742 1
   2204     739     740 1
   2205     735     736 1
   2206     735     737 1
   2207     733     734 1
   2208     731     732 1
   2209     765     766 1
   2210     765     767 1
   2211     765     768 1
   2212     761     762 1
   2213     761     763 1
   2214     761     764 1
   2215     759     760 1
   2216     757     758 1
   2217     755     756 1
   2218     781     782 1
   2219     781     783 1
   2220     781     784 1
   2221     777     778 1
   2222     777     779 1
   2223     777     780 1
   2224     775     776 1
   2225     773     774 1
   2226     771     772 1
   2227     797     798 1
   2228     793     794 1
   2229     793     795 1
   2230     793     796 1
   2231     791     792 1
   2232     789     790 1
   2233     787     788 1
   2234     805     806 1
   2235     805     807 1
   2236     805     808 1
   2237     803     804 1
   2238     801     802 1
   2239     815     816 1
   2240     815     817 1
   2241     815     818 1
   2242     813     814 1
   2243     811     812 1
   2244     834     835 1
   2245     832     833 1
   2246     830     831 1
   2247     825     826 1
   2248     825     827 1
   2249     823     824 1
   2250     821     822 1
   2251     842     843 1
   2252     842     844 1
   2253     840     841 1
   2254     838     839 1
   2255     850     851 1
   2256     850     852 1
   2257     848     849 1
   2258     865     866 1
   2259     865     867 1
   2260     865     868 1
   2261     861     862 1
   2262     861     863 1
   2263     861     864 1
   2264     859     860 1
   2265     857     858 1
   2266     855     856 1
   2267     881     882 1
   2268     877     878 1
   2269     877     879 1
   2270     877     880 1
   2271     875     876 1
   2272     873     874 1
   2273     871     872 1
   2274     895     896 1
   2275     891     892 1
   2276     891     893 1
   2277     891     894 1
   2278     889     890 1
   2279     887     888 1
   2280     885     886 1
   2281     906     907 1
   2282     903     904 1
   2283     903     905 1
   2284     901     902 1
   2285     899     900 1
   2286     914     915 1
   2287     914     916 1
   2288     912     913 1
   2289     910     911 1
   2290     932     933 1
   2291     932     934 1
   2292     932     935 1
   2293     928     929 1
   2294     928     930 1
   2295     928     931 1
   2296     926     927 1
   2297     924     925 1
   2298     922     923 1
   2299     948     949 1
   2300     948     950 1
   2301     948     951 1
   2302     944     945 1
   2303     944     946 1
   2304     944     947 1
   2305     942     943 1
   2306     940     941 1
   2307     938     939 1
   2308     964     965 1
   2309     964     966 1
   2310     964     967 1
   2311     960     961 1
   2312     960     962 1
   2313     960     963 1
   2314     958     959 1
   2315     956     957 1
   2316     954     955 1
   2317     974     975 1
   2318     974     976 1
   2319     974     977 1
   2320     972     973 1
   2321     970     971 1
   2322     982     983 1
   2323     982     984 1
   2324     980     981 1
   2325     994     995 1
   2326     994     996 1
   2327     991     992 1
   2328     991     993 1
   2329     989     990 1
   2330     987     988 1
   2331    1018    1019 1
   2332    1016    1017 1
   2333    1014    1015 1
   2334    1012    1013 1
   2335    1010    1011 1
   2336    1006    1007 1
   2337    1006    1008 1
   2338    1004    1005 1
   2339    1002    1003 1
   2340    1026    1027 1
   2341    1026    1028 1
   2342    1024    1025 1
   2343    1022    1023 1
   2344    1046    1047 1
   2345    1046    1048 1
   2346    1041    1042 1
   2347    1041    1043 1
   2348    1038    1039 1
   2349    1038    1040 1
   2350    1036    1037 1
   2351    1034    1035 1
   2352    1053    1054 1
   2353    1053    1055 1
   2354    1051    1052 1
   2355    1065    1066 1
   2356    1062    1063 1
   2357    1062    1064 1
   2358    1060    1061 1
   2359    1058    1059 1
   2360    1076    1077 1
   2361    1073    1074 1
   2362    1073    1075 1
   2363    1071    1072 1
   2364    1069    1070 1
   2365    1087    1088 1
   2366    1084    1085 1
   2367    1084    1086 1
   2368    1082    1083 1
   2369    1080    1081 1
   2370    1098    1099 1
   2371    1098    1100 1
   2372    1095    1096 1
   2373    1095    1097 1
   2374    1093    1094 1
   2375    1091    1092 1
   2376    1122    1123 1
   2377    1122    1124 1
   2378    1122    1125 1
   2379    1119    1120 1
   2380    1119    1121 1
   2381    1116    1117 1
   2382    1116    1118 1
   2383    1113    1114 1
   2384    1113    1115 1
   2385    1110    1111 1
   2386    1110    1112 1
   2387    1108    1109 1
   2388    1106    1107 1
   2389    1141    1142 1
   2390    1141    1143 1
   2391    1141    1144 1
   2392    1138    1139 1
   2393    1138    1140 1
   2394    1134    1135 1
   2395    1134    1136 1
   2396    1134    1137 1
   2397    1132    1133 1
   2398    1130    1131 1
   2399    1128    1129 1
   2400    1159    1160 1
   2401    1159    1161 1
   2402    1154    1155 1
   2403    1154    1156 1
   2404    1151    1152 1
   2405    1151    1153 1
   2406    1149    1150 1
   2407    1147    1148 1
   2408    1180    1181 1
   2409    1180    1182 1
   2410    1180    1183 1
   2411    1177    1178 1
   2412    1177    1179 1
   2413    1174    1175 1
   2414    1174    1176 1
   2415    1171    1172 1
   2416    1171    1173 1
   2417    1168    1169 1
   2418    1168    1170 1
   2419    1166    1167 1
   2420    1164    1165 1
   2421    1199    1200 1
   2422    1199    1201 1
   2423    1199    1202 1
   2424    1195    1196 1
   2425    1195    1197 1
   2426    1195    1198 1
   2427    1193    1194 1
   2428    1190    1191 1
   2429    1190    1192 1
   2430    1188    1189 1
   2431    1186    1187 1
   2432    1221    1222 1
   2433    1221    1223 1
   2434    1221    1224 1
   2435    1218    1219 1
   2436    1218    1220 1
   2437    1215    1216 1
   2438    1215    1217 1
   2439    1212    1213 1
   2440    1212    1214 1
   2441    1209    1210 1
   2442    1209    1211 1
   2443    1207    1208 1
   2444    1205    1206 1
   2445    1240    1241 1
   2446    1240    1242 1
   2447    1240    1243 1
   2448    1237    1238 1
   2449    1237    1239 1
   2450    1233    1234 1
   2451    1233    1235 1
   2452    1233    1236 1
   2453    1231    1232 1
   2454    1229    1230 1
   2455    1227    1228 1
   2456    1250    1251 1
   2457    1250    1252 1
   2458    1250    1253 1
   2459    1248    1249 1
   2460    1246    1247 1
   2461    1272    1273 1
   2462    1272    1274 1
   2463    1272    1275 1
   2464    1269    1270 1
   2465    1269    1271 1
   2466    1266    1267 1
   2467    1266    1268 1
   2468    1263    1264 1
   2469    1263    1265 1
   2470    1260    1261 1
   2471    1260    1262 1
   2472    1258    1259 1
   2473    1256    1257 1
   2474    1288    1289 1
   2475    1288    1290 1
   2476    1288    1291 1
   2477    1284    1285 1
   2478    1284    1286 1
   2479    1284    1287 1
   2480    1282    1283 1
   2481    1280    1281 1
   2482    1278    1279 1
   2483    1310    1311 1
   2484    1308    1309 1
   2485    1306    1307 1
   2486    1304    1305 1
   2487    1302    1303 1
   2488    1298    1299 1
   2489    1298    1300 1
   2490    1296    1297 1
   2491    1294    1295 1
   2492    1330    1331 1
   2493    1330    1332 1
   2494    1330    1333 1
   2495    1327    1328 1
   2496    1327    1329 1
   2497    1324    1325 1
   2498    1324    1326 1
   2499    1321    1322 1
   2500    1321    1323 1
   2501    1318    1319 1
   2502    1318    1320 1
   2503    1316    1317 1
   2504    1314    1315 1
   2505    1345    1346 1
   2506    1345    1347 1
   2507    1340    1341 1
   2508    1340    1342 1
   2509    1338    1339 1
   2510    1336    1337 1
   2511    1357    1358 1
   2512    1354    1355 1
   2513    1354    1356 1
   2514    1352    1353 1
   2515    1350    1351 1
   2516    1377    1378 1
   2517    1377    1379 1
   2518    1377    1380 1
   2519    1374    1375 1
   2520    1374    1376 1
   2521    1371    1372 1
   2522    1371    1373 1
   2523    1368    1369 1
   2524    1368    1370 1
   2525    1365    1366 1
   2526    1365    1367 1
   2527    1363    1364 1
   2528    1361    1362 1
   2529    1400    1401 1
   2530    1398    1399 1
   2531    1396    1397 1
   2532    1393    1394 1
   2533    1391    1392 1
   2534    1387    1388 1
   2535    1387    1389 1
   2536    1385    1386 1
   2537    1383    1384 1
   2538    1413    1414 1
   2539    1413    1415 1
   2540    1408    1409 1
   2541    1408    1410 1
   2542    1406    1407 1
   2543    1404    1405 1
   2544    1425    1426 1
   2545    1422    1423 1
   2546    1422    1424 1
   2547    1420    1421 1
   2548    1418    1419 1
   2549    1442    1443 1
   2550    1442    1444 1
   2551    1442    1445 1
   2552    1438    1439 1
   2553    1438    1440 1
   2554    1438    1441 1
   2555    1436    1437 1
   2556    1433    1434 1
   2557    1433    1435 1
   2558    1431    1432 1
   2559    1429    1430 1
   2560    1458    1459 1
   2561    1454    1455 1
   2562    1454    1456 1
   2563    1454    1457 1
   2564    1452    1453 1
   2565    1450    1451 1
   2566    1448    1449 1
   2567    1475    1476 1
   2568    1475    1477 1
   2569    1475    1478 1
   2570    1472    1473 1
   2571    1472    1474 1
   2572    1468    1469 1
   2573    1468    1470 1
   2574    1468    1471 1
   2575    1466    1467 1
   2576    1464    1465 1
   2577    1462    1463 1
   2578    1490    1491 1
   2579    1490    1492 1
   2580    1485    1486 1
   2581    1485    1487 1
   2582    1483    1484 1
   2583    1481    1482 1
   2584    1504    1505 1
   2585    1504    1506 1
   2586    1499    1500 1
   2587    1499    1501 1
   2588    1497    1498 1
   2589    1495    1496 1
   2590    1513    1514 1
   2591    1513    1515 1
   2592    1511    1512 1
   2593    1509    1510 1
   2594    1534    1535 1
   2595    1534    1536 1
   2596    1534    1537 1
   2597    1531    1532 1
   2598    1531    1533 1
   2599    1527    1528 1
   2600    1527    1529 1
   2601    1527    1530 1
   2602    1525    1526 1
   2603    1523    1524 1
   2604    1521    1522 1
   2605    1550    1551 1
   2606    1546    1547 1
   2607    1546    1548 1
   2608    1546    1549 1
   2609    1544    1545 1
   2610    1542    1543 1
   2611    1540    1541 1
   2612    1567    1568 1
   2613    1567    1569 1
   2614    1567    1570 1
   2615    1563    1564 1
   2616    1563    1565 1
   2617    1563    1566 1
   2618    1561    1562 1
   2619    1558    1559 1
   2620    1558    1560 1
   2621    1556    1557 1
   2622    1554    1555 1
   2623    1586    1587 1
   2624    1586    1588 1
   2625    1586    1589 1
   2626    1582    1583 1
   2627    1582    1584 1
   2628    1582    1585 1
   2629    1580    1581 1
   2630    1577    1578 1
   2631    1577    1579 1
   2632    1575    1576 1
   2633    1573    1574 1
   2634    1608    1609 1
   2635    1608    1610 1
   2636    1608    1611 1
   2637    1605    1606 1
   2638    1605    1607 1
   2639    1602    1603 1
   2640    1602    1604 1
   2641    1599    1600 1
   2642    1599    1601 1
   2643    1596    1597 1
   2644    1596    1598 1
   2645    1594    1595 1
   2646    1592    1593 1
   2647    1627    1628 1
   2648    1627    1629 1
   2649    1627    1630 1
   2650    1623    1624 1
   2651    1623    1625 1
   2652    1623    1626 1
   2653    1621    1622 1
   2654    1618    1619 1
   2655    1618    1620 1
   2656    1616    1617 1
   2657    1614    1615 1
   2658    1640    1641 1
   2659    1637    1638 1
   2660    1637    1639 1
   2661    1635    1636 1
   2662    1633    1634 1
   2663    1654    1655 1
   2664    1650    1651 1
   2665    1650    1652 1
   2666    1650    1653 1
   2667    1648    1649 1
   2668    1646    1647 1
   2669    1644    1645 1
   2670    1662    1663 1
   2671    1662    1664 1
   2672    1662    1665 1
   2673    1660    1661 1
   2674    1658    1659 1
   2675    1672    1673 1
   2676    1672    1674 1
   2677    1672    1675 1
   2678    1670    1671 1
   2679    1668    1669 1
   2680    1685    1686 1
   2681    1682    1683 1
   2682    1682    1684 1
   2683    1680    1681 1
   2684    1678    1679 1
   2685    1705    1706 1
   2686    1703    1704 1
   2687    1701    1702 1
   2688    1699    1700 1
   2689    1697    1698 1
   2690    1693    1694 1
   2691    1693    1695 1
   2692    1691    1692 1
   2693    1689    1690 1
   2694    1716    1717 1
   2695    1713    1714 1
   2696    1713    1715 1
   2697    1711    1712 1
   2698    1709    1710 1
   2699    1732    1733 1
   2700    1732    1734 1
   2701    1727    1728 1
   2702    1727    1729 1
   2703    1724    1725 1
   2704    1724    1726 1
   2705    1722    1723 1
   2706    1720    1721 1
   2707    1747    1748 1
   2708    1743    1744 1
   2709    1743    1745 1
   2710    1743    1746 1
   2711    1741    1742 1
   2712    1739    1740 1
   2713    1737    1738 1
   2714    1761    1762 1
   2715    1761    1763 1
   2716    1761    1764 1
   2717    1757    1758 1
   2718    1757    1759 1
   2719    1757    1760 1
   2720    1755    1756 1
   2721    1753    1754 1
   2722    1751    1752 1
   2723    1774    1775 1
   2724    1771    1772 1
   2725    1771    1773 1
   2726    1769    1770 1
   2727    1767    1768 1
   2728    1782    1783 1
   2729    1782    1784 1
   2730    1782    1785 1
   2731    1780    1781 1
   2732    1778    1779 1
   2733    1798    1799 1
   2734    1798    1800 1
   2735    1798    1801 1
   2736    1794    1795 1
   2737    1794    1796 1
   2738    1794    1797 1
   2739    1792    1793 1
   2740    1790    1791 1
   2741    1788    1789 1
   2742    1808    1809 1
   2743    1808    1810 1
   2744    1806    1807 1
   2745    1804    1805 1
   2746    1827    1828 1
   2747    1827    1829 1
   2748    1827    1830 1
   2749    1823    1824 1
   2750    1823    1825 1
   2751    1823    1826 1
   2752    1821    1822 1
   2753    1818    1819 1
   2754    1818    1820 1
   2755    1816    1817 1
   2756    1814    1815 1
   2757    1843    1844 1
   2758    1840    1841 1
   2759    1840    1842 1
   2760    1837    1838 1
   2761    1837    1839 1
   2762    1834    1835 1
   2763    1834    1836 1
   2764    1854    1855 1
   2765    1851    1852 1
   2766    1851    1853 1
   2767    1849    1850 1
   2768    1847    1848 1
   2769    1862    1863 1
   2770    1862    1864 1
   2771    1862    1865 1
   2772    1860    1861 1
   2773    1858    1859 1
   2774    1875    1876 1
   2775    1872    1873 1
   2776    1872    1874 1
   2777    1870    1871 1
   2778    1868    1869 1
   2779    1883    1884 1
   2780    1883    1885 1
   2781    1881    1882 1
   2782    1879    1880 1
   2783    1895    1896 1
   2784    1895    1897 1
   2785    1893    1894 1
   2786    1891    1892 1
   2787    1919    1920 1
   2788    1917    1918 1
   2789    1915    1916 1
   2790    1913    1914 1
   2791    1911    1912 1
   2792    1907    1908 1
   2793    1907    1909 1
   2794    1905    1906 1
   2795    1903    1904 1
   2796    1927    1928 1
   2797    1927    1929 1
   2798    1927    1930 1
   2799    1925    1926 1
   2800    1923    1924 1
   2801    1937    1938 1
   2802    1937    1939 1
   2803    1937    1940 1
   2804    1935    1936 1
   2805    1933    1934 1
   2806    1945    1946 1
   2807    1945    1947 1
   2808    1943    1944 1
   2809    1960    1961 1
   2810    1956    1957 1
   2811    1956    1958 1
   2812    1956    1959 1
   2813    1954    1955 1
   2814    1952    1953 1
   2815    1950    1951 1
   2816    1974    1975 1
   2817    1970    1971 1
   2818    1970    1972 1
   2819    1970    1973 1
   2820    1968    1969 1
   2821    1966    1967 1
   2822    1964    1965 1
   2823    1982    1983 1
   2824    1982    1984 1
   2825    1980    1981 1
   2826    1978    1979 1
   2827    1998    1999 1
   2828    1998    2000 1
   2829    1998    2001 1
   2830    1994    1995 1
   2831    1994    1996 1
   2832    1994    1997 1
   2833    1992    1993 1
   2834    1990    1991 1
   2835    1988    1989 1
   2836    2014    2015 1
   2837    2010    2011 1
   2838    2010    2012 1
   2839    2010    2013 1
   2840    2008    2009 1
   2841    2006    2007 1
   2842    2004    2005 1
   2843    2028    2029 1
   2844    2024    2025 1
   2845    2024    2026 1
   2846    2024    2027 1
   2847    2022    2023 1
   2848    2020    2021 1
   2849    2018    2019 1
   2850    2034    2035 1
   2851    2034    2036 1
   2852    2032    2033 1
   2853    2058    2059 1
   2854    2056    2057 1
   2855    2054    2055 1
   2856    2052    2053 1
   2857    2049    2050 1
   2858    2047    2048 1
   2859    2043    2044 1
   2860    2043    2045 1
   2861    2041    2042 1
   2862    2039    2040 1
   2863    2065    2066 1
   2864    2065    2067 1
   2865    2063    2064 1
   2866    2083    2084 1
   2867    2083    2085 1
   2868    2083    2086 1
   2869    2079    2080 1
   2870    2079    2081 1
   2871    2079    2082 1
   2872    2077    2078 1
   2873    2074    2075 1
   2874    2074    2076 1
   2875    2072    2073 1
   2876    2070    2071 1
   2877    2099    2100 1
   2878    2095    2096 1
   2879    2095    2097 1
   2880    2095    2098 1
   2881    2093    2094 1
   2882    2091    2092 1
   2883    2089    2090 1
   2884    2122    2123 1
   2885    2122    2124 1
   2886    2119    2120 1
   2887    2119    2121 1
   2888    2116    2117 1
   2889    2113    2114 1
   2890    2113    2115 1
   2891    2110    2111 1
   2892    2110    2112 1
   2893    2107    2108 1
   2894    2107    2109 1
   2895    2105    2106 1
   2896    2103    2104 1
   2897    2144    2145 1
   2898    2142    2143 1
   2899    2140    2141 1
   2900    2137    2138 1
   2901    2135    2136 1
   2902    2131    2132 1
   2903    2131    2133 1
   2904    2129    2130 1
   2905    2127    2128 1
   2906    2158    2159 1
   2907    2154    2155 1
   2908    2154    2156 1
   2909    2154    2157 1
   2910    2152    2153 1
   2911    2150    2151 1
   2912    2148    2149 1
   2913    2171    2172 1
   2914    2171    2173 1
   2915    2166    2167 1
   2916    2166    2168 1
   2917    2164    2165 1
   2918    2162    2163 1
   2919    2180    2181 1
   2920    2180    2182 1
   2921    2180    2183 1
   2922    2178    2179 1
   2923    2176    2177 1
   2924    2195    2196 1
   2925    2195    2197 1
   2926    2190    2191 1
   2927    2190    2192 1
   2928    2188    2189 1
   2929    2186    2187 1
   2930    2210    2211 1
   2931    2206    2207 1
   2932    2206    2208 1
   2933    2206    2209 1
   2934    2204    2205 1
   2935    2202    2203 1
   2936    2200    2201 1
   2937    2224    2225 1
   2938    2221    2222 1
   2939    2221    2223 1
   2940    2218    2219 1
   2941    2218    2220 1
   2942    2215    2216 1
   2943    2215    2217 1
   2944    2232    2233 1
   2945    2232    2234 1
   2946    2230    2231 1
   2947    2228    2229 1
   2948    2259    2260 1
   2949    2259    2261 1
   2950    2256    2257 1
   2951    2256    2258 1
   2952    2253    2254 1
   2953    2250    2251 1
   2954    2250    2252 1
   2955    2247    2248 1
   2956    2247    2249 1
   2957    2244    2245 1
   2958    2244    2246 1
   2959    2242    2243 1
   2960    2240    2241 1
   2961    2277    2278 1
   2962    2277    2279 1
   2963    2277    2280 1
   2964    2273    2274 1
   2965    2273    2275 1
   2966    2273    2276 1
   2967    2271    2272 1
   2968    2268    2269 1
   2969    2268    2270 1
   2970    2266    2267 1
   2971    2264    2265 1
   2972    2295    2296 1
   2973    2295    2297 1
   2974    2290    2291 1
   2975    2290    2292 1
   2976    2287    2288 1
   2977    2287    2289 1
   2978    2285    2286 1
   2979    2283    2284 1
   2980    2312    2313 1
   2981    2312    2314 1
   2982    2307    2308 1
   2983    2307    2309 1
   2984    2304    2305 1
   2985    2304    2306 1
   2986    2302    2303 1
   2987    2300    2301 1
   2988    2321    2322 1
   2989    2321    2323 1
   2990    2321    2324 1
   2991    2319    2320 1
   2992    2317    2318 1
   2993    2334    2335 1
   2994    2331    2332 1
   2995    2331    2333 1
   2996    2329    2330 1
   2997    2327    2328 1
   2998    2351    2352 1
   2999    2351    2353 1
   3000    2351    2354 1
   3001    2347    2348 1
   3002    2347    2349 1
   3003    2347    2350 1
   3004    2345    2346 1
   3005    2342    2343 1
   3006    2342    2344 1
   3007    2340    2341 1
   3008    2338    2339 1
   3009    2367    2368 1
   3010    2364    2365 1
   3011    2364    2366 1
   3012    2361    2362 1
   3013    2361    2363 1
   3014    2358    2359 1
   3015    2358    2360 1
   3016    2384    2385 1
   3017    2384    2386 1
   3018    2384    2387 1
   3019    2380    2381 1
   3020    2380    2382 1
   3021    2380    2383 1
   3022    2378    2379 1
   3023    2375    2376 1
   3024    2375    2377 1
   3025    2373    2374 1
   3026    2371    2372 1
   3027    2403    2404 1
   3028    2403    2405 1
   3029    2403    2406 1
   3030    2399    2400 1
   3031    2399    2401 1
   3032    2399    2402 1
   3033    2397    2398 1
   3034    2394    2395 1
   3035    2394    2396 1
   3036    2392    2393 1
   3037    2390    2391 1
   3038    2416    2417 1
   3039    2413    2414 1
   3040    2413    2415 1
   3041    2411    2412 1
   3042    2409    2410 1
   3043    2429    2430 1
   3044    2429    2431 1
   3045    2424    2425 1
   3046    2424    2426 1
   3047    2422    2423 1
   3048    2420    2421 1
   3049    2444    2445 1
   3050    2440    2441 1
   3051    2440    2442 1
   3052    2440    2443 1
   3053    2438    2439 1
   3054    2436    2437 1
   3055    2434    2435 1
   3056    2457    2458 1
   3057    2457    2459 1
   3058    2452    2453 1
   3059    2452    2454 1
   3060    2450    2451 1
   3061    2448    2449 1
   3062    2466    2467 1
   3063    2466    2468 1
   3064    2464    2465 1
   3065    2462    2463 1
   3066    2488    2489 1
   3067    2488    2490 1
   3068    2488    2491 1
   3069    2485    2486 1
   3070    2485    2487 1
   3071    2482    2483 1
   3072    2482    2484 1
   3073    2479    2480 1
   3074    2479    2481 1
   3075    2476    2477 1
   3076    2476    2478 1
   3077    2474    2475 1
   3078    2472    2473 1
   3079    2510    2511 1
   3080    2510    2512 1
   3081    2510    2513 1
   3082    2507    2508 1
   3083    2507    2509 1
   3084    2504    2505 1
   3085    2504    2506 1
   3086    2501    2502 1
   3087    2501    2503 1
   3088    2498    2499 1
   3089    2498    2500 1
   3090    2496    2497 1
   3091    2494    2495 1
   3092    2533    2534 1
   3093    2531    2532 1
   3094    2529    2530 1
   3095    2526    2527 1
   3096    2524    2525 1
   3097    2520    2521 1
   3098    2520    2522 1
   3099    2518    2519 1
   3100    2516    2517 1
   3101    2556    2557 1
   3102    2554    2555 1
   3103    2552    2553 1
   3104    2550    2551 1
   3105    2547    2548 1
   3106    2545    2546 1
   3107    2541    2542 1
   3108    2541    2543 1
   3109    2539    2540 1
   3110    2537    2538 1
   3111    2563    2564 1
   3112    2563    2565 1
   3113    2561    2562 1
   3114    2578    2579 1
   3115    2574    2575 1
   3116    2574    2576 1
   3117    2574    2577 1
   3118    2572    2573 1
   3119    2570    2571 1
   3120    2568    2569 1
   3121    2598    2599 1
   3122    2598    2600 1
   3123    2598    2601 1
   3124    2595    2596 1
   3125    2595    2597 1
   3126    2592    2593 1
   3127    2592    2594 1
   3128    2589    2590 1
   3129    2589    2591 1
   3130    2586    2587 1
   3131    2586    2588 1
   3132    2584    2585 1
   3133    2582    2583 1
   3134    2617    2618 1
   3135    2617    2619 1
   3136    2617    2620 1
   3137    2614    2615 1
   3138    2614    2616 1
   3139    2610    2611 1
   3140    2610    2612 1
   3141    2610    2613 1
   3142    2608    2609 1
   3143    2606    2607 1
   3144    2604    2605 1
   3145    2639    2640 1
   3146    2639    2641 1
   3147    2639    2642 1
   3148    2636    2637 1
   3149    2636    2638 1
   3150    2633    2634 1
   3151    2633    2635 1
   3152    2630    2631 1
   3153    2630    2632 1
   3154    2627    2628 1
   3155    2627    2629 1
   3156    2625    2626 1
   3157    2623    2624 1
   3158    2649    2650 1
   3159    2649    2651 1
   3160    2647    2648 1
   3161    2645    2646 1
   3162    2661    2662 1
   3163    2661    2663 1
   3164    2661    2664 1
   3165    2659    2660 1
   3166    2657    2658 1
   3167    2678    2679 1
   3168    2678    2680 1
   3169    2678    2681 1
   3170    2674    2675 1
   3171    2674    2676 1
   3172    2671    2672 1
   3173    2671    2673 1
   3174    2669    2670 1
   3175    2667    2668 1
   3176    2697    2698 1
   3177    2697    2699 1
   3178    2697    2700 1
   3179    2694    2695 1
   3180    2694    2696 1
   3181    2690    2691 1
   3182    2690    2692 1
   3183    2690    2693 1
   3184    2688    2689 1
   3185    2686    2687 1
   3186    2684    2685 1
   3187    2707    2708 1
   3188    2707    2709 1
   3189    2705    2706 1
   3190    2703    2704 1
   3191    2717    2718 1
   3192    2717    2719 1
   3193    2717    2720 1
   3194    2715    2716 1
   3195    2713    2714 1
   3196    2725    2726 1
   3197    2725    2727 1
   3198    2723    2724 1
   3199    2734    2735 1
   3200    2734    2736 1
   3201    2734    2737 1
   3202    2732    2733 1
   3203    2730    2731 1
   3204    2747    2748 1
   3205    2744    2745 1
   3206    2744    2746 1
   3207    2742    2743 1
   3208    2740    2741 1
   3209    2753    2754 1
   3210    2753    2755 1
   3211    2751    2752 1
   3212    2768    2769 1
   3213    2768    2770 1
   3214    2768    2771 1
   3215    2764    2765 1
   3216    2764    2766 1
   3217    2764    2767 1
   3218    2762    2763 1
   3219    2760    2761 1
   3220    2758    2759 1
   3221    2781    2782 1
   3222    2778    2779 1
   3223    2778    2780 1
   3224    2776    2777 1
   3225    2774    2775 1
   3226    2792    2793 1
   3227    2789    2790 1
   3228    2789    2791 1
   3229    2787    2788 1
   3230    2785    2786 1
   3231    2800    2801 1
   3232    2800    2802 1
   3233    2798    2799 1
   3234    2796    2797 1
   3235    2817    2818 1
   3236    2817    2819 1
   3237    2817    2820 1
   3238    2813    2814 1
   3239    2813    2815 1
   3240    2810    2811 1
   3241    2810    2812 1
   3242    2808    2809 1
   3243    2806    2807 1
   3244    2825    2826 1
   3245    2825    2827 1
   3246    2823    2824 1
   3247    2834    2835 1
   3248    2834    2836 1
   3249    2832    2833 1
   3250    2830    2831 1
   3251    2849    2850 1
   3252    2846    2847 1
   3253    2846    2848 1
   3254    2844    2845 1
   3255    2842    2843 1
   3256    2855    2856 1
   3257    2855    2857 1
   3258    2853    2854 1
   3259    2862    2863 1
   3260    2862    2864 1
   3261    2860    2861 1
   3262    2877    2878 1
   3263    2874    2875 1
   3264    2874    2876 1
   3265    2871    2872 1
   3266    2871    2873 1
   3267    2868    2869 1
   3268    2868    2870 1
   3269    2894    2895 1
   3270    2894    2896 1
   3271    2894    2897 1
   3272    2890    2891 1
   3273    2890    2892 1
   3274    2890    2893 1
   3275    2888    2889 1
   3276    2885    2886 1
   3277    2885    2887 1
   3278    2883    2884 1
   3279    2881    2882 1
   3280    2910    2911 1
   3281    2910    2912 1
   3282    2910    2913 1
   3283    2906    2907 1
   3284    2906    2908 1
   3285    2906    2909 1
   3286    2904    2905 1
   3287    2902    2903 1
   3288    2900    2901 1
   3289    2920    2921 1
   3290    2920    2922 1
   3291    2918    2919 1
   3292    2916    2917 1
   3293    2942    2943 1
   3294    2942    2944 1
   3295    2942    2945 1
   3296    2939    2940 1
   3297    2939    2941 1
   3298    2936    2937 1
   3299    2936    2938 1
   3300    2933    2934 1
   3301    2933    2935 1
   3302    2930    2931 1
   3303    2930    2932 1
   3304    2928    2929 1
   3305    2926    2927 1
   3306    2964    2965 1
   3307    2964    2966 1
   3308    2964    2967 1
   3309    2961    2962 1
   3310    2961    2963 1
   3311    2958    2959 1
   3312    2958    2960 1
   3313    2955    2956 1
   3314    2955    2957 1
   3315    2952    2953 1
   3316    2952    2954 1
   3317    2950    2951 1
   3318    2948    2949 1
   3319    2979    2980 1
   3320    2979    2981 1
   3321    2974    2975 1
   3322    2974    2976 1
   3323    2972    2973 1
   3324    2970    2971 1
   3325    2986    2987 1
   3326    2986    2988 1
   3327    2984    2985 1
   3328    2995    2996 1
   3329    2995    2997 1
   3330    2995    2998 1
   3331    2993    2994 1
   3332    2991    2992 1
   3333    3020    3021 1
   3334    3018    3019 1
   3335    3016    3017 1
   3336    3014    3015 1
   3337    3011    3012 1
   3338    3009    3010 1
   3339    3005    3006 1
   3340    3005    3007 1
   3341    3003    3004 1
   3342    3001    3002 1
   3343    3035    3036 1
   3344    3031    3032 1
   3345    3031    3033 1
   3346    3031    3034 1
   3347    3029    3030 1
   3348    3027    3028 1
   3349    3025    3026 1
   3350    3052    3053 1
   3351    3052    3054 1
   3352    3052    3055 1
   3353    3048    3049 1
   3354    3048    3050 1
   3355    3048    3051 1
   3356    3046    3047 1
   3357    3043    3044 1
   3358    3043    3045 1
   3359    3041    3042 1
   3360    3039    3040 1
   3361    3068    3069 1
   3362    3068    3070 1
   3363    3068    3071 1
   3364    3064    3065 1
   3365    3064    3066 1
   3366    3064    3067 1
   3367    3062    3063 1
   3368    3060    3061 1
   3369    3058    3059 1
   3370    3076    3077 1
   3371    3076    3078 1
   3372    3074    3075 1
   3373    3094    3095 1
   3374    3094    3096 1
   3375    3094    3097 1
   3376    3091    3092 1
   3377    3091    3093 1
   3378    3087    3088 1
   3379    3087    3089 1
   3380    3087    3090 1
   3381    3085    3086 1
   3382    3083    3084 1
   3383    3081    3082 1
   3384    3110    3111 1
   3385    3110    3112 1
   3386    3110    3113 1
   3387    3106    3107 1
   3388    3106    3108 1
   3389    3106    3109 1
   3390    3104    3105 1
   3391    3102    3103 1
   3392    3100    3101 1
   3393    3123    3124 1
   3394    3120    3121 1
   3395    3120    3122 1
   3396    3118    3119 1
   3397    3116    3117 1
   3398    3146    3147 1
   3399    3144    3145 1
   3400    3142    3143 1
   3401    3140    3141 1
   3402    3137    3138 1
   3403    3135    3136 1
   3404    3131    3132 1
   3405    3131    3133 1
   3406    3129    3130 1
   3407    3127    3128 1
   3408    3153    3154 1
   3409    3153    3155 1
   3410    3151    3152 1
   3411    3165    3166 1
   3412    3162    3163 1
   3413    3162    3164 1
   3414    3160    3161 1
   3415    3158    3159 1
   3416    3176    3177 1
   3417    3173    3174 1
   3418    3173    3175 1
   3419    3171    3172 1
   3420    3169    3170 1
   3421    3190    3191 1
   3422    3186    3187 1
   3423    3186    3188 1
   3424    3186    3189 1
   3425    3184    3185 1
   3426    3182    3183 1
   3427    3180    3181 1
   3428    3198    3199 1
   3429    3198    3200 1
   3430    3196    3197 1
   3431    3194    3195 1
   3432    3211    3212 1
   3433    3208    3209 1
   3434    3208    3210 1
   3435    3206    3207 1
   3436    3204    3205 1
   3437    3225    3226 1
   3438    3221    3222 1
   3439    3221    3223 1
   3440    3221    3224 1
   3441    3219    3220 1
   3442    3217    3218 1
   3443    3215    3216 1
   3444    3236    3237 1
   3445    3233    3234 1
   3446    3233    3235 1
   3447    3231    3232 1
   3448    3229    3230 1
   3449    3250    3251 1
   3450    3246    3247 1
   3451    3246    3248 1
   3452    3246    3249 1
   3453    3244    3245 1
   3454    3242    3243 1
   3455    3240    3241 1
   3456    3264    3265 1
   3457    3261    3262 1
   3458    3261    3263 1
   3459    3258    3259 1
   3460    3258    3260 1
   3461    3255    3256 1
   3462    3255    3257 1
   3463    3270    3271 1
   3464    3270    3272 1
   3465    3268    3269 1
   3466    3285    3286 1
   3467    3285    3287 1
   3468    3285    3288 1
   3469    3281    3282 1
   3470    3281    3283 1
   3471    3281    3284 1
   3472    3279    3280 1
   3473    3277    3278 1
   3474    3275    3276 1
   3475    3308    3309 1
   3476    3306    3307 1
   3477    3304    3305 1
   3478    3301    3302 1
   3479    3299    3300 1
   3480    3295    3296 1
   3481    3295    3297 1
   3482    3293    3294 1
   3483    3291    3292 1
   3484    3316    3317 1
   3485    3316    3318 1
   3486    3316    3319 1
   3487    3314    3315 1
   3488    3312    3313 1
   3489    3341    3342 1
   3490    3341    3343 1
   3491    3338    3339 1
   3492    3338    3340 1
   3493    3335    3336 1
   3494    3332    3333 1
   3495    3332    3334 1
   3496    3329    3330 1
   3497    3329    3331 1
   3498    3326    3327 1
   3499    3326    3328 1
   3500    3324    3325 1
   3501    3322    3323 1
   3502    3356    3357 1
   3503    3356    3358 1
   3504    3356    3359 1
   3505    3352    3353 1
   3506    3352    3354 1
   3507    3352    3355 1
   3508    3350    3351 1
   3509    3348    3349 1
   3510    3346    3347 1
   3511    3372    3373 1
   3512    3368    3369 1
   3513    3368    3370 1
   3514    3368    3371 1
   3515    3366    3367 1
   3516    3364    3365 1
   3517    3362    3363 1
   3518    3380    3381 1
   3519    3380    3382 1
   3520    3380    3383 1
   3521    3378    3379 1
   3522    3376    3377 1
   3523    3399    3400 1
   3524    3399    3401 1
   3525    3399    3402 1
   3526    3395    3396 1
   3527    3395    3397 1
   3528    3395    3398 1
   3529    3393    3394 1
   3530    3390    3391 1
   3531    3390    3392 1
   3532    3388    3389 1
   3533    3386    3387 1
   3534    3415    3416 1
   3535    3415    3417 1
   3536    3415    3418 1
   3537    3411    3412 1
   3538    3411    3413 1
   3539    3411    3414 1
   3540    3409    3410 1
   3541    3407    3408 1
   3542    3405    3406 1
   3543    3430    3431 1
   3544    3430    3432 1
   3545    3425    3426 1
   3546    3425    3427 1
   3547    3423    3424 1
   3548    3421    3422 1
   3549    3454    3455 1
   3550    3452    3453 1
   3551    3450    3451 1
   3552    3448    3449 1
   3553    3445    3446 1
   3554    3443    3444 1
   3555    3439    3440 1
   3556    3439    3441 1
   3557    3437    3438 1
   3558    3435    3436 1
   3559    3469    3470 1
   3560    3469    3471 1
   3561    3469    3472 1
   3562    3465    3466 1
   3563    3465    3467 1
   3564    3465    3468 1
   3565    3463    3464 1
   3566    3461    3462 1
   3567    3459    3460 1
   3568    3487    3488 1
   3569    3487    3489 1
   3570    3482    3483 1
   3571    3482    3484 1
   3572    3479    3480 1
   3573    3479    3481 1
   3574    3477    3478 1
   3575    3475    3476 1
   3576    3504    3505 1
   3577    3504    3506 1
   3578    3499    3500 1
   3579    3499    3501 1
   3580    3496    3497 1
   3581    3496    3498 1
   3582    3494    3495 1
   3583    3492    3493 1
   3584    3519    3520 1
   3585    3515    3516 1
   3586    3515    3517 1
   3587    3515    3518 1
   3588    3513    3514 1
   3589    3511    3512 1
   3590    3509    3510 1
   3591    3536    3537 1
   3592    3536    3538 1
   3593    3536    3539 1
   3594    3532    3533 1
   3595    3532    3534 1
   3596    3532    3535 1
   3597    3530    3531 1
   3598    3527    3528 1
   3599    3527    3529 1
   3600    3525    3526 1
   3601    3523    3524 1
   3602    3546    3547 1
   3603    3546    3548 1
   3604    3546    3549 1
   3605    3544    3545 1
   3606    3542    3543 1
   3607    3556    3557 1
   3608    3556    3558 1
   3609    3556    3559 1
   3610    3554    3555 1
   3611    3552    3553 1
   3612    3571    3572 1
   3613    3571    3573 1
   3614    3566    3567 1
   3615    3566    3568 1
   3616    3564    3565 1
   3617    3562    3563 1
@<TRIPOS>SUBSTRUCTURE
      1 CYX1           1 RESIDUE    4    A CYX
      2 GLY2          13 RESIDUE    4    A GLY
      3 VAL3          20 RESIDUE    4    A VAL
      4 PRO4          36 RESIDUE    4    A PRO
      5 ALA5          50 RESIDUE    4    A ALA
      6 ILE6          60 RESIDUE    4    A ILE
      7 GLN7          79 RESIDUE    4    A GLN
      8 PRO8          96 RESIDUE    4    A PRO
      9 VAL9         110 RESIDUE    4    A VAL
     10 LEU10        126 RESIDUE    4    A LEU
     11 SER11        145 RESIDUE    4    A SER
     12 GLY12        156 RESIDUE    4    A GLY
     13 LEU13        163 RESIDUE    4    A LEU
     14 SER14        182 RESIDUE    4    A SER
     15 ARG15        193 RESIDUE    4    A ARG
     16 ILE16        217 RESIDUE    4    A ILE
     17 VAL17        236 RESIDUE    4    A VAL
     18 ASN18        252 RESIDUE    4    A ASN
     19 GLY19        266 RESIDUE    4    A GLY
     20 GLU20        273 RESIDUE    4    A GLU
     21 GLU21        288 RESIDUE    4    A GLU
     22 ALA22        303 RESIDUE    4    A ALA
     23 VAL23        313 RESIDUE    4    A VAL
     24 PRO24        329 RESIDUE    4    A PRO
     25 GLY25        343 RESIDUE    4    A GLY
     26 SER26        350 RESIDUE    4    A SER
     27 TRP27        361 RESIDUE    4    A TRP
     28 PRO28        385 RESIDUE    4    A PRO
     29 TRP29        399 RESIDUE    4    A TRP
     30 GLN30        423 RESIDUE    4    A GLN
[truncated: 10,106 more chars]
