# Supplementary material for: Improved Structure-Based Histidine pKa Prediction for pH-Responsive Protein Design
Source: J Chem Inf Model. 2025 Jan 18;65(3):1560–9. doi: 10.1021/acs.jcim.4c01957 (PMC11815838; doi:10.1021/acs.jcim.4c01957)
Supplement: Supplementary file 3 — ci4c01957_si_003.zip [file ci4c01957_si_003.zip › structures/prep_mol2/1EY0_prep.mol2]

@<TRIPOS>MOLECULE
Cpptraj generated mol2 file.
 2226  2247   136     0     0
SMALL
USER_CHARGES


@<TRIPOS>ATOM
      1 N            63.4897      22.0918      -9.6760 N.am      1 LYS6       0.0966
      2 H1           63.8932      22.9074     -10.1259 H         1 LYS6       0.2165
      3 H2           62.5511      21.9829     -10.0404 H         1 LYS6       0.2165
      4 H3           64.0359      21.2729      -9.8972 H         1 LYS6       0.2165
      5 CA           63.4471      22.3325      -8.2160 C.3       1 LYS6      -0.0015
      6 HA           62.8979      21.5273      -7.7282 H         1 LYS6       0.1180
      7 CB           64.8371      22.4597      -7.5435 C.3       1 LYS6       0.0212
      8 HB2          64.9601      23.4880      -7.1943 H         1 LYS6       0.0283
      9 HB3          64.8208      21.8599      -6.6325 H         1 LYS6       0.0283
     10 CG           66.1065      22.1316      -8.3641 C.3       1 LYS6      -0.0048
     11 HG2          65.9417      22.1367      -9.4396 H         1 LYS6       0.0121
     12 HG3          66.8180      22.9349      -8.1621 H         1 LYS6       0.0121
     13 CD           66.7761      20.8166      -7.9411 C.3       1 LYS6      -0.0608
     14 HD2          66.8058      20.7747      -6.8497 H         1 LYS6       0.0633
     15 HD3          66.2113      19.9611      -8.3159 H         1 LYS6       0.0633
     16 CE           68.2188      20.7812      -8.4675 C.3       1 LYS6      -0.0181
     17 HE2          68.2094      20.5767      -9.5434 H         1 LYS6       0.1171
     18 HE3          68.6630      21.7728      -8.3250 H         1 LYS6       0.1171
     19 NZ           69.0478      19.7756      -7.7516 N.4       1 LYS6      -0.3764
     20 HZ1          68.6851      18.8385      -7.8764 H         1 LYS6       0.3382
     21 HZ2          69.9994      19.7883      -8.1029 H         1 LYS6       0.3382
     22 HZ3          69.0900      19.9770      -6.7594 H         1 LYS6       0.3382
     23 C            62.6680      23.6161      -8.0167 C.2       1 LYS6       0.7214
     24 O            63.0922      24.6162      -8.5811 O.2       1 LYS6      -0.6013
     25 N            61.5324      23.5614      -7.3186 N.am      2 LEU7      -0.4157
     26 H            61.2624      22.7262      -6.8242 H         2 LEU7       0.2719
     27 CA           60.8152      24.7906      -6.9777 C.3       2 LEU7      -0.0518
     28 HA           60.5554      25.3298      -7.8915 H         2 LEU7       0.0922
     29 CB           59.5174      24.5008      -6.1972 C.3       2 LEU7      -0.1102
     30 HB2          59.7686      24.1450      -5.1961 H         2 LEU7       0.0457
     31 HB3          59.0055      25.4568      -6.0780 H         2 LEU7       0.0457
     32 CG           58.5216      23.5093      -6.8282 C.3       2 LEU7       0.3531
     33 HG           58.8967      22.4965      -6.6748 H         2 LEU7      -0.0361
     34 CD1          57.1638      23.6397      -6.1384 C.3       2 LEU7      -0.4121
     35 HD11         56.7654      24.6440      -6.2875 H         2 LEU7       0.1000
     36 HD12         56.4609      22.9221      -6.5550 H         2 LEU7       0.1000
     37 HD13         57.2675      23.4587      -5.0679 H         2 LEU7       0.1000
     38 CD2          58.3291      23.7154      -8.3325 C.3       2 LEU7      -0.4121
     39 HD21         59.2428      23.4969      -8.8762 H         2 LEU7       0.1000
     40 HD22         57.5406      23.0547      -8.6940 H         2 LEU7       0.1000
     41 HD23         58.0371      24.7468      -8.5263 H         2 LEU7       0.1000
     42 C            61.7557      25.6836      -6.1643 C.2       2 LEU7       0.5973
     43 O            62.6617      25.1659      -5.4999 O.2       2 LEU7      -0.5679
     44 N            61.5707      26.9937      -6.2155 N.am      3 HIE8      -0.4157
     45 H            60.8144      27.3918      -6.7574 H         3 HIE8       0.2719
     46 CA           62.2933      27.8926      -5.3304 C.3       3 HIE8      -0.0581
     47 HA           62.5627      27.3344      -4.4334 H         3 HIE8       0.1360
     48 CB           63.6067      28.3762      -5.9654 C.3       3 HIE8      -0.0074
     49 HB2          64.2397      28.7778      -5.1735 H         3 HIE8       0.0367
     50 HB3          64.1318      27.5263      -6.4021 H         3 HIE8       0.0367
     51 CG           63.4555      29.4416      -7.0160 C.2       3 HIE8       0.1868
     52 ND1          63.0767      29.2254      -8.3417 N.2       3 HIE8      -0.5432
     53 CE1          63.0046      30.4436      -8.8971 C.2       3 HIE8       0.1635
     54 HE1          62.6836      30.6370      -9.9102 H         3 HIE8       0.1435
     55 NE2          63.3402      31.3918      -8.0084 N.pl3     3 HIE8      -0.2795
     56 HE2          63.2469      32.3881      -8.1464 H         3 HIE8       0.3339
     57 CD2          63.6291      30.7785      -6.8132 C.2       3 HIE8      -0.2207
     58 HD2          63.8747      31.2612      -5.8748 H         3 HIE8       0.1862
     59 C            61.3764      29.0135      -4.8633 C.2       3 HIE8       0.5973
     60 O            60.3772      29.3386      -5.5020 O.2       3 HIE8      -0.5679
     61 N            61.7091      29.5452      -3.6936 N.am      4 LYS9      -0.3479
     62 H            62.5856      29.2807      -3.2768 H         4 LYS9       0.2747
     63 CA           60.9714      30.6230      -3.0521 C.3       4 LYS9      -0.2400
     64 HA           59.9188      30.5662      -3.3320 H         4 LYS9       0.1426
     65 CB           61.0934      30.4781      -1.5324 C.3       4 LYS9      -0.0094
     66 HB2          62.1524      30.4139      -1.2737 H         4 LYS9       0.0362
     67 HB3          60.6987      31.3642      -1.0463 H         4 LYS9       0.0362
     68 CG           60.3528      29.2412      -1.0015 C.3       4 LYS9       0.0187
     69 HG2          59.2763      29.4106      -1.0547 H         4 LYS9       0.0103
     70 HG3          60.6033      28.3754      -1.6140 H         4 LYS9       0.0103
     71 CD           60.7657      28.9685       0.4508 C.3       4 LYS9      -0.0479
     72 HD2          61.8511      28.8816       0.5158 H         4 LYS9       0.0621
     73 HD3          60.4609      29.8172       1.0675 H         4 LYS9       0.0621
     74 CE           60.1181      27.6971       1.0092 C.3       4 LYS9      -0.0143
     75 HE2          60.4184      27.5945       2.0557 H         4 LYS9       0.1135
     76 HE3          59.0312      27.8315       0.9855 H         4 LYS9       0.1135
     77 NZ           60.4987      26.4790       0.2455 N.4       4 LYS9      -0.3854
     78 HZ1          61.4986      26.3863       0.1672 H         4 LYS9       0.3400
     79 HZ2          60.0921      25.6573       0.6699 H         4 LYS9       0.3400
     80 HZ3          60.0892      26.5141      -0.6941 H         4 LYS9       0.3400
     81 C            61.5146      31.9569      -3.5413 C.2       4 LYS9       0.7341
     82 O            62.7199      32.1112      -3.7483 O.2       4 LYS9      -0.5894
     83 N            60.6317      32.9237      -3.6959 N.am      5 GLU10     -0.5163
     84 H            59.6487      32.6977      -3.5848 H         5 GLU10      0.2936
     85 CA           60.9916      34.2895      -4.0367 C.3       5 GLU10      0.0397
     86 HA           62.0724      34.4004      -3.9655 H         5 GLU10      0.1105
     87 CB           60.5680      34.6275      -5.4631 C.3       5 GLU10      0.0560
     88 HB2          59.4820      34.5420      -5.5233 H         5 GLU10     -0.0173
     89 HB3          60.8477      35.6557      -5.6966 H         5 GLU10     -0.0173
     90 CG           61.1941      33.6835      -6.4954 C.3       5 GLU10      0.0136
     91 HG2          62.2459      33.9440      -6.6370 H         5 GLU10     -0.0425
     92 HG3          61.1413      32.6443      -6.1711 H         5 GLU10     -0.0425
     93 CD           60.4420      33.8067      -7.8123 C.2       5 GLU10      0.8054
     94 OE1          60.4495      34.9219      -8.3839 O.co2     5 GLU10     -0.8188
     95 OE2          59.8655      32.8124      -8.3036 O.co2     5 GLU10     -0.8188
     96 C            60.3224      35.2394      -3.0565 C.2       5 GLU10      0.5366
     97 O            59.1936      34.9877      -2.6289 O.2       5 GLU10     -0.5819
     98 N            60.9928      36.3345      -2.6843 N.am      6 PRO11     -0.2548
     99 CD           62.3018      36.7663      -3.1497 C.3       6 PRO11      0.0192
    100 HD2          62.3634      36.7587      -4.2383 H         6 PRO11      0.0391
    101 HD3          63.0692      36.1204      -2.7200 H         6 PRO11      0.0391
    102 CG           62.4749      38.1877      -2.6253 C.3       6 PRO11      0.0189
    103 HG2          62.1219      38.8950      -3.3774 H         6 PRO11      0.0213
    104 HG3          63.5117      38.3971      -2.3606 H         6 PRO11      0.0213
    105 CB           61.5542      38.2441      -1.4059 C.3       6 PRO11     -0.0070
    106 HB2          61.1978      39.2569      -1.2122 H         6 PRO11      0.0253
    107 HB3          62.0880      37.8597      -0.5353 H         6 PRO11      0.0253
    108 CA           60.4156      37.2860      -1.7575 C.3       6 PRO11     -0.0266
    109 HA           60.0840      36.7704      -0.8543 H         6 PRO11      0.0641
    110 C            59.2186      37.9982      -2.3887 C.2       6 PRO11      0.5896
    111 O            59.1826      38.2758      -3.5936 O.2       6 PRO11     -0.5748
    112 N            58.2608      38.3665      -1.5496 N.am      7 ALA12     -0.4157
    113 H            58.2979      38.0602      -0.5797 H         7 ALA12      0.2719
    114 CA           57.1872      39.2683      -1.9284 C.3       7 ALA12      0.0337
    115 HA           57.5420      39.9523      -2.7013 H         7 ALA12      0.0823
    116 CB           56.0275      38.4478      -2.5016 C.3       7 ALA12     -0.1825
    117 HB1          55.6558      37.7615      -1.7398 H         7 ALA12      0.0603
    118 HB2          55.2260      39.1103      -2.8216 H         7 ALA12      0.0603
    119 HB3          56.3719      37.8770      -3.3643 H         7 ALA12      0.0603
    120 C            56.7742      40.1108      -0.7222 C.2       7 ALA12      0.5973
    121 O            57.1259      39.8077       0.4182 O.2       7 ALA12     -0.5679
    122 N            56.0095      41.1699      -0.9653 N.am      8 THR13     -0.4157
    123 H            55.7844      41.3932      -1.9285 H         8 THR13      0.2719
    124 CA           55.5475      42.0529       0.1145 C.3       8 THR13     -0.0389
    125 HA           55.9019      41.6813       1.0761 H         8 THR13      0.1007
    126 CB           56.1175      43.4654      -0.0382 C.3       8 THR13      0.3654
    127 HB           55.7545      43.9146      -0.9598 H         8 THR13      0.0043
    128 CG2          55.7328      44.3636       1.1344 C.3       8 THR13     -0.2438
    129 HG21         56.0328      43.9031       2.0766 H         8 THR13      0.0642
    130 HG22         56.2262      45.3303       1.0366 H         8 THR13      0.0642
    131 HG23         54.6575      44.5379       1.1420 H         8 THR13      0.0642
    132 OG1          57.5238      43.3949      -0.0774 O.3       8 THR13     -0.6761
    133 HG1          57.8673      44.2866       0.0132 H         8 THR13      0.4102
    134 C            54.0336      42.0638       0.1625 C.2       8 THR13      0.5973
    135 O            53.3898      42.1905      -0.8806 O.2       8 THR13     -0.5679
    136 N            53.4403      41.9176       1.3494 N.am      9 LEU14     -0.4157
    137 H            53.9934      41.8278       2.1892 H         9 LEU14      0.2719
    138 CA           51.9848      41.9853       1.4609 C.3       9 LEU14     -0.0518
    139 HA           51.5681      41.2106       0.8221 H         9 LEU14      0.0922
    140 CB           51.5181      41.7244       2.9009 C.3       9 LEU14     -0.1102
    141 HB2          51.8588      40.7474       3.2138 H         9 LEU14      0.0457
    142 HB3          51.9840      42.4658       3.5535 H         9 LEU14      0.0457
    143 CG           49.9935      41.7784       3.1155 C.3       9 LEU14      0.3531
    144 HG           49.6134      42.7634       2.8485 H         9 LEU14     -0.0361
    145 CD1          49.2356      40.7182       2.3058 C.3       9 LEU14     -0.4121
    146 HD11         49.6622      39.7342       2.5063 H         9 LEU14      0.1000
    147 HD12         48.1877      40.7130       2.5965 H         9 LEU14      0.1000
    148 HD13         49.3046      40.9288       1.2420 H         9 LEU14      0.1000
    149 CD2          49.6900      41.5388       4.5886 C.3       9 LEU14     -0.4121
    150 HD21         50.1466      42.3246       5.1923 H         9 LEU14      0.1000
    151 HD22         48.6138      41.5562       4.7477 H         9 LEU14      0.1000
    152 HD23         50.0934      40.5768       4.9052 H         9 LEU14      0.1000
    153 C            51.4774      43.3400       0.9683 C.2       9 LEU14      0.5973
    154 O            51.9805      44.3878       1.3613 O.2       9 LEU14     -0.5679
    155 N            50.4368      43.3139       0.1417 N.am     10 ILE15     -0.4157
    156 H            50.1175      42.4230      -0.2167 H        10 ILE15      0.2719
    157 CA           49.6244      44.5056      -0.0873 C.3      10 ILE15     -0.0597
    158 HA           50.1436      45.3945       0.2787 H        10 ILE15      0.0869
    159 CB           49.3397      44.7281      -1.5841 C.3      10 ILE15      0.1303
    160 HB           48.8626      43.8344      -1.9814 H        10 ILE15      0.0187
    161 CG2          48.3632      45.9032      -1.7734 C.3      10 ILE15     -0.3204
    162 HG21         48.7927      46.8093      -1.3398 H        10 ILE15      0.0882
    163 HG22         48.1683      46.0779      -2.8298 H        10 ILE15      0.0882
    164 HG23         47.4106      45.7014      -1.2890 H        10 ILE15      0.0882
    165 CG1          50.6448      44.9657      -2.3706 C.3      10 ILE15     -0.0430
    166 HG12         51.1002      45.9102      -2.0695 H        10 ILE15      0.0236
    167 HG13         51.3489      44.1666      -2.1441 H        10 ILE15      0.0236
    168 CD1          50.4140      44.9627      -3.8836 C.3      10 ILE15     -0.0660
    169 HD11         49.9895      45.9171      -4.1909 H        10 ILE15      0.0186
    170 HD12         51.3596      44.8101      -4.3972 H        10 ILE15      0.0186
    171 HD13         49.7461      44.1480      -4.1643 H        10 ILE15      0.0186
    172 C            48.3546      44.3760       0.7404 C.2      10 ILE15      0.5973
    173 O            48.0630      45.2337       1.5655 O.2      10 ILE15     -0.5679
    174 N            47.5752      43.3117       0.5079 N.am     11 LYS16     -0.3479
    175 H            47.9074      42.6091      -0.1451 H        11 LYS16      0.2747
    176 CA           46.2587      43.1407       1.1309 C.3      11 LYS16     -0.2400
    177 HA           46.3201      43.4719       2.1719 H        11 LYS16      0.1426
    178 CB           45.2801      44.0459       0.3583 C.3      11 LYS16     -0.0094
    179 HB2          45.7180      45.0412       0.2694 H        11 LYS16      0.0362
    180 HB3          45.1313      43.6494      -0.6476 H        11 LYS16      0.0362
    181 CG           43.9285      44.2038       1.0510 C.3      11 LYS16      0.0187
    182 HG2          43.4353      43.2382       1.1084 H        11 LYS16      0.0103
    183 HG3          44.0902      44.5913       2.0583 H        11 LYS16      0.0103
    184 CD           43.0435      45.1777       0.2601 C.3      11 LYS16     -0.0479
    185 HD2          43.6191      46.0781       0.0319 H        11 LYS16      0.0621
    186 HD3          42.7304      44.7182      -0.6786 H        11 LYS16      0.0621
    187 CE           41.8230      45.6047       1.0812 C.3      11 LYS16     -0.0143
    188 HE2          42.1807      46.0533       2.0149 H        11 LYS16      0.1135
    189 HE3          41.2801      46.3807       0.5326 H        11 LYS16      0.1135
    190 NZ           40.9236      44.4598       1.3806 N.4      11 LYS16     -0.3854
    191 HZ1          41.4402      43.7176       1.8483 H        11 LYS16      0.3400
    192 HZ2          40.1705      44.7479       1.9931 H        11 LYS16      0.3400
    193 HZ3          40.5319      44.0715       0.5353 H        11 LYS16      0.3400
    194 C            45.8081      41.6817       1.1035 C.2      11 LYS16      0.7341
    195 O            45.7572      41.0943       0.0249 O.2      11 LYS16     -0.5894
    196 N            45.3909      41.1106       2.2317 N.am     12 ALA17     -0.4157
    197 H            45.4659      41.6049       3.1078 H        12 ALA17      0.2719
    198 CA           44.6382      39.8519       2.1891 C.3      12 ALA17      0.0337
    199 HA           45.1360      39.1573       1.5102 H        12 ALA17      0.0823
    200 CB           44.6208      39.1982       3.5697 C.3      12 ALA17     -0.1825
    201 HB1          44.1188      39.8481       4.2875 H        12 ALA17      0.0603
    202 HB2          44.0885      38.2461       3.5219 H        12 ALA17      0.0603
    203 HB3          45.6425      39.0127       3.9035 H        12 ALA17      0.0603
    204 C            43.2216      40.1184       1.6518 C.2      12 ALA17      0.5973
    205 O            42.5853      41.1070       2.0402 O.2      12 ALA17     -0.5679
    206 N            42.7401      39.2992       0.7142 N.am     13 ILE18     -0.4157
    207 H            43.2620      38.4651       0.4581 H        13 ILE18      0.2719
    208 CA           41.4211      39.5069       0.0921 C.3      13 ILE18     -0.0597
    209 HA           41.0394      40.4921       0.3526 H        13 ILE18      0.0869
    210 CB           41.5113      39.4433      -1.4470 C.3      13 ILE18      0.1303
    211 HB           42.0589      38.5447      -1.7302 H        13 ILE18      0.0187
    212 CG2          40.1092      39.3739      -2.0816 C.3      13 ILE18     -0.3204
    213 HG21         39.5034      40.2025      -1.7188 H        13 ILE18      0.0882
    214 HG22         40.1688      39.4005      -3.1674 H        13 ILE18      0.0882
    215 HG23         39.6233      38.4289      -1.8325 H        13 ILE18      0.0882
    216 CG1          42.2527      40.6822      -1.9908 C.3      13 ILE18     -0.0430
    217 HG12         41.6002      41.5540      -1.9327 H        13 ILE18      0.0236
    218 HG13         43.1319      40.8809      -1.3769 H        13 ILE18      0.0236
    219 CD1          42.7430      40.5074      -3.4321 C.3      13 ILE18     -0.0660
    220 HD11         41.9256      40.2655      -4.1087 H        13 ILE18      0.0186
    221 HD12         43.1931      41.4412      -3.7615 H        13 ILE18      0.0186
    222 HD13         43.4958      39.7202      -3.4699 H        13 ILE18      0.0186
    223 C            40.3784      38.5239       0.6059 C.2      13 ILE18      0.5973
    224 O            39.2347      38.9301       0.8003 O.2      13 ILE18     -0.5679
    225 N            40.7532      37.2632       0.7558 N.am     14 ASP19     -0.5163
    226 H            41.7182      36.9940       0.5989 H        14 ASP19      0.2936
    227 CA           39.8589      36.1848       1.1559 C.3      14 ASP19      0.0381
    228 HA           39.1701      36.5737       1.9055 H        14 ASP19      0.0880
    229 CB           39.0802      35.6678      -0.0734 C.3      14 ASP19     -0.0303
    230 HB2          39.0754      36.4314      -0.8519 H        14 ASP19     -0.0122
    231 HB3          39.5764      34.7894      -0.4877 H        14 ASP19     -0.0122
    232 CG           37.6172      35.3393       0.2501 C.2      14 ASP19      0.7994
    233 OD1          37.2300      35.3506       1.4459 O.co2    14 ASP19     -0.8014
    234 OD2          36.8316      35.1798      -0.6991 O.co2    14 ASP19     -0.8014
    235 C            40.6888      35.0770       1.8027 C.2      14 ASP19      0.5366
    236 O            41.9078      35.2251       1.9331 O.2      14 ASP19     -0.5819
    237 N            40.0592      33.9673       2.1871 N.am     15 GLY20     -0.4157
    238 H            39.0550      33.8988       2.0543 H        15 GLY20      0.2719
    239 CA           40.7938      32.8085       2.6955 C.3      15 GLY20     -0.0252
    240 HA2          41.3198      33.0709       3.6119 H        15 GLY20      0.0698
    241 HA3          40.0821      32.0108       2.9114 H        15 GLY20      0.0698
    242 C            41.8143      32.2757       1.6868 C.2      15 GLY20      0.5973
    243 O            42.9262      31.9204       2.0783 O.2      15 GLY20     -0.5679
    244 N            41.4864      32.2848       0.3921 N.am     16 ASP21     -0.5163
    245 H            40.5513      32.5702       0.1283 H        16 ASP21      0.2936
    246 CA           42.2885      31.6625      -0.6669 C.3      16 ASP21      0.0381
    247 HA           43.0339      31.0165      -0.2065 H        16 ASP21      0.0880
    248 CB           41.3878      30.7705      -1.5387 C.3      16 ASP21     -0.0303
    249 HB2          42.0337      30.1930      -2.2015 H        16 ASP21     -0.0122
    250 HB3          40.8709      30.0468      -0.9150 H        16 ASP21     -0.0122
    251 CG           40.3726      31.5327      -2.4101 C.2      16 ASP21      0.7994
    252 OD1          40.3529      32.7867      -2.3558 O.co2    16 ASP21     -0.8014
    253 OD2          39.7436      30.8614      -3.2564 O.co2    16 ASP21     -0.8014
    254 C            43.0501      32.6619      -1.5524 C.2      16 ASP21      0.5366
    255 O            43.7418      32.2518      -2.4918 O.2      16 ASP21     -0.5819
    256 N            42.9186      33.9636      -1.2823 N.am     17 THR22     -0.4157
    257 H            42.2942      34.2076      -0.5232 H        17 THR22      0.2719
    258 CA           43.3819      35.0124      -2.1871 C.3      17 THR22     -0.0389
    259 HA           44.1176      34.5753      -2.8543 H        17 THR22      0.1007
    260 CB           42.2276      35.5101      -3.0775 C.3      17 THR22      0.3654
    261 HB           41.4485      35.9607      -2.4607 H        17 THR22      0.0043
    262 CG2          42.7133      36.5212      -4.1144 C.3      17 THR22     -0.2438
    263 HG21         43.4753      36.0564      -4.7388 H        17 THR22      0.0642
    264 HG22         41.8731      36.8300      -4.7351 H        17 THR22      0.0642
    265 HG23         43.1272      37.3957      -3.6209 H        17 THR22      0.0642
    266 OG1          41.6744      34.4705      -3.8538 O.3      17 THR22     -0.6761
    267 HG1          41.1533      33.8733      -3.2526 H        17 THR22      0.4102
    268 C            44.0692      36.1445      -1.4266 C.2      17 THR22      0.5973
    269 O            43.5114      36.7508      -0.5056 O.2      17 THR22     -0.5679
    270 N            45.2825      36.4908      -1.8627 N.am     18 VAL23     -0.4157
    271 H            45.6719      35.9686      -2.6466 H        18 VAL23      0.2719
    272 CA           46.0887      37.5791      -1.2929 C.3      18 VAL23     -0.0875
    273 HA           45.4368      38.2355      -0.7197 H        18 VAL23      0.0969
    274 CB           47.1727      37.0654      -0.3222 C.3      18 VAL23      0.2985
    275 HB           47.6540      37.9368       0.1247 H        18 VAL23     -0.0297
    276 CG1          46.5766      36.2282       0.8149 C.3      18 VAL23     -0.3192
    277 HG11         46.1716      35.2895       0.4339 H        18 VAL23      0.0791
    278 HG12         47.3472      35.9995       1.5519 H        18 VAL23      0.0791
    279 HG13         45.7764      36.7784       1.3097 H        18 VAL23      0.0791
    280 CG2          48.2595      36.2346      -1.0137 C.3      18 VAL23     -0.3192
    281 HG21         48.7687      36.8184      -1.7762 H        18 VAL23      0.0791
    282 HG22         49.0001      35.9190      -0.2780 H        18 VAL23      0.0791
    283 HG23         47.8232      35.3490      -1.4774 H        18 VAL23      0.0791
    284 C            46.6957      38.4172      -2.4096 C.2      18 VAL23      0.5973
    285 O            47.1067      37.9084      -3.4473 O.2      18 VAL23     -0.5679
    286 N            46.7417      39.7313      -2.2194 N.am     19 LYS24     -0.3479
    287 H            46.4082      40.0983      -1.3337 H        19 LYS24      0.2747
    288 CA           47.4071      40.6707      -3.1201 C.3      19 LYS24     -0.2400
    289 HA           47.4794      40.2339      -4.1151 H        19 LYS24      0.1426
    290 CB           46.5754      41.9645      -3.1839 C.3      19 LYS24     -0.0094
    291 HB2          45.5181      41.7119      -3.1060 H        19 LYS24      0.0362
    292 HB3          46.8048      42.5860      -2.3179 H        19 LYS24      0.0362
    293 CG           46.8182      42.7768      -4.4658 C.3      19 LYS24      0.0187
    294 HG2          47.1380      43.7823      -4.1885 H        19 LYS24      0.0103
    295 HG3          47.6426      42.3341      -5.0250 H        19 LYS24      0.0103
    296 CD           45.5901      42.8625      -5.3896 C.3      19 LYS24     -0.0479
    297 HD2          45.9494      42.6822      -6.4048 H        19 LYS24      0.0621
    298 HD3          44.8657      42.0809      -5.1650 H        19 LYS24      0.0621
    299 CE           44.9435      44.2530      -5.3593 C.3      19 LYS24     -0.0143
    300 HE2          44.5316      44.4291      -4.3615 H        19 LYS24      0.1135
    301 HE3          45.7244      44.9994      -5.5413 H        19 LYS24      0.1135
    302 NZ           43.8870      44.3746      -6.3941 N.4      19 LYS24     -0.3854
    303 HZ1          43.1507      43.7015      -6.2362 H        19 LYS24      0.3400
    304 HZ2          43.4944      45.3082      -6.4029 H        19 LYS24      0.3400
    305 HZ3          44.2885      44.1913      -7.3071 H        19 LYS24      0.3400
    306 C            48.8173      40.9086      -2.5930 C.2      19 LYS24      0.7341
    307 O            48.9481      41.3315      -1.4408 O.2      19 LYS24     -0.5894
    308 N            49.8412      40.6946      -3.4134 N.am     20 LEU25     -0.4157
    309 H            49.6452      40.4109      -4.3697 H        20 LEU25      0.2719
    310 CA           51.2479      40.8967      -3.0481 C.3      20 LEU25     -0.0518
    311 HA           51.3135      41.3568      -2.0618 H        20 LEU25      0.0922
    312 CB           52.0150      39.5614      -3.0081 C.3      20 LEU25     -0.1102
    313 HB2          52.0821      39.1834      -4.0288 H        20 LEU25      0.0457
    314 HB3          53.0302      39.7658      -2.6688 H        20 LEU25      0.0457
    315 CG           51.4297      38.4463      -2.1295 C.3      20 LEU25      0.3531
    316 HG           50.4148      38.2278      -2.4567 H        20 LEU25     -0.0361
    317 CD1          52.2636      37.1803      -2.2815 C.3      20 LEU25     -0.4121
    318 HD11         53.2896      37.3556      -1.9583 H        20 LEU25      0.1000
    319 HD12         51.8291      36.3902      -1.6744 H        20 LEU25      0.1000
    320 HD13         52.2658      36.8591      -3.3221 H        20 LEU25      0.1000
    321 CD2          51.4074      38.8159      -0.6479 C.3      20 LEU25     -0.4121
    322 HD21         50.7224      39.6435      -0.4896 H        20 LEU25      0.1000
    323 HD22         51.0584      37.9693      -0.0566 H        20 LEU25      0.1000
    324 HD23         52.4072      39.0953      -0.3136 H        20 LEU25      0.1000
    325 C            51.9289      41.8366      -4.0414 C.2      20 LEU25      0.5973
    326 O            51.5078      41.9355      -5.1912 O.2      20 LEU25     -0.5679
    327 N            52.9950      42.4977      -3.6053 N.am     21 MET26     -0.4157
    328 H            53.2639      42.3739      -2.6350 H        21 MET26      0.2719
    329 CA           53.9688      43.1099      -4.4963 C.3      21 MET26     -0.0237
    330 HA           53.4684      43.4512      -5.4012 H        21 MET26      0.0880
    331 CB           54.6344      44.3087      -3.8111 C.3      21 MET26      0.0342
    332 HB2          53.8902      44.8896      -3.2708 H        21 MET26      0.0241
    333 HB3          55.3516      43.9500      -3.0757 H        21 MET26      0.0241
    334 CG           55.3766      45.2010      -4.8108 C.3      21 MET26      0.0018
    335 HG2          55.9548      45.9343      -4.2486 H        21 MET26      0.0440
    336 HG3          56.0758      44.5937      -5.3857 H        21 MET26      0.0440
    337 SD           54.3016      46.0977      -5.9592 S.3      21 MET26     -0.2737
    338 CE           53.2705      47.0444      -4.8127 C.3      21 MET26     -0.0536
    339 HE1          53.9091      47.6856      -4.2045 H        21 MET26      0.0684
    340 HE2          52.5863      47.6742      -5.3791 H        21 MET26      0.0684
    341 HE3          52.7016      46.3946      -4.1598 H        21 MET26      0.0684
    342 C            55.0038      42.0473      -4.8484 C.2      21 MET26      0.5973
    343 O            55.7351      41.5865      -3.9713 O.2      21 MET26     -0.5679
    344 N            55.0804      41.6503      -6.1092 N.am     22 TYR27     -0.4157
    345 H            54.4480      42.0571      -6.7934 H        22 TYR27      0.2719
    346 CA           55.9945      40.6155      -6.5649 C.3      22 TYR27     -0.0014
    347 HA           56.6828      40.3358      -5.7661 H        22 TYR27      0.0876
    348 CB           55.1931      39.3699      -6.9280 C.3      22 TYR27     -0.0152
    349 HB2          54.7613      38.9463      -6.0200 H        22 TYR27      0.0295
    350 HB3          54.3705      39.6528      -7.5881 H        22 TYR27      0.0295
    351 CG           56.0394      38.3185      -7.6032 C.ar     22 TYR27     -0.0011
    352 CD1          57.0559      37.6486      -6.8928 C.ar     22 TYR27     -0.1906
    353 HD1          57.2336      37.8597      -5.8442 H        22 TYR27      0.1699
    354 CE1          57.8467      36.6868      -7.5495 C.ar     22 TYR27     -0.2341
    355 HE1          58.6275      36.1659      -7.0153 H        22 TYR27      0.1656
    356 CZ           57.6077      36.3923      -8.9089 C.ar     22 TYR27      0.3226
    357 OH           58.3511      35.4863      -9.5971 O.3      22 TYR27     -0.5579
    358 HH           59.1216      35.1598      -9.0558 H        22 TYR27      0.3992
    359 CE2          56.5888      37.0624      -9.6083 C.ar     22 TYR27     -0.2341
    360 HE2          56.4026      36.8177     -10.6404 H        22 TYR27      0.1656
    361 CD2          55.8186      38.0381      -8.9616 C.ar     22 TYR27     -0.1906
    362 HD2          55.0402      38.5630      -9.5014 H        22 TYR27      0.1699
    363 C            56.8219      41.1436      -7.7285 C.2      22 TYR27      0.5973
    364 O            56.2664      41.6023      -8.7233 O.2      22 TYR27     -0.5679
    365 N            58.1549      41.1288      -7.5841 N.am     23 LYS28     -0.3479
    366 H            58.5329      40.6868      -6.7562 H        23 LYS28      0.2747
    367 CA           59.0930      41.7211      -8.5625 C.3      23 LYS28     -0.2400
    368 HA           60.0800      41.7891      -8.1059 H        23 LYS28      0.1426
    369 CB           59.2072      40.8270      -9.8112 C.3      23 LYS28     -0.0094
    370 HB2          58.2080      40.6430     -10.2098 H        23 LYS28      0.0362
    371 HB3          59.7926      41.3276     -10.5840 H        23 LYS28      0.0362
    372 CG           59.9070      39.5084      -9.4889 C.3      23 LYS28      0.0187
    373 HG2          60.9870      39.6561      -9.4483 H        23 LYS28      0.0103
    374 HG3          59.5823      39.1613      -8.5075 H        23 LYS28      0.0103
    375 CD           59.5601      38.4029     -10.4796 C.3      23 LYS28     -0.0479
    376 HD2          59.7650      37.4803      -9.9424 H        23 LYS28      0.0621
    377 HD3          58.5002      38.4518     -10.7248 H        23 LYS28      0.0621
    378 CE           60.3861      38.3257     -11.7540 C.3      23 LYS28     -0.0143
    379 HE2          60.2353      39.2430     -12.3325 H        23 LYS28      0.1135
    380 HE3          61.4442      38.2505     -11.4831 H        23 LYS28      0.1135
    381 NZ           59.9580      37.1322     -12.5246 N.4      23 LYS28     -0.3854
    382 HZ1          58.9809      37.2225     -12.7713 H        23 LYS28      0.3400
    383 HZ2          60.5171      37.0263     -13.3607 H        23 LYS28      0.3400
    384 HZ3          60.0513      36.3066     -11.9377 H        23 LYS28      0.3400
    385 C            58.7160      43.1581      -8.9392 C.2      23 LYS28      0.7341
    386 O            58.7526      43.5312     -10.1050 O.2      23 LYS28     -0.5894
    387 N            58.3322      43.9564      -7.9442 N.am     24 GLY29     -0.4157
    388 H            58.3052      43.5755      -7.0148 H        24 GLY29      0.2719
    389 CA           57.9457      45.3536      -8.1402 C.3      24 GLY29     -0.0252
    390 HA2          58.0216      45.8785      -7.1884 H        24 GLY29      0.0698
    391 HA3          58.6378      45.8231      -8.8405 H        24 GLY29      0.0698
    392 C            56.5306      45.5768      -8.6763 C.2      24 GLY29      0.5973
    393 O            56.1746      46.7308      -8.8883 O.2      24 GLY29     -0.5679
    394 N            55.7190      44.5278      -8.8627 N.am     25 GLN30     -0.4157
    395 H            56.0703      43.5881      -8.7314 H        25 GLN30      0.2719
    396 CA           54.3710      44.6577      -9.4142 C.3      25 GLN30     -0.0031
    397 HA           54.2113      45.7104      -9.6247 H        25 GLN30      0.0850
    398 CB           54.3032      43.8891     -10.7444 C.3      25 GLN30     -0.0036
    399 HB2          55.2644      43.9643     -11.2571 H        25 GLN30      0.0171
    400 HB3          54.1096      42.8323     -10.5534 H        25 GLN30      0.0171
    401 CG           53.2238      44.4533     -11.6764 C.3      25 GLN30     -0.0645
    402 HG2          53.2266      43.8893     -12.6087 H        25 GLN30      0.0352
    403 HG3          52.2440      44.3327     -11.2155 H        25 GLN30      0.0352
    404 CD           53.4799      45.9234     -12.0039 C.2      25 GLN30      0.6951
    405 OE1          54.5803      46.3420     -12.3075 O.2      25 GLN30     -0.6086
    406 NE2          52.4842      46.7771     -11.9321 N.am     25 GLN30     -0.9407
    407 HE21         52.7257      47.7237     -12.1676 H        25 GLN30      0.4251
    408 HE22         51.5504      46.4695     -11.7483 H        25 GLN30      0.4251
    409 C            53.2784      44.1868      -8.4426 C.2      25 GLN30      0.5973
    410 O            53.4219      43.1138      -7.8504 O.2      25 GLN30     -0.5679
    411 N            52.1532      44.9139      -8.2899 N.am     26 PRO31     -0.2548
    412 CD           51.8008      46.1891      -8.8840 C.3      26 PRO31      0.0192
    413 HD2          51.3622      46.0071      -9.8610 H        26 PRO31      0.0391
    414 HD3          52.6468      46.8745      -8.9444 H        26 PRO31      0.0391
    415 CG           50.7236      46.7699      -7.9823 C.3      26 PRO31      0.0189
    416 HG2          50.0512      47.4286      -8.5329 H        26 PRO31      0.0213
    417 HG3          51.1952      47.3105      -7.1621 H        26 PRO31      0.0213
    418 CB           49.9987      45.5452      -7.4349 C.3      26 PRO31     -0.0070
    419 HB2          49.1225      45.3471      -8.0545 H        26 PRO31      0.0253
    420 HB3          49.6830      45.7078      -6.4089 H        26 PRO31      0.0253
    421 CA           51.0155      44.4024      -7.5473 C.3      26 PRO31     -0.0266
    422 HA           51.3336      44.0756      -6.5592 H        26 PRO31      0.0641
    423 C            50.4203      43.2455      -8.3375 C.2      26 PRO31      0.5896
    424 O            50.1468      43.3843      -9.5290 O.2      26 PRO31     -0.5748
    425 N            50.1558      42.1317      -7.6739 N.am     27 MET32     -0.4157
    426 H            50.4913      42.0447      -6.7182 H        27 MET32      0.2719
    427 CA           49.5997      40.9427      -8.3017 C.3      27 MET32     -0.0237
    428 HA           49.0337      41.2231      -9.1913 H        27 MET32      0.0880
    429 CB           50.7374      39.9908      -8.6984 C.3      27 MET32      0.0342
    430 HB2          51.7041      40.4319      -8.4445 H        27 MET32      0.0241
    431 HB3          50.6473      39.0646      -8.1309 H        27 MET32      0.0241
    432 CG           50.7563      39.6357     -10.1820 C.3      27 MET32      0.0018
    433 HG2          49.8014      39.2012     -10.4790 H        27 MET32      0.0440
    434 HG3          50.9223      40.5494     -10.7542 H        27 MET32      0.0440
    435 SD           52.0978      38.4710     -10.5434 S.3      27 MET32     -0.2737
    436 CE           51.2226      36.9041     -10.3108 C.3      27 MET32     -0.0536
    437 HE1          50.3999      36.8334     -11.0233 H        27 MET32      0.0684
    438 HE2          51.9129      36.0764     -10.4737 H        27 MET32      0.0684
    439 HE3          50.8317      36.8489      -9.2943 H        27 MET32      0.0684
    440 C            48.6587      40.2747      -7.3154 C.2      27 MET32      0.5973
    441 O            48.9217      40.2360      -6.1127 O.2      27 MET32     -0.5679
    442 N            47.5479      39.7443      -7.8084 N.am     28 THR33     -0.4157
    443 H            47.4169      39.7319      -8.8094 H        28 THR33      0.2719
    444 CA           46.6603      38.9189      -6.9887 C.3      28 THR33     -0.0389
    445 HA           46.7073      39.2281      -5.9459 H        28 THR33      0.1007
    446 CB           45.2136      39.0771      -7.4607 C.3      28 THR33      0.3654
    447 HB           45.1247      38.7022      -8.4807 H        28 THR33      0.0043
    448 CG2          44.2284      38.3391      -6.5627 C.3      28 THR33     -0.2438
    449 HG21         44.3556      38.6607      -5.5290 H        28 THR33      0.0642
    450 HG22         43.2069      38.5404      -6.8849 H        28 THR33      0.0642
    451 HG23         44.4045      37.2653      -6.6271 H        28 THR33      0.0642
    452 OG1          44.8314      40.4409      -7.4441 O.3      28 THR33     -0.6761
    453 HG1          44.3290      40.5598      -8.2558 H        28 THR33      0.4102
    454 C            47.1354      37.4728      -7.0881 C.2      28 THR33      0.5973
    455 O            47.3371      36.9935      -8.1985 O.2      28 THR33     -0.5679
    456 N            47.3168      36.7857      -5.9667 N.am     29 PHE34     -0.4157
    457 H            47.1719      37.2517      -5.0788 H        29 PHE34      0.2719
    458 CA           47.6844      35.3713      -5.9039 C.3      29 PHE34     -0.0024
    459 HA           47.9271      35.0108      -6.9030 H        29 PHE34      0.0978
    460 CB           48.9207      35.1521      -5.0203 C.3      29 PHE34     -0.0343
    461 HB2          48.8103      35.7092      -4.0889 H        29 PHE34      0.0295
    462 HB3          48.9791      34.0939      -4.7586 H        29 PHE34      0.0295
    463 CG           50.2184      35.5418      -5.6950 C.ar     29 PHE34      0.0118
    464 CD1          50.6395      36.8831      -5.6997 C.ar     29 PHE34     -0.1256
    465 HD1          50.0438      37.6392      -5.2080 H        29 PHE34      0.1330
    466 CE1          51.8345      37.2423      -6.3460 C.ar     29 PHE34     -0.1704
    467 HE1          52.1579      38.2743      -6.3486 H        29 PHE34      0.1430
    468 CZ           52.6168      36.2603      -6.9783 C.ar     29 PHE34     -0.1072
    469 HZ           53.5482      36.5358      -7.4543 H        29 PHE34      0.1297
    470 CE2          52.2005      34.9179      -6.9696 C.ar     29 PHE34     -0.1704
    471 HE2          52.8138      34.1573      -7.4316 H        29 PHE34      0.1430
    472 CD2          50.9958      34.5616      -6.3390 C.ar     29 PHE34     -0.1256
    473 HD2          50.6670      33.5327      -6.3451 H        29 PHE34      0.1330
    474 C            46.5082      34.5557      -5.3843 C.2      29 PHE34      0.5973
    475 O            45.8938      34.9260      -4.3821 O.2      29 PHE34     -0.5679
    476 N            46.2188      33.4480      -6.0648 N.am     30 ARG35     -0.3479
    477 H            46.8220      33.2169      -6.8520 H        30 ARG35      0.2747
    478 CA           45.3205      32.3863      -5.6107 C.3      30 ARG35     -0.2637
    479 HA           44.6291      32.7673      -4.8541 H        30 ARG35      0.1560
    480 CB           44.5277      31.8781      -6.8295 C.3      30 ARG35     -0.0007
    481 HB2          43.9127      32.6976      -7.2014 H        30 ARG35      0.0327
    482 HB3          45.2316      31.6283      -7.6199 H        30 ARG35      0.0327
    483 CG           43.6162      30.6567      -6.5972 C.3      30 ARG35      0.0390
    484 HG2          43.1720      30.3789      -7.5537 H        30 ARG35      0.0285
    485 HG3          44.2013      29.8109      -6.2346 H        30 ARG35      0.0285
    486 CD           42.4836      30.9749      -5.6054 C.3      30 ARG35      0.0486
    487 HD2          42.9018      31.0792      -4.6027 H        30 ARG35      0.0687
    488 HD3          42.0499      31.9413      -5.8614 H        30 ARG35      0.0687
    489 NE           41.3882      29.9801      -5.5591 N.pl3    30 ARG35     -0.5295
    490 HE           40.4530      30.3634      -5.5088 H        30 ARG35      0.3456
    491 CZ           41.4103      28.7959      -4.9691 C.cat    30 ARG35      0.8076
    492 NH1          42.4776      28.3189      -4.4077 N.pl3    30 ARG35     -0.8627
    493 HH11         43.3364      28.8275      -4.3557 H        30 ARG35      0.4478
    494 HH12         42.3552      27.4884      -3.8399 H        30 ARG35      0.4478
    495 NH2          40.3257      28.0753      -4.9186 N.pl3    30 ARG35     -0.8627
    496 HH21         39.4350      28.5408      -4.9689 H        30 ARG35      0.4478
    497 HH22         40.2813      27.1320      -4.5334 H        30 ARG35      0.4478
    498 C            46.1900      31.3027      -4.9766 C.2      30 ARG35      0.7341
    499 O            47.1772      30.8749      -5.5791 O.2      30 ARG35     -0.5894
    500 N            45.8612      30.8430      -3.7747 N.am     31 LEU36     -0.4157
    501 H            45.0720      31.2590      -3.2872 H        31 LEU36      0.2719
    502 CA           46.6219      29.7650      -3.1363 C.3      31 LEU36     -0.0518
    503 HA           47.6831      30.0187      -3.1382 H        31 LEU36      0.0922
    504 CB           46.1449      29.5669      -1.6869 C.3      31 LEU36     -0.1102
    505 HB2          45.0623      29.4240      -1.6997 H        31 LEU36      0.0457
    506 HB3          46.5792      28.6431      -1.3082 H        31 LEU36      0.0457
    507 CG           46.4647      30.6847      -0.6834 C.3      31 LEU36      0.3531
    508 HG           45.9319      31.5930      -0.9614 H        31 LEU36     -0.0361
    509 CD1          46.0026      30.2385       0.7021 C.3      31 LEU36     -0.4121
    510 HD11         46.5752      29.3734       1.0348 H        31 LEU36      0.1000
    511 HD12         46.1291      31.0527       1.4158 H        31 LEU36      0.1000
    512 HD13         44.9440      29.9787       0.6747 H        31 LEU36      0.1000
    513 CD2          47.9574      30.9941      -0.5971 C.3      31 LEU36     -0.4121
    514 HD21         48.2820      31.4323      -1.5373 H        31 LEU36      0.1000
    515 HD22         48.1307      31.7168       0.2007 H        31 LEU36      0.1000
    516 HD23         48.5265      30.0896      -0.3938 H        31 LEU36      0.1000
    517 C            46.4499      28.4563      -3.9200 C.2      31 LEU36      0.5973
    518 O            45.3255      27.9804      -4.0689 O.2      31 LEU36     -0.5679
    519 N            47.5423      27.8616      -4.4026 N.am     32 LEU37     -0.4157
    520 H            48.4390      28.3194      -4.2815 H        32 LEU37      0.2719
    521 CA           47.4984      26.5555      -5.0680 C.3      32 LEU37     -0.0518
    522 HA           46.8390      26.6448      -5.9300 H        32 LEU37      0.0922
    523 CB           48.9122      26.1411      -5.5206 C.3      32 LEU37     -0.1102
    524 HB2          49.6506      26.6189      -4.8754 H        32 LEU37      0.0457
    525 HB3          49.0429      25.0695      -5.3841 H        32 LEU37      0.0457
    526 CG           49.2333      26.4594      -6.9847 C.3      32 LEU37      0.3531
    527 HG           49.0767      27.5208      -7.1631 H        32 LEU37     -0.0361
    528 CD1          50.6917      26.1088      -7.2647 C.3      32 LEU37     -0.4121
    529 HD11         50.8514      25.0372      -7.1390 H        32 LEU37      0.1000
    530 HD12         50.9527      26.3998      -8.2828 H        32 LEU37      0.1000
    531 HD13         51.3449      26.6420      -6.5742 H        32 LEU37      0.1000
    532 CD2          48.3609      25.6532      -7.9534 C.3      32 LEU37     -0.4121
    533 HD21         47.3163      25.9454      -7.8785 H        32 LEU37      0.1000
    534 HD22         48.6900      25.8374      -8.9759 H        32 LEU37      0.1000
    535 HD23         48.4582      24.5866      -7.7429 H        32 LEU37      0.1000
    536 C            46.9269      25.4536      -4.1667 C.2      32 LEU37      0.5973
    537 O            47.2201      25.4079      -2.9715 O.2      32 LEU37     -0.5679
    538 N            46.2087      24.5193      -4.7933 N.am     33 LEU38     -0.4157
    539 H            46.0403      24.6582      -5.7778 H        33 LEU38      0.2719
    540 CA           45.7803      23.2326      -4.2355 C.3      33 LEU38     -0.0518
    541 HA           45.2603      22.6983      -5.0299 H        33 LEU38      0.0922
    542 CB           46.9980      22.3827      -3.8164 C.3      33 LEU38     -0.1102
    543 HB2          47.5212      22.8875      -3.0066 H        33 LEU38      0.0457
    544 HB3          46.6262      21.4361      -3.4214 H        33 LEU38      0.0457
    545 CG           48.0134      22.0372      -4.9047 C.3      33 LEU38      0.3531
    546 HG           48.5702      22.9234      -5.1974 H        33 LEU38     -0.0361
    547 CD1          48.9887      20.9863      -4.3733 C.3      33 LEU38     -0.4121
    548 HD11         48.4540      20.0610      -4.1673 H        33 LEU38      0.1000
    549 HD12         49.7619      20.7962      -5.1145 H        33 LEU38      0.1000
    550 HD13         49.4671      21.3384      -3.4615 H        33 LEU38      0.1000
    551 CD2          47.3117      21.4544      -6.1261 C.3      33 LEU38     -0.4121
    552 HD21         46.7720      22.2348      -6.6605 H        33 LEU38      0.1000
    553 HD22         48.0457      21.0279      -6.8021 H        33 LEU38      0.1000
    554 HD23         46.6239      20.6766      -5.8103 H        33 LEU38      0.1000
    555 C            44.7664      23.2781      -3.0973 C.2      33 LEU38      0.5973
    556 O            44.4684      22.2221      -2.5442 O.2      33 LEU38     -0.5679
    557 N            44.2220      24.4317      -2.7304 N.am     34 VAL39     -0.4157
    558 H            44.4728      25.2903      -3.1975 H        34 VAL39      0.2719
    559 CA           43.2484      24.4869      -1.6347 C.3      34 VAL39     -0.0875
    560 HA           42.9366      23.4773      -1.3797 H        34 VAL39      0.0969
    561 CB           43.8449      25.0860      -0.3517 C.3      34 VAL39      0.2985
    562 HB           43.1576      24.8827       0.4660 H        34 VAL39     -0.0297
    563 CG1          45.1875      24.4418       0.0045 C.3      34 VAL39     -0.3192
    564 HG11         45.9442      24.6938      -0.7359 H        34 VAL39      0.0791
    565 HG12         45.5116      24.7922       0.9832 H        34 VAL39      0.0791
    566 HG13         45.0685      23.3590       0.0460 H        34 VAL39      0.0791
    567 CG2          44.0320      26.6040      -0.4418 C.3      34 VAL39     -0.3192
    568 HG21         43.0684      27.1075      -0.5217 H        34 VAL39      0.0791
    569 HG22         44.5166      26.9666       0.4646 H        34 VAL39      0.0791
    570 HG23         44.6468      26.8570      -1.3056 H        34 VAL39      0.0791
    571 C            41.9891      25.2195      -2.0399 C.2      34 VAL39      0.5973
    572 O            42.0488      26.2109      -2.7588 O.2      34 VAL39     -0.5679
    573 N            40.8639      24.7721      -1.5157 N.am     35 ASP40     -0.5163
    574 H            40.8828      23.9008      -0.9961 H        35 ASP40      0.2936
    575 CA           39.6030      25.4966      -1.5488 C.3      35 ASP40      0.0381
    576 HA           39.7148      26.4329      -2.0993 H        35 ASP40      0.0880
    577 CB           38.5420      24.6721      -2.2736 C.3      35 ASP40     -0.0303
    578 HB2          38.4591      23.6849      -1.8129 H        35 ASP40     -0.0122
    579 HB3          37.5777      25.1758      -2.1875 H        35 ASP40     -0.0122
    580 CG           38.9031      24.5421      -3.7496 C.2      35 ASP40      0.7994
    581 OD1          38.8904      25.5788      -4.4517 O.co2    35 ASP40     -0.8014
    582 OD2          39.2527      23.4198      -4.1610 O.co2    35 ASP40     -0.8014
    583 C            39.1894      25.8374      -0.1267 C.2      35 ASP40      0.5366
    584 O            38.9579      24.9467       0.6991 O.2      35 ASP40     -0.5819
    585 N            39.1387      27.1324       0.1690 N.am     36 THR41     -0.4157
    586 H            39.2781      27.8123      -0.5692 H        36 THR41      0.2719
    587 CA           38.5393      27.6366       1.4032 C.3      36 THR41     -0.0389
    588 HA           38.6285      26.8830       2.1817 H        36 THR41      0.1007
    589 CB           39.2153      28.9201       1.8989 C.3      36 THR41      0.3654
    590 HB           38.6799      29.2910       2.7722 H        36 THR41      0.0043
    591 CG2          40.6682      28.6819       2.3013 C.3      36 THR41     -0.2438
    592 HG21         41.2126      28.1713       1.5081 H        36 THR41      0.0642
    593 HG22         41.1474      29.6388       2.4994 H        36 THR41      0.0642
    594 HG23         40.6867      28.1001       3.2169 H        36 THR41      0.0642
    595 OG1          39.1997      29.9265       0.9188 O.3      36 THR41     -0.6761
    596 HG1          38.2794      30.1079       0.6707 H        36 THR41      0.4102
    597 C            37.0709      27.9423       1.1555 C.2      36 THR41      0.5973
    598 O            36.7074      28.2892       0.0339 O.2      36 THR41     -0.5679
    599 N            36.2284      27.9060       2.1936 N.am     37 PRO42     -0.2548
    600 CD           36.5020      27.4697       3.5461 C.3      37 PRO42      0.0192
    601 HD2          37.0705      28.2366       4.0736 H        37 PRO42      0.0391
    602 HD3          37.0243      26.5136       3.5700 H        37 PRO42      0.0391
    603 CG           35.1268      27.3276       4.1649 C.3      37 PRO42      0.0189
    604 HG2          35.1826      27.5447       5.2221 H        37 PRO42      0.0213
    605 HG3          34.7524      26.3228       3.9738 H        37 PRO42      0.0213
    606 CB           34.2446      28.3394       3.4341 C.3      37 PRO42     -0.0070
    607 HB2          34.1794      29.2589       3.9982 H        37 PRO42      0.0253
    608 HB3          33.2469      27.9316       3.2730 H        37 PRO42      0.0253
    609 CA           34.9509      28.5919       2.1036 C.3      37 PRO42     -0.0266
    610 HA           34.3649      28.1796       1.2804 H        37 PRO42      0.0641
    611 C            35.2337      30.0788       1.8481 C.2      37 PRO42      0.5896
    612 O            36.2077      30.6153       2.3860 O.2      37 PRO42     -0.5748
    613 N            34.4190      30.7437       1.0451 N.am     38 GLU43     -0.5163
    614 H            33.6980      30.2217       0.5464 H        38 GLU43      0.2936
    615 CA           34.6507      32.1269       0.6417 C.3      38 GLU43      0.0397
    616 HA           35.6504      32.4337       0.9531 H        38 GLU43      0.1105
    617 CB           34.6265      32.2620      -0.8849 C.3      38 GLU43      0.0560
    618 HB2          33.6548      31.9239      -1.2298 H        38 GLU43     -0.0173
    619 HB3          34.7384      33.3123      -1.1571 H        38 GLU43     -0.0173
    620 CG           35.6983      31.4370      -1.6131 C.3      38 GLU43      0.0136
    621 HG2          36.6816      31.8741      -1.4225 H        38 GLU43     -0.0425
    622 HG3          35.7022      30.4158      -1.2308 H        38 GLU43     -0.0425
    623 CD           35.4110      31.4029      -3.1243 C.2      38 GLU43      0.8054
    624 OE1          35.3428      32.4908      -3.7453 O.co2    38 GLU43     -0.8188
    625 OE2          35.1768      30.3026      -3.6798 O.co2    38 GLU43     -0.8188
    626 C            33.6547      33.0902       1.2905 C.2      38 GLU43      0.5366
    627 O            32.5166      32.7534       1.6359 O.2      38 GLU43     -0.5819
    628 N            34.1174      34.3288       1.4554 N.am     39 THR44     -0.4157
    629 H            35.0821      34.5023       1.1813 H        39 THR44      0.2719
    630 CA           33.2947      35.4740       1.8670 C.3      39 THR44     -0.0389
    631 HA           32.4553      35.1265       2.4614 H        39 THR44      0.1007
    632 CB           34.1158      36.4506       2.7171 C.3      39 THR44      0.3654
    633 HB           33.4561      37.2638       3.0217 H        39 THR44      0.0043
    634 CG2          34.6840      35.8069       3.9807 C.3      39 THR44     -0.2438
    635 HG21         35.4022      35.0273       3.7213 H        39 THR44      0.0642
    636 HG22         35.1849      36.5651       4.5804 H        39 THR44      0.0642
    637 HG23         33.8730      35.3688       4.5611 H        39 THR44      0.0642
    638 OG1          35.1925      37.0105       1.9943 O.3      39 THR44     -0.6761
    639 HG1          35.8699      36.3116       1.8409 H        39 THR44      0.4102
    640 C            32.7348      36.2195       0.6581 C.2      39 THR44      0.5973
    641 O            31.6539      36.8120       0.7162 O.2      39 THR44     -0.5679
    642 N            33.4934      36.1972      -0.4422 N.am     40 LYS45     -0.3479
    643 H            34.3673      35.6775      -0.3929 H        40 LYS45      0.2747
    644 CA           33.1505      36.7906      -1.7320 C.3      40 LYS45     -0.2400
    645 HA           32.2206      37.3552      -1.6510 H        40 LYS45      0.1426
    646 CB           34.2856      37.7108      -2.2071 C.3      40 LYS45     -0.0094
    647 HB2          35.1807      37.0918      -2.3103 H        40 LYS45      0.0362
    648 HB3          34.0419      38.1092      -3.1932 H        40 LYS45      0.0362
    649 CG           34.5741      38.8856      -1.2625 C.3      40 LYS45      0.0187
    650 HG2          34.0341      39.7733      -1.5931 H        40 LYS45      0.0103
    651 HG3          34.2333      38.6523      -0.2542 H        40 LYS45      0.0103
    652 CD           36.0839      39.1489      -1.1801 C.3      40 LYS45     -0.0479
    653 HD2          36.2959      39.7763      -0.3129 H        40 LYS45      0.0621
    654 HD3          36.6055      38.2012      -1.0143 H        40 LYS45      0.0621
    655 CE           36.6132      39.8089      -2.4512 C.3      40 LYS45     -0.0143
    656 HE2          37.6985      39.7089      -2.4620 H        40 LYS45      0.1135
    657 HE3          36.2217      39.2583      -3.3132 H        40 LYS45      0.1135
    658 NZ           36.2093      41.2327      -2.4956 N.4      40 LYS45     -0.3854
    659 HZ1          36.5650      41.7143      -1.6837 H        40 LYS45      0.3400
    660 HZ2          36.5240      41.6617      -3.3527 H        40 LYS45      0.3400
    661 HZ3          35.1961      41.2771      -2.4683 H        40 LYS45      0.3400
    662 C            32.9153      35.6640      -2.7278 C.2      40 LYS45      0.7341
    663 O            33.5984      35.6019      -3.7479 O.2      40 LYS45     -0.5894
    664 N            31.9550      34.7834      -2.4450 N.am     41 HIE46     -0.4157
    665 H            31.4761      34.8202      -1.5516 H        41 HIE46      0.2719
    666 CA           31.6841      33.6934      -3.3722 C.3      41 HIE46     -0.0581
    667 HA           32.6640      33.3413      -3.7036 H        41 HIE46      0.1360
    668 CB           31.0520      32.4801      -2.6980 C.3      41 HIE46     -0.0074
    669 HB2          31.6514      32.1784      -1.8433 H        41 HIE46      0.0367
    670 HB3          30.0841      32.7306      -2.3172 H        41 HIE46      0.0367
    671 CG           30.9229      31.3090      -3.6353 C.2      41 HIE46      0.1868
    672 ND1          29.8934      31.0782      -4.5540 N.2      41 HIE46     -0.5432
    673 CE1          30.2323      29.9637      -5.2180 C.2      41 HIE46      0.1635
    674 HE1          29.6750      29.4940      -6.0084 H        41 HIE46      0.1435
    675 NE2          31.4040      29.5013      -4.7796 N.pl3    41 HIE46     -0.2795
    676 HE2          31.9162      28.6882      -5.0930 H        41 HIE46      0.3339
    677 CD2          31.8527      30.3341      -3.7900 C.2      41 HIE46     -0.2207
    678 HD2          32.7824      30.2406      -3.2303 H        41 HIE46      0.1862
    679 C            30.8446      34.1822      -4.5621 C.2      41 HIE46      0.5973
    680 O            29.7770      34.7714      -4.3526 O.2      41 HIE46     -0.5679
    681 N            31.2633      33.8664      -5.8028 N.am     42 PRO47     -0.2548
    682 CD           32.5132      33.1698      -6.0933 C.3      42 PRO47      0.0192
    683 HD2          32.4738      32.1482      -5.7172 H        42 PRO47      0.0391
    684 HD3          33.3720      33.6879      -5.6612 H        42 PRO47      0.0391
    685 CG           32.6522      33.1417      -7.6040 C.3      42 PRO47      0.0189
    686 HG2          33.0811      32.2010      -7.9507 H        42 PRO47      0.0213
    687 HG3          33.2681      33.9839      -7.9228 H        42 PRO47      0.0213
    688 CB           31.2254      33.3377      -8.1040 C.3      42 PRO47     -0.0070
    689 HB2          30.7334      32.3645      -8.1481 H        42 PRO47      0.0253
    690 HB3          31.2068      33.8139      -9.0848 H        42 PRO47      0.0253
    691 CA           30.5679      34.2234      -7.0380 C.3      42 PRO47     -0.0266
    692 HA           30.7507      35.2755      -7.2581 H        42 PRO47      0.0641
    693 C            29.0593      33.9621      -7.0210 C.2      42 PRO47      0.5896
    694 O            28.2854      34.7143      -7.6065 O.2      42 PRO47     -0.5748
    695 N            28.6444      32.8585      -6.3895 N.am     43 LYS48     -0.3479
    696 H            29.3543      32.3650      -5.8565 H        43 LYS48      0.2747
    697 CA           27.2490      32.4105      -6.2930 C.3      43 LYS48     -0.2400
    698 HA           26.6240      33.0798      -6.8904 H        43 LYS48      0.1426
    699 CB           27.0893      30.9773      -6.8292 C.3      43 LYS48     -0.0094
    700 HB2          27.9066      30.3676      -6.4714 H        43 LYS48      0.0362
    701 HB3          26.1689      30.5495      -6.4280 H        43 LYS48      0.0362
    702 CG           26.9845      30.9380      -8.3605 C.3      43 LYS48      0.0187
    703 HG2          25.9345      30.8540      -8.6449 H        43 LYS48      0.0103
    704 HG3          27.3410      31.8880      -8.7624 H        43 LYS48      0.0103
    705 CD           27.8161      29.8283      -9.0293 C.3      43 LYS48     -0.0479
    706 HD2          28.4823      30.3094      -9.7486 H        43 LYS48      0.0621
    707 HD3          28.4535      29.3137      -8.3092 H        43 LYS48      0.0621
    708 CE           26.9659      28.8121      -9.8002 C.3      43 LYS48     -0.0143
    709 HE2          26.2743      29.3601     -10.4495 H        43 LYS48      0.1135
    710 HE3          27.6291      28.2281     -10.4466 H        43 LYS48      0.1135
    711 NZ           26.2212      27.9026      -8.8947 N.4      43 LYS48     -0.3854
    712 HZ1          25.6360      28.4407      -8.2694 H        43 LYS48      0.3400
    713 HZ2          25.6314      27.2805      -9.4344 H        43 LYS48      0.3400
    714 HZ3          26.8656      27.3434      -8.3499 H        43 LYS48      0.3400
    715 C            26.6791      32.5244      -4.8872 C.2      43 LYS48      0.7341
    716 O            25.6573      33.1729      -4.7116 O.2      43 LYS48     -0.5894
    717 N            27.2288      31.7978      -3.9121 N.am     44 LYS49     -0.3479
    718 H            28.1307      31.3699      -4.0809 H        44 LYS49      0.2747
    719 CA           26.6042      31.6607      -2.5952 C.3      44 LYS49     -0.2400
    720 HA           25.5378      31.5258      -2.7605 H        44 LYS49      0.1426
    721 CB           27.1835      30.4437      -1.8498 C.3      44 LYS49     -0.0094
    722 HB2          27.1757      29.5723      -2.5062 H        44 LYS49      0.0362
    723 HB3          28.2224      30.6460      -1.5787 H        44 LYS49      0.0362
    724 CG           26.3901      30.1123      -0.5733 C.3      44 LYS49      0.0187
    725 HG2          26.9157      29.3171      -0.0415 H        44 LYS49      0.0103
    726 HG3          26.3787      30.9802       0.0871 H        44 LYS49      0.0103
    727 CD           24.9401      29.6799      -0.8714 C.3      44 LYS49     -0.0479
    728 HD2          24.2527      30.3172      -0.3107 H        44 LYS49      0.0621
    729 HD3          24.7214      29.7887      -1.9328 H        44 LYS49      0.0621
    730 CE           24.7289      28.2171      -0.4767 C.3      44 LYS49     -0.0143
    731 HE2          25.6252      27.6526      -0.7567 H        44 LYS49      0.1135
    732 HE3          24.6295      28.1602       0.6124 H        44 LYS49      0.1135
    733 NZ           23.5413      27.6380      -1.1488 N.4      44 LYS49     -0.3854
    734 HZ1          23.6678      27.6495      -2.1503 H        44 LYS49      0.3400
    735 HZ2          23.4031      26.6827      -0.8433 H        44 LYS49      0.3400
    736 HZ3          22.7167      28.1757      -0.9106 H        44 LYS49      0.3400
    737 C            26.7042      32.9384      -1.7628 C.2      44 LYS49      0.7341
    738 O            25.6959      33.3480      -1.2003 O.2      44 LYS49     -0.5894
    739 N            27.8820      33.5465      -1.6851 N.am     45 GLY50     -0.4157
    740 H            28.6264      33.1971      -2.2628 H        45 GLY50      0.2719
    741 CA           28.1650      34.7351      -0.8785 C.3      45 GLY50     -0.0252
    742 HA2          28.5910      35.5009      -1.5278 H        45 GLY50      0.0698
    743 HA3          27.2449      35.1391      -0.4553 H        45 GLY50      0.0698
    744 C            29.1660      34.4775       0.2483 C.2      45 GLY50      0.5973
    745 O            30.3444      34.2966      -0.0339 O.2      45 GLY50     -0.5679
    746 N            28.6841      34.4909       1.4995 N.am     46 VAL51     -0.4157
    747 H            27.6957      34.6408       1.6214 H        46 VAL51      0.2719
    748 CA           29.4806      34.2481       2.7182 C.3      46 VAL51     -0.0875
    749 HA           30.5373      34.2915       2.4602 H        46 VAL51      0.0969
    750 CB           29.2157      35.2925       3.8248 C.3      46 VAL51      0.2985
    751 HB           28.1935      35.1838       4.1894 H        46 VAL51     -0.0297
    752 CG1          30.1839      35.0846       5.0011 C.3      46 VAL51     -0.3192
    753 HG11         31.2148      35.1598       4.6539 H        46 VAL51      0.0791
    754 HG12         30.0054      35.8391       5.7665 H        46 VAL51      0.0791
    755 HG13         30.0340      34.1029       5.4510 H        46 VAL51      0.0791
    756 CG2          29.3667      36.7403       3.3498 C.3      46 VAL51     -0.3192
    757 HG21         28.6683      36.9478       2.5402 H        46 VAL51      0.0791
    758 HG22         29.1571      37.4243       4.1718 H        46 VAL51      0.0791
    759 HG23         30.3819      36.9084       2.9917 H        46 VAL51      0.0791
    760 C            29.1954      32.8508       3.2594 C.2      46 VAL51      0.5973
    761 O            28.2489      32.6327       4.0186 O.2      46 VAL51     -0.5679
    762 N            29.9947      31.8789       2.8530 N.am     47 GLU52     -0.5163
    763 H            30.7984      32.1147       2.2673 H        47 GLU52      0.2936
    764 CA           29.8272      30.4931       3.2764 C.3      47 GLU52      0.0397
    765 HA           28.7688      30.2440       3.2119 H        47 GLU52      0.1105
    766 CB           30.5903      29.5548       2.3431 C.3      47 GLU52      0.0560
    767 HB2          31.6442      29.5808       2.6221 H        47 GLU52     -0.0173
    768 HB3          30.2220      28.5379       2.4889 H        47 GLU52     -0.0173
    769 CG           30.4913      29.9279       0.8626 C.3      47 GLU52      0.0136
    770 HG2          29.4404      29.9105       0.5603 H        47 GLU52     -0.0425
    771 HG3          30.8840      30.9271       0.6742 H        47 GLU52     -0.0425
    772 CD           31.2889      28.9190       0.0503 C.2      47 GLU52      0.8054
    773 OE1          32.4912      29.1673      -0.1472 O.co2    47 GLU52     -0.8188
    774 OE2          30.6851      27.8841      -0.3178 O.co2    47 GLU52     -0.8188
    775 C            30.2937      30.2562       4.7195 C.2      47 GLU52      0.5366
    776 O            31.0409      31.0361       5.3149 O.2      47 GLU52     -0.5819
    777 N            29.8757      29.1191       5.2833 N.am     48 LYS53     -0.3479
    778 H            29.3476      28.4849       4.7053 H        48 LYS53      0.2747
    779 CA           30.2602      28.6892       6.6281 C.3      48 LYS53     -0.2400
    780 HA           30.0193      29.5045       7.3114 H        48 LYS53      0.1426
    781 CB           29.4482      27.4424       7.0008 C.3      48 LYS53     -0.0094
    782 HB2          28.3930      27.6619       6.8280 H        48 LYS53      0.0362
    783 HB3          29.7386      26.5884       6.3851 H        48 LYS53      0.0362
    784 CG           29.6650      27.1226       8.4810 C.3      48 LYS53      0.0187
    785 HG2          30.6167      26.6220       8.6176 H        48 LYS53      0.0103
    786 HG3          29.7005      28.0702       9.0225 H        48 LYS53      0.0103
    787 CD           28.5474      26.2678       9.0869 C.3      48 LYS53     -0.0479
    788 HD2          27.6089      26.4433       8.5584 H        48 LYS53      0.0621
    789 HD3          28.7989      25.2085       9.0039 H        48 LYS53      0.0621
    790 CE           28.3418      26.6709      10.5545 C.3      48 LYS53     -0.0143
    791 HE2          28.0589      27.7276      10.5824 H        48 LYS53      0.1135
    792 HE3          27.5124      26.0873      10.9657 H        48 LYS53      0.1135
    793 NZ           29.5641      26.4561      11.3791 N.4      48 LYS53     -0.3854
    794 HZ1          30.3749      26.9119      10.9740 H        48 LYS53      0.3400
    795 HZ2          29.4553      26.8134      12.3197 H        48 LYS53      0.3400
    796 HZ3          29.7940      25.4698      11.4563 H        48 LYS53      0.3400
    797 C            31.7610      28.4159       6.7269 C.2      48 LYS53      0.7341
    798 O            32.2676      27.6213       5.9445 O.2      48 LYS53     -0.5894
    799 N            32.4164      28.9944       7.7366 N.am     49 TYR54     -0.4157
    800 H            31.9078      29.6440       8.3176 H        49 TYR54      0.2719
    801 CA           33.8757      29.0130       7.9128 C.3      49 TYR54     -0.0014
    802 HA           34.0533      29.4219       8.9030 H        49 TYR54      0.0876
    803 CB           34.4874      27.6010       7.9524 C.3      49 TYR54     -0.0152
    804 HB2          34.3203      27.0694       7.0286 H        49 TYR54      0.0295
    805 HB3          35.5681      27.6926       8.0705 H        49 TYR54      0.0295
    806 CG           33.9747      26.7471       9.0798 C.ar     49 TYR54     -0.0011
    807 CD1          34.4834      26.9667      10.3689 C.ar     49 TYR54     -0.1906
    808 HD1          35.2263      27.7371      10.5405 H        49 TYR54      0.1699
    809 CE1          34.0302      26.1841      11.4432 C.ar     49 TYR54     -0.2341
    810 HE1          34.4226      26.3427      12.4393 H        49 TYR54      0.1656
    811 CZ           33.0827      25.1654      11.2212 C.ar     49 TYR54      0.3226
    812 OH           32.6317      24.4176      12.2592 O.3      49 TYR54     -0.5579
    813 HH           32.8595      23.4726      12.1650 H        49 TYR54      0.3992
    814 CE2          32.5717      24.9448       9.9242 C.ar     49 TYR54     -0.2341
    815 HE2          31.8800      24.1323       9.7558 H        49 TYR54      0.1656
    816 CD2          33.0147      25.7441       8.8537 C.ar     49 TYR54     -0.1906
    817 HD2          32.6311      25.5891       7.8556 H        49 TYR54      0.1699
    818 C            34.6120      29.9708       6.9666 C.2      49 TYR54      0.5973
    819 O            35.8258      30.1057       7.0681 O.2      49 TYR54     -0.5679
    820 N            33.8977      30.6750       6.0840 N.am     50 GLY55     -0.4157
    821 H            32.8983      30.5418       6.0192 H        50 GLY55      0.2719
    822 CA           34.4823      31.6667       5.1820 C.3      50 GLY55     -0.0252
    823 HA2          35.2557      31.1957       4.5773 H        50 GLY55      0.0698
    824 HA3          33.7118      32.0586       4.5170 H        50 GLY55      0.0698
    825 C            35.1245      32.8263       5.9375 C.2      50 GLY55      0.5973
    826 O            36.3120      33.0910       5.7432 O.2      50 GLY55     -0.5679
    827 N            34.4055      33.4881       6.8641 N.am     51 PRO56     -0.2548
    828 CD           32.9833      33.3513       7.1418 C.3      51 PRO56      0.0192
    829 HD2          32.8202      32.4960       7.7988 H        51 PRO56      0.0391
    830 HD3          32.4018      33.2472       6.2249 H        51 PRO56      0.0391
    831 CG           32.6017      34.6329       7.8716 C.3      51 PRO56      0.0189
    832 HG2          31.7589      34.4779       8.5461 H        51 PRO56      0.0213
    833 HG3          32.3771      35.4149       7.1449 H        51 PRO56      0.0213
    834 CB           33.8790      34.9910       8.6288 C.3      51 PRO56     -0.0070
    835 HB2          33.9048      34.4273       9.5639 H        51 PRO56      0.0253
    836 HB3          33.9404      36.0606       8.8325 H        51 PRO56      0.0253
    837 CA           35.0023      34.5296       7.6955 C.3      51 PRO56     -0.0266
    838 HA           35.3141      35.3578       7.0590 H        51 PRO56      0.0641
    839 C            36.2100      34.0196       8.4901 C.2      51 PRO56      0.5896
    840 O            37.2250      34.7049       8.5931 O.2      51 PRO56     -0.5748
    841 N            36.1275      32.8035       9.0291 N.am     52 GLU57     -0.5163
    842 H            35.2360      32.3088       9.0094 H        52 GLU57      0.2936
    843 CA           37.2131      32.1940       9.7941 C.3      52 GLU57      0.0397
    844 HA           37.5496      32.9001      10.5531 H        52 GLU57      0.1105
    845 CB           36.7365      30.9182      10.5008 C.3      52 GLU57      0.0560
    846 HB2          36.2669      30.2294       9.7981 H        52 GLU57     -0.0173
    847 HB3          37.6202      30.4174      10.9002 H        52 GLU57     -0.0173
    848 CG           35.8159      31.2087      11.6928 C.3      52 GLU57      0.0136
    849 HG2          35.8912      30.3590      12.3751 H        52 GLU57     -0.0425
    850 HG3          36.1821      32.0886      12.2275 H        52 GLU57     -0.0425
    851 CD           34.3361      31.3920      11.3303 C.2      52 GLU57      0.8054
    852 OE1          33.9849      31.3908      10.1253 O.co2    52 GLU57     -0.8188
    853 OE2          33.5317      31.5060      12.2772 O.co2    52 GLU57     -0.8188
    854 C            38.4393      31.8597       8.9452 C.2      52 GLU57      0.5366
    855 O            39.5639      32.1298       9.3689 O.2      52 GLU57     -0.5819
    856 N            38.2541      31.2896       7.7552 N.am     53 ALA58     -0.4157
    857 H            37.3096      31.0845       7.4425 H        53 ALA58      0.2719
    858 CA           39.3528      30.9989       6.8412 C.3      53 ALA58      0.0337
    859 HA           40.0994      30.3898       7.3519 H        53 ALA58      0.0823
    860 CB           38.7951      30.2086       5.6512 C.3      53 ALA58     -0.1825
    861 HB1          38.0438      30.7962       5.1189 H        53 ALA58      0.0603
    862 HB2          39.6067      29.9649       4.9650 H        53 ALA58      0.0603
    863 HB3          38.3391      29.2813       5.9999 H        53 ALA58      0.0603
    864 C            40.0251      32.3094       6.4069 C.2      53 ALA58      0.5973
    865 O            41.2511      32.4534       6.4285 O.2      53 ALA58     -0.5679
    866 N            39.2024      33.3100       6.0982 N.am     54 SER59     -0.4157
    867 H            38.2014      33.1262       6.0742 H        54 SER59      0.2719
    868 CA           39.6749      34.6316       5.7102 C.3      54 SER59     -0.0249
    869 HA           40.3769      34.5305       4.8866 H        54 SER59      0.0843
    870 CB           38.4806      35.4315       5.1997 C.3      54 SER59      0.2117
    871 HB2          38.0955      34.9625       4.2918 H        54 SER59      0.0352
    872 HB3          37.6923      35.4409       5.9540 H        54 SER59      0.0352
    873 OG           38.8660      36.7594       4.9222 O.3      54 SER59     -0.6546
    874 HG           38.2910      37.0717       4.2149 H        54 SER59      0.4275
    875 C            40.4277      35.3421       6.8423 C.2      54 SER59      0.5973
    876 O            41.4943      35.9226       6.6147 O.2      54 SER59     -0.5679
    877 N            39.9649      35.2453       8.0922 N.am     55 ALA60     -0.4157
    878 H            39.0763      34.7803       8.2588 H        55 ALA60      0.2719
    879 CA           40.6929      35.8274       9.2177 C.3      55 ALA60      0.0337
    880 HA           40.9192      36.8680       8.9826 H        55 ALA60      0.0823
    881 CB           39.8114      35.7991      10.4691 C.3      55 ALA60     -0.1825
    882 HB1          39.5495      34.7686      10.7165 H        55 ALA60      0.0603
    883 HB2          40.3423      36.2510      11.3064 H        55 ALA60      0.0603
    884 HB3          38.8935      36.3586      10.2825 H        55 ALA60      0.0603
    885 C            42.0243      35.1066       9.4619 C.2      55 ALA60      0.5973
    886 O            43.0283      35.7481       9.7756 O.2      55 ALA60     -0.5679
    887 N            42.0486      33.7815       9.3083 N.am     56 PHE61     -0.4157
    888 H            41.1852      33.3032       9.0577 H        56 PHE61      0.2719
    889 CA           43.2532      32.9780       9.4908 C.3      56 PHE61     -0.0024
    890 HA           43.6490      33.1677      10.4876 H        56 PHE61      0.0978
    891 CB           42.8805      31.4934       9.3989 C.3      56 PHE61     -0.0343
    892 HB2          42.0618      31.2948      10.0922 H        56 PHE61      0.0295
    893 HB3          42.5166      31.2670       8.3964 H        56 PHE61      0.0295
    894 CG           44.0218      30.5527       9.7217 C.ar     56 PHE61      0.0118
    895 CD1          44.9705      30.2125       8.7397 C.ar     56 PHE61     -0.1256
    896 HD1          44.8861      30.6084       7.7372 H        56 PHE61      0.1330
    897 CE1          46.0287      29.3428       9.0488 C.ar     56 PHE61     -0.1704
    898 HE1          46.7458      29.0835       8.2831 H        56 PHE61      0.1430
    899 CZ           46.1485      28.8152      10.3450 C.ar     56 PHE61     -0.1072
    900 HZ           46.9580      28.1425      10.5866 H        56 PHE61      0.1297
    901 CE2          45.2097      29.1636      11.3301 C.ar     56 PHE61     -0.1704
    902 HE2          45.3045      28.7644      12.3296 H        56 PHE61      0.1430
    903 CD2          44.1391      30.0167      11.0156 C.ar     56 PHE61     -0.1256
    904 HD2          43.4044      30.2600      11.7690 H        56 PHE61      0.1330
    905 C            44.3412      33.3720       8.4867 C.2      56 PHE61      0.5973
    906 O            45.4540      33.7090       8.8941 O.2      56 PHE61     -0.5679
    907 N            44.0185      33.4078       7.1889 N.am     57 THR62     -0.4157
    908 H            43.1034      33.0686       6.8930 H        57 THR62      0.2719
    909 CA           44.9651      33.8326       6.1425 C.3      57 THR62     -0.0389
    910 HA           45.8329      33.1727       6.1599 H        57 THR62      0.1007
    911 CB           44.3262      33.7372       4.7474 C.3      57 THR62      0.3654
    912 HB           43.4079      34.3252       4.7160 H        57 THR62      0.0043
    913 CG2          45.2705      34.2116       3.6431 C.3      57 THR62     -0.2438
    914 HG21         46.2155      33.6750       3.7047 H        57 THR62      0.0642
    915 HG22         44.8128      34.0228       2.6710 H        57 THR62      0.0642
    916 HG23         45.4478      35.2825       3.7311 H        57 THR62      0.0642
    917 OG1          44.0210      32.3896       4.4973 O.3      57 THR62     -0.6761
    918 HG1          43.6188      32.3154       3.6104 H        57 THR62      0.4102
    919 C            45.4631      35.2495       6.3968 C.2      57 THR62      0.5973
    920 O            46.6708      35.4810       6.4334 O.2      57 THR62     -0.5679
    921 N            44.5428      36.1880       6.6563 N.am     58 LYS63     -0.3479
    922 H            43.5637      35.9165       6.6015 H        58 LYS63      0.2747
    923 CA           44.8543      37.5833       6.9810 C.3      58 LYS63     -0.2400
    924 HA           45.3130      38.0559       6.1127 H        58 LYS63      0.1426
    925 CB           43.5466      38.3091       7.3174 C.3      58 LYS63     -0.0094
    926 HB2          42.8932      38.2458       6.4450 H        58 LYS63      0.0362
    927 HB3          43.0477      37.8199       8.1538 H        58 LYS63      0.0362
    928 CG           43.7746      39.7846       7.6644 C.3      58 LYS63      0.0187
    929 HG2          44.3353      39.8776       8.5953 H        58 LYS63      0.0103
    930 HG3          44.3474      40.2444       6.8573 H        58 LYS63      0.0103
    931 CD           42.4295      40.5074       7.8021 C.3      58 LYS63     -0.0479
    932 HD2          41.7491      40.1633       7.0212 H        58 LYS63      0.0621
    933 HD3          41.9843      40.2717       8.7701 H        58 LYS63      0.0621
    934 CE           42.5871      42.0225       7.6423 C.3      58 LYS63     -0.0143
    935 HE2          43.0172      42.2220       6.6562 H        58 LYS63      0.1135
    936 HE3          41.5979      42.4842       7.6883 H        58 LYS63      0.1135
    937 NZ           43.4666      42.6192       8.6706 N.4      58 LYS63     -0.3854
    938 HZ1          44.4399      42.3039       8.5402 H        58 LYS63      0.3400
    939 HZ2          43.5830      43.6122       8.5416 H        58 LYS63      0.3400
    940 HZ3          43.2278      42.3950       9.6218 H        58 LYS63      0.3400
    941 C            45.8591      37.6981       8.1181 C.2      58 LYS63      0.7341
    942 O            46.9036      38.3047       7.9368 O.2      58 LYS63     -0.5894
    943 N            45.5573      37.1069       9.2761 N.am     59 LYS64     -0.3479
    944 H            44.6892      36.5826       9.3360 H        59 LYS64      0.2747
    945 CA           46.4432      37.1832      10.4457 C.3      59 LYS64     -0.2400
    946 HA           46.6045      38.2284      10.7189 H        59 LYS64      0.1426
    947 CB           45.8545      36.4058      11.6270 C.3      59 LYS64     -0.0094
    948 HB2          45.5743      35.4047      11.2910 H        59 LYS64      0.0362
    949 HB3          46.6221      36.3044      12.3961 H        59 LYS64      0.0362
    950 CG           44.6366      37.0965      12.2459 C.3      59 LYS64      0.0187
    951 HG2          44.9297      38.0731      12.6348 H        59 LYS64      0.0103
    952 HG3          43.8785      37.2667      11.4860 H        59 LYS64      0.0103
    953 CD           44.0281      36.2526      13.3741 C.3      59 LYS64     -0.0479
    954 HD2          43.0111      36.6095      13.5467 H        59 LYS64      0.0621
    955 HD3          43.9778      35.2046      13.0698 H        59 LYS64      0.0621
    956 CE           44.8376      36.4115      14.6675 C.3      59 LYS64     -0.0143
    957 HE2          45.8555      36.0487      14.4920 H        59 LYS64      0.1135
    958 HE3          44.9014      37.4787      14.9044 H        59 LYS64      0.1135
    959 NZ           44.2159      35.6756      15.7982 N.4      59 LYS64     -0.3854
    960 HZ1          44.1879      34.6818      15.6014 H        59 LYS64      0.3400
    961 HZ2          44.7522      35.8159      16.6466 H        59 LYS64      0.3400
    962 HZ3          43.2705      35.9989      15.9592 H        59 LYS64      0.3400
    963 C            47.8048      36.5928      10.1362 C.2      59 LYS64      0.7341
    964 O            48.8131      37.1333      10.5828 O.2      59 LYS64     -0.5894
    965 N            47.8221      35.4641       9.4363 N.am     60 MET65     -0.4157
    966 H            46.9513      35.0497       9.1208 H        60 MET65      0.2719
    967 CA           49.0666      34.7761       9.1615 C.3      60 MET65     -0.0237
    968 HA           49.5958      34.6365      10.1060 H        60 MET65      0.0880
    969 CB           48.7460      33.3954       8.5886 C.3      60 MET65      0.0342
    970 HB2          48.0101      32.9094       9.2310 H        60 MET65      0.0241
    971 HB3          48.3258      33.4892       7.5859 H        60 MET65      0.0241
    972 CG           49.9851      32.5082       8.5454 C.3      60 MET65      0.0018
    973 HG2          50.6775      32.9159       7.8088 H        60 MET65      0.0440
    974 HG3          50.4718      32.5115       9.5210 H        60 MET65      0.0440
    975 SD           49.5893      30.7997       8.1003 S.3      60 MET65     -0.2737
    976 CE           51.2566      30.2018       7.7350 C.3      60 MET65     -0.0536
    977 HE1          51.8937      30.3430       8.6075 H        60 MET65      0.0684
    978 HE2          51.2156      29.1415       7.4830 H        60 MET65      0.0684
    979 HE3          51.6767      30.7466       6.8908 H        60 MET65      0.0684
    980 C            49.9747      35.6166       8.2626 C.2      60 MET65      0.5973
    981 O            51.1604      35.7200       8.5548 O.2      60 MET65     -0.5679
    982 N            49.4400      36.2525       7.2156 N.am     61 VAL66     -0.4157
    983 H            48.4546      36.1364       7.0027 H        61 VAL66      0.2719
    984 CA           50.2822      37.0901       6.3446 C.3      61 VAL66     -0.0875
    985 HA           51.2626      36.6173       6.2728 H        61 VAL66      0.0969
    986 CB           49.7515      37.1829       4.9054 C.3      61 VAL66      0.2985
    987 HB           50.4612      37.7766       4.3282 H        61 VAL66     -0.0297
    988 CG1          49.7212      35.7866       4.2725 C.3      61 VAL66     -0.3192
    989 HG11         48.9863      35.1558       4.7740 H        61 VAL66      0.0791
    990 HG12         49.4603      35.8681       3.2176 H        61 VAL66      0.0791
    991 HG13         50.7072      35.3277       4.3516 H        61 VAL66      0.0791
    992 CG2          48.3799      37.8541       4.7621 C.3      61 VAL66     -0.3192
    993 HG21         48.4329      38.8817       5.1172 H        61 VAL66      0.0791
    994 HG22         48.0871      37.8632       3.7128 H        61 VAL66      0.0791
    995 HG23         47.6274      37.3337       5.3366 H        61 VAL66      0.0791
    996 C            50.5592      38.4744       6.9209 C.2      61 VAL66      0.5973
    997 O            51.6412      39.0032       6.6959 O.2      61 VAL66     -0.5679
    998 N            49.6262      39.0788       7.6625 N.am     62 GLU67     -0.5163
    999 H            48.7183      38.6456       7.7863 H        62 GLU67      0.2936
   1000 CA           49.8537      40.4150       8.2372 C.3      62 GLU67      0.0397
   1001 HA           50.2449      41.0798       7.4656 H        62 GLU67      0.1105
   1002 CB           48.5578      41.0163       8.8092 C.3      62 GLU67      0.0560
   1003 HB2          47.8260      40.2364       8.9887 H        62 GLU67     -0.0173
   1004 HB3          48.7558      41.4797       9.7775 H        62 GLU67     -0.0173
   1005 CG           47.9835      42.1022       7.8982 C.3      62 GLU67      0.0136
   1006 HG2          48.5801      43.0121       7.9876 H        62 GLU67     -0.0425
   1007 HG3          48.0441      41.7489       6.8706 H        62 GLU67     -0.0425
   1008 CD           46.5158      42.4011       8.1967 C.2      62 GLU67      0.8054
   1009 OE1          46.0148      42.1523       9.3193 O.co2    62 GLU67     -0.8188
   1010 OE2          45.7809      42.8241       7.2746 O.co2    62 GLU67     -0.8188
   1011 C            50.9019      40.4126       9.3463 C.2      62 GLU67      0.5366
   1012 O            51.5919      41.4097       9.5216 O.2      62 GLU67     -0.5819
   1013 N            51.0065      39.3233      10.1124 N.am     63 ASN68     -0.4157
   1014 H            50.4253      38.5251       9.8964 H        63 ASN68      0.2719
   1015 CA           51.9469      39.2331      11.2328 C.3      63 ASN68      0.0143
   1016 HA           52.1718      40.2430      11.5850 H        63 ASN68      0.1048
   1017 CB           51.2922      38.4732      12.3956 C.3      63 ASN68     -0.2041
   1018 HB2          50.9924      37.4823      12.0588 H        63 ASN68      0.0797
   1019 HB3          52.0170      38.3484      13.1990 H        63 ASN68      0.0797
   1020 CG           50.1161      39.2195      12.9859 C.2      63 ASN68      0.7130
   1021 OD1          50.2072      40.3446      13.4386 O.2      63 ASN68     -0.5931
   1022 ND2          48.9515      38.6172      13.0083 N.am     63 ASN68     -0.9191
   1023 HD21         48.1987      39.2330      13.2420 H        63 ASN68      0.4196
   1024 HD22         48.8601      37.8450      12.3629 H        63 ASN68      0.4196
   1025 C            53.3031      38.6172      10.8564 C.2      63 ASN68      0.5973
   1026 O            54.1007      38.3278      11.7494 O.2      63 ASN68     -0.5679
   1027 N            53.5517      38.3502       9.5722 N.am     64 ALA69     -0.4157
   1028 H            52.8972      38.6647       8.8692 H        64 ALA69      0.2719
   1029 CA           54.7949      37.7322       9.1273 C.3      64 ALA69      0.0337
   1030 HA           55.0750      36.9646       9.8488 H        64 ALA69      0.0823
   1031 CB           54.5588      37.0566       7.7754 C.3      64 ALA69     -0.1825
   1032 HB1          54.3672      37.8134       7.0122 H        64 ALA69      0.0603
   1033 HB2          55.4342      36.4704       7.4958 H        64 ALA69      0.0603
   1034 HB3          53.6906      36.4059       7.8454 H        64 ALA69      0.0603
   1035 C            55.9362      38.7506       9.0266 C.2      64 ALA69      0.5973
   1036 O            55.7390      39.8779       8.5733 O.2      64 ALA69     -0.5679
   1037 N            57.1714      38.3364       9.3359 N.am     65 LYS70     -0.3479
   1038 H            57.2855      37.3786       9.6770 H        65 LYS70      0.2747
   1039 CA           58.3555      39.1518       8.9962 C.3      65 LYS70     -0.2400
   1040 HA           58.1380      40.1989       9.2191 H        65 LYS70      0.1426
   1041 CB           59.6081      38.7221       9.7717 C.3      65 LYS70     -0.0094
   1042 HB2          60.0055      37.7961       9.3561 H        65 LYS70      0.0362
   1043 HB3          60.3568      39.5031       9.6307 H        65 LYS70      0.0362
   1044 CG           59.3643      38.5093      11.2665 C.3      65 LYS70      0.0187
   1045 HG2          58.6561      39.2653      11.6103 H        65 LYS70      0.0103
   1046 HG3          58.9246      37.5257      11.4399 H        65 LYS70      0.0103
   1047 CD           60.6431      38.6721      12.0961 C.3      65 LYS70     -0.0479
   1048 HD2          61.1340      39.6085      11.8245 H        65 LYS70      0.0621
   1049 HD3          60.3343      38.7488      13.1408 H        65 LYS70      0.0621
   1050 CE           61.6178      37.4998      11.9607 C.3      65 LYS70     -0.0143
   1051 HE2          61.0697      36.5762      12.1789 H        65 LYS70      0.1135
   1052 HE3          61.9591      37.4515      10.9235 H        65 LYS70      0.1135
   1053 NZ           62.7592      37.6640      12.9015 N.4      65 LYS70     -0.3854
   1054 HZ1          62.4098      37.7115      13.8527 H        65 LYS70      0.3400
   1055 HZ2          63.4011      36.8850      12.8457 H        65 LYS70      0.3400
   1056 HZ3          63.2540      38.5282      12.7190 H        65 LYS70      0.3400
   1057 C            58.6774      39.0710       7.5091 C.2      65 LYS70      0.7341
   1058 O            59.1243      40.0491       6.9147 O.2      65 LYS70     -0.5894
   1059 N            58.5566      37.8700       6.9404 N.am     66 LYS71     -0.3479
   1060 H            58.2465      37.1051       7.5396 H        66 LYS71      0.2747
   1061 CA           58.9073      37.5658       5.5492 C.3      66 LYS71     -0.2400
   1062 HA           59.0672      38.4916       4.9936 H        66 LYS71      0.1426
   1063 CB           60.1751      36.7071       5.4826 C.3      66 LYS71     -0.0094
   1064 HB2          59.9995      35.7961       6.0592 H        66 LYS71      0.0362
   1065 HB3          60.3457      36.4183       4.4429 H        66 LYS71      0.0362
   1066 CG           61.4345      37.4025       6.0053 C.3      66 LYS71      0.0187
   1067 HG2          61.6758      38.2644       5.3814 H        66 LYS71      0.0103
   1068 HG3          61.2657      37.7332       7.0307 H        66 LYS71      0.0103
   1069 CD           62.5876      36.3955       5.9886 C.3      66 LYS71     -0.0479
   1070 HD2          62.2430      35.4582       6.4312 H        66 LYS71      0.0621
   1071 HD3          62.8829      36.1958       4.9556 H        66 LYS71      0.0621
   1072 CE           63.7780      36.9503       6.7726 C.3      66 LYS71     -0.0143
   1073 HE2          64.5592      37.2321       6.0588 H        66 LYS71      0.1135
   1074 HE3          63.4612      37.8574       7.2965 H        66 LYS71      0.1135
   1075 NZ           64.2782      35.9445       7.7386 N.4      66 LYS71     -0.3854
   1076 HZ1          64.5653      35.1163       7.2279 H        66 LYS71      0.3400
   1077 HZ2          65.0743      36.2996       8.2481 H        66 LYS71      0.3400
   1078 HZ3          63.5375      35.6722       8.3696 H        66 LYS71      0.3400
   1079 C            57.7754      36.7980       4.8894 C.2      66 LYS71      0.7341
   1080 O            57.3273      35.7929       5.4428 O.2      66 LYS71     -0.5894
   1081 N            57.3770      37.2354       3.6998 N.am     67 ILE72     -0.4157
   1082 H            57.8199      38.0494       3.3052 H        67 ILE72      0.2719
   1083 CA           56.4902      36.4759       2.8210 C.3      67 ILE72     -0.0597
   1084 HA           56.1359      35.5987       3.3525 H        67 ILE72      0.0869
   1085 CB           55.2512      37.2877       2.4029 C.3      67 ILE72      0.1303
   1086 HB           55.5904      38.2108       1.9307 H        67 ILE72      0.0187
   1087 CG2          54.3835      36.5098       1.3926 C.3      67 ILE72     -0.3204
   1088 HG21         54.1010      35.5446       1.8177 H        67 ILE72      0.0882
   1089 HG22         53.4826      37.0670       1.1451 H        67 ILE72      0.0882
   1090 HG23         54.9332      36.3440       0.4655 H        67 ILE72      0.0882
   1091 CG1          54.4138      37.6401       3.6491 C.3      67 ILE72     -0.0430
   1092 HG12         53.8769      36.7574       4.0004 H        67 ILE72      0.0236
   1093 HG13         55.0607      37.9787       4.4576 H        67 ILE72      0.0236
   1094 CD1          53.4254      38.7698       3.3873 C.3      67 ILE72     -0.0660
   1095 HD11         52.6640      38.4632       2.6714 H        67 ILE72      0.0186
   1096 HD12         52.9372      39.0298       4.3261 H        67 ILE72      0.0186
   1097 HD13         53.9603      39.6418       3.0117 H        67 ILE72      0.0186
   1098 C            57.2971      36.0044       1.6235 C.2      67 ILE72      0.5973
   1099 O            58.0501      36.7778       1.0273 O.2      67 ILE72     -0.5679
   1100 N            57.1290      34.7418       1.2666 N.am     68 GLU73     -0.5163
   1101 H            56.4958      34.1558       1.8012 H        68 GLU73      0.2936
   1102 CA           57.7436      34.1852       0.0717 C.3      68 GLU73      0.0397
   1103 HA           58.1709      34.9902      -0.5205 H        68 GLU73      0.1105
   1104 CB           58.8656      33.2070       0.4166 C.3      68 GLU73      0.0560
   1105 HB2          58.4513      32.4033       1.0205 H        68 GLU73     -0.0173
   1106 HB3          59.2262      32.7803      -0.5149 H        68 GLU73     -0.0173
   1107 CG           60.0478      33.8534       1.1502 C.3      68 GLU73      0.0136
   1108 HG2          60.6081      34.4773       0.4493 H        68 GLU73     -0.0425
   1109 HG3          59.6864      34.4923       1.9586 H        68 GLU73     -0.0425
   1110 CD           60.9465      32.7776       1.7669 C.2      68 GLU73      0.8054
   1111 OE1          60.4641      32.0268       2.6494 O.co2    68 GLU73     -0.8188
   1112 OE2          62.1293      32.7094       1.3719 O.co2    68 GLU73     -0.8188
   1113 C            56.6808      33.5066      -0.7760 C.2      68 GLU73      0.5366
   1114 O            55.7269      32.9320      -0.2476 O.2      68 GLU73     -0.5819
   1115 N            56.8428      33.5496      -2.0895 N.am     69 VAL74     -0.4157
   1116 H            57.6748      33.9993      -2.4592 H        69 VAL74      0.2719
   1117 CA           55.9830      32.8303      -3.0258 C.3      69 VAL74     -0.0875
   1118 HA           55.1647      32.3600      -2.4820 H        69 VAL74      0.0969
   1119 CB           55.3549      33.7575      -4.0753 C.3      69 VAL74      0.2985
   1120 HB           54.6132      33.1842      -4.6325 H        69 VAL74     -0.0297
   1121 CG1          54.6428      34.9344      -3.4090 C.3      69 VAL74     -0.3192
   1122 HG11         55.3731      35.6809      -3.1005 H        69 VAL74      0.0791
   1123 HG12         53.9417      35.3796      -4.1133 H        69 VAL74      0.0791
   1124 HG13         54.1247      34.5983      -2.5186 H        69 VAL74      0.0791
   1125 CG2          56.3686      34.3335      -5.0697 C.3      69 VAL74     -0.3192
   1126 HG21         56.8181      33.5394      -5.6666 H        69 VAL74      0.0791
   1127 HG22         55.8653      35.0219      -5.7479 H        69 VAL74      0.0791
   1128 HG23         57.1575      34.8678      -4.5389 H        69 VAL74      0.0791
   1129 C            56.7873      31.7289      -3.6765 C.2      69 VAL74      0.5973
   1130 O            57.9751      31.8956      -3.9388 O.2      69 VAL74     -0.5679
   1131 N            56.1381      30.6092      -3.9530 N.am     70 GLU75     -0.5163
   1132 H            55.1886      30.4974      -3.6116 H        70 GLU75      0.2936
   1133 CA           56.7387      29.4698      -4.6310 C.3      70 GLU75      0.0397
   1134 HA           57.7071      29.7402      -5.0586 H        70 GLU75      0.1105
   1135 CB           56.9635      28.3631      -3.6010 C.3      70 GLU75      0.0560
   1136 HB2          57.5765      28.7694      -2.7950 H        70 GLU75     -0.0173
   1137 HB3          55.9956      28.0935      -3.1951 H        70 GLU75     -0.0173
   1138 CG           57.6496      27.0967      -4.1182 C.3      70 GLU75      0.0136
   1139 HG2          57.0465      26.6526      -4.9119 H        70 GLU75     -0.0425
   1140 HG3          58.6260      27.3596      -4.5301 H        70 GLU75     -0.0425
   1141 CD           57.8160      26.0896      -2.9713 C.2      70 GLU75      0.8054
   1142 OE1          56.7833      25.6311      -2.4289 O.co2    70 GLU75     -0.8188
   1143 OE2          58.9666      25.7819      -2.5714 O.co2    70 GLU75     -0.8188
   1144 C            55.7999      29.0485      -5.7545 C.2      70 GLU75      0.5366
   1145 O            54.7227      28.4961      -5.5100 O.2      70 GLU75     -0.5819
   1146 N            56.1781      29.3405      -6.9958 N.am     71 PHE76     -0.4157
   1147 H            57.0741      29.7813      -7.1446 H        71 PHE76      0.2719
   1148 CA           55.4494      28.8011      -8.1382 C.3      71 PHE76     -0.0024
   1149 HA           54.3796      28.9495      -7.9799 H        71 PHE76      0.0978
   1150 CB           55.8491      29.5352      -9.4190 C.3      71 PHE76     -0.0343
   1151 HB2          56.9362      29.5271      -9.5123 H        71 PHE76      0.0295
   1152 HB3          55.4464      28.9838     -10.2673 H        71 PHE76      0.0295
   1153 CG           55.3366      30.9601      -9.4881 C.ar     71 PHE76      0.0118
   1154 CD1          53.9794      31.2048      -9.7661 C.ar     71 PHE76     -0.1256
   1155 HD1          53.3098      30.3746      -9.9354 H        71 PHE76      0.1330
   1156 CE1          53.4854      32.5189      -9.8229 C.ar     71 PHE76     -0.1704
   1157 HE1          52.4395      32.6908     -10.0324 H        71 PHE76      0.1430
   1158 CZ           54.3527      33.5991      -9.5997 C.ar     71 PHE76     -0.1072
   1159 HZ           53.9801      34.6143      -9.6205 H        71 PHE76      0.1297
   1160 CE2          55.7009      33.3519      -9.3014 C.ar     71 PHE76     -0.1704
   1161 HE2          56.3518      34.1688      -9.0600 H        71 PHE76      0.1430
   1162 CD2          56.2013      32.0420      -9.2543 C.ar     71 PHE76     -0.1256
   1163 HD2          57.2405      31.8732      -8.9969 H        71 PHE76      0.1330
   1164 C            55.6993      27.2952      -8.2535 C.2      71 PHE76      0.5973
   1165 O            56.7717      26.8055      -7.8997 O.2      71 PHE76     -0.5679
   1166 N            54.7253      26.5639      -8.7885 N.am     72 ASP77     -0.5163
   1167 H            53.8704      27.0209      -9.0570 H        72 ASP77      0.2936
   1168 CA           54.8910      25.1535      -9.1397 C.3      72 ASP77      0.0381
   1169 HA           55.6335      24.7260      -8.4671 H        72 ASP77      0.0880
   1170 CB           53.5675      24.4216      -8.8637 C.3      72 ASP77     -0.0303
   1171 HB2          53.0810      24.9032      -8.0166 H        72 ASP77     -0.0122
   1172 HB3          52.9057      24.5128      -9.7132 H        72 ASP77     -0.0122
   1173 CG           53.7649      22.9549      -8.4827 C.2      72 ASP77      0.7994
   1174 OD1          54.8326      22.3860      -8.7892 O.co2    72 ASP77     -0.8014
   1175 OD2          52.8822      22.3612      -7.8301 O.co2    72 ASP77     -0.8014
   1176 C            55.4434      24.9995     -10.5757 C.2      72 ASP77      0.5366
   1177 O            55.8792      25.9717     -11.2000 O.2      72 ASP77     -0.5819
   1178 N            55.5049      23.7731     -11.1032 N.am     73 LYS78     -0.3479
   1179 H            55.2181      23.0052     -10.5029 H        73 LYS78      0.2747
   1180 CA           56.1445      23.4902     -12.4019 C.3      73 LYS78     -0.2400
   1181 HA           56.9794      24.1823     -12.5147 H        73 LYS78      0.1426
   1182 CB           56.7268      22.0761     -12.4200 C.3      73 LYS78     -0.0094
   1183 HB2          57.2549      21.9445     -13.3664 H        73 LYS78      0.0362
   1184 HB3          57.4852      21.9992     -11.6406 H        73 LYS78      0.0362
   1185 CG           55.6912      20.9513     -12.3009 C.3      73 LYS78      0.0187
   1186 HG2          54.7007      21.3142     -12.5678 H        73 LYS78      0.0103
   1187 HG3          55.9817      20.1887     -13.0245 H        73 LYS78      0.0103
   1188 CD           55.6741      20.3111     -10.9106 C.3      73 LYS78     -0.0479
   1189 HD2          56.6159      20.4863     -10.3903 H        73 LYS78      0.0621
   1190 HD3          54.8667      20.7515     -10.3504 H        73 LYS78      0.0621
   1191 CE           55.4160      18.8092     -10.9777 C.3      73 LYS78     -0.0143
   1192 HE2          54.4004      18.6516     -11.3521 H        73 LYS78      0.1135
   1193 HE3          56.1201      18.3551     -11.6795 H        73 LYS78      0.1135
   1194 NZ           55.5569      18.2044      -9.6381 N.4      73 LYS78     -0.3854
   1195 HZ1          55.0909      18.8051      -8.9571 H        73 LYS78      0.3400
   1196 HZ2          55.1389      17.2894      -9.5975 H        73 LYS78      0.3400
   1197 HZ3          56.5187      18.1932      -9.3369 H        73 LYS78      0.3400
   1198 C            55.2900      23.7278     -13.6481 C.2      73 LYS78      0.7341
   1199 O            55.8130      23.6023     -14.7519 O.2      73 LYS78     -0.5894
   1200 N            53.9946      23.9636     -13.4979 N.am     74 GLY79     -0.4157
   1201 H            53.6328      24.0966     -12.5608 H        74 GLY79      0.2719
   1202 CA           53.0688      24.1932     -14.5994 C.3      74 GLY79     -0.0252
   1203 HA2          53.4613      23.7968     -15.5364 H        74 GLY79      0.0698
   1204 HA3          52.1298      23.6852     -14.3796 H        74 GLY79      0.0698
   1205 C            52.7933      25.6776     -14.7810 C.2      74 GLY79      0.5973
   1206 O            53.6437      26.5374     -14.5606 O.2      74 GLY79     -0.5679
   1207 N            51.5729      25.9823     -15.1949 N.am     75 GLN80     -0.4157
   1208 H            50.9154      25.2198     -15.2922 H        75 GLN80      0.2719
   1209 CA           51.0919      27.3327     -15.4382 C.3      75 GLN80     -0.0031
   1210 HA           51.7199      27.7850     -16.2063 H        75 GLN80      0.0850
   1211 CB           49.6392      27.3077     -15.9376 C.3      75 GLN80     -0.0036
   1212 HB2          48.9666      27.0385     -15.1203 H        75 GLN80      0.0171
   1213 HB3          49.3797      28.3173     -16.2604 H        75 GLN80      0.0171
   1214 CG           49.4139      26.3450     -17.1153 C.3      75 GLN80     -0.0645
   1215 HG2          48.6269      26.7635     -17.7439 H        75 GLN80      0.0352
   1216 HG3          50.3130      26.2691     -17.7271 H        75 GLN80      0.0352
   1217 CD           48.9792      24.9473     -16.6653 C.2      75 GLN80      0.6951
   1218 OE1          49.6775      24.2168     -15.9788 O.2      75 GLN80     -0.6086
   1219 NE2          47.7994      24.5116     -17.0336 N.am     75 GLN80     -0.9407
   1220 HE21         47.5630      23.5826     -16.7307 H        75 GLN80      0.4251
   1221 HE22         47.1985      25.0612     -17.6170 H        75 GLN80      0.4251
   1222 C            51.1929      28.1589     -14.1587 C.2      75 GLN80      0.5973
   1223 O            50.7892      27.7118     -13.0857 O.2      75 GLN80     -0.5679
   1224 N            51.7079      29.3804     -14.2775 N.am     76 ARG81     -0.3479
   1225 H            52.0388      29.6730     -15.1838 H        76 ARG81      0.2747
   1226 CA           51.9056      30.2721     -13.1301 C.3      76 ARG81     -0.2637
   1227 HA           51.9320      29.6840     -12.2080 H        76 ARG81      0.1560
   1228 CB           53.2557      30.9734     -13.2769 C.3      76 ARG81     -0.0007
   1229 HB2          53.2971      31.4799     -14.2429 H        76 ARG81      0.0327
   1230 HB3          53.3496      31.7294     -12.4973 H        76 ARG81      0.0327
   1231 CG           54.4297      29.9922     -13.1557 C.3      76 ARG81      0.0390
   1232 HG2          54.3971      29.5147     -12.1782 H        76 ARG81      0.0285
   1233 HG3          54.3765      29.2244     -13.9286 H        76 ARG81      0.0285
   1234 CD           55.7282      30.7816     -13.3169 C.3      76 ARG81      0.0486
   1235 HD2          55.8248      31.1063     -14.3549 H        76 ARG81      0.0687
   1236 HD3          55.6607      31.6627     -12.6745 H        76 ARG81      0.0687
   1237 NE           56.9088      29.9936     -12.9286 N.pl3    76 ARG81     -0.5295
   1238 HE           56.7887      28.9914     -12.8698 H        76 ARG81      0.3456
   1239 CZ           58.0596      30.4984     -12.5169 C.cat    76 ARG81      0.8076
   1240 NH1          58.2799      31.7869     -12.4907 N.pl3    76 ARG81     -0.8627
   1241 HH11         57.5072      32.3884     -12.7030 H        76 ARG81      0.4478
   1242 HH12         59.0492      32.1315     -11.9426 H        76 ARG81      0.4478
   1243 NH2          59.0110      29.7166     -12.0932 N.pl3    76 ARG81     -0.8627
   1244 HH21         58.8498      28.7249     -12.0387 H        76 ARG81      0.4478
   1245 HH22         59.8323      30.1033     -11.6624 H        76 ARG81      0.4478
   1246 C            50.7744      31.2747     -12.9337 C.2      76 ARG81      0.7341
   1247 O            50.7670      31.9726     -11.9249 O.2      76 ARG81     -0.5894
   1248 N            49.8270      31.3731     -13.8607 N.am     77 THR82     -0.4157
   1249 H            49.8426      30.7599     -14.6594 H        77 THR82      0.2719
   1250 CA           48.6580      32.2468     -13.7203 C.3      77 THR82     -0.0389
   1251 HA           48.5641      32.5092     -12.6751 H        77 THR82      0.1007
   1252 CB           48.7956      33.5619     -14.5099 C.3      77 THR82      0.3654
   1253 HB           47.9491      34.2073     -14.2731 H        77 THR82      0.0043
   1254 CG2          50.0893      34.3171     -14.2007 C.3      77 THR82     -0.2438
   1255 HG21         50.9557      33.7467     -14.5317 H        77 THR82      0.0642
   1256 HG22         50.0758      35.2745     -14.7214 H        77 THR82      0.0642
   1257 HG23         50.1565      34.5024     -13.1284 H        77 THR82      0.0642
   1258 OG1          48.8058      33.3156     -15.8964 O.3      77 THR82     -0.6761
   1259 HG1          47.8970      33.3216     -16.2151 H        77 THR82      0.4102
   1260 C            47.3989      31.4848     -14.1062 C.2      77 THR82      0.5973
   1261 O            47.4590      30.5498     -14.9064 O.2      77 THR82     -0.5679
   1262 N            46.2531      31.8369     -13.5294 N.am     78 ASP83     -0.5163
   1263 H            46.2525      32.5864     -12.8419 H        78 ASP83      0.2936
   1264 CA           44.9736      31.2785     -13.9759 C.3      78 ASP83      0.0381
   1265 HA           45.1547      30.3211     -14.4662 H        78 ASP83      0.0880
   1266 CB           44.0553      30.9679     -12.7775 C.3      78 ASP83     -0.0303
   1267 HB2          43.2164      30.3688     -13.1354 H        78 ASP83     -0.0122
   1268 HB3          44.6051      30.3495     -12.0728 H        78 ASP83     -0.0122
   1269 CG           43.4831      32.1755     -12.0245 C.2      78 ASP83      0.7994
   1270 OD1          43.6086      33.3170     -12.5154 O.co2    78 ASP83     -0.8014
   1271 OD2          42.8076      31.9719     -10.9865 O.co2    78 ASP83     -0.8014
   1272 C            44.3255      32.1868     -15.0305 C.2      78 ASP83      0.5366
   1273 O            44.8776      33.2162     -15.4284 O.2      78 ASP83     -0.5819
   1274 N            43.1233      31.8235     -15.4902 N.am     79 LYS84     -0.3479
   1275 H            42.7246      30.9594     -15.1616 H        79 LYS84      0.2747
   1276 CA           42.4118      32.6117     -16.5087 C.3      79 LYS84     -0.2400
   1277 HA           43.1123      32.8010     -17.3261 H        79 LYS84      0.1426
   1278 CB           41.2381      31.8154     -17.0906 C.3      79 LYS84     -0.0094
   1279 HB2          40.8823      32.3275     -17.9873 H        79 LYS84      0.0362
   1280 HB3          41.6129      30.8363     -17.3947 H        79 LYS84      0.0362
   1281 CG           40.0537      31.6451     -16.1245 C.3      79 LYS84      0.0187
   1282 HG2          40.4231      31.2019     -15.1984 H        79 LYS84      0.0103
   1283 HG3          39.5969      32.6094     -15.8975 H        79 LYS84      0.0103
   1284 CD           39.0067      30.7131     -16.7527 C.3      79 LYS84     -0.0479
   1285 HD2          38.3174      31.2871     -17.3753 H        79 LYS84      0.0621
   1286 HD3          39.5116      29.9945     -17.4016 H        79 LYS84      0.0621
   1287 CE           38.2534      29.8937     -15.7001 C.3      79 LYS84     -0.0143
   1288 HE2          37.7868      29.0429     -16.2070 H        79 LYS84      0.1135
   1289 HE3          38.9721      29.4947     -14.9771 H        79 LYS84      0.1135
   1290 NZ           37.2102      30.6846     -15.0156 N.4      79 LYS84     -0.3854
   1291 HZ1          36.5349      31.0358     -15.6824 H        79 LYS84      0.3400
   1292 HZ2          36.7189      30.1361     -14.3210 H        79 LYS84      0.3400
   1293 HZ3          37.6037      31.4952     -14.5494 H        79 LYS84      0.3400
   1294 C            41.9697      34.0030     -16.0446 C.2      79 LYS84      0.7341
   1295 O            41.5662      34.8000     -16.8803 O.2      79 LYS84     -0.5894
   1296 N            42.0085      34.2970     -14.7437 N.am     80 TYR85     -0.4157
   1297 H            42.4567      33.6516     -14.1006 H        80 TYR85      0.2719
   1298 CA           41.6966      35.6344     -14.2297 C.3      80 TYR85     -0.0014
   1299 HA           41.0789      36.1650     -14.9556 H        80 TYR85      0.0876
   1300 CB           40.8840      35.5207     -12.9385 C.3      80 TYR85     -0.0152
   1301 HB2          41.4738      34.9950     -12.1864 H        80 TYR85      0.0295
   1302 HB3          40.6744      36.5202     -12.5549 H        80 TYR85      0.0295
   1303 CG           39.5682      34.8061     -13.1444 C.ar     80 TYR85     -0.0011
   1304 CD1          38.4841      35.4972     -13.7162 C.ar     80 TYR85     -0.1906
   1305 HD1          38.6005      36.5342     -14.0058 H        80 TYR85      0.1699
   1306 CE1          37.2557      34.8437     -13.9118 C.ar     80 TYR85     -0.2341
   1307 HE1          36.4263      35.3800     -14.3509 H        80 TYR85      0.1656
   1308 CZ           37.1173      33.4977     -13.5240 C.ar     80 TYR85      0.3226
   1309 OH           35.9356      32.8587     -13.7195 O.3      80 TYR85     -0.5579
   1310 HH           35.1995      33.4764     -13.6317 H        80 TYR85      0.3992
   1311 CE2          38.2069      32.7988     -12.9571 C.ar     80 TYR85     -0.2341
   1312 HE2          38.0861      31.7910     -12.5903 H        80 TYR85      0.1656
   1313 CD2          39.4360      33.4553     -12.7780 C.ar     80 TYR85     -0.1906
   1314 HD2          40.2734      32.9426     -12.3182 H        80 TYR85      0.1699
   1315 C            42.9505      36.4902     -14.0423 C.2      80 TYR85      0.5973
   1316 O            42.8595      37.5997     -13.5210 O.2      80 TYR85     -0.5679
   1317 N            44.1218      35.9845     -14.4405 N.am     81 GLY86     -0.4157
   1318 H            44.1552      35.0448     -14.8203 H        81 GLY86      0.2719
   1319 CA           45.3859      36.6992     -14.2915 C.3      81 GLY86     -0.0252
   1320 HA2          46.1120      36.2807     -14.9880 H        81 GLY86      0.0698
   1321 HA3          45.2445      37.7542     -14.5286 H        81 GLY86      0.0698
   1322 C            45.9613      36.5943     -12.8827 C.2      81 GLY86      0.5973
   1323 O            46.9141      37.2996     -12.5529 O.2      81 GLY86     -0.5679
   1324 N            45.4040      35.7247     -12.0287 N.am     82 ARG87     -0.3479
   1325 H            44.6836      35.0894     -12.3680 H        82 ARG87      0.2747
   1326 CA           45.9357      35.5166     -10.6799 C.3      82 ARG87     -0.2637
   1327 HA           46.2584      36.4779     -10.2853 H        82 ARG87      0.1560
   1328 CB           44.8772      34.9300      -9.7498 C.3      82 ARG87     -0.0007
   1329 HB2          44.5899      33.9421     -10.1078 H        82 ARG87      0.0327
   1330 HB3          45.3176      34.8132      -8.7578 H        82 ARG87      0.0327
   1331 CG           43.6412      35.8265      -9.6426 C.3      82 ARG87      0.0390
   1332 HG2          43.9470      36.8244      -9.3299 H        82 ARG87      0.0285
   1333 HG3          43.1356      35.8989     -10.6062 H        82 ARG87      0.0285
   1334 CD           42.6787      35.2540      -8.6050 C.3      82 ARG87      0.0486
   1335 HD2          43.2089      35.1043      -7.6614 H        82 ARG87      0.0687
   1336 HD3          41.8760      35.9765      -8.4451 H        82 ARG87      0.0687
   1337 NE           42.1003      33.9818      -9.0557 N.pl3    82 ARG87     -0.5295
   1338 HE           42.4817      33.5466      -9.8989 H        82 ARG87      0.3456
   1339 CZ           41.1459      33.3109      -8.4452 C.cat    82 ARG87      0.8076
   1340 NH1          40.6249      33.6814      -7.3012 N.pl3    82 ARG87     -0.8627
   1341 HH11         41.0566      34.4158      -6.7671 H        82 ARG87      0.4478
   1342 HH12         39.8595      33.1778      -6.8773 H        82 ARG87      0.4478
   1343 NH2          40.7337      32.2139      -9.0001 N.pl3    82 ARG87     -0.8627
   1344 HH21         41.2898      31.8881      -9.7950 H        82 ARG87      0.4478
   1345 HH22         40.0487      31.6413      -8.5463 H        82 ARG87      0.4478
   1346 C            47.1401      34.5924     -10.7076 C.2      82 ARG87      0.7341
   1347 O            47.0689      33.5239     -11.3097 O.2      82 ARG87     -0.5894
   1348 N            48.1986      34.9543      -9.9888 N.am     83 GLY88     -0.4157
   1349 H            48.1226      35.8053      -9.4470 H        83 GLY88      0.2719
   1350 CA           49.3304      34.0636      -9.7470 C.3      83 GLY88     -0.0252
   1351 HA2          49.7908      33.8102     -10.6988 H        83 GLY88      0.0698
   1352 HA3          50.0712      34.5627      -9.1240 H        83 GLY88      0.0698
   1353 C            48.8773      32.7906      -9.0296 C.2      83 GLY88      0.5973
   1354 O            48.0559      32.8636      -8.1177 O.2      83 GLY88     -0.5679
   1355 N            49.3993      31.6332      -9.4268 N.am     84 LEU89     -0.4157
   1356 H            50.0489      31.6440     -10.2062 H        84 LEU89      0.2719
   1357 CA           49.1316      30.3445      -8.7857 C.3      84 LEU89     -0.0518
   1358 HA           48.3222      30.4386      -8.0618 H        84 LEU89      0.0922
   1359 CB           48.7383      29.3073      -9.8541 C.3      84 LEU89     -0.1102
   1360 HB2          49.5232      29.2817     -10.6125 H        84 LEU89      0.0457
   1361 HB3          48.6988      28.3218      -9.3926 H        84 LEU89      0.0457
   1362 CG           47.3928      29.5776     -10.5465 C.3      84 LEU89      0.3531
   1363 HG           47.3765      30.5895     -10.9509 H        84 LEU89     -0.0361
   1364 CD1          47.2188      28.5921     -11.7023 C.3      84 LEU89     -0.4121
   1365 HD11         47.2651      27.5687     -11.3322 H        84 LEU89      0.1000
   1366 HD12         46.2622      28.7554     -12.1941 H        84 LEU89      0.1000
   1367 HD13         48.0136      28.7451     -12.4337 H        84 LEU89      0.1000
   1368 CD2          46.2289      29.4050      -9.5685 C.3      84 LEU89     -0.4121
   1369 HD21         46.3132      30.1376      -8.7726 H        84 LEU89      0.1000
   1370 HD22         45.2820      29.5645     -10.0795 H        84 LEU89      0.1000
   1371 HD23         46.2424      28.4031      -9.1414 H        84 LEU89      0.1000
   1372 C            50.3793      29.9099      -8.0246 C.2      84 LEU89      0.5973
   1373 O            51.3847      29.5729      -8.6470 O.2      84 LEU89     -0.5679
   1374 N            50.3315      29.9326      -6.6934 N.am     85 ALA90     -0.4157
   1375 H            49.4833      30.2111      -6.2176 H        85 ALA90      0.2719
   1376 CA           51.5381      29.7389      -5.8980 C.3      85 ALA90      0.0337
   1377 HA           52.2197      29.0654      -6.4231 H        85 ALA90      0.0823
   1378 CB           52.2386      31.0940      -5.7379 C.3      85 ALA90     -0.1825
   1379 HB1          51.6104      31.7698      -5.1575 H        85 ALA90      0.0603
   1380 HB2          53.1860      30.9580      -5.2135 H        85 ALA90      0.0603
   1381 HB3          52.4471      31.5284      -6.7166 H        85 ALA90      0.0603
   1382 C            51.2594      29.1204      -4.5321 C.2      85 ALA90      0.5973
   1383 O            50.1599      29.2307      -3.9791 O.2      85 ALA90     -0.5679
   1384 N            52.2865      28.4964      -3.9685 N.am     86 TYR91     -0.4157
   1385 H            53.1618      28.4392      -4.4857 H        86 TYR91      0.2719
   1386 CA           52.3524      28.2348      -2.5384 C.3      86 TYR91     -0.0014
   1387 HA           51.3487      28.0495      -2.1615 H        86 TYR91      0.0876
   1388 CB           53.1879      26.9867      -2.2561 C.3      86 TYR91     -0.0152
   1389 HB2          54.2386      27.2100      -2.4080 H        86 TYR91      0.0295
   1390 HB3          53.0670      26.7102      -1.2089 H        86 TYR91      0.0295
   1391 CG           52.8082      25.8086      -3.1274 C.ar     86 TYR91     -0.0011
   1392 CD1          51.6588      25.0544      -2.8304 C.ar     86 TYR91     -0.1906
   1393 HD1          51.0425      25.3187      -1.9838 H        86 TYR91      0.1699
   1394 CE1          51.3192      23.9470      -3.6291 C.ar     86 TYR91     -0.2341
   1395 HE1          50.4442      23.3655      -3.3982 H        86 TYR91      0.1656
   1396 CZ           52.1222      23.5914      -4.7343 C.ar     86 TYR91      0.3226
   1397 OH           51.8088      22.4936      -5.4737 O.3      86 TYR91     -0.5579
   1398 HH           52.2144      22.5159      -6.3704 H        86 TYR91      0.3992
   1399 CE2          53.2650      24.3603      -5.0389 C.ar     86 TYR91     -0.2341
   1400 HE2          53.8970      24.0842      -5.8680 H        86 TYR91      0.1656
   1401 CD2          53.6022      25.4697      -4.2406 C.ar     86 TYR91     -0.1906
   1402 HD2          54.4916      26.0466      -4.4664 H        86 TYR91      0.1699
   1403 C            52.9082      29.4841      -1.8611 C.2      86 TYR91      0.5973
   1404 O            53.8860      30.0668      -2.3260 O.2      86 TYR91     -0.5679
   1405 N            52.2614      29.9346      -0.7930 N.am     87 ILE92     -0.4157
   1406 H            51.4904      29.3934      -0.4130 H        87 ILE92      0.2719
   1407 CA           52.6547      31.1623      -0.0948 C.3      87 ILE92     -0.0597
   1408 HA           53.4538      31.6715      -0.6350 H        87 ILE92      0.0869
   1409 CB           51.4641      32.1340       0.0161 C.3      87 ILE92      0.1303
   1410 HB           50.6723      31.6268       0.5701 H        87 ILE92      0.0187
   1411 CG2          51.8560      33.3831       0.8251 C.3      87 ILE92     -0.3204
   1412 HG21         52.7584      33.8365       0.4110 H        87 ILE92      0.0882
   1413 HG22         51.0462      34.1125       0.8064 H        87 ILE92      0.0882
   1414 HG23         52.0479      33.1188       1.8652 H        87 ILE92      0.0882
   1415 CG1          50.8703      32.5330      -1.3547 C.3      87 ILE92     -0.0430
   1416 HG12         50.5481      31.6362      -1.8836 H        87 ILE92      0.0236
   1417 HG13         49.9868      33.1485      -1.1811 H        87 ILE92      0.0236
   1418 CD1          51.8055      33.3086      -2.2772 C.3      87 ILE92     -0.0660
   1419 HD11         52.6739      32.7009      -2.5295 H        87 ILE92      0.0186
   1420 HD12         51.2783      33.5634      -3.1967 H        87 ILE92      0.0186
   1421 HD13         52.1163      34.2238      -1.7862 H        87 ILE92      0.0186
   1422 C            53.1995      30.7809       1.2717 C.2      87 ILE92      0.5973
   1423 O            52.5498      30.0199       1.9875 O.2      87 ILE92     -0.5679
   1424 N            54.3560      31.3129       1.6512 N.am     88 TYR93     -0.4157
   1425 H            54.8411      31.9272       1.0014 H        88 TYR93      0.2719
   1426 CA           54.9869      31.0641       2.9436 C.3      88 TYR93     -0.0014
   1427 HA           54.4205      30.3079       3.4772 H        88 TYR93      0.0876
   1428 CB           56.4087      30.5313       2.7471 C.3      88 TYR93     -0.0152
   1429 HB2          56.9828      31.2599       2.1780 H        88 TYR93      0.0295
   1430 HB3          56.8847      30.4354       3.7240 H        88 TYR93      0.0295
   1431 CG           56.4706      29.1956       2.0377 C.ar     88 TYR93     -0.0011
   1432 CD1          56.3731      29.1346       0.6343 C.ar     88 TYR93     -0.1906
   1433 HD1          56.2642      30.0416       0.0510 H        88 TYR93      0.1699
   1434 CE1          56.4063      27.8893      -0.0137 C.ar     88 TYR93     -0.2341
   1435 HE1          56.3088      27.8321      -1.0805 H        88 TYR93      0.1656
   1436 CZ           56.5561      26.7048       0.7300 C.ar     88 TYR93      0.3226
   1437 OH           56.6450      25.4998       0.1196 O.3      88 TYR93     -0.5579
   1438 HH           56.6324      25.5762      -0.8656 H        88 TYR93      0.3992
   1439 CE2          56.6621      26.7677       2.1308 C.ar     88 TYR93     -0.2341
   1440 HE2          56.7799      25.8517       2.6892 H        88 TYR93      0.1656
   1441 CD2          56.6117      28.0106       2.7840 C.ar     88 TYR93     -0.1906
   1442 HD2          56.6949      28.0526       3.8597 H        88 TYR93      0.1699
   1443 C            54.9965      32.3342       3.7868 C.2      88 TYR93      0.5973
   1444 O            55.3884      33.3879       3.2975 O.2      88 TYR93     -0.5679
   1445 N            54.5991      32.2292       5.0539 N.am     89 ALA94     -0.4157
   1446 H            54.2891      31.3208       5.3843 H        89 ALA94      0.2719
   1447 CA           54.7263      33.2891       6.0518 C.3      89 ALA94      0.0337
   1448 HA           55.0787      34.2150       5.5918 H        89 ALA94      0.0823
   1449 CB           53.3523      33.5521       6.6772 C.3      89 ALA94     -0.1825
   1450 HB1          52.9419      32.6236       7.0698 H        89 ALA94      0.0603
   1451 HB2          53.4492      34.2550       7.5020 H        89 ALA94      0.0603
   1452 HB3          52.6728      33.9638       5.9303 H        89 ALA94      0.0603
   1453 C            55.7600      32.8289       7.0823 C.2      89 ALA94      0.5973
   1454 O            55.5519      31.8150       7.7548 O.2      89 ALA94     -0.5679
   1455 N            56.9104      33.5006       7.1604 N.am     90 ASP95     -0.5163
   1456 H            57.0223      34.3438       6.5992 H        90 ASP95      0.2936
   1457 CA           58.0225      33.0924       8.0319 C.3      90 ASP95      0.0381
   1458 HA           58.9051      33.6340       7.6915 H        90 ASP95      0.0880
   1459 CB           57.7460      33.5228       9.4789 C.3      90 ASP95     -0.0303
   1460 HB2          56.8047      33.0933       9.8272 H        90 ASP95     -0.0122
   1461 HB3          58.5477      33.1596      10.1240 H        90 ASP95     -0.0122
   1462 CG           57.7129      35.0400       9.6016 C.2      90 ASP95      0.7994
   1463 OD1          58.5179      35.7116       8.9152 O.co2    90 ASP95     -0.8014
   1464 OD2          56.9611      35.5502      10.4492 O.co2    90 ASP95     -0.8014
   1465 C            58.3938      31.6045       7.9123 C.2      90 ASP95      0.5366
   1466 O            58.5471      30.8893       8.9079 O.2      90 ASP95     -0.5819
   1467 N            58.5021      31.1109       6.6773 N.am     91 GLY96     -0.4157
   1468 H            58.3473      31.7348       5.8955 H        91 GLY96      0.2719
   1469 CA           58.8399      29.7151       6.3983 C.3      91 GLY96     -0.0252
   1470 HA2          59.1772      29.6462       5.3633 H        91 GLY96      0.0698
   1471 HA3          59.6640      29.4092       7.0429 H        91 GLY96      0.0698
   1472 C            57.6976      28.7080       6.5836 C.2      91 GLY96      0.5973
   1473 O            57.8941      27.5358       6.2793 O.2      91 GLY96     -0.5679
   1474 N            56.5027      29.1080       7.0413 N.am     92 LYS97     -0.3479
   1475 H            56.3737      30.0934       7.2584 H        92 LYS97      0.2747
   1476 CA           55.3274      28.2210       7.1635 C.3      92 LYS97     -0.2400
   1477 HA           55.6434      27.1778       7.2225 H        92 LYS97      0.1426
   1478 CB           54.5256      28.5775       8.4196 C.3      92 LYS97     -0.0094
   1479 HB2          54.3546      29.6547       8.4267 H        92 LYS97      0.0362
   1480 HB3          53.5512      28.0859       8.3851 H        92 LYS97      0.0362
   1481 CG           55.2307      28.1504       9.7096 C.3      92 LYS97      0.0187
   1482 HG2          55.0049      27.0988       9.8926 H        92 LYS97      0.0103
   1483 HG3          56.3115      28.2427       9.5965 H        92 LYS97      0.0103
   1484 CD           54.7497      28.9899      10.9056 C.3      92 LYS97     -0.0479
   1485 HD2          53.8085      29.4881      10.6630 H        92 LYS97      0.0621
   1486 HD3          54.5579      28.3310      11.7544 H        92 LYS97      0.0621
   1487 CE           55.7909      30.0407      11.3048 C.3      92 LYS97     -0.0143
   1488 HE2          56.0851      30.6005      10.4069 H        92 LYS97      0.1135
   1489 HE3          55.3262      30.7491      11.9982 H        92 LYS97      0.1135
   1490 NZ           56.9720      29.4048      11.9382 N.4      92 LYS97     -0.3854
   1491 HZ1          57.3978      28.7657      11.2774 H        92 LYS97      0.3400
   1492 HZ2          57.6627      30.1126      12.1497 H        92 LYS97      0.3400
   1493 HZ3          56.7142      28.9084      12.7788 H        92 LYS97      0.3400
   1494 C            54.4182      28.3775       5.9560 C.2      92 LYS97      0.7341
   1495 O            53.9946      29.4948       5.6676 O.2      92 LYS97     -0.5894
   1496 N            54.0824      27.2856       5.2744 N.am     93 MET98     -0.4157
   1497 H            54.3933      26.3820       5.5930 H        93 MET98      0.2719
   1498 CA           53.1999      27.3696       4.1110 C.3      93 MET98     -0.0237
   1499 HA           53.5528      28.1832       3.4759 H        93 MET98      0.0880
   1500 CB           53.2804      26.0807       3.2896 C.3      93 MET98      0.0342
   1501 HB2          54.3114      25.7314       3.2464 H        93 MET98      0.0241
   1502 HB3          52.6798      25.3105       3.7738 H        93 MET98      0.0241
   1503 CG           52.7824      26.3003       1.8574 C.3      93 MET98      0.0018
   1504 HG2          51.9493      27.0025       1.8677 H        93 MET98      0.0440
   1505 HG3          53.5837      26.7387       1.2610 H        93 MET98      0.0440
   1506 SD           52.1980      24.7793       1.0692 S.3      93 MET98     -0.2737
   1507 CE           53.7110      23.7852       1.0935 C.3      93 MET98     -0.0536
   1508 HE1          54.0593      23.6444       2.1155 H        93 MET98      0.0684
   1509 HE2          53.5118      22.8108       0.6481 H        93 MET98      0.0684
   1510 HE3          54.4802      24.2839       0.5072 H        93 MET98      0.0684
   1511 C            51.7631      27.6844       4.5543 C.2      93 MET98      0.5973
   1512 O            51.1689      26.9448       5.3360 O.2      93 MET98     -0.5679
   1513 N            51.1881      28.7763       4.0565 N.am     94 VAL99     -0.4157
   1514 H            51.7234      29.3426       3.4062 H        94 VAL99      0.2719
   1515 CA           49.8156      29.2002       4.3775 C.3      94 VAL99     -0.0875
   1516 HA           49.6965      29.2589       5.4591 H        94 VAL99      0.0969
   1517 CB           49.5172      30.5873       3.7752 C.3      94 VAL99      0.2985
   1518 HB           49.6128      30.5299       2.6897 H        94 VAL99     -0.0297
   1519 CG1          48.0941      31.0524       4.1121 C.3      94 VAL99     -0.3192
   1520 HG11         47.9382      31.0416       5.1918 H        94 VAL99      0.0791
   1521 HG12         47.9410      32.0643       3.7394 H        94 VAL99      0.0791
   1522 HG13         47.3525      30.4081       3.6407 H        94 VAL99      0.0791
   1523 CG2          50.5008      31.6511       4.2864 C.3      94 VAL99     -0.3192
   1524 HG21         51.5320      31.3663       4.0840 H        94 VAL99      0.0791
   1525 HG22         50.3054      32.5983       3.7835 H        94 VAL99      0.0791
   1526 HG23         50.3692      31.7949       5.3576 H        94 VAL99      0.0791
   1527 C            48.8028      28.1801       3.8642 C.2      94 VAL99      0.5973
   1528 O            47.8190      27.8749       4.5351 O.2      94 VAL99     -0.5679
   1529 N            49.0559      27.6145       2.6794 N.am     95 ASN100    -0.4157
   1530 H            49.8417      27.9424       2.1313 H        95 ASN100     0.2719
   1531 CA           48.1754      26.6099       2.0832 C.3      95 ASN100     0.0143
   1532 HA           47.1816      27.0440       1.9554 H        95 ASN100     0.1048
   1533 CB           48.7013      26.1365       0.7108 C.3      95 ASN100    -0.2041
   1534 HB2          49.5089      25.4248       0.8526 H        95 ASN100     0.0797
   1535 HB3          47.8992      25.5962       0.2116 H        95 ASN100     0.0797
   1536 CG           49.2232      27.2159      -0.2202 C.2      95 ASN100     0.7130
   1537 OD1          50.0504      28.0458       0.1321 O.2      95 ASN100    -0.5931
   1538 ND2          48.8135      27.2267      -1.4659 N.am     95 ASN100    -0.9191
   1539 HD21         49.2016      27.9285      -2.0731 H        95 ASN100     0.4196
   1540 HD22         48.1758      26.5165      -1.8244 H        95 ASN100     0.4196
   1541 C            48.0364      25.3950       3.0066 C.2      95 ASN100     0.5973
   1542 O            46.9288      24.9202       3.2509 O.2      95 ASN100    -0.5679
   1543 N            49.1684      24.9066       3.5289 N.am     96 GLU101    -0.5163
   1544 H            50.0461      25.3482       3.3042 H        96 GLU101     0.2936
   1545 CA           49.1663      23.7608       4.4394 C.3      96 GLU101     0.0397
   1546 HA           48.5478      22.9782       4.0030 H        96 GLU101     0.1105
   1547 CB           50.5830      23.1938       4.6113 C.3      96 GLU101     0.0560
   1548 HB2          50.9973      23.0336       3.6148 H        96 GLU101    -0.0173
   1549 HB3          51.2250      23.9171       5.1135 H        96 GLU101    -0.0173
   1550 CG           50.6077      21.8339       5.3402 C.3      96 GLU101     0.0136
   1551 HG2          49.7949      21.2110       4.9595 H        96 GLU101    -0.0425
   1552 HG3          51.5439      21.3407       5.0758 H        96 GLU101    -0.0425
   1553 CD           50.5401      21.9086       6.8771 C.2      96 GLU101     0.8054
   1554 OE1          50.9177      22.9569       7.4414 O.co2    96 GLU101    -0.8188
   1555 OE2          50.1493      20.8934       7.4997 O.co2    96 GLU101    -0.8188
   1556 C            48.5193      24.1140       5.7736 C.2      96 GLU101     0.5366
   1557 O            47.6748      23.3539       6.2440 O.2      96 GLU101    -0.5819
   1558 N            48.8211      25.2881       6.3413 N.am     97 ALA102    -0.4157
   1559 H            49.5493      25.8591       5.9290 H        97 ALA102     0.2719
   1560 CA           48.2622      25.6782       7.6323 C.3      97 ALA102     0.0337
   1561 HA           48.5535      24.9185       8.3601 H        97 ALA102     0.0823
   1562 CB           48.8771      27.0159       8.0559 C.3      97 ALA102    -0.1825
   1563 HB1          48.6064      27.7938       7.3405 H        97 ALA102     0.0603
   1564 HB2          48.5180      27.2868       9.0470 H        97 ALA102     0.0603
   1565 HB3          49.9634      26.9216       8.0872 H        97 ALA102     0.0603
   1566 C            46.7217      25.7220       7.6080 C.2      97 ALA102     0.5973
   1567 O            46.0761      25.2178       8.5312 O.2      97 ALA102    -0.5679
   1568 N            46.1174      26.2413       6.5286 N.am     98 LEU103    -0.4157
   1569 H            46.6983      26.6393       5.7958 H        98 LEU103     0.2719
   1570 CA           44.6524      26.2466       6.3710 C.3      98 LEU103    -0.0518
   1571 HA           44.2061      26.7936       7.2021 H        98 LEU103     0.0922
   1572 CB           44.2618      26.9126       5.0413 C.3      98 LEU103    -0.1102
   1573 HB2          44.8844      26.4878       4.2522 H        98 LEU103     0.0457
   1574 HB3          43.2278      26.6586       4.8119 H        98 LEU103     0.0457
   1575 CG           44.3854      28.4408       5.0141 C.3      98 LEU103     0.3531
   1576 HG           45.3235      28.7446       5.4781 H        98 LEU103    -0.0361
   1577 CD1          44.3828      28.9148       3.5614 C.3      98 LEU103    -0.4121
   1578 HD11         43.4438      28.6506       3.0762 H        98 LEU103     0.1000
   1579 HD12         44.5071      29.9963       3.5307 H        98 LEU103     0.1000
   1580 HD13         45.2141      28.4555       3.0290 H        98 LEU103     0.1000
   1581 CD2          43.2217      29.0963       5.7592 C.3      98 LEU103    -0.4121
   1582 HD21         43.2116      28.7758       6.7996 H        98 LEU103     0.1000
   1583 HD22         43.3348      30.1795       5.7309 H        98 LEU103     0.1000
   1584 HD23         42.2734      28.8342       5.2883 H        98 LEU103     0.1000
   1585 C            44.0560      24.8351       6.3796 C.2      98 LEU103     0.5973
   1586 O            43.0605      24.5714       7.0583 O.2      98 LEU103    -0.5679
   1587 N            44.6614      23.9273       5.6159 N.am     99 VAL104    -0.4157
   1588 H            45.4877      24.2097       5.1019 H        99 VAL104     0.2719
   1589 CA           44.2066      22.5378       5.4995 C.3      99 VAL104    -0.0875
   1590 HA           43.1422      22.5237       5.2622 H        99 VAL104     0.0969
   1591 CB           44.9655      21.8475       4.3530 C.3      99 VAL104     0.2985
   1592 HB           46.0355      22.0256       4.4615 H        99 VAL104    -0.0297
   1593 CG1          44.7343      20.3401       4.3366 C.3      99 VAL104    -0.3192
   1594 HG11         43.6646      20.1303       4.3095 H        99 VAL104     0.0791
   1595 HG12         45.2101      19.9048       3.4578 H        99 VAL104     0.0791
   1596 HG13         45.1779      19.8875       5.2203 H        99 VAL104     0.0791
   1597 CG2          44.5065      22.3984       2.9983 C.3      99 VAL104    -0.3192
   1598 HG21         44.6797      23.4729       2.9500 H        99 VAL104     0.0791
   1599 HG22         45.0720      21.9228       2.1965 H        99 VAL104     0.0791
   1600 HG23         43.4440      22.2013       2.8502 H        99 VAL104     0.0791
   1601 C            44.3811      21.8035       6.8287 C.2      99 VAL104     0.5973
   1602 O            43.4718      21.1026       7.2817 O.2      99 VAL104    -0.5679
   1603 N            45.5145      22.0194       7.5071 N.am    100 ARG105    -0.3479
   1604 H            46.2331      22.6020       7.0786 H       100 ARG105     0.2747
   1605 CA           45.7878      21.4145       8.8116 C.3     100 ARG105    -0.2637
   1606 HA           45.6629      20.3407       8.6829 H       100 ARG105     0.1560
   1607 CB           47.2335      21.7286       9.2354 C.3     100 ARG105    -0.0007
   1608 HB2          47.9020      21.4147       8.4366 H       100 ARG105     0.0327
   1609 HB3          47.3500      22.8068       9.3566 H       100 ARG105     0.0327
   1610 CG           47.6646      21.0333      10.5386 C.3     100 ARG105     0.0390
   1611 HG2          48.7095      21.2792      10.7331 H       100 ARG105     0.0285
   1612 HG3          47.0693      21.4140      11.3689 H       100 ARG105     0.0285
   1613 CD           47.5218      19.5053      10.4555 C.3     100 ARG105     0.0486
   1614 HD2          46.5269      19.2256      10.1132 H       100 ARG105     0.0687
   1615 HD3          48.2402      19.1320       9.7214 H       100 ARG105     0.0687
   1616 NE           47.7640      18.8584      11.7550 N.pl3   100 ARG105    -0.5295
   1617 HE           48.7114      18.5903      11.9518 H       100 ARG105     0.3456
   1618 CZ           46.8486      18.5692      12.6663 C.cat   100 ARG105     0.8076
   1619 NH1          45.5892      18.8916      12.5596 N.pl3   100 ARG105    -0.8627
   1620 HH11         45.2591      19.4990      11.8171 H       100 ARG105     0.4478
   1621 HH12         44.9852      18.6789      13.3640 H       100 ARG105     0.4478
   1622 NH2          47.1897      17.9166      13.7384 N.pl3   100 ARG105    -0.8627
   1623 HH21         48.1312      17.6512      13.9314 H       100 ARG105     0.4478
   1624 HH22         46.4380      17.5809      14.3541 H       100 ARG105     0.4478
   1625 C            44.7931      21.8465       9.8859 C.2     100 ARG105     0.7341
   1626 O            44.5002      21.0379      10.7666 O.2     100 ARG105    -0.5894
   1627 N            44.2874      23.0798       9.8224 N.am    101 GLN106    -0.4157
   1628 H            44.6456      23.6906       9.0959 H       101 GLN106     0.2719
   1629 CA           43.2504      23.6033      10.7235 C.3     101 GLN106    -0.0031
   1630 HA           43.4166      23.2014      11.7230 H       101 GLN106     0.0850
   1631 CB           43.3136      25.1420      10.7884 C.3     101 GLN106    -0.0036
   1632 HB2          43.3829      25.5472       9.7777 H       101 GLN106     0.0171
   1633 HB3          42.3964      25.5327      11.2301 H       101 GLN106     0.0171
   1634 CG           44.4601      25.6927      11.6334 C.3     101 GLN106    -0.0645
   1635 HG2          45.4038      25.4696      11.1361 H       101 GLN106     0.0352
   1636 HG3          44.3477      26.7686      11.6845 H       101 GLN106     0.0352
   1637 CD           44.4929      25.1589      13.0613 C.2     101 GLN106     0.6951
   1638 OE1          43.5179      25.1546      13.7939 O.2     101 GLN106    -0.6086
   1639 NE2          45.6341      24.6854      13.5114 N.am    101 GLN106    -0.9407
   1640 HE21         45.6070      24.2738      14.4267 H       101 GLN106     0.4251
   1641 HE22         46.4410      24.6529      12.9185 H       101 GLN106     0.4251
   1642 C            41.8232      23.1971      10.3471 C.2     101 GLN106     0.5973
   1643 O            40.8924      23.6044      11.0323 O.2     101 GLN106    -0.5679
   1644 N            41.6002      22.4528       9.2624 N.am    102 GLY107    -0.4157
   1645 H            42.3857      22.1433       8.6988 H       102 GLY107     0.2719
   1646 CA           40.2413      22.1793       8.7898 C.3     102 GLY107    -0.0252
   1647 HA2          40.2920      21.4614       7.9721 H       102 GLY107     0.0698
   1648 HA3          39.6494      21.7515       9.5986 H       102 GLY107     0.0698
   1649 C            39.5344      23.4383       8.2786 C.2     102 GLY107     0.5973
   1650 O            38.3156      23.5336       8.3535 O.2     102 GLY107    -0.5679
   1651 N            40.2854      24.4280       7.7923 N.am    103 LEU108    -0.4157
   1652 H            41.2941      24.3127       7.7960 H       103 LEU108     0.2719
   1653 CA           39.7455      25.6619       7.2048 C.3     103 LEU108    -0.0518
   1654 HA           38.6810      25.7345       7.4222 H       103 LEU108     0.0922
   1655 CB           40.4447      26.8863       7.8145 C.3     103 LEU108    -0.1102
   1656 HB2          41.5241      26.7519       7.7329 H       103 LEU108     0.0457
   1657 HB3          40.1796      27.7761       7.2416 H       103 LEU108     0.0457
   1658 CG           40.0719      27.1417       9.2830 C.3     103 LEU108     0.3531
   1659 HG           40.2704      26.2478       9.8741 H       103 LEU108    -0.0361
   1660 CD1          40.9368      28.2792       9.8246 C.3     103 LEU108    -0.4121
   1661 HD11         40.7376      29.1983       9.2748 H       103 LEU108     0.1000
   1662 HD12         40.7085      28.4398      10.8777 H       103 LEU108     0.1000
   1663 HD13         41.9914      28.0213       9.7312 H       103 LEU108     0.1000
   1664 CD2          38.5998      27.5373       9.4507 C.3     103 LEU108    -0.4121
   1665 HD21         37.9510      26.7077       9.1774 H       103 LEU108     0.1000
   1666 HD22         38.4058      27.7857      10.4938 H       103 LEU108     0.1000
   1667 HD23         38.3661      28.4030       8.8289 H       103 LEU108     0.1000
   1668 C            39.8193      25.6800       5.6778 C.2     103 LEU108     0.5973
   1669 O            39.3835      26.6433       5.0572 O.2     103 LEU108    -0.5679
   1670 N            40.3253      24.6113       5.0702 N.am    104 ALA109    -0.4157
   1671 H            40.7010      23.8591       5.6302 H       104 ALA109     0.2719
   1672 CA           40.3153      24.4189       3.6298 C.3     104 ALA109     0.0337
   1673 HA           39.4164      24.8740       3.2092 H       104 ALA109     0.0823
   1674 CB           41.5425      25.0931       3.0146 C.3     104 ALA109    -0.1825
   1675 HB1          42.4529      24.5961       3.3501 H       104 ALA109     0.0603
   1676 HB2          41.4734      25.0356       1.9291 H       104 ALA109     0.0603
   1677 HB3          41.5808      26.1376       3.3051 H       104 ALA109     0.0603
   1678 C            40.2996      22.9270       3.3072 C.2     104 ALA109     0.5973
   1679 O            40.7652      22.1095       4.1073 O.2     104 ALA109    -0.5679
   1680 N            39.7673      22.5823       2.1374 N.am    105 LYS110    -0.3479
   1681 H            39.4608      23.3373       1.5246 H       105 LYS110     0.2747
   1682 CA           39.9026      21.2542       1.5367 C.3     105 LYS110    -0.2400
   1683 HA           40.2099      20.5255       2.2901 H       105 LYS110     0.1426
   1684 CB           38.5790      20.7965       0.9204 C.3     105 LYS110    -0.0094
   1685 HB2          38.2561      21.5068       0.1559 H       105 LYS110     0.0362
   1686 HB3          38.7453      19.8285       0.4431 H       105 LYS110     0.0362
   1687 CG           37.4911      20.6504       1.9878 C.3     105 LYS110     0.0187
   1688 HG2          37.9111      20.1933       2.8833 H       105 LYS110     0.0103
   1689 HG3          37.1057      21.6385       2.2453 H       105 LYS110     0.0103
   1690 CD           36.3581      19.7676       1.4655 C.3     105 LYS110    -0.0479
   1691 HD2          36.0074      20.1978       0.5246 H       105 LYS110     0.0621
   1692 HD3          36.7223      18.7555       1.2818 H       105 LYS110     0.0621
   1693 CE           35.2232      19.7465       2.4918 C.3     105 LYS110    -0.0143
   1694 HE2          35.4092      18.9612       3.2294 H       105 LYS110     0.1135
   1695 HE3          35.2300      20.7022       3.0257 H       105 LYS110     0.1135
   1696 NZ           33.9111      19.5748       1.8268 N.4     105 LYS110    -0.3854
   1697 HZ1          33.8839      18.7127       1.2981 H       105 LYS110     0.3400
   1698 HZ2          33.1735      19.5728       2.5197 H       105 LYS110     0.3400
   1699 HZ3          33.7583      20.3523       1.1942 H       105 LYS110     0.3400
   1700 C            40.9846      21.2786       0.4745 C.2     105 LYS110     0.7341
   1701 O            41.2451      22.3281      -0.1131 O.2     105 LYS110    -0.5894
   1702 N            41.5982      20.1312       0.2123 N.am    106 VAL111    -0.4157
   1703 H            41.2971      19.2962       0.7164 H       106 VAL111     0.2719
   1704 CA           42.4949      19.9874      -0.9362 C.3     106 VAL111    -0.0875
   1705 HA           43.1888      20.8273      -0.9392 H       106 VAL111     0.0969
   1706 CB           43.3255      18.6967      -0.8688 C.3     106 VAL111     0.2985
   1707 HB           42.6649      17.8314      -0.8024 H       106 VAL111    -0.0297
   1708 CG1          44.2282      18.5362      -2.0998 C.3     106 VAL111    -0.3192
   1709 HG11         44.8448      19.4263      -2.2297 H       106 VAL111     0.0791
   1710 HG12         44.8768      17.6711      -1.9772 H       106 VAL111     0.0791
   1711 HG13         43.6240      18.3896      -2.9947 H       106 VAL111     0.0791
   1712 CG2          44.2246      18.7341       0.3709 C.3     106 VAL111    -0.3192
   1713 HG21         43.6126      18.7655       1.2707 H       106 VAL111     0.0791
   1714 HG22         44.8520      17.8462       0.4081 H       106 VAL111     0.0791
   1715 HG23         44.8517      19.6237       0.3408 H       106 VAL111     0.0791
   1716 C            41.6442      20.0573      -2.1996 C.2     106 VAL111     0.5973
   1717 O            40.6486      19.3406      -2.3148 O.2     106 VAL111    -0.5679
   1718 N            42.0261      20.9423      -3.1143 N.am    107 ALA112    -0.4157
   1719 H            42.8516      21.4899      -2.9190 H       107 ALA112     0.2719
   1720 CA           41.3065      21.2250      -4.3455 C.3     107 ALA112     0.0337
   1721 HA           40.2639      21.3972      -4.0938 H       107 ALA112     0.0823
   1722 CB           41.9187      22.4780      -4.9918 C.3     107 ALA112    -0.1825
   1723 HB1          42.9346      22.2712      -5.3226 H       107 ALA112     0.0603
   1724 HB2          41.3160      22.7811      -5.8482 H       107 ALA112     0.0603
   1725 HB3          41.9202      23.2981      -4.2745 H       107 ALA112     0.0603
   1726 C            41.3348      20.0483      -5.3174 C.2     107 ALA112     0.5973
   1727 O            42.0887      19.0845      -5.1424 O.2     107 ALA112    -0.5679
   1728 N            40.5599      20.1382      -6.3972 N.am    108 TYR113    -0.4157
   1729 H            39.9789      20.9565      -6.5118 H       108 TYR113     0.2719
   1730 CA           40.7351      19.2131      -7.5149 C.3     108 TYR113    -0.0014
   1731 HA           40.7761      18.1978      -7.1229 H       108 TYR113     0.0876
   1732 CB           39.5555      19.3014      -8.4830 C.3     108 TYR113    -0.0152
   1733 HB2          39.6110      20.2579      -9.0058 H       108 TYR113     0.0295
   1734 HB3          39.6457      18.5071      -9.2246 H       108 TYR113     0.0295
   1735 CG           38.1995      19.1900      -7.8102 C.ar    108 TYR113    -0.0011
   1736 CD1          37.1054      19.8854      -8.3549 C.ar    108 TYR113    -0.1906
   1737 HD1          37.2356      20.4755      -9.2513 H       108 TYR113     0.1699
   1738 CE1          35.8520      19.8426      -7.7170 C.ar    108 TYR113    -0.2341
   1739 HE1          35.0198      20.3941      -8.1258 H       108 TYR113     0.1656
   1740 CZ           35.6970      19.1036      -6.5254 C.ar    108 TYR113     0.3226
   1741 OH           34.4951      19.0695      -5.8951 O.3     108 TYR113    -0.5579
   1742 HH           33.9093      19.7507      -6.2273 H       108 TYR113     0.3992
   1743 CE2          36.7859      18.3986      -5.9830 C.ar    108 TYR113    -0.2341
   1744 HE2          36.6536      17.8373      -5.0716 H       108 TYR113     0.1656
   1745 CD2          38.0315      18.4351      -6.6282 C.ar    108 TYR113    -0.1906
   1746 HD2          38.8559      17.8931      -6.1905 H       108 TYR113     0.1699
   1747 C            42.0742      19.4996      -8.1870 C.2     108 TYR113     0.5973
   1748 O            42.3965      20.6453      -8.4915 O.2     108 TYR113    -0.5679
   1749 N            42.9006      18.4754      -8.3669 N.am    109 VAL114    -0.4157
   1750 H            42.6143      17.5490      -8.1002 H       109 VAL114     0.2719
   1751 CA           44.2906      18.7102      -8.7618 C.3     109 VAL114    -0.0875
   1752 HA           44.5852      19.7064      -8.4278 H       109 VAL114     0.0969
   1753 CB           45.2130      17.7281      -8.0427 C.3     109 VAL114     0.2985
   1754 HB           44.8710      16.7067      -8.2150 H       109 VAL114    -0.0297
   1755 CG1          46.6540      17.8397      -8.5324 C.3     109 VAL114    -0.3192
   1756 HG11         47.0252      18.8529      -8.3690 H       109 VAL114     0.0791
   1757 HG12         47.2499      17.1261      -7.9675 H       109 VAL114     0.0791
   1758 HG13         46.7304      17.5699      -9.5844 H       109 VAL114     0.0791
   1759 CG2          45.1702      18.0255      -6.5388 C.3     109 VAL114    -0.3192
   1760 HG21         44.2118      17.7166      -6.1252 H       109 VAL114     0.0791
   1761 HG22         45.9560      17.4869      -6.0212 H       109 VAL114     0.0791
   1762 HG23         45.2864      19.0896      -6.3561 H       109 VAL114     0.0791
   1763 C            44.4787      18.6862     -10.2722 C.2     109 VAL114     0.5973
   1764 O            43.9977      17.7815     -10.9525 O.2     109 VAL114    -0.5679
   1765 N            45.2738      19.6288     -10.7834 N.am    110 TYR115    -0.4157
   1766 H            45.6008      20.3702     -10.1803 H       110 TYR115     0.2719
   1767 CA           45.6683      19.6731     -12.1861 C.3     110 TYR115    -0.0014
   1768 HA           45.2116      18.8388     -12.7198 H       110 TYR115     0.0876
   1769 CB           45.1388      20.9495     -12.8417 C.3     110 TYR115    -0.0152
   1770 HB2          45.6274      21.8139     -12.3883 H       110 TYR115     0.0295
   1771 HB3          45.4125      20.9370     -13.8975 H       110 TYR115     0.0295
   1772 CG           43.6348      21.1184     -12.7362 C.ar    110 TYR115    -0.0011
   1773 CD1          42.7727      20.3461     -13.5397 C.ar    110 TYR115    -0.1906
   1774 HD1          43.1813      19.6218     -14.2301 H       110 TYR115     0.1699
   1775 CE1          41.3775      20.5134     -13.4424 C.ar    110 TYR115    -0.2341
   1776 HE1          40.7186      19.9173     -14.0546 H       110 TYR115     0.1656
   1777 CZ           40.8452      21.4627     -12.5443 C.ar    110 TYR115     0.3226
   1778 OH           39.5036      21.6390     -12.4495 O.3     110 TYR115    -0.5579
   1779 HH           39.0359      20.8881     -12.8126 H       110 TYR115     0.3992
   1780 CE2          41.7054      22.2237     -11.7325 C.ar    110 TYR115    -0.2341
   1781 HE2          41.2861      22.9217     -11.0239 H       110 TYR115     0.1656
   1782 CD2          43.0970      22.0445     -11.8227 C.ar    110 TYR115    -0.1906
   1783 HD2          43.7501      22.6099     -11.1728 H       110 TYR115     0.1699
   1784 C            47.1825      19.5374     -12.3153 C.2     110 TYR115     0.5973
   1785 O            47.9524      20.4504     -12.0160 O.2     110 TYR115    -0.5679
   1786 N            47.6242      18.3709     -12.7871 N.am    111 LYS116    -0.3479
   1787 H            46.9396      17.6821     -13.0665 H       111 LYS116     0.2747
   1788 CA           49.0348      18.1450     -13.1022 C.3     111 LYS116    -0.2400
   1789 HA           49.5919      18.4176     -12.2071 H       111 LYS116     0.1426
   1790 CB           49.2554      16.6579     -13.4380 C.3     111 LYS116    -0.0094
   1791 HB2          48.3056      16.1281     -13.3375 H       111 LYS116     0.0362
   1792 HB3          49.5444      16.5596     -14.4865 H       111 LYS116     0.0362
   1793 CG           50.3176      15.9605     -12.5710 C.3     111 LYS116     0.0187
   1794 HG2          51.1974      15.7727     -13.1888 H       111 LYS116     0.0103
   1795 HG3          50.6129      16.5943     -11.7411 H       111 LYS116     0.0103
   1796 CD           49.7886      14.6343     -12.0098 C.3     111 LYS116    -0.0479
   1797 HD2          49.0897      14.8563     -11.2007 H       111 LYS116     0.0621
   1798 HD3          49.2587      14.0840     -12.7901 H       111 LYS116     0.0621
   1799 CE           50.9493      13.7707     -11.5088 C.3     111 LYS116    -0.0143
   1800 HE2          51.4352      13.2911     -12.3647 H       111 LYS116     0.1135
   1801 HE3          51.6800      14.4328     -11.0335 H       111 LYS116     0.1135
   1802 NZ           50.4880      12.7637     -10.5214 N.4     111 LYS116    -0.3854
   1803 HZ1          49.8325      12.1249     -10.9549 H       111 LYS116     0.3400
   1804 HZ2          51.2598      12.2255     -10.1480 H       111 LYS116     0.3400
   1805 HZ3          50.0009      13.2154      -9.7538 H       111 LYS116     0.3400
   1806 C            49.4637      19.0788     -14.2546 C.2     111 LYS116     0.7341
   1807 O            48.6655      19.3290     -15.1520 O.2     111 LYS116    -0.5894
   1808 N            50.7149      19.5626     -14.2625 N.am    112 PRO117    -0.2548
   1809 CD           51.2681      20.4081     -15.3149 C.3     112 PRO117     0.0192
   1810 HD2          50.8181      21.4026     -15.2962 H       112 PRO117     0.0391
   1811 HD3          51.0945      19.9410     -16.2859 H       112 PRO117     0.0391
   1812 CG           52.7742      20.4919     -15.0429 C.3     112 PRO117     0.0189
   1813 HG2          52.9997      21.4068     -14.4974 H       112 PRO117     0.0213
   1814 HG3          53.3558      20.4407     -15.9639 H       112 PRO117     0.0213
   1815 CB           53.0292      19.2879     -14.1422 C.3     112 PRO117    -0.0070
   1816 HB2          53.9315      19.3826     -13.5508 H       112 PRO117     0.0253
   1817 HB3          53.0870      18.3857     -14.7538 H       112 PRO117     0.0253
   1818 CA           51.7578      19.2492     -13.3024 C.3     112 PRO117    -0.0266
   1819 HA           51.6515      18.2423     -12.9122 H       112 PRO117     0.0641
   1820 C            51.7993      20.2147     -12.1097 C.2     112 PRO117     0.5896
   1821 O            52.7766      20.1704     -11.3781 O.2     112 PRO117    -0.5748
   1822 N            50.7941      21.0598     -11.8633 N.am    113 ASN118    -0.4157
   1823 H            49.9591      21.0485     -12.4348 H       113 ASN118     0.2719
   1824 CA           50.7680      21.9005     -10.6596 C.3     113 ASN118     0.0143
   1825 HA           51.7817      22.2246     -10.4169 H       113 ASN118     0.1048
   1826 CB           49.9105      23.1531     -10.8878 C.3     113 ASN118    -0.2041
   1827 HB2          49.0009      22.8903     -11.4263 H       113 ASN118     0.0797
   1828 HB3          49.6200      23.5669      -9.9230 H       113 ASN118     0.0797
   1829 CG           50.6380      24.2574     -11.6113 C.2     113 ASN118     0.7130
   1830 OD1          51.8367      24.2303     -11.8186 O.2     113 ASN118    -0.5931
   1831 ND2          49.9185      25.2791     -11.9961 N.am    113 ASN118    -0.9191
   1832 HD21         50.3914      26.0826     -12.4021 H       113 ASN118     0.4196
   1833 HD22         48.9288      25.2726     -11.8600 H       113 ASN118     0.4196
   1834 C            50.2856      21.0971      -9.4542 C.2     113 ASN118     0.5973
   1835 O            49.1659      21.2654      -8.9797 O.2     113 ASN118    -0.5679
   1836 N            51.1055      20.1684      -8.9827 N.am    114 ASN119    -0.4157
   1837 H            52.0039      20.0465      -9.4282 H       114 ASN119     0.2719
   1838 CA           50.7136      19.3059      -7.8793 C.3     114 ASN119     0.0143
   1839 HA           50.0717      19.8826      -7.2121 H       114 ASN119     0.1048
   1840 CB           49.8940      18.1443      -8.4450 C.3     114 ASN119    -0.2041
   1841 HB2          49.3292      17.7231      -7.6171 H       114 ASN119     0.0797
   1842 HB3          49.1997      18.5003      -9.2034 H       114 ASN119     0.0797
   1843 CG           50.7424      17.0485      -9.0407 C.2     114 ASN119     0.7130
   1844 OD1          51.8190      17.2466      -9.5957 O.2     114 ASN119    -0.5931
   1845 ND2          50.3092      15.8216      -8.8691 N.am    114 ASN119    -0.9191
   1846 HD21         51.0644      15.1745      -8.8461 H       114 ASN119     0.4196
   1847 HD22         49.5383      15.6985      -8.2001 H       114 ASN119     0.4196
   1848 C            51.8867      18.8395      -7.0215 C.2     114 ASN119     0.5973
   1849 O            51.8205      17.7655      -6.4224 O.2     114 ASN119    -0.5679
   1850 N            52.9776      19.6058      -6.9904 N.am    115 THR120    -0.4157
   1851 H            52.9525      20.5320      -7.4264 H       115 THR120     0.2719
   1852 CA           54.1732      19.1927      -6.2493 C.3     115 THR120    -0.0389
   1853 HA           54.5161      18.2447      -6.6582 H       115 THR120     0.1007
   1854 CB           55.2961      20.2109      -6.4441 C.3     115 THR120     0.3654
   1855 HB           54.9504      21.2069      -6.1651 H       115 THR120     0.0043
   1856 CG2          56.5815      19.8873      -5.6934 C.3     115 THR120    -0.2438
   1857 HG21         56.8887      18.8610      -5.8924 H       115 THR120     0.0642
   1858 HG22         57.3697      20.5741      -5.9990 H       115 THR120     0.0642
   1859 HG23         56.4174      20.0101      -4.6213 H       115 THR120     0.0642
   1860 OG1          55.6355      20.1802      -7.8063 O.3     115 THR120    -0.6761
   1861 HG1          55.3497      21.0690      -8.1563 H       115 THR120     0.4102
   1862 C            53.8870      18.9201      -4.7733 C.2     115 THR120     0.5973
   1863 O            54.2921      17.8676      -4.2894 O.2     115 THR120    -0.5679
   1864 N            53.1310      19.7702      -4.0717 N.am    116 HIE121    -0.4157
   1865 H            52.8161      20.6295      -4.5058 H       116 HIE121     0.2719
   1866 CA           52.8253      19.5376      -2.6484 C.3     116 HIE121    -0.0581
   1867 HA           53.6146      18.9121      -2.2293 H       116 HIE121     0.1360
   1868 CB           52.8881      20.8473      -1.8543 C.3     116 HIE121    -0.0074
   1869 HB2          52.1185      21.5287      -2.2176 H       116 HIE121     0.0367
   1870 HB3          52.7023      20.6478      -0.7987 H       116 HIE121     0.0367
   1871 CG           54.2369      21.5046      -1.9638 C.2     116 HIE121     0.1868
   1872 ND1          55.4600      20.8853      -1.7064 N.2     116 HIE121    -0.5432
   1873 CE1          56.3960      21.8300      -1.8914 C.2     116 HIE121     0.1635
   1874 HE1          57.4575      21.6862      -1.7463 H       116 HIE121     0.1435
   1875 NE2          55.8297      22.9944      -2.2455 N.pl3   116 HIE121    -0.2795
   1876 HE2          56.3049      23.8963      -2.3791 H       116 HIE121     0.3339
   1877 CD2          54.4714      22.8048      -2.2757 C.2     116 HIE121    -0.2207
   1878 HD2          53.7244      23.5505      -2.4563 H       116 HIE121     0.1862
   1879 C            51.5331      18.7576      -2.3940 C.2     116 HIE121     0.5973
   1880 O            51.0357      18.7491      -1.2714 O.2     116 HIE121    -0.5679
   1881 N            50.9628      18.0734      -3.3896 N.am    117 GLU122    -0.5163
   1882 H            51.4051      18.0518      -4.3020 H       117 GLU122     0.2936
   1883 CA           49.6554      17.4285      -3.2137 C.3     117 GLU122     0.0397
   1884 HA           48.9169      18.1908      -2.9609 H       117 GLU122     0.1105
   1885 CB           49.2363      16.7608      -4.5233 C.3     117 GLU122     0.0560
   1886 HB2          49.1668      17.5216      -5.3010 H       117 GLU122    -0.0173
   1887 HB3          49.9962      16.0289      -4.8039 H       117 GLU122    -0.0173
   1888 CG           47.8760      16.0648      -4.3774 C.3     117 GLU122     0.0136
   1889 HG2          47.9046      15.3398      -3.5633 H       117 GLU122    -0.0425
   1890 HG3          47.1172      16.8121      -4.1359 H       117 GLU122    -0.0425
   1891 CD           47.4717      15.2860      -5.6274 C.2     117 GLU122     0.8054
   1892 OE1          48.3146      15.1042      -6.5445 O.co2   117 GLU122    -0.8188
   1893 OE2          46.2951      14.8548      -5.6383 O.co2   117 GLU122    -0.8188
   1894 C            49.6203      16.3980      -2.0767 C.2     117 GLU122     0.5366
   1895 O            48.7251      16.4258      -1.2342 O.2     117 GLU122    -0.5819
   1896 N            50.5676      15.4587      -2.0486 N.am    118 GLN123    -0.4157
   1897 H            51.2776      15.4681      -2.7653 H       118 GLN123     0.2719
   1898 CA           50.5432      14.3855      -1.0492 C.3     118 GLN123    -0.0031
   1899 HA           49.5606      13.9117      -1.0693 H       118 GLN123     0.0850
   1900 CB           51.6238      13.3418      -1.3898 C.3     118 GLN123    -0.0036
   1901 HB2          52.2089      13.6887      -2.2435 H       118 GLN123     0.0171
   1902 HB3          52.3176      13.2270      -0.5551 H       118 GLN123     0.0171
   1903 CG           51.0398      11.9662      -1.7463 C.3     118 GLN123    -0.0645
   1904 HG2          50.1490      12.0794      -2.3648 H       118 GLN123     0.0352
   1905 HG3          51.7845      11.4339      -2.3386 H       118 GLN123     0.0352
   1906 CD           50.7065      11.1133      -0.5233 C.2     118 GLN123     0.6951
   1907 OE1          50.1820      11.5655       0.4764 O.2     118 GLN123    -0.6086
   1908 NE2          51.0160       9.8351      -0.5387 N.am    118 GLN123    -0.9407
   1909 HE21         50.6646       9.2887       0.2265 H       118 GLN123     0.4251
   1910 HE22         51.3838       9.4083      -1.3703 H       118 GLN123     0.4251
   1911 C            50.7297      14.9416       0.3690 C.2     118 GLN123     0.5973
   1912 O            50.1054      14.4697       1.3163 O.2     118 GLN123    -0.5679
   1913 N            51.5728      15.9658       0.5199 N.am    119 HIE124    -0.4157
   1914 H            51.9678      16.3950      -0.3030 H       119 HIE124     0.2719
   1915 CA           51.7615      16.6260       1.8079 C.3     119 HIE124    -0.0581
   1916 HA           52.0168      15.8752       2.5554 H       119 HIE124     0.1360
   1917 CB           52.9237      17.6235       1.7286 C.3     119 HIE124    -0.0074
   1918 HB2          53.8282      17.1090       1.4039 H       119 HIE124     0.0367
   1919 HB3          52.6885      18.4115       1.0123 H       119 HIE124     0.0367
   1920 CG           53.1784      18.2415       3.0759 C.2     119 HIE124     0.1868
   1921 ND1          52.8864      17.6098       4.2831 N.2     119 HIE124    -0.5432
   1922 CE1          53.1397      18.5082       5.2417 C.2     119 HIE124     0.1635
   1923 HE1          52.9370      18.3581       6.2952 H       119 HIE124     0.1435
   1924 NE2          53.6508      19.6294       4.7058 N.pl3   119 HIE124    -0.2795
   1925 HE2          53.8430      20.4740       5.2279 H       119 HIE124     0.3339
   1926 CD2          53.6750      19.4843       3.3335 C.2     119 HIE124    -0.2207
   1927 HD2          53.9659      20.2199       2.5963 H       119 HIE124     0.1862
   1928 C            50.4728      17.2882       2.3072 C.2     119 HIE124     0.5973
   1929 O            50.0355      17.0189       3.4253 O.2     119 HIE124    -0.5679
   1930 N            49.7940      18.0511       1.4483 N.am    120 LEU125    -0.4157
   1931 H            50.1883      18.2397       0.5329 H       120 LEU125     0.2719
   1932 CA           48.5029      18.6378       1.7999 C.3     120 LEU125    -0.0518
   1933 HA           48.6184      19.2253       2.7108 H       120 LEU125     0.0922
   1934 CB           48.0174      19.5397       0.6600 C.3     120 LEU125    -0.1102
   1935 HB2          47.9675      18.9604      -0.2634 H       120 LEU125     0.0457
   1936 HB3          47.0096      19.8705       0.9067 H       120 LEU125     0.0457
   1937 CG           48.8750      20.7902       0.4266 C.3     120 LEU125     0.3531
   1938 HG           49.8746      20.5126       0.1023 H       120 LEU125    -0.0361
   1939 CD1          48.2166      21.6254      -0.6642 C.3     120 LEU125    -0.4121
   1940 HD11         47.2352      21.9734      -0.3399 H       120 LEU125     0.1000
   1941 HD12         48.8455      22.4832      -0.9010 H       120 LEU125     0.1000
   1942 HD13         48.1014      21.0085      -1.5525 H       120 LEU125     0.1000
   1943 CD2          48.9911      21.6416       1.6846 C.3     120 LEU125    -0.4121
   1944 HD21         49.6079      21.1314       2.4230 H       120 LEU125     0.1000
   1945 HD22         49.4736      22.5889       1.4453 H       120 LEU125     0.1000
   1946 HD23         47.9991      21.8372       2.0925 H       120 LEU125     0.1000
   1947 C            47.4433      17.5806       2.1094 C.2     120 LEU125     0.5973
   1948 O            46.6845      17.7259       3.0656 O.2     120 LEU125    -0.5679
   1949 N            47.3867      16.4865       1.3433 N.am    121 ARG126    -0.3479
   1950 H            48.0127      16.4158       0.5440 H       121 ARG126     0.2747
   1951 CA           46.4040      15.4294       1.6190 C.3     121 ARG126    -0.2637
   1952 HA           45.4128      15.8799       1.7006 H       121 ARG126     0.1560
   1953 CB           46.3796      14.3900       0.4997 C.3     121 ARG126    -0.0007
   1954 HB2          47.3959      14.1016       0.2249 H       121 ARG126     0.0327
   1955 HB3          45.8522      13.5049       0.8618 H       121 ARG126     0.0327
   1956 CG           45.6280      14.9292      -0.7194 C.3     121 ARG126     0.0390
   1957 HG2          44.6813      15.3736      -0.4105 H       121 ARG126     0.0285
   1958 HG3          46.2337      15.6928      -1.2070 H       121 ARG126     0.0285
   1959 CD           45.3467      13.7851      -1.6961 C.3     121 ARG126     0.0486
   1960 HD2          46.2450      13.1719      -1.7877 H       121 ARG126     0.0687
   1961 HD3          44.5420      13.1574      -1.3083 H       121 ARG126     0.0687
   1962 NE           45.0075      14.2942      -3.0331 N.pl3   121 ARG126    -0.5295
   1963 HE           45.7159      14.2649      -3.7622 H       121 ARG126     0.3456
   1964 CZ           43.8762      14.8458      -3.4153 C.cat   121 ARG126     0.8076
   1965 NH1          42.8578      15.0105      -2.6121 N.pl3   121 ARG126    -0.8627
   1966 HH11         42.9651      14.8256      -1.6303 H       121 ARG126     0.4478
   1967 HH12         42.0521      15.5141      -2.9370 H       121 ARG126     0.4478
   1968 NH2          43.7777      15.2573      -4.6415 N.pl3   121 ARG126    -0.8627
   1969 HH21         44.6090      15.1574      -5.2369 H       121 ARG126     0.4478
   1970 HH22         42.9992      15.8120      -4.9368 H       121 ARG126     0.4478
   1971 C            46.6447      14.7567       2.9655 C.2     121 ARG126     0.7341
   1972 O            45.6815      14.3735       3.6274 O.2     121 ARG126    -0.5894
   1973 N            47.9008      14.6342       3.4005 N.am    122 LYS127    -0.3479
   1974 H            48.6516      14.9540       2.7959 H       122 LYS127     0.2747
   1975 CA           48.2132      14.1125       4.7402 C.3     122 LYS127    -0.2400
   1976 HA           47.6716      13.1791       4.8972 H       122 LYS127     0.1426
   1977 CB           49.7099      13.8398       4.8620 C.3     122 LYS127    -0.0094
   1978 HB2          50.2617      14.7015       4.4842 H       122 LYS127     0.0362
   1979 HB3          49.9710      13.7043       5.9134 H       122 LYS127     0.0362
   1980 CG           50.1031      12.5723       4.0923 C.3     122 LYS127     0.0187
   1981 HG2          49.8277      11.6935       4.6772 H       122 LYS127     0.0103
   1982 HG3          49.5999      12.5310       3.1257 H       122 LYS127     0.0103
   1983 CD           51.6122      12.6121       3.8655 C.3     122 LYS127    -0.0479
   1984 HD2          51.8555      13.4281       3.1816 H       122 LYS127     0.0621
   1985 HD3          52.0971      12.8006       4.8262 H       122 LYS127     0.0621
   1986 CE           52.1212      11.2936       3.2938 C.3     122 LYS127    -0.0143
   1987 HE2          51.6683      10.4730       3.8583 H       122 LYS127     0.1135
   1988 HE3          51.7889      11.2136       2.2525 H       122 LYS127     0.1135
   1989 NZ           53.5993      11.2356       3.4010 N.4     122 LYS127    -0.3854
   1990 HZ1          53.8896      11.3618       4.3620 H       122 LYS127     0.3400
   1991 HZ2          53.9474      10.3445       3.0724 H       122 LYS127     0.3400
   1992 HZ3          54.0085      11.9749       2.8432 H       122 LYS127     0.3400
   1993 C            47.7311      15.0570       5.8380 C.2     122 LYS127     0.7341
   1994 O            47.1033      14.5900       6.7879 O.2     122 LYS127    -0.5894
   1995 N            47.9371      16.3662       5.6961 N.am    123 SER128    -0.4157
   1996 H            48.5342      16.7055       4.9489 H       123 SER128     0.2719
   1997 CA           47.3918      17.3356       6.6579 C.3     123 SER128    -0.0249
   1998 HA           47.7172      17.0547       7.6593 H       123 SER128     0.0843
   1999 CB           47.9197      18.7416       6.3790 C.3     123 SER128     0.2117
   2000 HB2          47.6327      19.0629       5.3765 H       123 SER128     0.0352
   2001 HB3          47.5127      19.4381       7.1131 H       123 SER128     0.0352
   2002 OG           49.3229      18.7113       6.4850 O.3     123 SER128    -0.6546
   2003 HG           49.6375      19.5754       6.8694 H       123 SER128     0.4275
   2004 C            45.8651      17.3457       6.6577 C.2     123 SER128     0.5973
   2005 O            45.2502      17.4195       7.7227 O.2     123 SER128    -0.5679
   2006 N            45.2330      17.2009       5.4904 N.am    124 GLU129    -0.5163
   2007 H            45.7748      17.2089       4.6298 H       124 GLU129     0.2936
   2008 CA           43.7755      17.1240       5.4057 C.3     124 GLU129     0.0397
   2009 HA           43.3477      18.0061       5.8863 H       124 GLU129     0.1105
   2010 CB           43.3245      17.0922       3.9400 C.3     124 GLU129     0.0560
   2011 HB2          43.8177      17.8893       3.3893 H       124 GLU129    -0.0173
   2012 HB3          43.6222      16.1423       3.4959 H       124 GLU129    -0.0173
   2013 CG           41.8058      17.2715       3.8123 C.3     124 GLU129     0.0136
   2014 HG2          41.2930      16.5404       4.4400 H       124 GLU129    -0.0425
   2015 HG3          41.5336      18.2688       4.1675 H       124 GLU129    -0.0425
   2016 CD           41.3346      17.0663       2.3688 C.2     124 GLU129     0.8054
   2017 OE1          41.5476      15.9474       1.8435 O.co2   124 GLU129    -0.8188
   2018 OE2          40.7017      18.0041       1.8291 O.co2   124 GLU129    -0.8188
   2019 C            43.2550      15.8884       6.1380 C.2     124 GLU129     0.5366
   2020 O            42.3029      15.9735       6.9106 O.2     124 GLU129    -0.5819
   2021 N            43.8971      14.7325       5.9517 N.am    125 ALA130    -0.4157
   2022 H            44.6674      14.7019       5.2909 H       125 ALA130     0.2719
   2023 CA           43.5057      13.5164       6.6515 C.3     125 ALA130     0.0337
   2024 HA           42.4641      13.3087       6.4196 H       125 ALA130     0.0823
   2025 CB           44.3520      12.3477       6.1461 C.3     125 ALA130    -0.1825
   2026 HB1          45.4034      12.5191       6.3816 H       125 ALA130     0.0603
   2027 HB2          44.0264      11.4239       6.6243 H       125 ALA130     0.0603
   2028 HB3          44.2423      12.2530       5.0653 H       125 ALA130     0.0603
   2029 C            43.6093      13.6747       8.1744 C.2     125 ALA130     0.5973
   2030 O            42.7289      13.1955       8.8943 O.2     125 ALA130    -0.5679
   2031 N            44.6360      14.3763       8.6626 N.am    126 GLN131    -0.4157
   2032 H            45.3401      14.7340       8.0224 H       126 GLN131     0.2719
   2033 CA           44.7709      14.6401      10.0896 C.3     126 GLN131    -0.0031
   2034 HA           44.6511      13.6903      10.6102 H       126 GLN131     0.0850
   2035 CB           46.1692      15.1874      10.3953 C.3     126 GLN131    -0.0036
   2036 HB2          46.9235      14.5523       9.9270 H       126 GLN131     0.0171
   2037 HB3          46.2679      16.1924       9.9824 H       126 GLN131     0.0171
   2038 CG           46.4192      15.2402      11.9090 C.3     126 GLN131    -0.0645
   2039 HG2          47.3932      15.6947      12.0816 H       126 GLN131     0.0352
   2040 HG3          45.6634      15.8634      12.3834 H       126 GLN131     0.0352
   2041 CD           46.4314      13.8636      12.5676 C.2     126 GLN131     0.6951
   2042 OE1          46.7306      12.8476      11.9658 O.2     126 GLN131    -0.6086
   2043 NE2          46.1394      13.7569      13.8420 N.am    126 GLN131    -0.9407
   2044 HE21         46.4924      12.9380      14.2861 H       126 GLN131     0.4251
   2045 HE22         45.9603      14.6237      14.3623 H       126 GLN131     0.4251
   2046 C            43.6795      15.5838      10.5987 C.2     126 GLN131     0.5973
   2047 O            43.0531      15.2924      11.6155 O.2     126 GLN131    -0.5679
   2048 N            43.3904      16.6751       9.8862 N.am    127 ALA132    -0.4157
   2049 H            43.9289      16.8834       9.0484 H       127 ALA132     0.2719
   2050 CA           42.3282      17.5965      10.2879 C.3     127 ALA132     0.0337
   2051 HA           42.5097      17.9106      11.3170 H       127 ALA132     0.0823
   2052 CB           42.3823      18.8328       9.3922 C.3     127 ALA132    -0.1825
   2053 HB1          42.1002      18.5733       8.3704 H       127 ALA132     0.0603
   2054 HB2          41.7001      19.5920       9.7746 H       127 ALA132     0.0603
   2055 HB3          43.3941      19.2333       9.3774 H       127 ALA132     0.0603
   2056 C            40.9450      16.9269      10.2418 C.2     127 ALA132     0.5973
   2057 O            40.0998      17.1819      11.0998 O.2     127 ALA132    -0.5679
   2058 N            40.7228      16.0076       9.2925 N.am    128 LYS133    -0.3479
   2059 H            41.4172      15.9046       8.5552 H       128 LYS133     0.2747
   2060 CA           39.4998      15.1948       9.2553 C.3     128 LYS133    -0.2400
   2061 HA           38.6283      15.8501       9.2850 H       128 LYS133     0.1426
   2062 CB           39.4507      14.3255       7.9919 C.3     128 LYS133    -0.0094
   2063 HB2          40.3835      13.7747       7.8779 H       128 LYS133     0.0362
   2064 HB3          38.6355      13.6084       8.1048 H       128 LYS133     0.0362
   2065 CG           39.1844      15.1576       6.7402 C.3     128 LYS133     0.0187
   2066 HG2          38.3447      15.7795       6.9942 H       128 LYS133     0.0103
   2067 HG3          40.0113      15.8036       6.4790 H       128 LYS133     0.0103
   2068 CD           38.7383      14.3473       5.5264 C.3     128 LYS133    -0.0479
   2069 HD2          37.8235      13.8176       5.7985 H       128 LYS133     0.0621
   2070 HD3          38.4955      15.0371       4.7172 H       128 LYS133     0.0621
   2071 CE           39.8026      13.3714       5.0269 C.3     128 LYS133    -0.0143
   2072 HE2          40.3204      13.8270       4.1739 H       128 LYS133     0.1135
   2073 HE3          40.5404      13.2234       5.8191 H       128 LYS133     0.1135
   2074 NZ           39.1946      12.0718       4.6510 N.4     128 LYS133    -0.3854
   2075 HZ1          38.5343      12.2046       3.8952 H       128 LYS133     0.3400
   2076 HZ2          39.9137      11.4312       4.3379 H       128 LYS133     0.3400
   2077 HZ3          38.7108      11.6625       5.4401 H       128 LYS133     0.3400
   2078 C            39.4014      14.2956      10.4724 C.2     128 LYS133     0.7341
   2079 O            38.3770      14.2511      11.1434 O.2     128 LYS133    -0.5894
   2080 N            40.4770      13.5685      10.7685 N.am    129 LYS134    -0.3479
   2081 H            41.2978      13.6693      10.1784 H       129 LYS134     0.2747
   2082 CA           40.5170      12.6642      11.9193 C.3     129 LYS134    -0.2400
   2083 HA           39.6537      11.9980      11.8746 H       129 LYS134     0.1426
   2084 CB           41.7973      11.8131      11.8224 C.3     129 LYS134    -0.0094
   2085 HB2          41.5820      10.9169      11.2387 H       129 LYS134     0.0362
   2086 HB3          42.5961      12.3688      11.3297 H       129 LYS134     0.0362
   2087 CG           42.2897      11.4407      13.2134 C.3     129 LYS134     0.0187
   2088 HG2          42.7999      12.3108      13.6303 H       129 LYS134     0.0103
   2089 HG3          41.4240      11.1918      13.8253 H       129 LYS134     0.0103
   2090 CD           43.1743      10.2090      13.3121 C.3     129 LYS134    -0.0479
   2091 HD2          42.7148       9.3713      12.7843 H       129 LYS134     0.0621
   2092 HD3          44.1498      10.4209      12.8691 H       129 LYS134     0.0621
   2093 CE           43.3219       9.8543      14.8010 C.3     129 LYS134    -0.0143
   2094 HE2          42.3690       9.4530      15.1591 H       129 LYS134     0.1135
   2095 HE3          44.0746       9.0640      14.8944 H       129 LYS134     0.1135
   2096 NZ           43.7079      11.0379      15.6189 N.4     129 LYS134    -0.3854
   2097 HZ1          42.9526      11.7125      15.6439 H       129 LYS134     0.3400
   2098 HZ2          43.9346      10.7721      16.5677 H       129 LYS134     0.3400
   2099 HZ3          44.5116      11.4982      15.2084 H       129 LYS134     0.3400
   2100 C            40.3595      13.4401      13.2364 C.2     129 LYS134     0.7341
   2101 O            39.7684      12.9326      14.1880 O.2     129 LYS134    -0.5894
   2102 N            40.8945      14.6499      13.3122 N.am    130 GLU135    -0.5163
   2103 H            41.4480      14.9953      12.5332 H       130 GLU135     0.2936
   2104 CA           40.7119      15.5306      14.4663 C.3     130 GLU135     0.0397
   2105 HA           40.7131      14.9346      15.3789 H       130 GLU135     0.1105
   2106 CB           41.8840      16.5157      14.5639 C.3     130 GLU135     0.0560
   2107 HB2          42.0074      17.0261      13.6074 H       130 GLU135    -0.0173
   2108 HB3          41.6772      17.2559      15.3373 H       130 GLU135    -0.0173
   2109 CG           43.1754      15.7764      14.9373 C.3     130 GLU135     0.0136
   2110 HG2          43.0475      15.3316      15.9266 H       130 GLU135    -0.0425
   2111 HG3          43.3512      14.9577      14.2375 H       130 GLU135    -0.0425
   2112 CD           44.4120      16.6770      14.9542 C.2     130 GLU135     0.8054
   2113 OE1          44.3210      17.9128      14.8090 O.co2   130 GLU135    -0.8188
   2114 OE2          45.5269      16.1194      15.0457 O.co2   130 GLU135    -0.8188
   2115 C            39.3605      16.2532      14.4670 C.2     130 GLU135     0.5366
   2116 O            39.0626      16.9222      15.4503 O.2     130 GLU135    -0.5819
   2117 N            38.5350      16.0929      13.4194 N.am    131 LYS136    -0.3479
   2118 H            38.8523      15.5306      12.6412 H       131 LYS136     0.2747
   2119 CA           37.2184      16.7346      13.2698 C.3     131 LYS136    -0.2400
   2120 HA           36.8981      16.6230      12.2342 H       131 LYS136     0.1426
   2121 CB           36.1767      16.0346      14.1530 C.3     131 LYS136    -0.0094
   2122 HB2          36.5660      15.9423      15.1669 H       131 LYS136     0.0362
   2123 HB3          35.2692      16.6380      14.1958 H       131 LYS136     0.0362
   2124 CG           35.7738      14.6665      13.5939 C.3     131 LYS136     0.0187
   2125 HG2          35.1864      14.8190      12.6879 H       131 LYS136     0.0103
   2126 HG3          36.6564      14.0790      13.3368 H       131 LYS136     0.0103
   2127 CD           34.9288      13.9018      14.6144 C.3     131 LYS136    -0.0479
   2128 HD2          34.2486      14.5973      15.1123 H       131 LYS136     0.0621
   2129 HD3          34.3362      13.1533      14.0863 H       131 LYS136     0.0621
   2130 CE           35.8527      13.2049      15.6176 C.3     131 LYS136    -0.0143
   2131 HE2          36.3848      12.4004      15.1013 H       131 LYS136     0.1135
   2132 HE3          36.5971      13.9324      15.9599 H       131 LYS136     0.1135
   2133 NZ           35.0813      12.6837      16.7678 N.4     131 LYS136    -0.3854
   2134 HZ1          34.3444      12.0726      16.4419 H       131 LYS136     0.3400
   2135 HZ2          35.6845      12.1916      17.4108 H       131 LYS136     0.3400
   2136 HZ3          34.6512      13.4623      17.2523 H       131 LYS136     0.3400
   2137 C            37.2734      18.2472      13.5085 C.2     131 LYS136     0.7341
   2138 O            36.4689      18.8162      14.2407 O.2     131 LYS136    -0.5894
   2139 N            38.2705      18.9045      12.9133 N.am    132 LEU137    -0.4157
   2140 H            38.8950      18.3802      12.3147 H       132 LEU137     0.2719
   2141 CA           38.4532      20.3501      13.0490 C.3     132 LEU137    -0.0518
   2142 HA           38.1697      20.6515      14.0581 H       132 LEU137     0.0922
   2143 CB           39.9233      20.7338      12.8138 C.3     132 LEU137    -0.1102
   2144 HB2          40.2207      20.3455      11.8383 H       132 LEU137     0.0457
   2145 HB3          39.9902      21.8212      12.7660 H       132 LEU137     0.0457
   2146 CG           40.9279      20.2454      13.8681 C.3     132 LEU137     0.3531
   2147 HG           40.8142      19.1720      14.0085 H       132 LEU137    -0.0361
   2148 CD1          42.3449      20.5253      13.3649 C.3     132 LEU137    -0.4121
   2149 HD11         42.4892      21.5975      13.2344 H       132 LEU137     0.1000
   2150 HD12         43.0671      20.1503      14.0902 H       132 LEU137     0.1000
   2151 HD13         42.5067      20.0200      12.4147 H       132 LEU137     0.1000
   2152 CD2          40.7554      20.9562      15.2120 C.3     132 LEU137    -0.4121
   2153 HD21         39.7823      20.7109      15.6370 H       132 LEU137     0.1000
   2154 HD22         41.5244      20.6143      15.9039 H       132 LEU137     0.1000
   2155 HD23         40.8381      22.0354      15.0831 H       132 LEU137     0.1000
   2156 C            37.5754      21.1238      12.0629 C.2     132 LEU137     0.5973
   2157 O            37.6187      20.8508      10.8629 O.2     132 LEU137    -0.5679
   2158 N            36.8890      22.1572      12.5558 N.am    133 ASN138    -0.4157
   2159 H            36.8907      22.2767      13.5568 H       133 ASN138     0.2719
   2160 CA           36.2429      23.2072      11.7629 C.3     133 ASN138     0.0143
   2161 HA           35.5838      23.7612      12.4334 H       133 ASN138     0.1048
   2162 CB           37.3178      24.1859      11.2623 C.3     133 ASN138    -0.2041
   2163 HB2          38.1251      23.6330      10.7908 H       133 ASN138     0.0797
   2164 HB3          36.8898      24.8885      10.5491 H       133 ASN138     0.0797
   2165 CG           37.8818      24.9892      12.4071 C.2     133 ASN138     0.7130
   2166 OD1          37.1558      25.5824      13.1806 O.2     133 ASN138    -0.5931
   2167 ND2          39.1747      25.0251      12.5903 N.am    133 ASN138    -0.9191
   2168 HD21         39.5121      25.5278      13.3867 H       133 ASN138     0.4196
   2169 HD22         39.7934      24.5152      11.9731 H       133 ASN138     0.4196
   2170 C            35.3085      22.6792      10.6703 C.2     133 ASN138     0.5973
   2171 O            34.2018      22.2466      10.9665 O.2     133 ASN138    -0.5679
   2172 N            35.7197      22.7100       9.3999 N.am    134 ILE139    -0.4157
   2173 H            36.6478      23.0659       9.1937 H       134 ILE139     0.2719
   2174 CA           34.9429      22.1171       8.3036 C.3     134 ILE139    -0.0597
   2175 HA           33.9916      22.6347       8.2426 H       134 ILE139     0.0869
   2176 CB           35.7412      22.2409       6.9835 C.3     134 ILE139     0.1303
   2177 HB           36.7861      22.0331       7.2052 H       134 ILE139     0.0187
   2178 CG2          35.3670      21.2110       5.9038 C.3     134 ILE139    -0.3204
   2179 HG21         34.2962      21.2423       5.7026 H       134 ILE139     0.0882
   2180 HG22         35.9246      21.4298       4.9941 H       134 ILE139     0.0882
   2181 HG23         35.6438      20.2085       6.2307 H       134 ILE139     0.0882
   2182 CG1          35.6427      23.6800       6.4367 C.3     134 ILE139    -0.0430
   2183 HG12         35.9789      24.3740       7.2082 H       134 ILE139     0.0236
   2184 HG13         36.3188      23.7884       5.5874 H       134 ILE139     0.0236
   2185 CD1          34.2312      24.0996       6.0015 C.3     134 ILE139    -0.0660
   2186 HD11         33.4795      23.8812       6.7513 H       134 ILE139     0.0186
   2187 HD12         34.2175      25.1674       5.8076 H       134 ILE139     0.0186
   2188 HD13         33.9627      23.5809       5.0814 H       134 ILE139     0.0186
   2189 C            34.5857      20.6591       8.5685 C.2     134 ILE139     0.5973
   2190 O            33.5470      20.1911       8.1097 O.2     134 ILE139    -0.5679
   2191 N            35.4565      19.9413       9.2647 N.am    135 TRP140    -0.4157
   2192 H            36.2761      20.4015       9.6448 H       135 TRP140     0.2719
   2193 CA           35.2951      18.5253       9.5421 C.3     135 TRP140    -0.0275
   2194 HA           34.6636      18.0868       8.7716 H       135 TRP140     0.1123
   2195 CB           36.6707      17.8630       9.4739 C.3     135 TRP140    -0.0050
   2196 HB2          37.2757      18.2064      10.3130 H       135 TRP140     0.0339
   2197 HB3          36.5488      16.7839       9.5676 H       135 TRP140     0.0339
   2198 CG           37.4001      18.1412       8.2030 C.2     135 TRP140    -0.1415
   2199 CD1          38.5802      18.7882       8.0861 C.2     135 TRP140    -0.1638
   2200 HD1          39.1373      19.1941       8.9238 H       135 TRP140     0.2062
   2201 NE1          38.9502      18.8375       6.7550 N.pl3   135 TRP140    -0.3418
   2202 HE1          39.8100      19.2617       6.4301 H       135 TRP140     0.3412
   2203 CE2          38.0162      18.2121       5.9562 C.ar    135 TRP140     0.1380
   2204 CZ2          37.9604      17.9379       4.5840 C.ar    135 TRP140    -0.2601
   2205 HZ2          38.7703      18.2457       3.9349 H       135 TRP140     0.1572
   2206 CH2          36.8624      17.2278       4.0740 C.ar    135 TRP140    -0.1134
   2207 HH2          36.8268      16.9860       3.0209 H       135 TRP140     0.1417
   2208 CZ3          35.8289      16.8096       4.9324 C.ar    135 TRP140    -0.1972
   2209 HZ3          34.9862      16.2575       4.5402 H       135 TRP140     0.1447
   2210 CE3          35.8949      17.0839       6.3101 C.ar    135 TRP140    -0.2387
   2211 HE3          35.1077      16.7466       6.9702 H       135 TRP140     0.1700
   2212 CD2          36.9926      17.7859       6.8540 C.ar    135 TRP140     0.1243
   2213 C            34.5974      18.2223      10.8638 C.2     135 TRP140     0.5973
   2214 O            34.5999      17.0562      11.2533 O.2     135 TRP140    -0.5679
   2215 N            34.0604      19.2320      11.5601 N.am    136 SER141    -0.3821
   2216 H            34.0248      20.1580      11.1517 H       136 SER141     0.2681
   2217 CA           33.4130      19.0632      12.8674 C.3     136 SER141    -0.2722
   2218 HA           33.9575      18.3088      13.4297 H       136 SER141     0.1304
   2219 CB           33.4714      20.3693      13.6635 C.3     136 SER141     0.1123
   2220 HB2          33.1863      20.1591      14.6946 H       136 SER141     0.0813
   2221 HB3          34.4864      20.7730      13.6495 H       136 SER141     0.0813
   2222 OG           32.5491      21.2867      13.1138 O.3     136 SER141    -0.6514
   2223 HG           31.8792      20.7015      12.6815 H       136 SER141     0.4474
   2224 C            31.9833      18.5381      12.7507 C.2     136 SER141     0.8113
   2225 O            31.1900      19.2387      12.0793 O.2     136 SER141    -0.8132
   2226 OXT          31.6863      17.5143      13.3988 O.3     136 SER141    -0.8132
@<TRIPOS>BOND
      1      23      24 2
      2      23      25 am
      3      16      19 1
      4      13      16 1
      5      10      13 1
      6       7      10 1
      7       5       7 1
      8       5      23 1
      9       1       5 1
     10      42      43 2
     11      42      44 am
     12      32      34 1
     13      32      38 1
     14      29      32 1
     15      27      29 1
     16      27      42 1
     17      25      27 1
     18      59      60 2
     19      59      61 am
     20      55      57 1
     21      53      55 1
     22      52      53 2
     23      51      52 1
     24      51      57 2
     25      48      51 1
     26      46      48 1
     27      46      59 1
     28      44      46 1
     29      81      82 2
     30      81      83 am
     31      74      77 1
     32      71      74 1
     33      68      71 1
     34      65      68 1
     35      63      65 1
     36      63      81 1
     37      61      63 1
     38      96      97 2
     39      96      98 am
     40      93      94 ar
     41      93      95 ar
     42      90      93 1
     43      87      90 1
     44      85      87 1
     45      85      96 1
     46      83      85 1
     47     110     111 2
     48     110     112 am
     49     108     110 1
     50     105     108 1
     51     102     105 1
     52      99     102 1
     53      98      99 1
     54      98     108 1
     55     120     121 2
     56     120     122 am
     57     114     116 1
     58     114     120 1
     59     112     114 1
     60     134     135 2
     61     134     136 am
     62     126     128 1
     63     126     132 1
     64     124     126 1
     65     124     134 1
     66     122     124 1
     67     153     154 2
     68     153     155 am
     69     143     145 1
     70     143     149 1
     71     140     143 1
     72     138     140 1
     73     138     153 1
     74     136     138 1
     75     172     173 2
     76     172     174 am
     77     165     168 1
     78     159     161 1
     79     159     165 1
     80     157     159 1
     81     157     172 1
     82     155     157 1
     83     194     195 2
     84     194     196 am
     85     187     190 1
     86     184     187 1
     87     181     184 1
     88     178     181 1
     89     176     178 1
     90     176     194 1
     91     174     176 1
     92     204     205 2
     93     204     206 am
     94     198     200 1
     95     198     204 1
     96     196     198 1
     97     223     224 2
     98     223     225 am
     99     216     219 1
    100     210     212 1
    101     210     216 1
    102     208     210 1
    103     208     223 1
    104     206     208 1
    105     235     236 2
    106     235     237 am
    107     232     233 ar
    108     232     234 ar
    109     229     232 1
    110     227     229 1
    111     227     235 1
    112     225     227 1
    113     242     243 2
    114     242     244 am
    115     239     242 1
    116     237     239 1
    117     254     255 2
    118     254     256 am
    119     251     252 ar
    120     251     253 ar
    121     248     251 1
    122     246     248 1
    123     246     254 1
    124     244     246 1
    125     268     269 2
    126     268     270 am
    127     260     262 1
    128     260     266 1
    129     258     260 1
    130     258     268 1
    131     256     258 1
    132     284     285 2
    133     284     286 am
    134     274     276 1
    135     274     280 1
    136     272     274 1
    137     272     284 1
    138     270     272 1
    139     306     307 2
    140     306     308 am
    141     299     302 1
    142     296     299 1
    143     293     296 1
    144     290     293 1
    145     288     290 1
    146     288     306 1
    147     286     288 1
    148     325     326 2
    149     325     327 am
    150     315     317 1
    151     315     321 1
    152     312     315 1
    153     310     312 1
    154     310     325 1
    155     308     310 1
    156     342     343 2
    157     342     344 am
    158     337     338 1
    159     334     337 1
    160     331     334 1
    161     329     331 1
    162     329     342 1
    163     327     329 1
    164     363     364 2
    165     363     365 am
    166     359     361 ar
    167     356     357 1
    168     356     359 ar
    169     354     356 ar
    170     352     354 ar
    171     351     352 ar
    172     351     361 ar
    173     348     351 1
    174     346     348 1
    175     346     363 1
    176     344     346 1
    177     385     386 2
    178     385     387 am
    179     378     381 1
    180     375     378 1
    181     372     375 1
    182     369     372 1
    183     367     369 1
    184     367     385 1
    185     365     367 1
    186     392     393 2
    187     392     394 am
    188     389     392 1
    189     387     389 1
    190     409     410 2
    191     409     411 am
    192     404     405 2
    193     404     406 am
    194     401     404 1
    195     398     401 1
    196     396     398 1
    197     396     409 1
    198     394     396 1
    199     423     424 2
    200     423     425 am
    201     421     423 1
    202     418     421 1
    203     415     418 1
    204     412     415 1
    205     411     412 1
    206     411     421 1
    207     440     441 2
    208     440     442 am
    209     435     436 1
    210     432     435 1
    211     429     432 1
    212     427     429 1
    213     427     440 1
    214     425     427 1
    215     454     455 2
    216     454     456 am
    217     446     448 1
    218     446     452 1
    219     444     446 1
    220     444     454 1
    221     442     444 1
    222     474     475 2
    223     474     476 am
    224     470     472 ar
    225     468     470 ar
    226     466     468 ar
    227     464     466 ar
    228     463     464 ar
    229     463     472 ar
    230     460     463 1
    231     458     460 1
    232     458     474 1
    233     456     458 1
    234     498     499 2
    235     498     500 am
    236     491     492 ar
    237     491     495 ar
    238     489     491 ar
    239     486     489 1
    240     483     486 1
    241     480     483 1
    242     478     480 1
    243     478     498 1
    244     476     478 1
    245     517     518 2
    246     517     519 am
    247     507     509 1
    248     507     513 1
    249     504     507 1
    250     502     504 1
    251     502     517 1
    252     500     502 1
    253     536     537 2
    254     536     538 am
    255     526     528 1
    256     526     532 1
    257     523     526 1
    258     521     523 1
    259     521     536 1
    260     519     521 1
    261     555     556 2
    262     555     557 am
    263     545     547 1
    264     545     551 1
    265     542     545 1
    266     540     542 1
    267     540     555 1
    268     538     540 1
    269     571     572 2
    270     571     573 am
    271     561     563 1
    272     561     567 1
    273     559     561 1
    274     559     571 1
    275     557     559 1
    276     583     584 2
    277     583     585 am
    278     580     581 ar
    279     580     582 ar
    280     577     580 1
    281     575     577 1
    282     575     583 1
    283     573     575 1
    284     597     598 2
    285     597     599 am
    286     589     591 1
    287     589     595 1
    288     587     589 1
    289     587     597 1
    290     585     587 1
    291     611     612 2
    292     611     613 am
    293     609     611 1
    294     606     609 1
    295     603     606 1
    296     600     603 1
    297     599     600 1
    298     599     609 1
    299     626     627 2
    300     626     628 am
    301     623     624 ar
    302     623     625 ar
    303     620     623 1
    304     617     620 1
    305     615     617 1
    306     615     626 1
    307     613     615 1
    308     640     641 2
    309     640     642 am
    310     632     634 1
    311     632     638 1
    312     630     632 1
    313     630     640 1
    314     628     630 1
    315     662     663 2
    316     662     664 am
    317     655     658 1
    318     652     655 1
    319     649     652 1
    320     646     649 1
    321     644     646 1
    322     644     662 1
    323     642     644 1
    324     679     680 2
    325     679     681 am
    326     675     677 1
    327     673     675 1
    328     672     673 2
    329     671     672 1
    330     671     677 2
    331     668     671 1
    332     666     668 1
    333     666     679 1
    334     664     666 1
    335     693     694 2
    336     693     695 am
    337     691     693 1
    338     688     691 1
    339     685     688 1
    340     682     685 1
    341     681     682 1
    342     681     691 1
    343     715     716 2
    344     715     717 am
    345     708     711 1
    346     705     708 1
    347     702     705 1
    348     699     702 1
    349     697     699 1
    350     697     715 1
    351     695     697 1
    352     737     738 2
    353     737     739 am
    354     730     733 1
    355     727     730 1
    356     724     727 1
    357     721     724 1
    358     719     721 1
    359     719     737 1
    360     717     719 1
    361     744     745 2
    362     744     746 am
    363     741     744 1
    364     739     741 1
    365     760     761 2
    366     760     762 am
    367     750     752 1
    368     750     756 1
    369     748     750 1
    370     748     760 1
    371     746     748 1
    372     775     776 2
    373     775     777 am
    374     772     773 ar
    375     772     774 ar
    376     769     772 1
    377     766     769 1
    378     764     766 1
    379     764     775 1
    380     762     764 1
    381     797     798 2
    382     797     799 am
    383     790     793 1
    384     787     790 1
    385     784     787 1
    386     781     784 1
    387     779     781 1
    388     779     797 1
    389     777     779 1
    390     818     819 2
    391     818     820 am
    392     814     816 ar
    393     811     812 1
    394     811     814 ar
    395     809     811 ar
    396     807     809 ar
    397     806     807 ar
    398     806     816 ar
    399     803     806 1
    400     801     803 1
    401     801     818 1
    402     799     801 1
    403     825     826 2
    404     825     827 am
    405     822     825 1
    406     820     822 1
    407     839     840 2
    408     839     841 am
    409     837     839 1
    410     834     837 1
    411     831     834 1
    412     828     831 1
    413     827     828 1
    414     827     837 1
    415     854     855 2
    416     854     856 am
    417     851     852 ar
    418     851     853 ar
    419     848     851 1
    420     845     848 1
    421     843     845 1
    422     843     854 1
    423     841     843 1
    424     864     865 2
    425     864     866 am
    426     858     860 1
    427     858     864 1
    428     856     858 1
    429     875     876 2
    430     875     877 am
    431     870     873 1
    432     868     870 1
    433     868     875 1
    434     866     868 1
    435     885     886 2
    436     885     887 am
    437     879     881 1
    438     879     885 1
    439     877     879 1
    440     905     906 2
    441     905     907 am
    442     901     903 ar
    443     899     901 ar
    444     897     899 ar
    445     895     897 ar
    446     894     895 ar
    447     894     903 ar
    448     891     894 1
    449     889     891 1
    450     889     905 1
    451     887     889 1
    452     919     920 2
    453     919     921 am
    454     911     913 1
    455     911     917 1
    456     909     911 1
    457     909     919 1
    458     907     909 1
    459     941     942 2
    460     941     943 am
    461     934     937 1
    462     931     934 1
    463     928     931 1
    464     925     928 1
    465     923     925 1
    466     923     941 1
    467     921     923 1
    468     963     964 2
    469     963     965 am
    470     956     959 1
    471     953     956 1
    472     950     953 1
    473     947     950 1
    474     945     947 1
    475     945     963 1
    476     943     945 1
    477     980     981 2
    478     980     982 am
    479     975     976 1
    480     972     975 1
    481     969     972 1
    482     967     969 1
    483     967     980 1
    484     965     967 1
    485     996     997 2
    486     996     998 am
    487     986     988 1
    488     986     992 1
    489     984     986 1
    490     984     996 1
    491     982     984 1
    492    1011    1012 2
    493    1011    1013 am
    494    1008    1009 ar
    495    1008    1010 ar
    496    1005    1008 1
    497    1002    1005 1
    498    1000    1002 1
    499    1000    1011 1
    500     998    1000 1
    501    1025    1026 2
    502    1025    1027 am
    503    1020    1021 2
    504    1020    1022 am
    505    1017    1020 1
    506    1015    1017 1
    507    1015    1025 1
    508    1013    1015 1
    509    1035    1036 2
    510    1035    1037 am
    511    1029    1031 1
    512    1029    1035 1
    513    1027    1029 1
    514    1057    1058 2
    515    1057    1059 am
    516    1050    1053 1
    517    1047    1050 1
    518    1044    1047 1
    519    1041    1044 1
    520    1039    1041 1
    521    1039    1057 1
    522    1037    1039 1
    523    1079    1080 2
    524    1079    1081 am
    525    1072    1075 1
    526    1069    1072 1
    527    1066    1069 1
    528    1063    1066 1
    529    1061    1063 1
    530    1061    1079 1
    531    1059    1061 1
    532    1098    1099 2
    533    1098    1100 am
    534    1091    1094 1
    535    1085    1087 1
    536    1085    1091 1
    537    1083    1085 1
    538    1083    1098 1
    539    1081    1083 1
    540    1113    1114 2
    541    1113    1115 am
    542    1110    1111 ar
    543    1110    1112 ar
    544    1107    1110 1
    545    1104    1107 1
    546    1102    1104 1
    547    1102    1113 1
    548    1100    1102 1
    549    1129    1130 2
    550    1129    1131 am
    551    1119    1121 1
    552    1119    1125 1
    553    1117    1119 1
    554    1117    1129 1
    555    1115    1117 1
    556    1144    1145 2
    557    1144    1146 am
    558    1141    1142 ar
    559    1141    1143 ar
    560    1138    1141 1
    561    1135    1138 1
    562    1133    1135 1
    563    1133    1144 1
    564    1131    1133 1
    565    1164    1165 2
    566    1164    1166 am
    567    1160    1162 ar
    568    1158    1160 ar
    569    1156    1158 ar
    570    1154    1156 ar
    571    1153    1154 ar
    572    1153    1162 ar
    573    1150    1153 1
    574    1148    1150 1
    575    1148    1164 1
    576    1146    1148 1
    577    1176    1177 2
    578    1176    1178 am
    579    1173    1174 ar
    580    1173    1175 ar
    581    1170    1173 1
    582    1168    1170 1
    583    1168    1176 1
    584    1166    1168 1
    585    1198    1199 2
    586    1198    1200 am
    587    1191    1194 1
    588    1188    1191 1
    589    1185    1188 1
    590    1182    1185 1
    591    1180    1182 1
    592    1180    1198 1
    593    1178    1180 1
    594    1205    1206 2
    595    1205    1207 am
    596    1202    1205 1
    597    1200    1202 1
    598    1222    1223 2
    599    1222    1224 am
    600    1217    1218 2
    601    1217    1219 am
    602    1214    1217 1
    603    1211    1214 1
    604    1209    1211 1
    605    1209    1222 1
    606    1207    1209 1
    607    1246    1247 2
    608    1246    1248 am
    609    1239    1240 ar
    610    1239    1243 ar
    611    1237    1239 ar
    612    1234    1237 1
    613    1231    1234 1
    614    1228    1231 1
    615    1226    1228 1
    616    1226    1246 1
    617    1224    1226 1
    618    1260    1261 2
    619    1260    1262 am
    620    1252    1254 1
    621    1252    1258 1
    622    1250    1252 1
    623    1250    1260 1
    624    1248    1250 1
    625    1272    1273 2
    626    1272    1274 am
    627    1269    1270 ar
    628    1269    1271 ar
    629    1266    1269 1
    630    1264    1266 1
    631    1264    1272 1
    632    1262    1264 1
    633    1294    1295 2
    634    1294    1296 am
    635    1287    1290 1
    636    1284    1287 1
    637    1281    1284 1
    638    1278    1281 1
    639    1276    1278 1
    640    1276    1294 1
    641    1274    1276 1
    642    1315    1316 2
    643    1315    1317 am
    644    1311    1313 ar
    645    1308    1309 1
    646    1308    1311 ar
    647    1306    1308 ar
    648    1304    1306 ar
    649    1303    1304 ar
    650    1303    1313 ar
    651    1300    1303 1
    652    1298    1300 1
    653    1298    1315 1
    654    1296    1298 1
    655    1322    1323 2
    656    1322    1324 am
    657    1319    1322 1
    658    1317    1319 1
    659    1346    1347 2
    660    1346    1348 am
    661    1339    1340 ar
    662    1339    1343 ar
    663    1337    1339 ar
    664    1334    1337 1
    665    1331    1334 1
    666    1328    1331 1
    667    1326    1328 1
    668    1326    1346 1
    669    1324    1326 1
    670    1353    1354 2
    671    1353    1355 am
    672    1350    1353 1
    673    1348    1350 1
    674    1372    1373 2
    675    1372    1374 am
    676    1362    1364 1
    677    1362    1368 1
    678    1359    1362 1
    679    1357    1359 1
    680    1357    1372 1
    681    1355    1357 1
    682    1382    1383 2
    683    1382    1384 am
    684    1376    1378 1
    685    1376    1382 1
    686    1374    1376 1
    687    1403    1404 2
    688    1403    1405 am
    689    1399    1401 ar
    690    1396    1397 1
    691    1396    1399 ar
    692    1394    1396 ar
    693    1392    1394 ar
    694    1391    1392 ar
    695    1391    1401 ar
    696    1388    1391 1
    697    1386    1388 1
    698    1386    1403 1
    699    1384    1386 1
    700    1422    1423 2
    701    1422    1424 am
    702    1415    1418 1
    703    1409    1411 1
    704    1409    1415 1
    705    1407    1409 1
    706    1407    1422 1
    707    1405    1407 1
    708    1443    1444 2
    709    1443    1445 am
    710    1439    1441 ar
    711    1436    1437 1
    712    1436    1439 ar
    713    1434    1436 ar
    714    1432    1434 ar
    715    1431    1432 ar
    716    1431    1441 ar
    717    1428    1431 1
    718    1426    1428 1
    719    1426    1443 1
    720    1424    1426 1
    721    1453    1454 2
    722    1453    1455 am
    723    1447    1449 1
    724    1447    1453 1
    725    1445    1447 1
    726    1465    1466 2
    727    1465    1467 am
    728    1462    1463 ar
    729    1462    1464 ar
    730    1459    1462 1
    731    1457    1459 1
    732    1457    1465 1
    733    1455    1457 1
    734    1472    1473 2
    735    1472    1474 am
    736    1469    1472 1
    737    1467    1469 1
    738    1494    1495 2
    739    1494    1496 am
    740    1487    1490 1
    741    1484    1487 1
    742    1481    1484 1
    743    1478    1481 1
    744    1476    1478 1
    745    1476    1494 1
    746    1474    1476 1
    747    1511    1512 2
    748    1511    1513 am
    749    1506    1507 1
    750    1503    1506 1
    751    1500    1503 1
    752    1498    1500 1
    753    1498    1511 1
    754    1496    1498 1
    755    1527    1528 2
    756    1527    1529 am
    757    1517    1519 1
    758    1517    1523 1
    759    1515    1517 1
    760    1515    1527 1
    761    1513    1515 1
    762    1541    1542 2
    763    1541    1543 am
    764    1536    1537 2
    765    1536    1538 am
    766    1533    1536 1
    767    1531    1533 1
    768    1531    1541 1
    769    1529    1531 1
    770    1556    1557 2
    771    1556    1558 am
    772    1553    1554 ar
    773    1553    1555 ar
    774    1550    1553 1
    775    1547    1550 1
    776    1545    1547 1
    777    1545    1556 1
    778    1543    1545 1
    779    1566    1567 2
    780    1566    1568 am
    781    1560    1562 1
    782    1560    1566 1
    783    1558    1560 1
    784    1585    1586 2
    785    1585    1587 am
    786    1575    1577 1
    787    1575    1581 1
    788    1572    1575 1
    789    1570    1572 1
    790    1570    1585 1
    791    1568    1570 1
    792    1601    1602 2
    793    1601    1603 am
    794    1591    1593 1
    795    1591    1597 1
    796    1589    1591 1
    797    1589    1601 1
    798    1587    1589 1
    799    1625    1626 2
    800    1625    1627 am
    801    1618    1619 ar
    802    1618    1622 ar
    803    1616    1618 ar
    804    1613    1616 1
    805    1610    1613 1
    806    1607    1610 1
    807    1605    1607 1
    808    1605    1625 1
    809    1603    1605 1
    810    1642    1643 2
    811    1642    1644 am
    812    1637    1638 2
    813    1637    1639 am
    814    1634    1637 1
    815    1631    1634 1
    816    1629    1631 1
    817    1629    1642 1
    818    1627    1629 1
    819    1649    1650 2
    820    1649    1651 am
    821    1646    1649 1
    822    1644    1646 1
    823    1668    1669 2
    824    1668    1670 am
    825    1658    1660 1
    826    1658    1664 1
    827    1655    1658 1
    828    1653    1655 1
    829    1653    1668 1
    830    1651    1653 1
    831    1678    1679 2
    832    1678    1680 am
    833    1672    1674 1
    834    1672    1678 1
    835    1670    1672 1
    836    1700    1701 2
    837    1700    1702 am
    838    1693    1696 1
    839    1690    1693 1
    840    1687    1690 1
    841    1684    1687 1
    842    1682    1684 1
    843    1682    1700 1
    844    1680    1682 1
    845    1716    1717 2
    846    1716    1718 am
    847    1706    1708 1
    848    1706    1712 1
    849    1704    1706 1
    850    1704    1716 1
    851    1702    1704 1
    852    1726    1727 2
    853    1726    1728 am
    854    1720    1722 1
    855    1720    1726 1
    856    1718    1720 1
    857    1747    1748 2
    858    1747    1749 am
    859    1743    1745 ar
    860    1740    1741 1
    861    1740    1743 ar
    862    1738    1740 ar
    863    1736    1738 ar
    864    1735    1736 ar
    865    1735    1745 ar
    866    1732    1735 1
    867    1730    1732 1
    868    1730    1747 1
    869    1728    1730 1
    870    1763    1764 2
    871    1763    1765 am
    872    1753    1755 1
    873    1753    1759 1
    874    1751    1753 1
    875    1751    1763 1
    876    1749    1751 1
    877    1784    1785 2
    878    1784    1786 am
    879    1780    1782 ar
    880    1777    1778 1
    881    1777    1780 ar
    882    1775    1777 ar
    883    1773    1775 ar
    884    1772    1773 ar
    885    1772    1782 ar
    886    1769    1772 1
    887    1767    1769 1
    888    1767    1784 1
    889    1765    1767 1
    890    1806    1807 2
    891    1806    1808 am
    892    1799    1802 1
    893    1796    1799 1
    894    1793    1796 1
    895    1790    1793 1
    896    1788    1790 1
    897    1788    1806 1
    898    1786    1788 1
    899    1820    1821 2
    900    1820    1822 am
    901    1818    1820 1
    902    1815    1818 1
    903    1812    1815 1
    904    1809    1812 1
    905    1808    1809 1
    906    1808    1818 1
    907    1834    1835 2
    908    1834    1836 am
    909    1829    1830 2
    910    1829    1831 am
    911    1826    1829 1
    912    1824    1826 1
    913    1824    1834 1
    914    1822    1824 1
    915    1848    1849 2
    916    1848    1850 am
    917    1843    1844 2
    918    1843    1845 am
    919    1840    1843 1
    920    1838    1840 1
    921    1838    1848 1
    922    1836    1838 1
    923    1862    1863 2
    924    1862    1864 am
    925    1854    1856 1
    926    1854    1860 1
    927    1852    1854 1
    928    1852    1862 1
    929    1850    1852 1
    930    1879    1880 2
    931    1879    1881 am
    932    1875    1877 1
    933    1873    1875 1
    934    1872    1873 2
    935    1871    1872 1
    936    1871    1877 2
    937    1868    1871 1
    938    1866    1868 1
    939    1866    1879 1
    940    1864    1866 1
    941    1894    1895 2
    942    1894    1896 am
    943    1891    1892 ar
    944    1891    1893 ar
    945    1888    1891 1
    946    1885    1888 1
    947    1883    1885 1
    948    1883    1894 1
    949    1881    1883 1
    950    1911    1912 2
    951    1911    1913 am
    952    1906    1907 2
    953    1906    1908 am
    954    1903    1906 1
    955    1900    1903 1
    956    1898    1900 1
    957    1898    1911 1
    958    1896    1898 1
    959    1928    1929 2
    960    1928    1930 am
    961    1924    1926 1
    962    1922    1924 1
    963    1921    1922 2
    964    1920    1921 1
    965    1920    1926 2
    966    1917    1920 1
    967    1915    1917 1
    968    1915    1928 1
    969    1913    1915 1
    970    1947    1948 2
    971    1947    1949 am
    972    1937    1939 1
    973    1937    1943 1
    974    1934    1937 1
    975    1932    1934 1
    976    1932    1947 1
    977    1930    1932 1
    978    1971    1972 2
    979    1971    1973 am
    980    1964    1965 ar
    981    1964    1968 ar
    982    1962    1964 ar
    983    1959    1962 1
    984    1956    1959 1
    985    1953    1956 1
    986    1951    1953 1
    987    1951    1971 1
    988    1949    1951 1
    989    1993    1994 2
    990    1993    1995 am
    991    1986    1989 1
    992    1983    1986 1
    993    1980    1983 1
    994    1977    1980 1
    995    1975    1977 1
    996    1975    1993 1
    997    1973    1975 1
    998    2004    2005 2
    999    2004    2006 am
   1000    1999    2002 1
   1001    1997    1999 1
   1002    1997    2004 1
   1003    1995    1997 1
   1004    2019    2020 2
   1005    2019    2021 am
   1006    2016    2017 ar
   1007    2016    2018 ar
   1008    2013    2016 1
   1009    2010    2013 1
   1010    2008    2010 1
   1011    2008    2019 1
   1012    2006    2008 1
   1013    2029    2030 2
   1014    2029    2031 am
   1015    2023    2025 1
   1016    2023    2029 1
   1017    2021    2023 1
   1018    2046    2047 2
   1019    2046    2048 am
   1020    2041    2042 2
   1021    2041    2043 am
   1022    2038    2041 1
   1023    2035    2038 1
   1024    2033    2035 1
   1025    2033    2046 1
   1026    2031    2033 1
   1027    2056    2057 2
   1028    2056    2058 am
   1029    2050    2052 1
   1030    2050    2056 1
   1031    2048    2050 1
   1032    2078    2079 2
   1033    2078    2080 am
   1034    2071    2074 1
   1035    2068    2071 1
   1036    2065    2068 1
   1037    2062    2065 1
   1038    2060    2062 1
   1039    2060    2078 1
   1040    2058    2060 1
   1041    2100    2101 2
   1042    2100    2102 am
   1043    2093    2096 1
   1044    2090    2093 1
   1045    2087    2090 1
   1046    2084    2087 1
   1047    2082    2084 1
   1048    2082    2100 1
   1049    2080    2082 1
   1050    2115    2116 2
   1051    2115    2117 am
   1052    2112    2113 ar
   1053    2112    2114 ar
   1054    2109    2112 1
   1055    2106    2109 1
   1056    2104    2106 1
   1057    2104    2115 1
   1058    2102    2104 1
   1059    2137    2138 2
   1060    2137    2139 am
   1061    2130    2133 1
   1062    2127    2130 1
   1063    2124    2127 1
   1064    2121    2124 1
   1065    2119    2121 1
   1066    2119    2137 1
   1067    2117    2119 1
   1068    2156    2157 2
   1069    2156    2158 am
   1070    2146    2148 1
   1071    2146    2152 1
   1072    2143    2146 1
   1073    2141    2143 1
   1074    2141    2156 1
   1075    2139    2141 1
   1076    2170    2171 2
   1077    2170    2172 am
   1078    2165    2166 2
   1079    2165    2167 am
   1080    2162    2165 1
   1081    2160    2162 1
   1082    2160    2170 1
   1083    2158    2160 1
   1084    2189    2190 2
   1085    2189    2191 am
   1086    2182    2185 1
   1087    2176    2178 1
   1088    2176    2182 1
   1089    2174    2176 1
   1090    2174    2189 1
   1091    2172    2174 1
   1092    2213    2214 2
   1093    2213    2215 am
   1094    2210    2212 ar
   1095    2208    2210 ar
   1096    2206    2208 ar
   1097    2204    2206 ar
   1098    2203    2204 ar
   1099    2203    2212 ar
   1100    2201    2203 1
   1101    2199    2201 1
   1102    2198    2199 2
   1103    2198    2212 1
   1104    2195    2198 1
   1105    2193    2195 1
   1106    2193    2213 1
   1107    2191    2193 1
   1108    2224    2225 2
   1109    2224    2226 1
   1110    2219    2222 1
   1111    2217    2219 1
   1112    2217    2224 1
   1113    2215    2217 1
   1114      19      20 1
   1115      19      21 1
   1116      19      22 1
   1117      16      17 1
   1118      16      18 1
   1119      13      14 1
   1120      13      15 1
   1121      10      11 1
   1122      10      12 1
   1123       7       8 1
   1124       7       9 1
   1125       5       6 1
   1126       1       2 1
   1127       1       3 1
   1128       1       4 1
   1129      38      39 1
   1130      38      40 1
   1131      38      41 1
   1132      34      35 1
   1133      34      36 1
   1134      34      37 1
   1135      32      33 1
   1136      29      30 1
   1137      29      31 1
   1138      27      28 1
   1139      25      26 1
   1140      57      58 1
   1141      55      56 1
   1142      53      54 1
   1143      48      49 1
   1144      48      50 1
   1145      46      47 1
   1146      44      45 1
   1147      77      78 1
   1148      77      79 1
   1149      77      80 1
   1150      74      75 1
   1151      74      76 1
   1152      71      72 1
   1153      71      73 1
   1154      68      69 1
   1155      68      70 1
   1156      65      66 1
   1157      65      67 1
   1158      63      64 1
   1159      61      62 1
   1160      90      91 1
   1161      90      92 1
   1162      87      88 1
   1163      87      89 1
   1164      85      86 1
   1165      83      84 1
   1166     108     109 1
   1167     105     106 1
   1168     105     107 1
   1169     102     103 1
   1170     102     104 1
   1171      99     100 1
   1172      99     101 1
   1173     116     117 1
   1174     116     118 1
   1175     116     119 1
   1176     114     115 1
   1177     112     113 1
   1178     132     133 1
   1179     128     129 1
   1180     128     130 1
   1181     128     131 1
   1182     126     127 1
   1183     124     125 1
   1184     122     123 1
   1185     149     150 1
   1186     149     151 1
   1187     149     152 1
   1188     145     146 1
   1189     145     147 1
   1190     145     148 1
   1191     143     144 1
   1192     140     141 1
   1193     140     142 1
   1194     138     139 1
   1195     136     137 1
   1196     168     169 1
   1197     168     170 1
   1198     168     171 1
   1199     165     166 1
   1200     165     167 1
   1201     161     162 1
   1202     161     163 1
   1203     161     164 1
   1204     159     160 1
   1205     157     158 1
   1206     155     156 1
   1207     190     191 1
   1208     190     192 1
   1209     190     193 1
   1210     187     188 1
   1211     187     189 1
   1212     184     185 1
   1213     184     186 1
   1214     181     182 1
   1215     181     183 1
   1216     178     179 1
   1217     178     180 1
   1218     176     177 1
   1219     174     175 1
   1220     200     201 1
   1221     200     202 1
   1222     200     203 1
   1223     198     199 1
   1224     196     197 1
   1225     219     220 1
   1226     219     221 1
   1227     219     222 1
   1228     216     217 1
   1229     216     218 1
   1230     212     213 1
   1231     212     214 1
   1232     212     215 1
   1233     210     211 1
   1234     208     209 1
   1235     206     207 1
   1236     229     230 1
   1237     229     231 1
   1238     227     228 1
   1239     225     226 1
   1240     239     240 1
   1241     239     241 1
   1242     237     238 1
   1243     248     249 1
   1244     248     250 1
   1245     246     247 1
   1246     244     245 1
   1247     266     267 1
   1248     262     263 1
   1249     262     264 1
   1250     262     265 1
   1251     260     261 1
   1252     258     259 1
   1253     256     257 1
   1254     280     281 1
   1255     280     282 1
   1256     280     283 1
   1257     276     277 1
   1258     276     278 1
   1259     276     279 1
   1260     274     275 1
   1261     272     273 1
   1262     270     271 1
   1263     302     303 1
   1264     302     304 1
   1265     302     305 1
   1266     299     300 1
   1267     299     301 1
   1268     296     297 1
   1269     296     298 1
   1270     293     294 1
   1271     293     295 1
   1272     290     291 1
   1273     290     292 1
   1274     288     289 1
   1275     286     287 1
   1276     321     322 1
   1277     321     323 1
   1278     321     324 1
   1279     317     318 1
   1280     317     319 1
   1281     317     320 1
   1282     315     316 1
   1283     312     313 1
   1284     312     314 1
   1285     310     311 1
   1286     308     309 1
   1287     338     339 1
   1288     338     340 1
   1289     338     341 1
   1290     334     335 1
   1291     334     336 1
   1292     331     332 1
   1293     331     333 1
   1294     329     330 1
   1295     327     328 1
   1296     361     362 1
   1297     359     360 1
   1298     357     358 1
   1299     354     355 1
   1300     352     353 1
   1301     348     349 1
   1302     348     350 1
   1303     346     347 1
   1304     344     345 1
   1305     381     382 1
   1306     381     383 1
   1307     381     384 1
   1308     378     379 1
   1309     378     380 1
   1310     375     376 1
   1311     375     377 1
   1312     372     373 1
   1313     372     374 1
   1314     369     370 1
   1315     369     371 1
   1316     367     368 1
   1317     365     366 1
   1318     389     390 1
   1319     389     391 1
   1320     387     388 1
   1321     406     407 1
   1322     406     408 1
   1323     401     402 1
   1324     401     403 1
   1325     398     399 1
   1326     398     400 1
   1327     396     397 1
   1328     394     395 1
   1329     421     422 1
   1330     418     419 1
   1331     418     420 1
   1332     415     416 1
   1333     415     417 1
   1334     412     413 1
   1335     412     414 1
   1336     436     437 1
   1337     436     438 1
   1338     436     439 1
   1339     432     433 1
   1340     432     434 1
   1341     429     430 1
   1342     429     431 1
   1343     427     428 1
   1344     425     426 1
   1345     452     453 1
   1346     448     449 1
   1347     448     450 1
   1348     448     451 1
   1349     446     447 1
   1350     444     445 1
   1351     442     443 1
   1352     472     473 1
   1353     470     471 1
   1354     468     469 1
   1355     466     467 1
   1356     464     465 1
   1357     460     461 1
   1358     460     462 1
   1359     458     459 1
   1360     456     457 1
   1361     495     496 1
   1362     495     497 1
   1363     492     493 1
   1364     492     494 1
   1365     489     490 1
   1366     486     487 1
   1367     486     488 1
   1368     483     484 1
   1369     483     485 1
   1370     480     481 1
   1371     480     482 1
   1372     478     479 1
   1373     476     477 1
   1374     513     514 1
   1375     513     515 1
   1376     513     516 1
   1377     509     510 1
   1378     509     511 1
   1379     509     512 1
   1380     507     508 1
   1381     504     505 1
   1382     504     506 1
   1383     502     503 1
   1384     500     501 1
   1385     532     533 1
   1386     532     534 1
   1387     532     535 1
   1388     528     529 1
   1389     528     530 1
   1390     528     531 1
   1391     526     527 1
   1392     523     524 1
   1393     523     525 1
   1394     521     522 1
   1395     519     520 1
   1396     551     552 1
   1397     551     553 1
   1398     551     554 1
   1399     547     548 1
   1400     547     549 1
   1401     547     550 1
   1402     545     546 1
   1403     542     543 1
   1404     542     544 1
   1405     540     541 1
   1406     538     539 1
   1407     567     568 1
   1408     567     569 1
   1409     567     570 1
   1410     563     564 1
   1411     563     565 1
   1412     563     566 1
   1413     561     562 1
   1414     559     560 1
   1415     557     558 1
   1416     577     578 1
   1417     577     579 1
   1418     575     576 1
   1419     573     574 1
   1420     595     596 1
   1421     591     592 1
   1422     591     593 1
   1423     591     594 1
   1424     589     590 1
   1425     587     588 1
   1426     585     586 1
   1427     609     610 1
   1428     606     607 1
   1429     606     608 1
   1430     603     604 1
   1431     603     605 1
   1432     600     601 1
   1433     600     602 1
   1434     620     621 1
   1435     620     622 1
   1436     617     618 1
   1437     617     619 1
   1438     615     616 1
   1439     613     614 1
   1440     638     639 1
   1441     634     635 1
   1442     634     636 1
   1443     634     637 1
   1444     632     633 1
   1445     630     631 1
   1446     628     629 1
   1447     658     659 1
   1448     658     660 1
   1449     658     661 1
   1450     655     656 1
   1451     655     657 1
   1452     652     653 1
   1453     652     654 1
   1454     649     650 1
   1455     649     651 1
   1456     646     647 1
   1457     646     648 1
   1458     644     645 1
   1459     642     643 1
   1460     677     678 1
   1461     675     676 1
   1462     673     674 1
   1463     668     669 1
   1464     668     670 1
   1465     666     667 1
   1466     664     665 1
   1467     691     692 1
   1468     688     689 1
   1469     688     690 1
   1470     685     686 1
   1471     685     687 1
   1472     682     683 1
   1473     682     684 1
   1474     711     712 1
   1475     711     713 1
   1476     711     714 1
   1477     708     709 1
   1478     708     710 1
   1479     705     706 1
   1480     705     707 1
   1481     702     703 1
   1482     702     704 1
   1483     699     700 1
   1484     699     701 1
   1485     697     698 1
   1486     695     696 1
   1487     733     734 1
   1488     733     735 1
   1489     733     736 1
   1490     730     731 1
   1491     730     732 1
   1492     727     728 1
   1493     727     729 1
   1494     724     725 1
   1495     724     726 1
   1496     721     722 1
   1497     721     723 1
   1498     719     720 1
   1499     717     718 1
   1500     741     742 1
   1501     741     743 1
   1502     739     740 1
   1503     756     757 1
   1504     756     758 1
   1505     756     759 1
   1506     752     753 1
   1507     752     754 1
   1508     752     755 1
   1509     750     751 1
   1510     748     749 1
   1511     746     747 1
   1512     769     770 1
   1513     769     771 1
   1514     766     767 1
   1515     766     768 1
   1516     764     765 1
   1517     762     763 1
   1518     793     794 1
   1519     793     795 1
   1520     793     796 1
   1521     790     791 1
   1522     790     792 1
   1523     787     788 1
   1524     787     789 1
   1525     784     785 1
   1526     784     786 1
   1527     781     782 1
   1528     781     783 1
   1529     779     780 1
   1530     777     778 1
   1531     816     817 1
   1532     814     815 1
   1533     812     813 1
   1534     809     810 1
   1535     807     808 1
   1536     803     804 1
   1537     803     805 1
   1538     801     802 1
   1539     799     800 1
   1540     822     823 1
   1541     822     824 1
   1542     820     821 1
   1543     837     838 1
   1544     834     835 1
   1545     834     836 1
   1546     831     832 1
   1547     831     833 1
   1548     828     829 1
   1549     828     830 1
   1550     848     849 1
   1551     848     850 1
   1552     845     846 1
   1553     845     847 1
   1554     843     844 1
   1555     841     842 1
   1556     860     861 1
   1557     860     862 1
   1558     860     863 1
   1559     858     859 1
   1560     856     857 1
   1561     873     874 1
   1562     870     871 1
   1563     870     872 1
   1564     868     869 1
   1565     866     867 1
   1566     881     882 1
   1567     881     883 1
   1568     881     884 1
   1569     879     880 1
   1570     877     878 1
   1571     903     904 1
   1572     901     902 1
   1573     899     900 1
   1574     897     898 1
   1575     895     896 1
   1576     891     892 1
   1577     891     893 1
   1578     889     890 1
   1579     887     888 1
   1580     917     918 1
   1581     913     914 1
   1582     913     915 1
   1583     913     916 1
   1584     911     912 1
   1585     909     910 1
   1586     907     908 1
   1587     937     938 1
   1588     937     939 1
   1589     937     940 1
   1590     934     935 1
   1591     934     936 1
   1592     931     932 1
   1593     931     933 1
   1594     928     929 1
   1595     928     930 1
   1596     925     926 1
   1597     925     927 1
   1598     923     924 1
   1599     921     922 1
   1600     959     960 1
   1601     959     961 1
   1602     959     962 1
   1603     956     957 1
   1604     956     958 1
   1605     953     954 1
   1606     953     955 1
   1607     950     951 1
   1608     950     952 1
   1609     947     948 1
   1610     947     949 1
   1611     945     946 1
   1612     943     944 1
   1613     976     977 1
   1614     976     978 1
   1615     976     979 1
   1616     972     973 1
   1617     972     974 1
   1618     969     970 1
   1619     969     971 1
   1620     967     968 1
   1621     965     966 1
   1622     992     993 1
   1623     992     994 1
   1624     992     995 1
   1625     988     989 1
   1626     988     990 1
   1627     988     991 1
   1628     986     987 1
   1629     984     985 1
   1630     982     983 1
   1631    1005    1006 1
   1632    1005    1007 1
   1633    1002    1003 1
   1634    1002    1004 1
   1635    1000    1001 1
   1636     998     999 1
   1637    1022    1023 1
   1638    1022    1024 1
   1639    1017    1018 1
   1640    1017    1019 1
   1641    1015    1016 1
   1642    1013    1014 1
   1643    1031    1032 1
   1644    1031    1033 1
   1645    1031    1034 1
   1646    1029    1030 1
   1647    1027    1028 1
   1648    1053    1054 1
   1649    1053    1055 1
   1650    1053    1056 1
   1651    1050    1051 1
   1652    1050    1052 1
   1653    1047    1048 1
   1654    1047    1049 1
   1655    1044    1045 1
   1656    1044    1046 1
   1657    1041    1042 1
   1658    1041    1043 1
   1659    1039    1040 1
   1660    1037    1038 1
   1661    1075    1076 1
   1662    1075    1077 1
   1663    1075    1078 1
   1664    1072    1073 1
   1665    1072    1074 1
   1666    1069    1070 1
   1667    1069    1071 1
   1668    1066    1067 1
   1669    1066    1068 1
   1670    1063    1064 1
   1671    1063    1065 1
   1672    1061    1062 1
   1673    1059    1060 1
   1674    1094    1095 1
   1675    1094    1096 1
   1676    1094    1097 1
   1677    1091    1092 1
   1678    1091    1093 1
   1679    1087    1088 1
   1680    1087    1089 1
   1681    1087    1090 1
   1682    1085    1086 1
   1683    1083    1084 1
   1684    1081    1082 1
   1685    1107    1108 1
   1686    1107    1109 1
   1687    1104    1105 1
   1688    1104    1106 1
   1689    1102    1103 1
   1690    1100    1101 1
   1691    1125    1126 1
   1692    1125    1127 1
   1693    1125    1128 1
   1694    1121    1122 1
   1695    1121    1123 1
   1696    1121    1124 1
   1697    1119    1120 1
   1698    1117    1118 1
   1699    1115    1116 1
   1700    1138    1139 1
   1701    1138    1140 1
   1702    1135    1136 1
   1703    1135    1137 1
   1704    1133    1134 1
   1705    1131    1132 1
   1706    1162    1163 1
   1707    1160    1161 1
   1708    1158    1159 1
   1709    1156    1157 1
   1710    1154    1155 1
   1711    1150    1151 1
   1712    1150    1152 1
   1713    1148    1149 1
   1714    1146    1147 1
   1715    1170    1171 1
   1716    1170    1172 1
   1717    1168    1169 1
   1718    1166    1167 1
   1719    1194    1195 1
   1720    1194    1196 1
   1721    1194    1197 1
   1722    1191    1192 1
   1723    1191    1193 1
   1724    1188    1189 1
   1725    1188    1190 1
   1726    1185    1186 1
   1727    1185    1187 1
   1728    1182    1183 1
   1729    1182    1184 1
   1730    1180    1181 1
   1731    1178    1179 1
   1732    1202    1203 1
   1733    1202    1204 1
   1734    1200    1201 1
   1735    1219    1220 1
   1736    1219    1221 1
   1737    1214    1215 1
   1738    1214    1216 1
   1739    1211    1212 1
   1740    1211    1213 1
   1741    1209    1210 1
   1742    1207    1208 1
   1743    1243    1244 1
   1744    1243    1245 1
   1745    1240    1241 1
   1746    1240    1242 1
   1747    1237    1238 1
   1748    1234    1235 1
   1749    1234    1236 1
   1750    1231    1232 1
   1751    1231    1233 1
   1752    1228    1229 1
   1753    1228    1230 1
   1754    1226    1227 1
   1755    1224    1225 1
   1756    1258    1259 1
   1757    1254    1255 1
   1758    1254    1256 1
   1759    1254    1257 1
   1760    1252    1253 1
   1761    1250    1251 1
   1762    1248    1249 1
   1763    1266    1267 1
   1764    1266    1268 1
   1765    1264    1265 1
   1766    1262    1263 1
   1767    1290    1291 1
   1768    1290    1292 1
   1769    1290    1293 1
   1770    1287    1288 1
   1771    1287    1289 1
   1772    1284    1285 1
   1773    1284    1286 1
   1774    1281    1282 1
   1775    1281    1283 1
   1776    1278    1279 1
   1777    1278    1280 1
   1778    1276    1277 1
   1779    1274    1275 1
   1780    1313    1314 1
   1781    1311    1312 1
   1782    1309    1310 1
   1783    1306    1307 1
   1784    1304    1305 1
   1785    1300    1301 1
   1786    1300    1302 1
   1787    1298    1299 1
   1788    1296    1297 1
   1789    1319    1320 1
   1790    1319    1321 1
   1791    1317    1318 1
   1792    1343    1344 1
   1793    1343    1345 1
   1794    1340    1341 1
   1795    1340    1342 1
   1796    1337    1338 1
   1797    1334    1335 1
   1798    1334    1336 1
   1799    1331    1332 1
   1800    1331    1333 1
   1801    1328    1329 1
   1802    1328    1330 1
   1803    1326    1327 1
   1804    1324    1325 1
   1805    1350    1351 1
   1806    1350    1352 1
   1807    1348    1349 1
   1808    1368    1369 1
   1809    1368    1370 1
   1810    1368    1371 1
   1811    1364    1365 1
   1812    1364    1366 1
   1813    1364    1367 1
   1814    1362    1363 1
   1815    1359    1360 1
   1816    1359    1361 1
   1817    1357    1358 1
   1818    1355    1356 1
   1819    1378    1379 1
   1820    1378    1380 1
   1821    1378    1381 1
   1822    1376    1377 1
   1823    1374    1375 1
   1824    1401    1402 1
   1825    1399    1400 1
   1826    1397    1398 1
   1827    1394    1395 1
   1828    1392    1393 1
   1829    1388    1389 1
   1830    1388    1390 1
   1831    1386    1387 1
   1832    1384    1385 1
   1833    1418    1419 1
   1834    1418    1420 1
   1835    1418    1421 1
   1836    1415    1416 1
   1837    1415    1417 1
   1838    1411    1412 1
   1839    1411    1413 1
   1840    1411    1414 1
   1841    1409    1410 1
   1842    1407    1408 1
   1843    1405    1406 1
   1844    1441    1442 1
   1845    1439    1440 1
   1846    1437    1438 1
   1847    1434    1435 1
   1848    1432    1433 1
   1849    1428    1429 1
   1850    1428    1430 1
   1851    1426    1427 1
   1852    1424    1425 1
   1853    1449    1450 1
   1854    1449    1451 1
   1855    1449    1452 1
   1856    1447    1448 1
   1857    1445    1446 1
   1858    1459    1460 1
   1859    1459    1461 1
   1860    1457    1458 1
   1861    1455    1456 1
   1862    1469    1470 1
   1863    1469    1471 1
   1864    1467    1468 1
   1865    1490    1491 1
   1866    1490    1492 1
   1867    1490    1493 1
   1868    1487    1488 1
   1869    1487    1489 1
   1870    1484    1485 1
   1871    1484    1486 1
   1872    1481    1482 1
   1873    1481    1483 1
   1874    1478    1479 1
   1875    1478    1480 1
   1876    1476    1477 1
   1877    1474    1475 1
   1878    1507    1508 1
   1879    1507    1509 1
   1880    1507    1510 1
   1881    1503    1504 1
   1882    1503    1505 1
   1883    1500    1501 1
   1884    1500    1502 1
   1885    1498    1499 1
   1886    1496    1497 1
   1887    1523    1524 1
   1888    1523    1525 1
   1889    1523    1526 1
   1890    1519    1520 1
   1891    1519    1521 1
   1892    1519    1522 1
   1893    1517    1518 1
   1894    1515    1516 1
   1895    1513    1514 1
   1896    1538    1539 1
   1897    1538    1540 1
   1898    1533    1534 1
   1899    1533    1535 1
   1900    1531    1532 1
   1901    1529    1530 1
   1902    1550    1551 1
   1903    1550    1552 1
   1904    1547    1548 1
   1905    1547    1549 1
   1906    1545    1546 1
   1907    1543    1544 1
   1908    1562    1563 1
   1909    1562    1564 1
   1910    1562    1565 1
   1911    1560    1561 1
   1912    1558    1559 1
   1913    1581    1582 1
   1914    1581    1583 1
   1915    1581    1584 1
   1916    1577    1578 1
   1917    1577    1579 1
   1918    1577    1580 1
   1919    1575    1576 1
   1920    1572    1573 1
   1921    1572    1574 1
   1922    1570    1571 1
   1923    1568    1569 1
   1924    1597    1598 1
   1925    1597    1599 1
   1926    1597    1600 1
   1927    1593    1594 1
   1928    1593    1595 1
   1929    1593    1596 1
   1930    1591    1592 1
   1931    1589    1590 1
   1932    1587    1588 1
   1933    1622    1623 1
   1934    1622    1624 1
   1935    1619    1620 1
   1936    1619    1621 1
   1937    1616    1617 1
   1938    1613    1614 1
   1939    1613    1615 1
   1940    1610    1611 1
   1941    1610    1612 1
   1942    1607    1608 1
   1943    1607    1609 1
   1944    1605    1606 1
   1945    1603    1604 1
   1946    1639    1640 1
   1947    1639    1641 1
   1948    1634    1635 1
   1949    1634    1636 1
   1950    1631    1632 1
   1951    1631    1633 1
   1952    1629    1630 1
   1953    1627    1628 1
   1954    1646    1647 1
   1955    1646    1648 1
   1956    1644    1645 1
   1957    1664    1665 1
   1958    1664    1666 1
   1959    1664    1667 1
   1960    1660    1661 1
   1961    1660    1662 1
   1962    1660    1663 1
   1963    1658    1659 1
   1964    1655    1656 1
   1965    1655    1657 1
   1966    1653    1654 1
   1967    1651    1652 1
   1968    1674    1675 1
   1969    1674    1676 1
   1970    1674    1677 1
   1971    1672    1673 1
   1972    1670    1671 1
   1973    1696    1697 1
   1974    1696    1698 1
   1975    1696    1699 1
   1976    1693    1694 1
   1977    1693    1695 1
   1978    1690    1691 1
   1979    1690    1692 1
   1980    1687    1688 1
   1981    1687    1689 1
   1982    1684    1685 1
   1983    1684    1686 1
   1984    1682    1683 1
   1985    1680    1681 1
   1986    1712    1713 1
   1987    1712    1714 1
   1988    1712    1715 1
   1989    1708    1709 1
   1990    1708    1710 1
   1991    1708    1711 1
   1992    1706    1707 1
   1993    1704    1705 1
   1994    1702    1703 1
   1995    1722    1723 1
   1996    1722    1724 1
   1997    1722    1725 1
   1998    1720    1721 1
   1999    1718    1719 1
   2000    1745    1746 1
   2001    1743    1744 1
   2002    1741    1742 1
   2003    1738    1739 1
   2004    1736    1737 1
   2005    1732    1733 1
   2006    1732    1734 1
   2007    1730    1731 1
   2008    1728    1729 1
   2009    1759    1760 1
   2010    1759    1761 1
   2011    1759    1762 1
   2012    1755    1756 1
   2013    1755    1757 1
   2014    1755    1758 1
   2015    1753    1754 1
   2016    1751    1752 1
   2017    1749    1750 1
   2018    1782    1783 1
   2019    1780    1781 1
   2020    1778    1779 1
   2021    1775    1776 1
   2022    1773    1774 1
   2023    1769    1770 1
   2024    1769    1771 1
   2025    1767    1768 1
   2026    1765    1766 1
   2027    1802    1803 1
   2028    1802    1804 1
   2029    1802    1805 1
   2030    1799    1800 1
   2031    1799    1801 1
   2032    1796    1797 1
   2033    1796    1798 1
   2034    1793    1794 1
   2035    1793    1795 1
   2036    1790    1791 1
   2037    1790    1792 1
   2038    1788    1789 1
   2039    1786    1787 1
   2040    1818    1819 1
   2041    1815    1816 1
   2042    1815    1817 1
   2043    1812    1813 1
   2044    1812    1814 1
   2045    1809    1810 1
   2046    1809    1811 1
   2047    1831    1832 1
   2048    1831    1833 1
   2049    1826    1827 1
   2050    1826    1828 1
   2051    1824    1825 1
   2052    1822    1823 1
   2053    1845    1846 1
   2054    1845    1847 1
   2055    1840    1841 1
   2056    1840    1842 1
   2057    1838    1839 1
   2058    1836    1837 1
   2059    1860    1861 1
   2060    1856    1857 1
   2061    1856    1858 1
   2062    1856    1859 1
   2063    1854    1855 1
   2064    1852    1853 1
   2065    1850    1851 1
   2066    1877    1878 1
   2067    1875    1876 1
   2068    1873    1874 1
   2069    1868    1869 1
   2070    1868    1870 1
   2071    1866    1867 1
   2072    1864    1865 1
   2073    1888    1889 1
   2074    1888    1890 1
   2075    1885    1886 1
   2076    1885    1887 1
   2077    1883    1884 1
   2078    1881    1882 1
   2079    1908    1909 1
   2080    1908    1910 1
   2081    1903    1904 1
   2082    1903    1905 1
   2083    1900    1901 1
   2084    1900    1902 1
   2085    1898    1899 1
   2086    1896    1897 1
   2087    1926    1927 1
   2088    1924    1925 1
   2089    1922    1923 1
   2090    1917    1918 1
   2091    1917    1919 1
   2092    1915    1916 1
   2093    1913    1914 1
   2094    1943    1944 1
   2095    1943    1945 1
   2096    1943    1946 1
   2097    1939    1940 1
   2098    1939    1941 1
   2099    1939    1942 1
   2100    1937    1938 1
   2101    1934    1935 1
   2102    1934    1936 1
   2103    1932    1933 1
   2104    1930    1931 1
   2105    1968    1969 1
   2106    1968    1970 1
   2107    1965    1966 1
   2108    1965    1967 1
   2109    1962    1963 1
   2110    1959    1960 1
   2111    1959    1961 1
   2112    1956    1957 1
   2113    1956    1958 1
   2114    1953    1954 1
   2115    1953    1955 1
   2116    1951    1952 1
   2117    1949    1950 1
   2118    1989    1990 1
   2119    1989    1991 1
   2120    1989    1992 1
   2121    1986    1987 1
   2122    1986    1988 1
   2123    1983    1984 1
   2124    1983    1985 1
   2125    1980    1981 1
   2126    1980    1982 1
   2127    1977    1978 1
   2128    1977    1979 1
   2129    1975    1976 1
   2130    1973    1974 1
   2131    2002    2003 1
   2132    1999    2000 1
   2133    1999    2001 1
   2134    1997    1998 1
   2135    1995    1996 1
   2136    2013    2014 1
   2137    2013    2015 1
   2138    2010    2011 1
   2139    2010    2012 1
   2140    2008    2009 1
   2141    2006    2007 1
   2142    2025    2026 1
   2143    2025    2027 1
   2144    2025    2028 1
   2145    2023    2024 1
   2146    2021    2022 1
   2147    2043    2044 1
   2148    2043    2045 1
   2149    2038    2039 1
   2150    2038    2040 1
   2151    2035    2036 1
   2152    2035    2037 1
   2153    2033    2034 1
   2154    2031    2032 1
   2155    2052    2053 1
   2156    2052    2054 1
   2157    2052    2055 1
   2158    2050    2051 1
   2159    2048    2049 1
   2160    2074    2075 1
   2161    2074    2076 1
   2162    2074    2077 1
   2163    2071    2072 1
   2164    2071    2073 1
   2165    2068    2069 1
   2166    2068    2070 1
   2167    2065    2066 1
   2168    2065    2067 1
   2169    2062    2063 1
   2170    2062    2064 1
   2171    2060    2061 1
   2172    2058    2059 1
   2173    2096    2097 1
   2174    2096    2098 1
   2175    2096    2099 1
   2176    2093    2094 1
   2177    2093    2095 1
   2178    2090    2091 1
   2179    2090    2092 1
   2180    2087    2088 1
   2181    2087    2089 1
   2182    2084    2085 1
   2183    2084    2086 1
   2184    2082    2083 1
   2185    2080    2081 1
   2186    2109    2110 1
   2187    2109    2111 1
   2188    2106    2107 1
   2189    2106    2108 1
   2190    2104    2105 1
   2191    2102    2103 1
   2192    2133    2134 1
   2193    2133    2135 1
   2194    2133    2136 1
   2195    2130    2131 1
   2196    2130    2132 1
   2197    2127    2128 1
   2198    2127    2129 1
   2199    2124    2125 1
   2200    2124    2126 1
   2201    2121    2122 1
   2202    2121    2123 1
   2203    2119    2120 1
   2204    2117    2118 1
   2205    2152    2153 1
   2206    2152    2154 1
   2207    2152    2155 1
   2208    2148    2149 1
   2209    2148    2150 1
   2210    2148    2151 1
   2211    2146    2147 1
   2212    2143    2144 1
   2213    2143    2145 1
   2214    2141    2142 1
   2215    2139    2140 1
   2216    2167    2168 1
   2217    2167    2169 1
   2218    2162    2163 1
   2219    2162    2164 1
   2220    2160    2161 1
   2221    2158    2159 1
   2222    2185    2186 1
   2223    2185    2187 1
   2224    2185    2188 1
   2225    2182    2183 1
   2226    2182    2184 1
   2227    2178    2179 1
   2228    2178    2180 1
   2229    2178    2181 1
   2230    2176    2177 1
   2231    2174    2175 1
   2232    2172    2173 1
   2233    2210    2211 1
   2234    2208    2209 1
   2235    2206    2207 1
   2236    2204    2205 1
   2237    2201    2202 1
   2238    2199    2200 1
   2239    2195    2196 1
   2240    2195    2197 1
   2241    2193    2194 1
   2242    2191    2192 1
   2243    2222    2223 1
   2244    2219    2220 1
   2245    2219    2221 1
   2246    2217    2218 1
   2247    2215    2216 1
@<TRIPOS>SUBSTRUCTURE
      1 LYS6           1 RESIDUE    4    A LYS
      2 LEU7          25 RESIDUE    4    A LEU
      3 HIE8          44 RESIDUE    4    A HIE
      4 LYS9          61 RESIDUE    4    A LYS
      5 GLU10         83 RESIDUE    4    A GLU
      6 PRO11         98 RESIDUE    4    A PRO
      7 ALA12        112 RESIDUE    4    A ALA
      8 THR13        122 RESIDUE    4    A THR
      9 LEU14        136 RESIDUE    4    A LEU
     10 ILE15        155 RESIDUE    4    A ILE
     11 LYS16        174 RESIDUE    4    A LYS
     12 ALA17        196 RESIDUE    4    A ALA
     13 ILE18        206 RESIDUE    4    A ILE
     14 ASP19        225 RESIDUE    4    A ASP
     15 GLY20        237 RESIDUE    4    A GLY
     16 ASP21        244 RESIDUE    4    A ASP
     17 THR22        256 RESIDUE    4    A THR
     18 VAL23        270 RESIDUE    4    A VAL
     19 LYS24        286 RESIDUE    4    A LYS
     20 LEU25        308 RESIDUE    4    A LEU
     21 MET26        327 RESIDUE    4    A MET
     22 TYR27        344 RESIDUE    4    A TYR
     23 LYS28        365 RESIDUE    4    A LYS
     24 GLY29        387 RESIDUE    4    A GLY
     25 GLN30        394 RESIDUE    4    A GLN
     26 PRO31        411 RESIDUE    4    A PRO
     27 MET32        425 RESIDUE    4    A MET
     28 THR33        442 RESIDUE    4    A THR
     29 PHE34        456 RESIDUE    4    A PHE
     30 ARG35        476 RESIDUE    4    A ARG
     31 LEU36        500 RESIDUE    4    A LEU
     32 LEU37        519 RESIDUE    4    A LEU
     33 LEU38        538 RESIDUE    4    A LEU
     34 VAL39        557 RESIDUE    4    A VAL
     35 ASP40        573 RESIDUE    4    A ASP
     36 THR41        585 RESIDUE    4    A THR
     37 PRO42        599 RESIDUE    4    A PRO
     38 GLU43        613 RESIDUE    4    A GLU
     39 THR44        628 RESIDUE    4    A THR
     40 LYS45        642 RESIDUE    4    A LYS
     41 HIE46        664 RESIDUE    4    A HIE
     42 PRO47        681 RESIDUE    4    A PRO
     43 LYS48        695 RESIDUE    4    A LYS
     44 LYS49        717 RESIDUE    4    A LYS
     45 GLY50        739 RESIDUE    4    A GLY
     46 VAL51        746 RESIDUE    4    A VAL
     47 GLU52        762 RESIDUE    4    A GLU
     48 LYS53        777 RESIDUE    4    A LYS
     49 TYR54        799 RESIDUE    4    A TYR
     50 GLY55        820 RESIDUE    4    A GLY
     51 PRO56        827 RESIDUE    4    A PRO
     52 GLU57        841 RESIDUE    4    A GLU
     53 ALA58        856 RESIDUE    4    A ALA
     54 SER59        866 RESIDUE    4    A SER
     55 ALA60        877 RESIDUE    4    A ALA
     56 PHE61        887 RESIDUE    4    A PHE
     57 THR62        907 RESIDUE    4    A THR
     58 LYS63        921 RESIDUE    4    A LYS
     59 LYS64        943 RESIDUE    4    A LYS
     60 MET65        965 RESIDUE    4    A MET
     61 VAL66        982 RESIDUE    4    A VAL
     62 GLU67        998 RESIDUE    4    A GLU
     63 ASN68       1013 RESIDUE    4    A ASN
     64 ALA69       1027 RESIDUE    4    A ALA
     65 LYS70       1037 RESIDUE    4    A LYS
     66 LYS71       1059 RESIDUE    4    A LYS
     67 ILE72       1081 RESIDUE    4    A ILE
     68 GLU73       1100 RESIDUE    4    A GLU
     69 VAL74       1115 RESIDUE    4    A VAL
     70 GLU75       1131 RESIDUE    4    A GLU
     71 PHE76       1146 RESIDUE    4    A PHE
     72 ASP77       1166 RESIDUE    4    A ASP
     73 LYS78       1178 RESIDUE    4    A LYS
     74 GLY79       1200 RESIDUE    4    A GLY
     75 GLN80       1207 RESIDUE    4    A GLN
     76 ARG81       1224 RESIDUE    4    A ARG
     77 THR82       1248 RESIDUE    4    A THR
     78 ASP83       1262 RESIDUE    4    A ASP
     79 LYS84       1274 RESIDUE    4    A LYS
     80 TYR85       1296 RESIDUE    4    A TYR
     81 GLY86       1317 RESIDUE    4    A GLY
     82 ARG87       1324 RESIDUE    4    A ARG
     83 GLY88       1348 RESIDUE    4    A GLY
     84 LEU89       1355 RESIDUE    4    A LEU
     85 ALA90       1374 RESIDUE    4    A ALA
     86 TYR91       1384 RESIDUE    4    A TYR
     87 ILE92       1405 RESIDUE    4    A ILE
     88 TYR93       1424 RESIDUE    4    A TYR
     89 ALA94       1445 RESIDUE    4    A ALA
     90 ASP95       1455 RESIDUE    4    A ASP
     91 GLY96       1467 RESIDUE    4    A GLY
     92 LYS97       1474 RESIDUE    4    A LYS
     93 MET98       1496 RESIDUE    4    A MET
     94 VAL99       1513 RESIDUE    4    A VAL
     95 ASN100      1529 RESIDUE    4    A ASN
     96 GLU101      1543 RESIDUE    4    A GLU
     97 ALA102      1558 RESIDUE    4    A ALA
     98 LEU103      1568 RESIDUE    4    A LEU
     99 VAL104      1587 RESIDUE    4    A VAL
    100 ARG105      1603 RESIDUE    4    A ARG
    101 GLN106      1627 RESIDUE    4    A GLN
    102 GLY107      1644 RESIDUE    4    A GLY
    103 LEU108      1651 RESIDUE    4    A LEU
    104 ALA109      1670 RESIDUE    4    A ALA
    105 LYS110      1680 RESIDUE    4    A LYS
    106 VAL111      1702 RESIDUE    4    A VAL
    107 ALA112      1718 RESIDUE    4    A ALA
    108 TYR113      1728 RESIDUE    4    A TYR
    109 VAL114      1749 RESIDUE    4    A VAL
    110 TYR115      1765 RESIDUE    4    A TYR
    111 LYS116      1786 RESIDUE    4    A LYS
    112 PRO117      1808 RESIDUE    4    A PRO
    113 ASN118      1822 RESIDUE    4    A ASN
    114 ASN119      1836 RESIDUE    4    A ASN
    115 THR120      1850 RESIDUE    4    A THR
    116 HIE121      1864 RESIDUE    4    A HIE
    117 GLU122      1881 RESIDUE    4    A GLU
    118 GLN123      1896 RESIDUE    4    A GLN
    119 HIE124      1913 RESIDUE    4    A HIE
    120 LEU125      1930 RESIDUE    4    A LEU
    121 ARG126      1949 RESIDUE    4    A ARG
    122 LYS127      1973 RESIDUE    4    A LYS
    123 SER128      1995 RESIDUE    4    A SER
    124 GLU129      2006 RESIDUE    4    A GLU
    125 ALA130      2021 RESIDUE    4    A ALA
    126 GLN131      2031 RESIDUE    4    A GLN
    127 ALA132      2048 RESIDUE    4    A ALA
    128 LYS133      2058 RESIDUE    4    A LYS
    129 LYS134      2080 RESIDUE    4    A LYS
    130 GLU135      2102 RESIDUE    4    A GLU
    131 LYS136      2117 RESIDUE    4    A LYS
    132 LEU137      2139 RESIDUE    4    A LEU
    133 ASN138      2158 RESIDUE    4    A ASN
    134 ILE139      2172 RESIDUE    4    A ILE
    135 TRP140      2191 RESIDUE    4    A TRP
    136 SER141      2215 RESIDUE    4    A SER
