# Supplementary material for: Improved Structure-Based Histidine pKa Prediction for pH-Responsive Protein Design
Source: J Chem Inf Model. 2025 Jan 18;65(3):1560–9. doi: 10.1021/acs.jcim.4c01957 (PMC11815838; doi:10.1021/acs.jcim.4c01957)
Supplement: Supplementary file 3 — ci4c01957_si_003.zip [file ci4c01957_si_003.zip › structures/prep_mol2/1F0L_prep.mol2]

@<TRIPOS>MOLECULE
Cpptraj generated mol2 file.
 7934  8018   520     0     0
SMALL
USER_CHARGES


@<TRIPOS>ATOM
      1 N           -17.2203       3.8326      60.5340 N.am      1 GLY1       0.2943
      2 H1          -16.6630       4.3918      59.8956 H         1 GLY1       0.1642
      3 H2          -16.6064       3.2118      61.0335 H         1 GLY1       0.1642
      4 H3          -17.6156       4.4875      61.1942 H         1 GLY1       0.1642
      5 CA          -18.2959       3.1173      59.8305 C.3       1 GLY1      -0.0100
      6 HA2         -17.8737       2.2362      59.3523 H         1 GLY1       0.0895
      7 HA3         -19.0684       2.8335      60.5448 H         1 GLY1       0.0895
      8 C           -18.9150       3.9797      58.7482 C.2       1 GLY1       0.6163
      9 O           -18.5214       5.1182      58.5348 O.2       1 GLY1      -0.5722
     10 N           -19.8794       3.4336      58.0034 N.am      2 ALA2      -0.4157
     11 H           -20.2554       2.5336      58.2531 H         2 ALA2       0.2719
     12 CA          -20.4654       4.1444      56.8673 C.3       2 ALA2       0.0337
     13 HA          -19.6716       4.4095      56.1797 H         2 ALA2       0.0823
     14 CB          -21.4547       3.2201      56.1553 C.3       2 ALA2      -0.1825
     15 HB1         -22.2958       2.9954      56.8141 H         2 ALA2       0.0603
     16 HB2         -21.8270       3.7091      55.2536 H         2 ALA2       0.0603
     17 HB3         -20.9514       2.2939      55.8830 H         2 ALA2       0.0603
     18 C           -21.1365       5.4584      57.2672 C.2       2 ALA2       0.5973
     19 O           -21.0170       6.4460      56.5570 O.2       2 ALA2      -0.5679
     20 N           -21.8043       5.4947      58.4085 N.am      3 ASP3      -0.5163
     21 H           -21.7709       4.6959      59.0410 H         3 ASP3       0.2936
     22 CA          -22.4696       6.6769      58.9458 C.3       3 ASP3       0.0381
     23 HA          -23.0919       7.1017      58.1569 H         3 ASP3       0.0880
     24 CB          -23.4063       6.2974      60.1077 C.3       3 ASP3      -0.0303
     25 HB2         -23.6503       7.1967      60.6758 H         3 ASP3      -0.0122
     26 HB3         -24.3387       5.9514      59.6585 H         3 ASP3      -0.0122
     27 CG          -22.9489       5.1920      61.0811 C.2       3 ASP3       0.7994
     28 OD1         -21.9854       4.4337      60.7957 O.co2     3 ASP3      -0.8014
     29 OD2         -23.6593       5.0533      62.0954 O.co2     3 ASP3      -0.8014
     30 C           -21.4935       7.7927      59.3460 C.2       3 ASP3       0.5366
     31 O           -21.9098       8.9454      59.4811 O.2       3 ASP3      -0.5819
     32 N           -20.1925       7.5091      59.4351 N.am      4 ASP4      -0.5163
     33 H           -19.8966       6.5420      59.3987 H         4 ASP4       0.2936
     34 CA          -19.1490       8.5263      59.5801 C.3       4 ASP4       0.0381
     35 HA          -19.4728       9.2428      60.3369 H         4 ASP4       0.0880
     36 CB          -17.8501       7.8952      60.0994 C.3       4 ASP4      -0.0303
     37 HB2         -17.4786       7.1478      59.4028 H         4 ASP4      -0.0122
     38 HB3         -17.0904       8.6745      60.1744 H         4 ASP4      -0.0122
     39 CG          -18.0654       7.2974      61.4907 C.2       4 ASP4       0.7994
     40 OD1         -18.3970       8.0903      62.3956 O.co2     4 ASP4      -0.8014
     41 OD2         -17.9630       6.0619      61.6385 O.co2     4 ASP4      -0.8014
     42 C           -18.9125       9.3158      58.2857 C.2       4 ASP4       0.5366
     43 O           -18.6697      10.5221      58.3394 O.2       4 ASP4      -0.5819
     44 N           -19.0676       8.7005      57.1052 N.am      5 VAL5      -0.4157
     45 H           -19.3163       7.7173      57.1181 H         5 VAL5       0.2719
     46 CA          -18.7866       9.3640      55.8116 C.3       5 VAL5      -0.0875
     47 HA          -18.5229      10.4028      56.0019 H         5 VAL5       0.0969
     48 CB          -17.5800       8.7584      55.0716 C.3       5 VAL5       0.2985
     49 HB          -17.4787       9.2523      54.1042 H         5 VAL5      -0.0297
     50 CG1         -16.2747       9.0115      55.8211 C.3       5 VAL5      -0.3192
     51 HG11        -16.3108       8.5062      56.7836 H         5 VAL5       0.0791
     52 HG12        -15.4289       8.6357      55.2465 H         5 VAL5       0.0791
     53 HG13        -16.1478      10.0783      55.9990 H         5 VAL5       0.0791
     54 CG2         -17.7552       7.2596      54.8103 C.3       5 VAL5      -0.3192
     55 HG21        -18.6458       7.0938      54.2083 H         5 VAL5       0.0791
     56 HG22        -16.8907       6.8799      54.2659 H         5 VAL5       0.0791
     57 HG23        -17.8442       6.7133      55.7504 H         5 VAL5       0.0791
     58 C           -19.9730       9.4405      54.8623 C.2       5 VAL5       0.5973
     59 O           -19.8832      10.1716      53.8824 O.2       5 VAL5      -0.5679
     60 N           -21.0886       8.7663      55.1219 N.am      6 VAL6      -0.4157
     61 H           -21.0981       8.1409      55.9219 H         6 VAL6       0.2719
     62 CA          -22.2799       8.7890      54.2624 C.3       6 VAL6      -0.0875
     63 HA          -21.9990       9.1853      53.2894 H         6 VAL6       0.0969
     64 CB          -22.8267       7.3716      54.0100 C.3       6 VAL6       0.2985
     65 HB          -23.0860       6.9071      54.9611 H         6 VAL6      -0.0297
     66 CG1         -24.0888       7.3973      53.1365 C.3       6 VAL6      -0.3192
     67 HG11        -23.8875       7.9103      52.1946 H         6 VAL6       0.0791
     68 HG12        -24.4108       6.3776      52.9306 H         6 VAL6       0.0791
     69 HG13        -24.9027       7.8994      53.6573 H         6 VAL6       0.0791
     70 CG2         -21.7846       6.4954      53.2973 C.3       6 VAL6      -0.3192
     71 HG21        -20.8958       6.3992      53.9172 H         6 VAL6       0.0791
     72 HG22        -22.1904       5.4989      53.1317 H         6 VAL6       0.0791
     73 HG23        -21.5098       6.9428      52.3418 H         6 VAL6       0.0791
     74 C           -23.3579       9.7021      54.8409 C.2       6 VAL6       0.5973
     75 O           -23.7075       9.6114      56.0165 O.2       6 VAL6      -0.5679
     76 N           -23.9178      10.5731      54.0062 N.am      7 ASP7      -0.5163
     77 H           -23.5923      10.5831      53.0439 H         7 ASP7       0.2936
     78 CA          -25.1418      11.3094      54.3148 C.3       7 ASP7       0.0381
     79 HA          -25.2353      11.4247      55.3963 H         7 ASP7       0.0880
     80 CB          -25.0812      12.7208      53.7167 C.3       7 ASP7      -0.0303
     81 HB2         -24.1638      13.2035      54.0489 H         7 ASP7      -0.0122
     82 HB3         -25.0501      12.6559      52.6277 H         7 ASP7      -0.0122
     83 CG          -26.2638      13.6007      54.1366 C.2       7 ASP7       0.7994
     84 OD1         -27.2233      13.0747      54.7522 O.co2     7 ASP7      -0.8014
     85 OD2         -26.2127      14.8050      53.8013 O.co2     7 ASP7      -0.8014
     86 C           -26.3513      10.5111      53.8178 C.2       7 ASP7       0.5366
     87 O           -26.6655      10.4872      52.6226 O.2       7 ASP7      -0.5819
     88 N           -27.0229       9.8161      54.7354 N.am      8 SER8      -0.4157
     89 H           -26.7385       9.8739      55.7034 H         8 SER8       0.2719
     90 CA          -28.1929       9.0009      54.4024 C.3       8 SER8      -0.0249
     91 HA          -27.9155       8.2884      53.6266 H         8 SER8       0.0843
     92 CB          -28.6562       8.2050      55.6245 C.3       8 SER8       0.2117
     93 HB2         -29.5099       7.5861      55.3432 H         8 SER8       0.0352
     94 HB3         -27.8471       7.5566      55.9651 H         8 SER8       0.0352
     95 OG          -29.0347       9.0811      56.6713 O.3       8 SER8      -0.6546
     96 HG          -29.4781       8.5751      57.3601 H         8 SER8       0.4275
     97 C           -29.3546       9.8389      53.8646 C.2       8 SER8       0.5973
     98 O           -30.1370       9.3235      53.0749 O.2       8 SER8      -0.5679
     99 N           -29.4500      11.1273      54.2215 N.am      9 SER9      -0.4157
    100 H           -28.7311      11.5235      54.8192 H         9 SER9       0.2719
    101 CA          -30.5371      12.0117      53.7718 C.3       9 SER9      -0.0249
    102 HA          -31.4889      11.5004      53.9125 H         9 SER9       0.0843
    103 CB          -30.5530      13.2961      54.6051 C.3       9 SER9       0.2117
    104 HB2         -31.4991      13.8103      54.4302 H         9 SER9       0.0352
    105 HB3         -30.4870      13.0487      55.6658 H         9 SER9       0.0352
    106 OG          -29.5027      14.1769      54.2512 O.3       9 SER9      -0.6546
    107 HG          -28.6271      13.7927      54.5093 H         9 SER9       0.4275
    108 C           -30.4248      12.3771      52.2946 C.2       9 SER9       0.5973
    109 O           -31.4029      12.7688      51.6608 O.2       9 SER9      -0.5679
    110 N           -29.2144      12.2386      51.7475 N.am     10 LYS10     -0.3479
    111 H           -28.4656      11.9604      52.3712 H        10 LYS10      0.2747
    112 CA          -28.8764      12.5214      50.3519 C.3      10 LYS10     -0.2400
    113 HA          -29.7319      12.9789      49.8527 H        10 LYS10      0.1426
    114 CB          -27.7053      13.5042      50.3246 C.3      10 LYS10     -0.0094
    115 HB2         -26.8761      13.0612      50.8744 H        10 LYS10      0.0362
    116 HB3         -27.4011      13.6466      49.2859 H        10 LYS10      0.0362
    117 CG          -27.9935      14.8789      50.9349 C.3      10 LYS10      0.0187
    118 HG2         -28.8726      15.3198      50.4634 H        10 LYS10      0.0103
    119 HG3         -28.1582      14.7901      52.0068 H        10 LYS10      0.0103
    120 CD          -26.7633      15.7455      50.6556 C.3      10 LYS10     -0.0479
    121 HD2         -25.8852      15.2314      51.0533 H        10 LYS10      0.0621
    122 HD3         -26.6456      15.8668      49.5773 H        10 LYS10      0.0621
    123 CE          -26.8641      17.1154      51.3131 C.3      10 LYS10     -0.0143
    124 HE2         -27.7066      17.6640      50.8815 H        10 LYS10      0.1135
    125 HE3         -27.0563      16.9576      52.3823 H        10 LYS10      0.1135
    126 NZ          -25.5888      17.8438      51.1249 N.4      10 LYS10     -0.3854
    127 HZ1         -25.3833      17.9369      50.1398 H        10 LYS10      0.3400
    128 HZ2         -25.6405      18.7564      51.5559 H        10 LYS10      0.3400
    129 HZ3         -24.8464      17.3176      51.5707 H        10 LYS10      0.3400
    130 C           -28.5482      11.2547      49.5604 C.2      10 LYS10      0.7341
    131 O           -28.1232      11.3499      48.4115 O.2      10 LYS10     -0.5894
    132 N           -28.7117      10.0828      50.1737 N.am     11 SER11     -0.4157
    133 H           -29.1594      10.0836      51.0807 H        11 SER11      0.2719
    134 CA          -28.4193       8.7846      49.5730 C.3      11 SER11     -0.0249
    135 HA          -27.9097       8.9398      48.6248 H        11 SER11      0.0843
    136 CB          -27.5075       7.9582      50.4757 C.3      11 SER11      0.2117
    137 HB2         -28.0120       7.7648      51.4242 H        11 SER11      0.0352
    138 HB3         -27.3012       7.0049      49.9893 H        11 SER11      0.0352
    139 OG          -26.2791       8.6165      50.7186 O.3      11 SER11     -0.6546
    140 HG          -26.4397       9.3161      51.3873 H        11 SER11      0.4275
    141 C           -29.7058       8.0144      49.3147 C.2      11 SER11      0.5973
    142 O           -30.5778       7.9492      50.1737 O.2      11 SER11     -0.5679
    143 N           -29.8374       7.4247      48.1316 N.am     12 PHE12     -0.4157
    144 H           -29.0880       7.5057      47.4528 H        12 PHE12      0.2719
    145 CA          -31.0992       6.8253      47.7011 C.3      12 PHE12     -0.0024
    146 HA          -31.5075       6.2137      48.5081 H        12 PHE12      0.0978
    147 CB          -32.1029       7.9416      47.3652 C.3      12 PHE12     -0.0343
    148 HB2         -33.0343       7.4953      47.0143 H        12 PHE12      0.0295
    149 HB3         -32.3438       8.4963      48.2728 H        12 PHE12      0.0295
    150 CG          -31.5940       8.9125      46.3184 C.ar     12 PHE12      0.0118
    151 CD1         -31.8265       8.6695      44.9534 C.ar     12 PHE12     -0.1256
    152 HD1         -32.3852       7.7971      44.6517 H        12 PHE12      0.1330
    153 CE1         -31.3235       9.5518      43.9830 C.ar     12 PHE12     -0.1704
    154 HE1         -31.5030       9.3664      42.9335 H        12 PHE12      0.1430
    155 CZ          -30.5808      10.6768      44.3781 C.ar     12 PHE12     -0.1072
    156 HZ          -30.1894      11.3546      43.6313 H        12 PHE12      0.1297
    157 CE2         -30.3381      10.9156      45.7411 C.ar     12 PHE12     -0.1704
    158 HE2         -29.7641      11.7790      46.0474 H        12 PHE12      0.1430
    159 CD2         -30.8513      10.0396      46.7100 C.ar     12 PHE12     -0.1256
    160 HD2         -30.6746      10.2341      47.7574 H        12 PHE12      0.1330
    161 C           -30.8886       5.9385      46.4799 C.2      12 PHE12      0.5973
    162 O           -29.9012       6.0842      45.7576 O.2      12 PHE12     -0.5679
    163 N           -31.8405       5.0416      46.2346 N.am     13 VAL13     -0.4157
    164 H           -32.6374       4.9969      46.8542 H        13 VAL13      0.2719
    165 CA          -31.9082       4.2517      45.0039 C.3      13 VAL13     -0.0875
    166 HA          -30.9544       4.3174      44.4939 H        13 VAL13      0.0969
    167 CB          -32.1598       2.7674      45.3021 C.3      13 VAL13      0.2985
    168 HB          -33.1189       2.6521      45.8079 H        13 VAL13     -0.0297
    169 CG1         -32.1823       1.9565      44.0038 C.3      13 VAL13     -0.3192
    170 HG11        -31.2764       2.1414      43.4282 H        13 VAL13      0.0791
    171 HG12        -32.2522       0.8935      44.2391 H        13 VAL13      0.0791
    172 HG13        -33.0548       2.2267      43.4097 H        13 VAL13      0.0791
    173 CG2         -31.0611       2.1933      46.1995 C.3      13 VAL13     -0.3192
    174 HG21        -31.0696       2.6792      47.1748 H        13 VAL13      0.0791
    175 HG22        -31.2408       1.1280      46.3514 H        13 VAL13      0.0791
    176 HG23        -30.0858       2.3215      45.7337 H        13 VAL13      0.0791
    177 C           -32.9841       4.8249      44.0867 C.2      13 VAL13      0.5973
    178 O           -34.1049       5.0541      44.5335 O.2      13 VAL13     -0.5679
    179 N           -32.6590       5.0629      42.8167 N.am     14 MET14     -0.4157
    180 H           -31.7091       4.8729      42.5125 H        14 MET14      0.2719
    181 CA          -33.5962       5.6211      41.8405 C.3      14 MET14     -0.0237
    182 HA          -34.6128       5.5292      42.2261 H        14 MET14      0.0880
    183 CB          -33.3073       7.1152      41.6599 C.3      14 MET14      0.0342
    184 HB2         -33.4145       7.5939      42.6312 H        14 MET14      0.0241
    185 HB3         -32.2749       7.2420      41.3296 H        14 MET14      0.0241
    186 CG          -34.2265       7.8370      40.6729 C.3      14 MET14      0.0018
    187 HG2         -34.0499       7.4339      39.6777 H        14 MET14      0.0440
    188 HG3         -35.2702       7.6695      40.9402 H        14 MET14      0.0440
    189 SD          -33.8905       9.6165      40.6194 S.3      14 MET14     -0.2737
    190 CE          -34.7646      10.1587      42.1128 C.3      14 MET14     -0.0536
    191 HE1         -34.3238       9.6918      42.9937 H        14 MET14      0.0684
    192 HE2         -34.6816      11.2419      42.2049 H        14 MET14      0.0684
    193 HE3         -35.8177       9.8843      42.0424 H        14 MET14      0.0684
    194 C           -33.5468       4.8464      40.5287 C.2      14 MET14      0.5973
    195 O           -32.4789       4.4273      40.0729 O.2      14 MET14     -0.5679
    196 N           -34.7157       4.6481      39.9310 N.am     15 GLU15     -0.5163
    197 H           -35.5515       5.0322      40.3425 H        15 GLU15      0.2936
    198 CA          -34.8526       4.0850      38.5957 C.3      15 GLU15      0.0397
    199 HA          -34.1489       3.2667      38.4966 H        15 GLU15      0.1105
    200 CB          -36.2636       3.5249      38.4143 C.3      15 GLU15      0.0560
    201 HB2         -36.5053       2.9099      39.2828 H        15 GLU15     -0.0173
    202 HB3         -36.9751       4.3508      38.3659 H        15 GLU15     -0.0173
    203 CG          -36.3837       2.6528      37.1589 C.3      15 GLU15      0.0136
    204 HG2         -36.2477       3.2733      36.2732 H        15 GLU15     -0.0425
    205 HG3         -35.5844       1.9067      37.1747 H        15 GLU15     -0.0425
    206 CD          -37.7424       1.9461      37.0848 C.2      15 GLU15      0.8054
    207 OE1         -38.7249       2.4959      37.6313 O.co2    15 GLU15     -0.8188
    208 OE2         -37.7643       0.8369      36.5042 O.co2    15 GLU15     -0.8188
    209 C           -34.5410       5.1387      37.5375 C.2      15 GLU15      0.5366
    210 O           -34.9325       6.2974      37.6833 O.2      15 GLU15     -0.5819
    211 N           -33.8275       4.7424      36.4796 N.am     16 ASN16     -0.4157
    212 H           -33.5240       3.7752      36.4402 H        16 ASN16      0.2719
    213 CA          -33.4774       5.6494      35.3870 C.3      16 ASN16      0.0143
    214 HA          -32.7417       5.1570      34.7696 H        16 ASN16      0.1048
    215 CB          -34.6993       5.9237      34.4983 C.3      16 ASN16     -0.2041
    216 HB2         -35.4969       6.3723      35.0910 H        16 ASN16      0.0797
    217 HB3         -34.4246       6.6287      33.7154 H        16 ASN16      0.0797
    218 CG          -35.2369       4.6832      33.8240 C.2      16 ASN16      0.7130
    219 OD1         -36.4211       4.4228      33.8121 O.2      16 ASN16     -0.5931
    220 ND2         -34.3907       3.8828      33.2102 N.am     16 ASN16     -0.9191
    221 HD21        -34.8305       3.1196      32.7292 H        16 ASN16      0.4196
    222 HD22        -33.4167       4.1080      33.1717 H        16 ASN16      0.4196
    223 C           -32.7830       6.9144      35.8969 C.2      16 ASN16      0.5973
    224 O           -33.0694       8.0300      35.4609 O.2      16 ASN16     -0.5679
    225 N           -31.8587       6.7322      36.8440 N.am     17 PHE17     -0.4157
    226 H           -31.7078       5.7997      37.1961 H        17 PHE17      0.2719
    227 CA          -31.1084       7.8462      37.3996 C.3      17 PHE17     -0.0024
    228 HA          -31.8138       8.5483      37.8489 H        17 PHE17      0.0978
    229 CB          -30.1511       7.3635      38.4845 C.3      17 PHE17     -0.0343
    230 HB2         -30.7259       6.9747      39.3268 H        17 PHE17      0.0295
    231 HB3         -29.5412       6.5545      38.0815 H        17 PHE17      0.0295
    232 CG          -29.2490       8.4798      38.9645 C.ar     17 PHE17      0.0118
    233 CD1         -29.7801       9.5465      39.7121 C.ar     17 PHE17     -0.1256
    234 HD1         -30.8258       9.5573      39.9862 H        17 PHE17      0.1330
    235 CE1         -28.9464      10.6090      40.1004 C.ar     17 PHE17     -0.1704
    236 HE1         -29.3468      11.4409      40.6657 H        17 PHE17      0.1430
    237 CZ          -27.5897      10.6015      39.7373 C.ar     17 PHE17     -0.1072
    238 HZ          -26.9517      11.4204      40.0182 H        17 PHE17      0.1297
    239 CE2         -27.0585       9.5461      38.9851 C.ar     17 PHE17     -0.1704
    240 HE2         -26.0164       9.5608      38.6952 H        17 PHE17      0.1430
    241 CD2         -27.8928       8.4908      38.5969 C.ar     17 PHE17     -0.1256
    242 HD2         -27.4848       7.6998      38.0030 H        17 PHE17      0.1330
    243 C           -30.3427       8.5577      36.2862 C.2      17 PHE17      0.5973
    244 O           -29.5106       7.9374      35.6152 O.2      17 PHE17     -0.5679
    245 N           -30.6337       9.8432      36.1025 N.am     18 SER18     -0.4157
    246 H           -31.2704      10.2848      36.7471 H        18 SER18      0.2719
    247 CA          -30.0475      10.6602      35.0455 C.3      18 SER18     -0.0249
    248 HA          -29.3418      10.0433      34.5063 H        18 SER18      0.0843
    249 CB          -31.1052      11.0958      34.0288 C.3      18 SER18      0.2117
    250 HB2         -30.5989      11.5344      33.1682 H        18 SER18      0.0352
    251 HB3         -31.6623      10.2183      33.6919 H        18 SER18      0.0352
    252 OG          -32.0059      12.0474      34.5692 O.3      18 SER18     -0.6546
    253 HG          -32.3275      11.7068      35.4110 H        18 SER18      0.4275
    254 C           -29.2659      11.8356      35.6122 C.2      18 SER18      0.5973
    255 O           -29.5616      12.3262      36.6988 O.2      18 SER18     -0.5679
    256 N           -28.2563      12.2710      34.8721 N.am     19 SER19     -0.4157
    257 H           -28.0387      11.7715      34.0141 H        19 SER19      0.2719
    258 CA          -27.4466      13.4469      35.1868 C.3      19 SER19     -0.0249
    259 HA          -28.0770      14.2270      35.6180 H        19 SER19      0.0843
    260 CB          -26.3774      13.0701      36.2160 C.3      19 SER19      0.2117
    261 HB2         -25.7421      13.9307      36.4282 H        19 SER19      0.0352
    262 HB3         -26.8592      12.7598      37.1465 H        19 SER19      0.0352
    263 OG          -25.5870      12.0067      35.7172 O.3      19 SER19     -0.6546
    264 HG          -26.1761      11.2438      35.6301 H        19 SER19      0.4275
    265 C           -26.8279      13.9978      33.9037 C.2      19 SER19      0.5973
    266 O           -27.0190      13.4364      32.8238 O.2      19 SER19     -0.5679
    267 N           -26.1065      15.1090      33.9995 N.am     20 TYR20     -0.4157
    268 H           -26.0001      15.5506      34.9072 H        20 TYR20      0.2719
    269 CA          -25.5690      15.8286      32.8487 C.3      20 TYR20     -0.0014
    270 HA          -25.9188      15.3599      31.9312 H        20 TYR20      0.0876
    271 CB          -26.0934      17.2608      32.8589 C.3      20 TYR20     -0.0152
    272 HB2         -25.7404      17.7658      33.7597 H        20 TYR20      0.0295
    273 HB3         -25.6898      17.7946      31.9995 H        20 TYR20      0.0295
    274 CG          -27.5965      17.3318      32.8034 C.ar     20 TYR20     -0.0011
    275 CD1         -28.2507      17.1163      31.5796 C.ar     20 TYR20     -0.1906
    276 HD1         -27.6812      16.8892      30.6880 H        20 TYR20      0.1699
    277 CE1         -29.6494      17.1796      31.5222 C.ar     20 TYR20     -0.2341
    278 HE1         -30.1483      16.9937      30.5884 H        20 TYR20      0.1656
    279 CZ          -30.3966      17.4589      32.6832 C.ar     20 TYR20      0.3226
    280 OH          -31.7467      17.5628      32.5861 O.3      20 TYR20     -0.5579
    281 HH          -32.0034      17.6188      31.6589 H        20 TYR20      0.3992
    282 CE2         -29.7380      17.6524      33.9150 C.ar     20 TYR20     -0.2341
    283 HE2         -30.3108      17.8656      34.8076 H        20 TYR20      0.1656
    284 CD2         -28.3345      17.5780      33.9740 C.ar     20 TYR20     -0.1906
    285 HD2         -27.8219      17.7129      34.9176 H        20 TYR20      0.1699
    286 C           -24.0489      15.8397      32.8100 C.2      20 TYR20      0.5973
    287 O           -23.3866      15.9048      33.8435 O.2      20 TYR20     -0.5679
    288 N           -23.4972      15.8494      31.6001 N.am     21 HIE21     -0.4157
    289 H           -24.1176      15.7651      30.7995 H        21 HIE21      0.2719
    290 CA          -22.0607      15.9195      31.3456 C.3      21 HIE21     -0.0581
    291 HA          -21.5349      16.1814      32.2667 H        21 HIE21      0.1360
    292 CB          -21.5464      14.5456      30.9095 C.3      21 HIE21     -0.0074
    293 HB2         -21.7736      13.8197      31.6920 H        21 HIE21      0.0367
    294 HB3         -22.0587      14.2329      30.0013 H        21 HIE21      0.0367
    295 CG          -20.0597      14.5170      30.6670 C.2      21 HIE21      0.1868
    296 ND1         -19.1126      14.3983      31.6672 N.2      21 HIE21     -0.5432
    297 CE1         -17.9178      14.3574      31.0783 C.2      21 HIE21      0.1635
    298 HE1         -16.9815      14.2583      31.6068 H        21 HIE21      0.1435
    299 NE2         -18.0631      14.4843      29.7494 N.pl3    21 HIE21     -0.2795
    300 HE2         -17.3123      14.5055      29.0773 H        21 HIE21      0.3339
    301 CD2         -19.4111      14.5911      29.4701 C.2      21 HIE21     -0.2207
    302 HD2         -19.8778      14.6996      28.5008 H        21 HIE21      0.1862
    303 C           -21.7635      16.9817      30.2904 C.2      21 HIE21      0.5973
    304 O           -22.3365      16.9692      29.1962 O.2      21 HIE21     -0.5679
    305 N           -20.8570      17.9016      30.6116 N.am     22 GLY22     -0.4157
    306 H           -20.3648      17.7975      31.4865 H        22 GLY22      0.2719
    307 CA          -20.3966      18.9247      29.6794 C.3      22 GLY22     -0.0252
    308 HA2         -21.2415      19.3586      29.1430 H        22 GLY22      0.0698
    309 HA3         -19.8838      19.7087      30.2198 H        22 GLY22      0.0698
    310 C           -19.3904      18.3477      28.7014 C.2      22 GLY22      0.5973
    311 O           -18.3960      17.7535      29.1060 O.2      22 GLY22     -0.5679
    312 N           -19.6236      18.5423      27.4123 N.am     23 THR23     -0.4157
    313 H           -20.4171      19.1136      27.1421 H        23 THR23      0.2719
    314 CA          -18.8786      17.8779      26.3432 C.3      23 THR23     -0.0389
    315 HA          -18.1150      17.2370      26.7809 H        23 THR23      0.1007
    316 CB          -19.8124      16.9714      25.5371 C.3      23 THR23      0.3654
    317 HB          -20.5583      17.5711      25.0128 H        23 THR23      0.0043
    318 CG2         -19.0373      16.1248      24.5363 C.3      23 THR23     -0.2438
    319 HG21        -18.2494      15.5651      25.0410 H        23 THR23      0.0642
    320 HG22        -19.7156      15.4196      24.0614 H        23 THR23      0.0642
    321 HG23        -18.6146      16.7594      23.7588 H        23 THR23      0.0642
    322 OG1         -20.4618      16.0714      26.4044 O.3      23 THR23     -0.6761
    323 HG1         -21.1248      16.5571      26.9059 H        23 THR23      0.4102
    324 C           -18.1866      18.9021      25.4541 C.2      23 THR23      0.5973
    325 O           -18.7697      19.9316      25.1191 O.2      23 THR23     -0.5679
    326 N           -16.9263      18.6369      25.1049 N.am     24 LYS24     -0.3479
    327 H           -16.5476      17.7328      25.3405 H        24 LYS24      0.2747
    328 CA          -16.0972      19.5389      24.2967 C.3      24 LYS24     -0.2400
    329 HA          -16.3038      20.5660      24.5956 H        24 LYS24      0.1426
    330 CB          -14.6115      19.2342      24.5312 C.3      24 LYS24     -0.0094
    331 HB2         -14.3889      18.2485      24.1249 H        24 LYS24      0.0362
    332 HB3         -14.0033      19.9531      23.9793 H        24 LYS24      0.0362
    333 CG          -14.1695      19.2326      25.9986 C.3      24 LYS24      0.0187
    334 HG2         -14.7109      18.4752      26.5667 H        24 LYS24      0.0103
    335 HG3         -13.1090      18.9762      26.0175 H        24 LYS24      0.0103
    336 CD          -14.3597      20.6048      26.6395 C.3      24 LYS24     -0.0479
    337 HD2         -14.0924      21.3609      25.9012 H        24 LYS24      0.0621
    338 HD3         -15.4052      20.7499      26.9064 H        24 LYS24      0.0621
    339 CE          -13.4399      20.7836      27.8502 C.3      24 LYS24     -0.0143
    340 HE2         -12.4091      20.5838      27.5462 H        24 LYS24      0.1135
    341 HE3         -13.4970      21.8348      28.1518 H        24 LYS24      0.1135
    342 NZ          -13.8554      19.9145      28.9732 N.4      24 LYS24     -0.3854
    343 HZ1         -13.7883      18.9339      28.7300 H        24 LYS24      0.3400
    344 HZ2         -13.3393      20.1259      29.8108 H        24 LYS24      0.3400
    345 HZ3         -14.8403      20.1261      29.1510 H        24 LYS24      0.3400
    346 C           -16.4178      19.4082      22.8001 C.2      24 LYS24      0.7341
    347 O           -16.8704      18.3335      22.3843 O.2      24 LYS24     -0.5894
    348 N           -16.1604      20.4467      21.9892 N.am     25 PRO25     -0.2548
    349 CD          -15.6712      21.7672      22.3592 C.3      25 PRO25      0.0192
    350 HD2         -14.5951      21.7296      22.5339 H        25 PRO25      0.0391
    351 HD3         -16.1834      22.1699      23.2252 H        25 PRO25      0.0391
    352 CG          -15.9615      22.6446      21.1487 C.3      25 PRO25      0.0189
    353 HG2         -15.2726      23.4856      21.0918 H        25 PRO25      0.0213
    354 HG3         -16.9962      22.9827      21.1470 H        25 PRO25      0.0213
    355 CB          -15.7365      21.6764      19.9979 C.3      25 PRO25     -0.0070
    356 HB2         -14.6631      21.5855      19.8186 H        25 PRO25      0.0253
    357 HB3         -16.2312      22.0018      19.0868 H        25 PRO25      0.0253
    358 CA          -16.2955      20.3594      20.5371 C.3      25 PRO25     -0.0266
    359 HA          -17.3498      20.2795      20.2683 H        25 PRO25      0.0641
    360 C           -15.5093      19.1658      19.9943 C.2      25 PRO25      0.5896
    361 O           -14.4204      18.8750      20.4867 O.2      25 PRO25     -0.5748
    362 N           -16.0683      18.4454      19.0230 N.am     26 GLY26     -0.4157
    363 H           -16.8984      18.8136      18.5771 H        26 GLY26      0.2719
    364 CA          -15.4706      17.2098      18.4964 C.3      26 GLY26     -0.0252
    365 HA2         -15.7513      17.1047      17.4483 H        26 GLY26      0.0698
    366 HA3         -14.3827      17.2791      18.5440 H        26 GLY26      0.0698
    367 C           -15.8934      15.9310      19.2278 C.2      26 GLY26      0.5973
    368 O           -15.6039      14.8339      18.7529 O.2      26 GLY26     -0.5679
    369 N           -16.6306      16.0458      20.3374 N.am     27 TYR27     -0.4157
    370 H           -16.7427      16.9693      20.7368 H        27 TYR27      0.2719
    371 CA          -17.1035      14.8889      21.1073 C.3      27 TYR27     -0.0014
    372 HA          -16.8355      13.9797      20.5779 H        27 TYR27      0.0876
    373 CB          -16.3987      14.8317      22.4640 C.3      27 TYR27     -0.0152
    374 HB2         -16.6413      15.7265      23.0340 H        27 TYR27      0.0295
    375 HB3         -16.7671      13.9718      23.0257 H        27 TYR27      0.0295
    376 CG          -14.9008      14.7174      22.3537 C.ar     27 TYR27     -0.0011
    377 CD1         -14.2998      13.4561      22.1926 C.ar     27 TYR27     -0.1906
    378 HD1         -14.9139      12.5655      22.1583 H        27 TYR27      0.1699
    379 CE1         -12.9018      13.3573      22.0714 C.ar     27 TYR27     -0.2341
    380 HE1         -12.4293      12.3944      21.9512 H        27 TYR27      0.1656
    381 CZ          -12.1145      14.5257      22.1241 C.ar     27 TYR27      0.3226
    382 OH          -10.7689      14.4351      22.0012 O.3      27 TYR27     -0.5579
    383 HH          -10.5325      13.9680      21.1987 H        27 TYR27      0.3992
    384 CE2         -12.7190      15.7885      22.2751 C.ar     27 TYR27     -0.2341
    385 HE2         -12.1047      16.6786      22.2625 H        27 TYR27      0.1656
    386 CD2         -14.1165      15.8825      22.3771 C.ar     27 TYR27     -0.1906
    387 HD2         -14.5914      16.8516      22.4207 H        27 TYR27      0.1699
    388 C           -18.6142      14.8197      21.2952 C.2      27 TYR27      0.5973
    389 O           -19.0914      13.8239      21.8294 O.2      27 TYR27     -0.5679
    390 N           -19.3801      15.8366      20.8854 N.am     28 VAL28     -0.4157
    391 H           -18.9490      16.6253      20.4288 H        28 VAL28      0.2719
    392 CA          -20.8301      15.8562      21.1471 C.3      28 VAL28     -0.0875
    393 HA          -20.9871      15.7230      22.2164 H        28 VAL28      0.0969
    394 CB          -21.4777      17.1922      20.7489 C.3      28 VAL28      0.2985
    395 HB          -21.3037      17.3805      19.6891 H        28 VAL28     -0.0297
    396 CG1         -22.9883      17.1661      21.0096 C.3      28 VAL28     -0.3192
    397 HG11        -23.1898      16.8201      22.0243 H        28 VAL28      0.0791
    398 HG12        -23.3988      18.1656      20.8936 H        28 VAL28      0.0791
    399 HG13        -23.4836      16.5061      20.2958 H        28 VAL28      0.0791
    400 CG2         -20.8751      18.3487      21.5592 C.3      28 VAL28     -0.3192
    401 HG21        -19.8075      18.4411      21.3611 H        28 VAL28      0.0791
    402 HG22        -21.3542      19.2831      21.2629 H        28 VAL28      0.0791
    403 HG23        -21.0367      18.1828      22.6241 H        28 VAL28      0.0791
    404 C           -21.5348      14.6817      20.4724 C.2      28 VAL28      0.5973
    405 O           -22.4008      14.0620      21.0859 O.2      28 VAL28     -0.5679
    406 N           -21.1419      14.3323      19.2482 N.am     29 ASP29     -0.5163
    407 H           -20.5029      14.9253      18.7425 H        29 ASP29      0.2936
    408 CA          -21.7014      13.1699      18.5552 C.3      29 ASP29      0.0381
    409 HA          -22.7767      13.1216      18.7415 H        29 ASP29      0.0880
    410 CB          -21.5002      13.3319      17.0465 C.3      29 ASP29     -0.0303
    411 HB2         -20.4397      13.4828      16.8328 H        29 ASP29     -0.0122
    412 HB3         -21.8291      12.4208      16.5430 H        29 ASP29     -0.0122
    413 CG          -22.3227      14.5040      16.5169 C.2      29 ASP29      0.7994
    414 OD1         -23.5014      14.6115      16.9272 O.co2    29 ASP29     -0.8014
    415 OD2         -21.7472      15.2899      15.7376 O.co2    29 ASP29     -0.8014
    416 C           -21.1168      11.8464      19.0461 C.2      29 ASP29      0.5366
    417 O           -21.8576      10.9002      19.3170 O.2      29 ASP29     -0.5819
    418 N           -19.7897      11.7570      19.1881 N.am     30 SER30     -0.4157
    419 H           -19.2138      12.5628      18.9999 H        30 SER30      0.2719
    420 CA          -19.1455      10.4959      19.5696 C.3      30 SER30     -0.0249
    421 HA          -19.5175       9.7174      18.9033 H        30 SER30      0.0843
    422 CB          -17.6273      10.5589      19.3817 C.3      30 SER30      0.2117
    423 HB2         -17.1921       9.5913      19.6357 H        30 SER30      0.0352
    424 HB3         -17.4139      10.7666      18.3321 H        30 SER30      0.0352
    425 OG          -17.0275      11.5593      20.1777 O.3      30 SER30     -0.6546
    426 HG          -16.3734      12.0248      19.6411 H        30 SER30      0.4275
    427 C           -19.5059      10.0592      20.9875 C.2      30 SER30      0.5973
    428 O           -19.7209       8.8660      21.1970 O.2      30 SER30     -0.5679
    429 N           -19.6786      10.9854      21.9408 N.am     31 ILE31     -0.4157
    430 H           -19.5074      11.9638      21.7242 H        31 ILE31      0.2719
    431 CA          -20.0653      10.6123      23.3098 C.3      31 ILE31     -0.0597
    432 HA          -19.3493       9.8602      23.6450 H        31 ILE31      0.0869
    433 CB          -19.9678      11.8184      24.2705 C.3      31 ILE31      0.1303
    434 HB          -19.0530      12.3621      24.0281 H        31 ILE31      0.0187
    435 CG2         -21.1622      12.7711      24.1197 C.3      31 ILE31     -0.3204
    436 HG21        -22.0734      12.2820      24.4582 H        31 ILE31      0.0882
    437 HG22        -21.0090      13.6722      24.7088 H        31 ILE31      0.0882
    438 HG23        -21.2735      13.0611      23.0788 H        31 ILE31      0.0882
    439 CG1         -19.8525      11.3492      25.7352 C.3      31 ILE31     -0.0430
    440 HG12        -20.8142      10.9654      26.0769 H        31 ILE31      0.0236
    441 HG13        -19.1233      10.5398      25.7931 H        31 ILE31      0.0236
    442 CD1         -19.3895      12.4606      26.6846 C.3      31 ILE31     -0.0660
    443 HD11        -20.1455      13.2415      26.7457 H        31 ILE31      0.0186
    444 HD12        -19.2425      12.0428      27.6810 H        31 ILE31      0.0186
    445 HD13        -18.4489      12.8865      26.3343 H        31 ILE31      0.0186
    446 C           -21.4469       9.9473      23.3587 C.2      31 ILE31      0.5973
    447 O           -21.6828       9.1022      24.2164 O.2      31 ILE31     -0.5679
    448 N           -22.3501      10.2567      22.4199 N.am     32 GLN32     -0.4157
    449 H           -22.1048      10.9161      21.6924 H        32 GLN32      0.2719
    450 CA          -23.6751       9.6305      22.3913 C.3      32 GLN32     -0.0031
    451 HA          -24.0930       9.6861      23.3866 H        32 GLN32      0.0850
    452 CB          -24.6270      10.4003      21.4726 C.3      32 GLN32     -0.0036
    453 HB2         -24.1780      10.5050      20.4849 H        32 GLN32      0.0171
    454 HB3         -25.5608       9.8439      21.3715 H        32 GLN32      0.0171
    455 CG          -24.9490      11.7855      22.0513 C.3      32 GLN32     -0.0645
    456 HG2         -25.5402      11.6710      22.9599 H        32 GLN32      0.0352
    457 HG3         -24.0306      12.3150      22.3040 H        32 GLN32      0.0352
    458 CD          -25.7492      12.6136      21.0634 C.2      32 GLN32      0.6951
    459 OE1         -26.9105      12.3560      20.7986 O.2      32 GLN32     -0.6086
    460 NE2         -25.1470      13.6171      20.4677 N.am     32 GLN32     -0.9407
    461 HE21        -25.6292      14.0235      19.6870 H        32 GLN32      0.4251
    462 HE22        -24.1570      13.7675      20.6327 H        32 GLN32      0.4251
    463 C           -23.6147       8.1434      22.0304 C.2      32 GLN32      0.5973
    464 O           -24.5639       7.4006      22.2690 O.2      32 GLN32     -0.5679
    465 N           -22.4933       7.6671      21.4771 N.am     33 LYS33     -0.3479
    466 H           -21.7168       8.3058      21.3258 H        33 LYS33      0.2747
    467 CA          -22.3018       6.2347      21.2191 C.3      33 LYS33     -0.2400
    468 HA          -23.2499       5.8097      20.8963 H        33 LYS33      0.1426
    469 CB          -21.2437       6.0294      20.1269 C.3      33 LYS33     -0.0094
    470 HB2         -20.2932       6.4432      20.4665 H        33 LYS33      0.0362
    471 HB3         -21.0845       4.9615      19.9753 H        33 LYS33      0.0362
    472 CG          -21.6117       6.6821      18.7831 C.3      33 LYS33      0.0187
    473 HG2         -21.6431       7.7659      18.9072 H        33 LYS33      0.0103
    474 HG3         -20.8220       6.4581      18.0642 H        33 LYS33      0.0103
    475 CD          -22.9546       6.2158      18.1996 C.3      33 LYS33     -0.0479
    476 HD2         -23.7579       6.5085      18.8777 H        33 LYS33      0.0621
    477 HD3         -23.1168       6.7378      17.2548 H        33 LYS33      0.0621
    478 CE          -22.9865       4.7011      17.9536 C.3      33 LYS33     -0.0143
    479 HE2         -22.2844       4.4605      17.1496 H        33 LYS33      0.1135
    480 HE3         -22.6498       4.1899      18.8614 H        33 LYS33      0.1135
    481 NZ          -24.3556       4.2458      17.6142 N.4      33 LYS33     -0.3854
    482 HZ1         -24.7058       4.7509      16.8105 H        33 LYS33      0.3400
    483 HZ2         -24.3635       3.2528      17.4227 H        33 LYS33      0.3400
    484 HZ3         -24.9747       4.4257      18.3965 H        33 LYS33      0.3400
    485 C           -21.9459       5.4394      22.4710 C.2      33 LYS33      0.7341
    486 O           -22.0256       4.2153      22.4174 O.2      33 LYS33     -0.5894
    487 N           -21.5701       6.0957      23.5647 N.am     34 GLY34     -0.4157
    488 H           -21.4874       7.1030      23.5350 H        34 GLY34      0.2719
    489 CA          -21.3061       5.4314      24.8339 C.3      34 GLY34     -0.0252
    490 HA2         -22.2283       5.4301      25.4169 H        34 GLY34      0.0698
    491 HA3         -21.0103       4.3938      24.6720 H        34 GLY34      0.0698
    492 C           -20.2112       6.0990      25.6521 C.2      34 GLY34      0.5973
    493 O           -19.2658       6.6782      25.1123 O.2      34 GLY34     -0.5679
    494 N           -20.3413       5.9773      26.9728 N.am     35 ILE35     -0.4157
    495 H           -21.1254       5.4553      27.3370 H        35 ILE35      0.2719
    496 CA          -19.3434       6.4540      27.9229 C.3      35 ILE35     -0.0597
    497 HA          -18.9085       7.3715      27.5265 H        35 ILE35      0.0869
    498 CB          -19.9824       6.7963      29.2802 C.3      35 ILE35      0.1303
    499 HB          -20.4037       5.8814      29.6947 H        35 ILE35      0.0187
    500 CG2         -18.9111       7.2931      30.2675 C.3      35 ILE35     -0.3204
    501 HG21        -18.3564       8.1266      29.8388 H        35 ILE35      0.0882
    502 HG22        -19.3929       7.6318      31.1832 H        35 ILE35      0.0882
    503 HG23        -18.2291       6.4826      30.5242 H        35 ILE35      0.0882
    504 CG1         -21.1409       7.8132      29.1592 C.3      35 ILE35     -0.0430
    505 HG12        -21.9874       7.3223      28.6792 H        35 ILE35      0.0236
    506 HG13        -21.4650       8.0977      30.1589 H        35 ILE35      0.0236
    507 CD1         -20.8277       9.0974      28.3828 C.3      35 ILE35     -0.0660
    508 HD11        -20.6505       8.8660      27.3329 H        35 ILE35      0.0186
    509 HD12        -21.6767       9.7775      28.4477 H        35 ILE35      0.0186
    510 HD13        -19.9486       9.5877      28.7965 H        35 ILE35      0.0186
    511 C           -18.2204       5.4270      28.0629 C.2      35 ILE35      0.5973
    512 O           -18.4188       4.2690      28.4278 O.2      35 ILE35     -0.5679
    513 N           -17.0035       5.8818      27.7878 N.am     36 GLN36     -0.4157
    514 H           -16.9220       6.8296      27.4486 H        36 GLN36      0.2719
    515 CA          -15.8059       5.0569      27.7570 C.3      36 GLN36     -0.0031
    516 HA          -15.9538       4.1735      28.3804 H        36 GLN36      0.0850
    517 CB          -15.5805       4.5942      26.3061 C.3      36 GLN36     -0.0036
    518 HB2         -16.3367       3.8507      26.0474 H        36 GLN36      0.0171
    519 HB3         -15.7372       5.4534      25.6504 H        36 GLN36      0.0171
    520 CG          -14.1866       4.0403      25.9784 C.3      36 GLN36     -0.0645
    521 HG2         -14.1237       3.9236      24.8966 H        36 GLN36      0.0352
    522 HG3         -13.4186       4.7586      26.2587 H        36 GLN36      0.0352
    523 CD          -13.8965       2.6751      26.5865 C.2      36 GLN36      0.6951
    524 OE1         -14.6416       1.7200      26.4556 O.2      36 GLN36     -0.6086
    525 NE2         -12.7691       2.5216      27.2488 N.am     36 GLN36     -0.9407
    526 HE21        -12.5390       1.5917      27.5401 H        36 GLN36      0.4251
    527 HE22        -12.1517       3.3191      27.3605 H        36 GLN36      0.4251
    528 C           -14.6316       5.8567      28.3146 C.2      36 GLN36      0.5973
    529 O           -14.3940       7.0001      27.9239 O.2      36 GLN36     -0.5679
    530 N           -13.8566       5.2232      29.2002 N.am     37 LYS37     -0.3479
    531 H           -14.1356       4.3011      29.4960 H        37 LYS37      0.2747
    532 CA          -12.6246       5.7956      29.7478 C.3      37 LYS37     -0.2400
    533 HA          -12.8808       6.7105      30.2783 H        37 LYS37      0.1426
    534 CB          -12.0061       4.8105      30.7481 C.3      37 LYS37     -0.0094
    535 HB2         -12.7599       4.5468      31.4890 H        37 LYS37      0.0362
    536 HB3         -11.7175       3.8976      30.2252 H        37 LYS37      0.0362
    537 CG          -10.7811       5.3902      31.4677 C.3      37 LYS37      0.0187
    538 HG2          -9.9784       5.5668      30.7545 H        37 LYS37      0.0103
    539 HG3         -11.0590       6.3460      31.9108 H        37 LYS37      0.0103
    540 CD          -10.2652       4.4686      32.5809 C.3      37 LYS37     -0.0479
    541 HD2          -9.5592       5.0493      33.1790 H        37 LYS37      0.0621
    542 HD3         -11.0928       4.1789      33.2279 H        37 LYS37      0.0621
    543 CE           -9.5493       3.2130      32.0648 C.3      37 LYS37     -0.0143
    544 HE2         -10.2688       2.5649      31.5554 H        37 LYS37      0.1135
    545 HE3          -8.7931       3.5270      31.3381 H        37 LYS37      0.1135
    546 NZ           -8.8899       2.4902      33.1887 N.4      37 LYS37     -0.3854
    547 HZ1          -9.5616       2.1200      33.8508 H        37 LYS37      0.3400
    548 HZ2          -8.3270       1.7152      32.8670 H        37 LYS37      0.3400
    549 HZ3          -8.2774       3.1121      33.7084 H        37 LYS37      0.3400
    550 C           -11.6537       6.0982      28.6039 C.2      37 LYS37      0.7341
    551 O           -11.3306       5.1611      27.8599 O.2      37 LYS37     -0.5894
    552 N           -11.1646       7.3407      28.4512 N.am     38 PRO38     -0.2548
    553 CD          -11.5695       8.5483      29.1541 C.3      38 PRO38      0.0192
    554 HD2         -11.0427       8.6121      30.1072 H        38 PRO38      0.0391
    555 HD3         -12.6481       8.5869      29.3093 H        38 PRO38      0.0391
    556 CG          -11.1486       9.6938      28.2395 C.3      38 PRO38      0.0189
    557 HG2         -10.9661      10.6123      28.7981 H        38 PRO38      0.0213
    558 HG3         -11.9110       9.8517      27.4748 H        38 PRO38      0.0213
    559 CB           -9.8756       9.1559      27.5955 C.3      38 PRO38     -0.0070
    560 HB2          -9.0499       9.3245      28.2813 H        38 PRO38      0.0253
    561 HB3          -9.6769       9.6248      26.6312 H        38 PRO38      0.0253
    562 CA          -10.1463       7.6561      27.4613 C.3      38 PRO38     -0.0266
    563 HA          -10.5444       7.4449      26.4675 H        38 PRO38      0.0641
    564 C            -8.8839       6.8345      27.7104 C.2      38 PRO38      0.5896
    565 O            -8.5297       6.5293      28.8522 O.2      38 PRO38     -0.5748
    566 N            -8.1806       6.4793      26.6376 N.am     39 LYS39     -0.3479
    567 H            -8.5082       6.7692      25.7292 H        39 LYS39      0.2747
    568 CA           -6.9864       5.6305      26.7482 C.3      39 LYS39     -0.2400
    569 HA           -7.2512       4.7069      27.2664 H        39 LYS39      0.1426
    570 CB           -6.4609       5.2867      25.3498 C.3      39 LYS39     -0.0094
    571 HB2          -6.0875       6.1956      24.8731 H        39 LYS39      0.0362
    572 HB3          -5.6306       4.5846      25.4508 H        39 LYS39      0.0362
    573 CG           -7.5513       4.6621      24.4638 C.3      39 LYS39      0.0187
    574 HG2          -7.9407       3.7633      24.9453 H        39 LYS39      0.0103
    575 HG3          -8.3683       5.3698      24.3169 H        39 LYS39      0.0103
    576 CD           -6.9812       4.2988      23.0928 C.3      39 LYS39     -0.0479
    577 HD2          -6.5430       5.1889      22.6361 H        39 LYS39      0.0621
    578 HD3          -6.2042       3.5413      23.2170 H        39 LYS39      0.0621
    579 CE           -8.0986       3.7584      22.1960 C.3      39 LYS39     -0.0143
    580 HE2          -8.5554       2.8916      22.6844 H        39 LYS39      0.1135
    581 HE3          -8.8686       4.5297      22.0890 H        39 LYS39      0.1135
    582 NZ           -7.5731       3.3745      20.8630 N.4      39 LYS39     -0.3854
    583 HZ1          -6.8753       2.6450      20.9495 H        39 LYS39      0.3400
    584 HZ2          -8.3188       3.0275      20.2709 H        39 LYS39      0.3400
    585 HZ3          -7.1473       4.1694      20.4028 H        39 LYS39      0.3400
    586 C            -5.9014       6.2978      27.5989 C.2      39 LYS39      0.7341
    587 O            -5.1650       5.6138      28.2961 O.2      39 LYS39     -0.5894
    588 N            -5.8462       7.6241      27.5620 N.am     40 SER40     -0.4157
    589 H            -6.5168       8.1135      26.9932 H        40 SER40      0.2719
    590 CA           -4.8577       8.4510      28.2460 C.3      40 SER40     -0.0249
    591 HA           -4.3804       7.8796      29.0433 H        40 SER40      0.0843
    592 CB           -3.7786       8.8453      27.2295 C.3      40 SER40      0.2117
    593 HB2          -3.0098       9.4490      27.7125 H        40 SER40      0.0352
    594 HB3          -3.3105       7.9418      26.8344 H        40 SER40      0.0352
    595 OG           -4.3616       9.5768      26.1670 O.3      40 SER40     -0.6546
    596 HG           -3.6651       9.8947      25.5827 H        40 SER40      0.4275
    597 C            -5.5158       9.6758      28.8900 C.2      40 SER40      0.5973
    598 O            -6.7425       9.7964      28.9431 O.2      40 SER40     -0.5679
    599 N            -4.6925      10.5769      29.4222 N.am     41 GLY41     -0.4157
    600 H            -3.7016      10.3971      29.4006 H        41 GLY41      0.2719
    601 CA           -5.1515      11.7145      30.2018 C.3      41 GLY41     -0.0252
    602 HA2          -4.3943      12.4972      30.1748 H        41 GLY41      0.0698
    603 HA3          -6.0718      12.1116      29.7715 H        41 GLY41      0.0698
    604 C            -5.4039      11.3347      31.6554 C.2      41 GLY41      0.5973
    605 O            -5.1409      10.2229      32.1018 O.2      41 GLY41     -0.5679
    606 N            -5.9223      12.2896      32.4129 N.am     42 THR42     -0.4157
    607 H            -6.1241      13.1919      32.0095 H        42 THR42      0.2719
    608 CA           -6.2077      12.1211      33.8413 C.3      42 THR42     -0.0389
    609 HA           -5.3853      11.5811      34.3126 H        42 THR42      0.1007
    610 CB           -6.3388      13.4959      34.5022 C.3      42 THR42      0.3654
    611 HB           -6.8492      13.4077      35.4610 H        42 THR42      0.0043
    612 CG2          -4.9622      14.1075      34.7439 C.3      42 THR42     -0.2438
    613 HG21         -4.4344      14.2448      33.7991 H        42 THR42      0.0642
    614 HG22         -5.0654      15.0660      35.2510 H        42 THR42      0.0642
    615 HG23         -4.3777      13.4418      35.3816 H        42 THR42      0.0642
    616 OG1          -7.0619      14.3774      33.6608 O.3      42 THR42     -0.6761
    617 HG1          -6.8770      15.2644      33.9739 H        42 THR42      0.4102
    618 C            -7.4587      11.2998      34.1071 C.2      42 THR42      0.5973
    619 O            -7.7150      10.9663      35.2546 O.2      42 THR42     -0.5679
    620 N            -8.2491      10.9849      33.0731 N.am     43 GLN43     -0.4157
    621 H            -7.9247      11.2354      32.1533 H        43 GLN43      0.2719
    622 CA           -9.4113      10.0971      33.1639 C.3      43 GLN43     -0.0031
    623 HA          -10.0123      10.2252      32.2634 H        43 GLN43      0.0850
    624 CB           -8.9482       8.6401      33.2182 C.3      43 GLN43     -0.0036
    625 HB2          -8.3714       8.5232      34.1367 H        43 GLN43      0.0171
    626 HB3          -9.8128       7.9795      33.2803 H        43 GLN43      0.0171
    627 CG           -8.1053       8.2085      32.0130 C.3      43 GLN43     -0.0645
    628 HG2          -8.7668       8.0037      31.1712 H        43 GLN43      0.0352
    629 HG3          -7.4131       8.9901      31.7096 H        43 GLN43      0.0352
    630 CD           -7.2747       6.9756      32.3304 C.2      43 GLN43      0.6951
    631 OE1          -6.9693       6.6533      33.4682 O.2      43 GLN43     -0.6086
    632 NE2          -6.9153       6.2103      31.3256 N.am     43 GLN43     -0.9407
    633 HE21         -6.2201       5.5138      31.5237 H        43 GLN43      0.4251
    634 HE22         -7.1995       6.4450      30.3814 H        43 GLN43      0.4251
    635 C           -10.3078      10.4402      34.3624 C.2      43 GLN43      0.5973
    636 O           -10.6771       9.5707      35.1521 O.2      43 GLN43     -0.5679
    637 N           -10.6131      11.7292      34.5157 N.am     44 GLY44     -0.4157
    638 H           -10.2523      12.3871      33.8458 H        44 GLY44      0.2719
    639 CA          -11.4547      12.2341      35.5959 C.3      44 GLY44     -0.0252
    640 HA2         -12.1284      12.9931      35.2005 H        44 GLY44      0.0698
    641 HA3         -12.0711      11.4283      35.9865 H        44 GLY44      0.0698
    642 C           -10.7108      12.8293      36.7854 C.2      44 GLY44      0.5973
    643 O           -11.2503      13.7537      37.3884 O.2      44 GLY44     -0.5679
    644 N            -9.4827      12.4017      37.1121 N.am     45 ASN45     -0.4157
    645 H            -9.0395      11.6448      36.5988 H        45 ASN45      0.2719
    646 CA           -8.7476      13.0176      38.2158 C.3      45 ASN45      0.0143
    647 HA           -8.9345      14.0879      38.1432 H        45 ASN45      0.1048
    648 CB           -9.3119      12.5529      39.5646 C.3      45 ASN45     -0.2041
    649 HB2         -10.3244      12.1833      39.4321 H        45 ASN45      0.0797
    650 HB3          -8.7232      11.7335      39.9563 H        45 ASN45      0.0797
    651 CG           -9.3681      13.6773      40.5781 C.2      45 ASN45      0.7130
    652 OD1          -8.3956      14.0206      41.2344 O.2      45 ASN45     -0.5931
    653 ND2         -10.4902      14.3484      40.6538 N.am     45 ASN45     -0.9191
    654 HD21        -10.5879      14.9986      41.4119 H        45 ASN45      0.4196
    655 HD22        -11.3133      14.0057      40.1754 H        45 ASN45      0.4196
    656 C            -7.2296      12.8181      38.1792 C.2      45 ASN45      0.5973
    657 O            -6.6839      11.8125      37.7320 O.2      45 ASN45     -0.5679
    658 N            -6.5634      13.8354      38.7207 N.am     46 TYR46     -0.4157
    659 H            -7.1186      14.4426      39.3067 H        46 TYR46      0.2719
    660 CA           -5.1422      13.8244      39.0500 C.3      46 TYR46     -0.0014
    661 HA           -4.5297      13.6962      38.1584 H        46 TYR46      0.0876
    662 CB           -4.8518      15.1818      39.7039 C.3      46 TYR46     -0.0152
    663 HB2          -4.9866      15.9697      38.9613 H        46 TYR46      0.0295
    664 HB3          -5.5935      15.3408      40.4832 H        46 TYR46      0.0295
    665 CG           -3.4910      15.3389      40.3448 C.ar     46 TYR46     -0.0011
    666 CD1          -3.2830      14.9532      41.6854 C.ar     46 TYR46     -0.1906
    667 HD1          -4.0842      14.5060      42.2618 H        46 TYR46      0.1699
    668 CE1          -2.0172      15.1070      42.2799 C.ar     46 TYR46     -0.2341
    669 HE1          -1.8529      14.7796      43.2971 H        46 TYR46      0.1656
    670 CZ           -0.9588      15.6588      41.5305 C.ar     46 TYR46      0.3226
    671 OH            0.2767      15.8125      42.0647 O.3      46 TYR46     -0.5579
    672 HH            0.4108      15.3034      42.8721 H        46 TYR46      0.3992
    673 CE2          -1.1724      16.0505      40.1928 C.ar     46 TYR46     -0.2341
    674 HE2          -0.3378      16.4454      39.6392 H        46 TYR46      0.1656
    675 CD2          -2.4345      15.8860      39.5972 C.ar     46 TYR46     -0.1906
    676 HD2          -2.5814      16.1510      38.5634 H        46 TYR46      0.1699
    677 C            -4.8140      12.6928      40.0263 C.2      46 TYR46      0.5973
    678 O            -3.7642      12.0780      39.9066 O.2      46 TYR46     -0.5679
    679 N            -5.7273      12.4321      40.9565 N.am     47 ASP47     -0.5163
    680 H            -6.5843      12.9621      40.9785 H        47 ASP47      0.2936
    681 CA           -5.5941      11.4098      41.9814 C.3      47 ASP47      0.0381
    682 HA           -4.5397      11.2053      42.1803 H        47 ASP47      0.0880
    683 CB           -6.2020      11.9878      43.2583 C.3      47 ASP47     -0.0303
    684 HB2          -5.6897      12.9248      43.4874 H        47 ASP47     -0.0122
    685 HB3          -7.2559      12.2101      43.0864 H        47 ASP47     -0.0122
    686 CG           -6.0859      11.0777      44.4724 C.2      47 ASP47      0.7994
    687 OD1          -5.7774       9.8829      44.2861 O.co2    47 ASP47     -0.8014
    688 OD2          -6.3380      11.6171      45.5635 O.co2    47 ASP47     -0.8014
    689 C            -6.2657      10.1140      41.5163 C.2      47 ASP47      0.5366
    690 O            -7.4192      10.1312      41.0827 O.2      47 ASP47     -0.5819
    691 N            -5.5442       8.9979      41.5567 N.am     48 ASP48     -0.5163
    692 H            -4.6808       9.0088      42.0813 H        48 ASP48      0.2936
    693 CA           -6.0520       7.6995      41.1161 C.3      48 ASP48      0.0381
    694 HA           -6.3412       7.7756      40.0737 H        48 ASP48      0.0880
    695 CB           -4.9623       6.6275      41.2337 C.3      48 ASP48     -0.0303
    696 HB2          -4.5652       6.6290      42.2509 H        48 ASP48     -0.0122
    697 HB3          -5.4137       5.6508      41.0500 H        48 ASP48     -0.0122
    698 CG           -3.8153       6.8074      40.2377 C.2      48 ASP48      0.7994
    699 OD1          -3.9551       7.6301      39.2963 O.co2    48 ASP48     -0.8014
    700 OD2          -2.8112       6.0840      40.3748 O.co2    48 ASP48     -0.8014
    701 C            -7.2992       7.2659      41.8743 C.2      48 ASP48      0.5366
    702 O            -8.2113       6.7136      41.2546 O.2      48 ASP48     -0.5819
    703 N            -7.4085       7.6082      43.1611 N.am     49 ASP49     -0.5163
    704 H            -6.6651       8.1597      43.6003 H        49 ASP49      0.2936
    705 CA           -8.6159       7.3312      43.9367 C.3      49 ASP49      0.0381
    706 HA           -8.7609       6.2537      43.9886 H        49 ASP49      0.0880
    707 CB           -8.4582       7.8865      45.3553 C.3      49 ASP49     -0.0303
    708 HB2          -7.9987       8.8748      45.3331 H        49 ASP49     -0.0122
    709 HB3          -9.4524       7.9942      45.7879 H        49 ASP49     -0.0122
    710 CG           -7.6681       6.9370      46.2497 C.2      49 ASP49      0.7994
    711 OD1          -8.0656       5.7508      46.3223 O.co2    49 ASP49     -0.8014
    712 OD2          -6.7373       7.3489      46.9649 O.co2    49 ASP49     -0.8014
    713 C            -9.8778       7.9217      43.3092 C.2      49 ASP49      0.5366
    714 O           -10.9566       7.3387      43.4337 O.2      49 ASP49     -0.5819
    715 N            -9.7446       9.0497      42.6149 N.am     50 TRP50     -0.4157
    716 H            -8.8056       9.4273      42.5383 H        50 TRP50      0.2719
    717 CA          -10.8584       9.8284      42.0942 C.3      50 TRP50     -0.0275
    718 HA          -11.7802       9.4507      42.5364 H        50 TRP50      0.1123
    719 CB          -10.6731      11.2682      42.5769 C.3      50 TRP50     -0.0050
    720 HB2          -9.6749      11.6070      42.3023 H        50 TRP50      0.0339
    721 HB3         -11.4018      11.9146      42.0972 H        50 TRP50      0.0339
    722 CG          -10.8408      11.4252      44.0521 C.2      50 TRP50     -0.1415
    723 CD1          -9.8843      11.7768      44.9444 C.2      50 TRP50     -0.1638
    724 HD1          -8.8415      11.9752      44.7203 H        50 TRP50      0.2062
    725 NE1         -10.4167      11.8022      46.2164 N.pl3    50 TRP50     -0.3418
    726 HE1          -9.8416      11.9967      47.0517 H        50 TRP50      0.3412
    727 CE2         -11.7430      11.4154      46.2059 C.ar     50 TRP50      0.1380
    728 CZ2         -12.7029      11.2467      47.2097 C.ar     50 TRP50     -0.2601
    729 HZ2         -12.4385      11.4284      48.2390 H        50 TRP50      0.1572
    730 CH2         -14.0020      10.8450      46.8612 C.ar     50 TRP50     -0.1134
    731 HH2         -14.7558      10.7375      47.6260 H        50 TRP50      0.1417
    732 CZ3         -14.3210      10.5837      45.5188 C.ar     50 TRP50     -0.1972
    733 HZ3         -15.3208      10.2683      45.2584 H        50 TRP50      0.1447
    734 CE3         -13.3512      10.7418      44.5142 C.ar     50 TRP50     -0.2387
    735 HE3         -13.6115      10.5426      43.4868 H        50 TRP50      0.1700
    736 CD2         -12.0431      11.1730      44.8332 C.ar     50 TRP50      0.1243
    737 C           -11.0499       9.6917      40.5831 C.2      50 TRP50      0.5973
    738 O           -11.9280      10.3511      40.0144 O.2      50 TRP50     -0.5679
    739 N           -10.2702       8.8416      39.9057 N.am     51 LYS51     -0.3479
    740 H            -9.5861       8.2955      40.4262 H        51 LYS51      0.2747
    741 CA          -10.4726       8.5664      38.4797 C.3      51 LYS51     -0.2400
    742 HA          -10.4670       9.5116      37.9380 H        51 LYS51      0.1426
    743 CB           -9.3400       7.6944      37.9320 C.3      51 LYS51     -0.0094
    744 HB2          -9.1376       6.8732      38.6240 H        51 LYS51      0.0362
    745 HB3          -9.6471       7.2728      36.9735 H        51 LYS51      0.0362
    746 CG           -8.0722       8.5256      37.7114 C.3      51 LYS51      0.0187
    747 HG2          -8.2854       9.2700      36.9498 H        51 LYS51      0.0103
    748 HG3          -7.7932       9.0342      38.6338 H        51 LYS51      0.0103
    749 CD           -6.9135       7.6319      37.2488 C.3      51 LYS51     -0.0479
    750 HD2          -6.5724       7.0007      38.0704 H        51 LYS51      0.0621
    751 HD3          -7.2677       6.9744      36.4536 H        51 LYS51      0.0621
    752 CE           -5.7389       8.4399      36.6864 C.3      51 LYS51     -0.0143
    753 HE2          -4.9644       7.7351      36.3687 H        51 LYS51      0.1135
    754 HE3          -6.0855       8.9960      35.8126 H        51 LYS51      0.1135
    755 NZ           -5.1654       9.3742      37.6848 N.4      51 LYS51     -0.3854
    756 HZ1          -4.8345       8.8365      38.4970 H        51 LYS51      0.3400
    757 HZ2          -4.3440       9.8419      37.3468 H        51 LYS51      0.3400
    758 HZ3          -5.8475      10.0573      38.0015 H        51 LYS51      0.3400
    759 C           -11.8384       7.9222      38.2580 C.2      51 LYS51      0.7341
    760 O           -12.1784       6.8939      38.8345 O.2      51 LYS51     -0.5894
    761 N           -12.6232       8.5311      37.3822 N.am     52 GLY52     -0.4157
    762 H           -12.2657       9.3467      36.9083 H        52 GLY52      0.2719
    763 CA          -14.0012       8.1470      37.1049 C.3      52 GLY52     -0.0252
    764 HA2         -14.0489       7.1165      36.7557 H        52 GLY52      0.0698
    765 HA3         -14.5897       8.2253      38.0208 H        52 GLY52      0.0698
    766 C           -14.6141       9.0619      36.0561 C.2      52 GLY52      0.5973
    767 O           -13.9685      10.0038      35.5904 O.2      52 GLY52     -0.5679
    768 N           -15.8507       8.7753      35.6723 N.am     53 PHE53     -0.4157
    769 H           -16.3338       8.0230      36.1524 H        53 PHE53      0.2719
    770 CA          -16.6326       9.6487      34.8060 C.3      53 PHE53     -0.0024
    771 HA          -15.9637      10.2462      34.1856 H        53 PHE53      0.0978
    772 CB          -17.4906       8.8004      33.8719 C.3      53 PHE53     -0.0343
    773 HB2         -16.8418       8.1772      33.2670 H        53 PHE53      0.0295
    774 HB3         -18.1078       8.1231      34.4568 H        53 PHE53      0.0295
    775 CG          -18.3736       9.6128      32.9551 C.ar     53 PHE53      0.0118
    776 CD1         -17.8217      10.2836      31.8490 C.ar     53 PHE53     -0.1256
    777 HD1         -16.7639      10.2217      31.6543 H        53 PHE53      0.1330
    778 CE1         -18.6474      11.0241      30.9892 C.ar     53 PHE53     -0.1704
    779 HE1         -18.2261      11.5380      30.1393 H        53 PHE53      0.1430
    780 CZ          -20.0261      11.1042      31.2379 C.ar     53 PHE53     -0.1072
    781 HZ          -20.6625      11.6784      30.5795 H        53 PHE53      0.1297
    782 CE2         -20.5726      10.4437      32.3465 C.ar     53 PHE53     -0.1704
    783 HE2         -21.6258      10.5194      32.5456 H        53 PHE53      0.1430
    784 CD2         -19.7525       9.7006      33.2074 C.ar     53 PHE53     -0.1256
    785 HD2         -20.1912       9.2072      34.0631 H        53 PHE53      0.1330
    786 C           -17.4727      10.5936      35.6625 C.2      53 PHE53      0.5973
    787 O           -18.1929      10.1402      36.5504 O.2      53 PHE53     -0.5679
    788 N           -17.3898      11.8924      35.3953 N.am     54 TYR54     -0.4157
    789 H           -16.8929      12.1866      34.5724 H        54 TYR54      0.2719
    790 CA          -17.9929      12.9344      36.2211 C.3      54 TYR54     -0.0014
    791 HA          -18.2729      12.5206      37.1900 H        54 TYR54      0.0876
    792 CB          -16.9709      14.0451      36.4748 C.3      54 TYR54     -0.0152
    793 HB2         -16.4493      14.2907      35.5486 H        54 TYR54      0.0295
    794 HB3         -17.5054      14.9409      36.7956 H        54 TYR54      0.0295
    795 CG          -15.9684      13.6788      37.5460 C.ar     54 TYR54     -0.0011
    796 CD1         -14.9832      12.7004      37.3062 C.ar     54 TYR54     -0.1906
    797 HD1         -14.9117      12.2244      36.3402 H        54 TYR54      0.1699
    798 CE1         -14.0968      12.3265      38.3319 C.ar     54 TYR54     -0.2341
    799 HE1         -13.3543      11.5626      38.1620 H        54 TYR54      0.1656
    800 CZ          -14.1735      12.9621      39.5888 C.ar     54 TYR54      0.3226
    801 OH          -13.2945      12.6333      40.5651 O.3      54 TYR54     -0.5579
    802 HH          -12.9032      11.7586      40.4106 H        54 TYR54      0.3992
    803 CE2         -15.1453      13.9517      39.8213 C.ar     54 TYR54     -0.2341
    804 HE2         -15.2087      14.4291      40.7905 H        54 TYR54      0.1656
    805 CD2         -16.0515      14.2965      38.8063 C.ar     54 TYR54     -0.1906
    806 HD2         -16.8126      15.0389      39.0097 H        54 TYR54      0.1699
    807 C           -19.2462      13.4998      35.5733 C.2      54 TYR54      0.5973
    808 O           -19.2399      13.8494      34.4027 O.2      54 TYR54     -0.5679
    809 N           -20.2993      13.6793      36.3533 N.am     55 SER55     -0.4157
    810 H           -20.2443      13.4098      37.3330 H        55 SER55      0.2719
    811 CA          -21.5251      14.3285      35.8986 C.3      55 SER55     -0.0249
    812 HA          -21.2929      14.9961      35.0690 H        55 SER55      0.0843
    813 CB          -22.5092      13.2740      35.3686 C.3      55 SER55      0.2117
    814 HB2         -23.3863      13.7696      34.9577 H        55 SER55      0.0352
    815 HB3         -22.0304      12.7081      34.5674 H        55 SER55      0.0352
    816 OG          -22.9473      12.3777      36.3667 O.3      55 SER55     -0.6546
    817 HG          -23.8744      12.1592      36.1506 H        55 SER55      0.4275
    818 C           -22.0878      15.2038      37.0151 C.2      55 SER55      0.5973
    819 O           -21.4973      15.3304      38.0877 O.2      55 SER55     -0.5679
    820 N           -23.2066      15.8670      36.7610 N.am     56 THR56     -0.4157
    821 H           -23.6038      15.8099      35.8294 H        56 THR56      0.2719
    822 CA          -23.8409      16.7878      37.7121 C.3      56 THR56     -0.0389
    823 HA          -23.6535      16.4296      38.7223 H        56 THR56      0.1007
    824 CB          -23.2437      18.2068      37.5956 C.3      56 THR56      0.3654
    825 HB          -22.2222      18.1910      37.9768 H        56 THR56      0.0043
    826 CG2         -23.2267      18.7362      36.1634 C.3      56 THR56     -0.2438
    827 HG21        -24.2302      18.6838      35.7430 H        56 THR56      0.0642
    828 HG22        -22.8900      19.7723      36.1591 H        56 THR56      0.0642
    829 HG23        -22.5489      18.1426      35.5516 H        56 THR56      0.0642
    830 OG1         -23.9825      19.1630      38.3184 O.3      56 THR56     -0.6761
    831 HG1         -23.4349      19.9370      38.4733 H        56 THR56      0.4102
    832 C           -25.3468      16.7820      37.5148 C.2      56 THR56      0.5973
    833 O           -25.8360      16.4731      36.4247 O.2      56 THR56     -0.5679
    834 N           -26.1088      17.1029      38.5536 N.am     57 ASP57     -0.5163
    835 H           -25.6692      17.4903      39.3893 H        57 ASP57      0.2936
    836 CA          -27.5632      17.2255      38.4184 C.3      57 ASP57      0.0381
    837 HA          -27.9391      16.3658      37.8646 H        57 ASP57      0.0880
    838 CB          -28.2430      17.2173      39.7901 C.3      57 ASP57     -0.0303
    839 HB2         -29.3209      17.1455      39.6338 H        57 ASP57     -0.0122
    840 HB3         -27.9417      16.3267      40.3363 H        57 ASP57     -0.0122
    841 CG          -27.9578      18.4296      40.6763 C.2      57 ASP57      0.7994
    842 OD1         -26.9181      19.1052      40.4942 O.co2    57 ASP57     -0.8014
    843 OD2         -28.7814      18.6424      41.5874 O.co2    57 ASP57     -0.8014
    844 C           -27.9667      18.4783      37.6315 C.2      57 ASP57      0.5366
    845 O           -29.0939      18.5824      37.1484 O.2      57 ASP57     -0.5819
    846 N           -27.0457      19.4243      37.4547 N.am     58 ASN58     -0.4157
    847 H           -26.1597      19.3036      37.9395 H        58 ASN58      0.2719
    848 CA          -27.3450      20.7226      36.8875 C.3      58 ASN58      0.0143
    849 HA          -28.4264      20.8366      36.7992 H        58 ASN58      0.1048
    850 CB          -26.8774      21.7756      37.8880 C.3      58 ASN58     -0.2041
    851 HB2         -27.3177      21.5465      38.8612 H        58 ASN58      0.0797
    852 HB3         -25.7967      21.7373      38.0034 H        58 ASN58      0.0797
    853 CG          -27.2895      23.1697      37.4783 C.2      58 ASN58      0.7130
    854 OD1         -27.1997      23.5693      36.3240 O.2      58 ASN58     -0.5931
    855 ND2         -27.8135      23.9316      38.4040 N.am     58 ASN58     -0.9191
    856 HD21        -27.9788      24.8909      38.1795 H        58 ASN58      0.4196
    857 HD22        -27.6956      23.6248      39.3645 H        58 ASN58      0.4196
    858 C           -26.7354      20.8710      35.4922 C.2      58 ASN58      0.5973
    859 O           -25.5204      20.9813      35.3152 O.2      58 ASN58     -0.5679
    860 N           -27.6049      20.9285      34.4785 N.am     59 LYS59     -0.3479
    861 H           -28.5778      20.7529      34.6903 H        59 LYS59      0.2747
    862 CA          -27.1931      21.0682      33.0734 C.3      59 LYS59     -0.2400
    863 HA          -26.4912      20.2636      32.8540 H        59 LYS59      0.1426
    864 CB          -28.4084      20.8812      32.1593 C.3      59 LYS59     -0.0094
    865 HB2         -28.0631      20.7773      31.1298 H        59 LYS59      0.0362
    866 HB3         -28.9091      19.9545      32.4350 H        59 LYS59      0.0362
    867 CG          -29.4119      22.0413      32.2309 C.3      59 LYS59      0.0187
    868 HG2         -29.6210      22.3009      33.2697 H        59 LYS59      0.0103
    869 HG3         -28.9973      22.9145      31.7251 H        59 LYS59      0.0103
    870 CD          -30.7212      21.6247      31.5583 C.3      59 LYS59     -0.0479
    871 HD2         -30.5156      21.2074      30.5718 H        59 LYS59      0.0621
    872 HD3         -31.2041      20.8521      32.1603 H        59 LYS59      0.0621
    873 CE          -31.6448      22.8333      31.4239 C.3      59 LYS59     -0.0143
    874 HE2         -31.8625      23.2418      32.4164 H        59 LYS59      0.1135
    875 HE3         -31.1130      23.6047      30.8571 H        59 LYS59      0.1135
    876 NZ          -32.8918      22.4536      30.7199 N.4      59 LYS59     -0.3854
    877 HZ1         -33.4515      21.8484      31.3053 H        59 LYS59      0.3400
    878 HZ2         -33.4249      23.2791      30.4766 H        59 LYS59      0.3400
    879 HZ3         -32.6753      21.9330      29.8730 H        59 LYS59      0.3400
    880 C           -26.4582      22.3776      32.7652 C.2      59 LYS59      0.7341
    881 O           -25.6581      22.4218      31.8342 O.2      59 LYS59     -0.5894
    882 N           -26.6899      23.4436      33.5346 N.am     60 TYR60     -0.4157
    883 H           -27.2832      23.3379      34.3487 H        60 TYR60      0.2719
    884 CA          -25.9821      24.7167      33.3671 C.3      60 TYR60     -0.0014
    885 HA          -25.8868      24.9214      32.3002 H        60 TYR60      0.0876
    886 CB          -26.7842      25.8594      33.9998 C.3      60 TYR60     -0.0152
    887 HB2         -26.7845      25.7541      35.0840 H        60 TYR60      0.0295
    888 HB3         -26.2899      26.8029      33.7670 H        60 TYR60      0.0295
    889 CG          -28.2069      25.9280      33.4913 C.ar     60 TYR60     -0.0011
    890 CD1         -28.4393      26.1743      32.1269 C.ar     60 TYR60     -0.1906
    891 HD1         -27.6126      26.3427      31.4536 H        60 TYR60      0.1699
    892 CE1         -29.7501      26.2047      31.6280 C.ar     60 TYR60     -0.2341
    893 HE1         -29.9197      26.3986      30.5779 H        60 TYR60      0.1656
    894 CZ          -30.8386      26.0062      32.4985 C.ar     60 TYR60      0.3226
    895 OH          -32.1050      26.0107      32.0019 O.3      60 TYR60     -0.5579
    896 HH          -32.1599      26.4669      31.1524 H        60 TYR60      0.3992
    897 CE2         -30.6084      25.7619      33.8691 C.ar     60 TYR60     -0.2341
    898 HE2         -31.4492      25.6182      34.5321 H        60 TYR60      0.1656
    899 CD2         -29.2901      25.7135      34.3629 C.ar     60 TYR60     -0.1906
    900 HD2         -29.1134      25.5078      35.4107 H        60 TYR60      0.1699
    901 C           -24.5679      24.6511      33.9432 C.2      60 TYR60      0.5973
    902 O           -23.6339      25.1853      33.3453 O.2      60 TYR60     -0.5679
    903 N           -24.3834      23.9369      35.0512 N.am     61 ASP61     -0.5163
    904 H           -25.1902      23.5214      35.5084 H        61 ASP61      0.2936
    905 CA          -23.0479      23.6166      35.5521 C.3      61 ASP61      0.0381
    906 HA          -22.4603      24.5341      35.5961 H        61 ASP61      0.0880
    907 CB          -23.1456      23.0540      36.9690 C.3      61 ASP61     -0.0303
    908 HB2         -23.8351      22.2093      36.9861 H        61 ASP61     -0.0122
    909 HB3         -22.1640      22.6862      37.2639 H        61 ASP61     -0.0122
    910 CG          -23.5802      24.1297      37.9630 C.2      61 ASP61      0.7994
    911 OD1         -22.9912      25.2366      37.9154 O.co2    61 ASP61     -0.8014
    912 OD2         -24.5076      23.8575      38.7515 O.co2    61 ASP61     -0.8014
    913 C           -22.3011      22.6595      34.6239 C.2      61 ASP61      0.5366
    914 O           -21.1099      22.8552      34.3761 O.2      61 ASP61     -0.5819
    915 N           -22.9963      21.6860      34.0278 N.am     62 ALA62     -0.4157
    916 H           -23.9510      21.5155      34.3288 H        62 ALA62      0.2719
    917 CA          -22.4080      20.8264      33.0070 C.3      62 ALA62      0.0337
    918 HA          -21.5481      20.3113      33.4377 H        62 ALA62      0.0823
    919 CB          -23.4283      19.7693      32.5791 C.3      62 ALA62     -0.1825
    920 HB1         -24.2906      20.2418      32.1146 H        62 ALA62      0.0603
    921 HB2         -22.9757      19.0904      31.8597 H        62 ALA62      0.0603
    922 HB3         -23.7573      19.1970      33.4445 H        62 ALA62      0.0603
    923 C           -21.9117      21.6647      31.8161 C.2      62 ALA62      0.5973
    924 O           -20.7775      21.4980      31.3626 O.2      62 ALA62     -0.5679
    925 N           -22.7040      22.6402      31.3542 N.am     63 ALA63     -0.4157
    926 H           -23.6423      22.7238      31.7315 H        63 ALA63      0.2719
    927 CA          -22.3045      23.5357      30.2649 C.3      63 ALA63      0.0337
    928 HA          -22.1622      22.9370      29.3638 H        63 ALA63      0.0823
    929 CB          -23.4252      24.5415      29.9905 C.3      63 ALA63     -0.1825
    930 HB1         -23.5895      25.1748      30.8578 H        63 ALA63      0.0603
    931 HB2         -23.1483      25.1703      29.1434 H        63 ALA63      0.0603
    932 HB3         -24.3457      24.0080      29.7574 H        63 ALA63      0.0603
    933 C           -20.9812      24.2672      30.5418 C.2      63 ALA63      0.5973
    934 O           -20.2261      24.5360      29.6046 O.2      63 ALA63     -0.5679
    935 N           -20.6566      24.5253      31.8158 N.am     64 GLY64     -0.4157
    936 H           -21.3062      24.2354      32.5407 H        64 GLY64      0.2719
    937 CA          -19.3978      25.1296      32.2479 C.3      64 GLY64     -0.0252
    938 HA2         -19.2626      26.0818      31.7363 H        64 GLY64      0.0698
    939 HA3         -19.4596      25.3101      33.3202 H        64 GLY64      0.0698
    940 C           -18.1497      24.2790      31.9953 C.2      64 GLY64      0.5973
    941 O           -17.0389      24.7952      32.0946 O.2      64 GLY64     -0.5679
    942 N           -18.2984      23.0074      31.6229 N.am     65 TYR65     -0.4157
    943 H           -19.2401      22.6259      31.6173 H        65 TYR65      0.2719
    944 CA          -17.2065      22.1190      31.2117 C.3      65 TYR65     -0.0014
    945 HA          -16.2600      22.5260      31.5676 H        65 TYR65      0.0876
    946 CB          -17.4012      20.7351      31.8412 C.3      65 TYR65     -0.0152
    947 HB2         -18.3987      20.3707      31.6102 H        65 TYR65      0.0295
    948 HB3         -16.7001      20.0234      31.4058 H        65 TYR65      0.0295
    949 CG          -17.2014      20.6919      33.3298 C.ar     65 TYR65     -0.0011
    950 CD1         -15.9128      20.4668      33.8481 C.ar     65 TYR65     -0.1906
    951 HD1         -15.0778      20.3498      33.1776 H        65 TYR65      0.1699
    952 CE1         -15.7277      20.3698      35.2361 C.ar     65 TYR65     -0.2341
    953 HE1         -14.7578      20.1654      35.6514 H        65 TYR65      0.1656
    954 CZ          -16.8357      20.4952      36.1000 C.ar     65 TYR65      0.3226
    955 OH          -16.6532      20.3663      37.4385 O.3      65 TYR65     -0.5579
    956 HH          -17.3266      19.7914      37.8174 H        65 TYR65      0.3992
    957 CE2         -18.1237      20.7292      35.5771 C.ar     65 TYR65     -0.2341
    958 HE2         -18.9736      20.8337      36.2339 H        65 TYR65      0.1656
    959 CD2         -18.3034      20.8322      34.1881 C.ar     65 TYR65     -0.1906
    960 HD2         -19.2924      21.0102      33.7876 H        65 TYR65      0.1699
    961 C           -17.0854      21.9606      29.6928 C.2      65 TYR65      0.5973
    962 O           -16.3040      21.1154      29.2477 O.2      65 TYR65     -0.5679
    963 N           -17.8582      22.7002      28.8970 N.am     66 SER66     -0.4157
    964 H           -18.4928      23.3770      29.3076 H        66 SER66      0.2719
    965 CA          -17.9755      22.4262      27.4604 C.3      66 SER66     -0.0249
    966 HA          -17.8085      21.3622      27.2954 H        66 SER66      0.0843
    967 CB          -19.4038      22.7099      26.9929 C.3      66 SER66      0.2117
    968 HB2         -19.5250      22.3426      25.9745 H        66 SER66      0.0352
    969 HB3         -20.1134      22.1875      27.6357 H        66 SER66      0.0352
    970 OG          -19.6712      24.0945      27.0138 O.3      66 SER66     -0.6546
    971 HG          -19.8847      24.3800      27.9237 H        66 SER66      0.4275
    972 C           -16.9690      23.1574      26.5658 C.2      66 SER66      0.5973
    973 O           -16.9400      22.8636      25.3764 O.2      66 SER66     -0.5679
    974 N           -16.1486      24.0814      27.0744 N.am     67 VAL67     -0.4157
    975 H           -16.2192      24.3218      28.0484 H        67 VAL67      0.2719
    976 CA          -15.2695      24.8945      26.2112 C.3      67 VAL67     -0.0875
    977 HA          -15.7935      25.0762      25.2758 H        67 VAL67      0.0969
    978 CB          -14.9872      26.2813      26.8062 C.3      67 VAL67      0.2985
    979 HB          -14.4553      26.1666      27.7515 H        67 VAL67     -0.0297
    980 CG1         -14.1460      27.1518      25.8647 C.3      67 VAL67     -0.3192
    981 HG11        -14.6349      27.2456      24.8948 H        67 VAL67      0.0791
    982 HG12        -14.0194      28.1438      26.2958 H        67 VAL67      0.0791
    983 HG13        -13.1504      26.7299      25.7262 H        67 VAL67      0.0791
    984 CG2         -16.3049      27.0167      27.0728 C.3      67 VAL67     -0.3192
    985 HG21        -16.9082      26.4805      27.8025 H        67 VAL67      0.0791
    986 HG22        -16.0936      28.0118      27.4670 H        67 VAL67      0.0791
    987 HG23        -16.8672      27.1207      26.1457 H        67 VAL67      0.0791
    988 C           -13.9727      24.1762      25.8599 C.2      67 VAL67      0.5973
    989 O           -13.3351      23.5801      26.7337 O.2      67 VAL67     -0.5679
    990 N           -13.6150      24.2450      24.5778 N.am     68 ASP68     -0.5163
    991 H           -14.2193      24.7638      23.9487 H        68 ASP68      0.2936
    992 CA          -12.3609      23.7807      23.9885 C.3      68 ASP68      0.0381
    993 HA          -12.4217      22.7116      23.7896 H        68 ASP68      0.0880
    994 CB          -12.1862      24.5084      22.6431 C.3      68 ASP68     -0.0303
    995 HB2         -12.9637      24.1712      21.9554 H        68 ASP68     -0.0122
    996 HB3         -12.3151      25.5812      22.8014 H        68 ASP68     -0.0122
    997 CG          -10.8168      24.2655      22.0070 C.2      68 ASP68      0.7994
    998 OD1         -10.1636      23.2758      22.4139 O.co2    68 ASP68     -0.8014
    999 OD2         -10.4335      25.1087      21.1641 O.co2    68 ASP68     -0.8014
   1000 C           -11.1694      24.0469      24.9240 C.2      68 ASP68      0.5366
   1001 O           -10.8824      25.1904      25.2700 O.2      68 ASP68     -0.5819
   1002 N           -10.4796      22.9881      25.3601 N.am     69 ASN69     -0.4157
   1003 H           -10.6326      22.1142      24.8868 H        69 ASN69      0.2719
   1004 CA           -9.3349      23.1303      26.2620 C.3      69 ASN69      0.0143
   1005 HA           -9.6265      23.7887      27.0818 H        69 ASN69      0.1048
   1006 CB           -8.9576      21.7517      26.8321 C.3      69 ASN69     -0.2041
   1007 HB2          -9.8336      21.2941      27.2850 H        69 ASN69      0.0797
   1008 HB3          -8.6116      21.1227      26.0105 H        69 ASN69      0.0797
   1009 CG           -7.8550      21.8202      27.8849 C.2      69 ASN69      0.7130
   1010 OD1          -7.5594      22.8203      28.5153 O.2      69 ASN69     -0.5931
   1011 ND2          -7.2614      20.7014      28.2250 N.am     69 ASN69     -0.9191
   1012 HD21         -6.4133      20.8447      28.7349 H        69 ASN69      0.4196
   1013 HD22         -7.3627      19.9164      27.6067 H        69 ASN69      0.4196
   1014 C            -8.1202      23.8000      25.5955 C.2      69 ASN69      0.5973
   1015 O            -7.2493      24.2980      26.3042 O.2      69 ASN69     -0.5679
   1016 N            -8.0198      23.8176      24.2670 N.am     70 GLU70     -0.5163
   1017 H            -8.7695      23.4609      23.6712 H        70 GLU70      0.2936
   1018 CA           -6.9193      24.5265      23.6004 C.3      70 GLU70      0.0397
   1019 HA           -5.9781      24.3075      24.1037 H        70 GLU70      0.1105
   1020 CB           -6.7906      24.0717      22.1463 C.3      70 GLU70      0.0560
   1021 HB2          -7.7297      24.2444      21.6210 H        70 GLU70     -0.0173
   1022 HB3          -6.0155      24.6781      21.6737 H        70 GLU70     -0.0173
   1023 CG           -6.3871      22.5978      22.0278 C.3      70 GLU70      0.0136
   1024 HG2          -5.5407      22.4127      22.6954 H        70 GLU70     -0.0425
   1025 HG3          -7.2163      21.9642      22.3522 H        70 GLU70     -0.0425
   1026 CD           -5.9855      22.2261      20.5923 C.2      70 GLU70      0.8054
   1027 OE1          -6.4098      22.9195      19.6395 O.co2    70 GLU70     -0.8188
   1028 OE2          -5.2392      21.2286      20.4552 O.co2    70 GLU70     -0.8188
   1029 C            -7.1010      26.0463      23.6414 C.2      70 GLU70      0.5366
   1030 O            -6.1255      26.7964      23.6000 O.2      70 GLU70     -0.5819
   1031 N            -8.3480      26.5014      23.7738 N.am     71 ASN71     -0.4157
   1032 H            -9.0915      25.8145      23.7989 H        71 ASN71      0.2719
   1033 CA           -8.7276      27.9118      23.7648 C.3      71 ASN71      0.0143
   1034 HA           -7.8577      28.5294      23.9921 H        71 ASN71      0.1048
   1035 CB           -9.2255      28.2993      22.3672 C.3      71 ASN71     -0.2041
   1036 HB2         -10.0798      27.6787      22.0997 H        71 ASN71      0.0797
   1037 HB3          -9.5337      29.3441      22.3701 H        71 ASN71      0.0797
   1038 CG           -8.1481      28.1361      21.3241 C.2      71 ASN71      0.7130
   1039 OD1          -7.2593      28.9693      21.2005 O.2      71 ASN71     -0.5931
   1040 ND2          -8.2247      27.0759      20.5472 N.am     71 ASN71     -0.9191
   1041 HD21         -7.4228      26.8433      19.9952 H        71 ASN71      0.4196
   1042 HD22         -8.9428      26.3630      20.7247 H        71 ASN71      0.4196
   1043 C            -9.7796      28.1750      24.8424 C.2      71 ASN71      0.5973
   1044 O           -10.9340      28.4637      24.5304 O.2      71 ASN71     -0.5679
   1045 N            -9.4351      28.0270      26.1264 N.am     72 PRO72     -0.2548
   1046 CD           -8.0896      27.8195      26.6387 C.3      72 PRO72      0.0192
   1047 HD2          -7.3726      28.5119      26.1995 H        72 PRO72      0.0391
   1048 HD3          -7.7811      26.7926      26.4466 H        72 PRO72      0.0391
   1049 CG           -8.2075      28.0466      28.1361 C.3      72 PRO72      0.0189
   1050 HG2          -8.1445      29.1133      28.3566 H        72 PRO72      0.0213
   1051 HG3          -7.4595      27.4820      28.6927 H        72 PRO72      0.0213
   1052 CB           -9.6214      27.5400      28.4001 C.3      72 PRO72     -0.0070
   1053 HB2         -10.0042      27.9232      29.3264 H        72 PRO72      0.0253
   1054 HB3          -9.6104      26.4488      28.4299 H        72 PRO72      0.0253
   1055 CA          -10.4321      27.9962      27.1874 C.3      72 PRO72     -0.0266
   1056 HA          -11.1814      27.2389      26.9591 H        72 PRO72      0.0641
   1057 C           -11.1678      29.3343      27.4003 C.2      72 PRO72      0.5896
   1058 O           -12.3090      29.3356      27.8723 O.2      72 PRO72     -0.5748
   1059 N           -10.5455      30.4740      27.0715 N.am     73 LEU73     -0.4157
   1060 H            -9.6236      30.4375      26.6320 H        73 LEU73      0.2719
   1061 CA          -11.1759      31.7834      27.2626 C.3      73 LEU73     -0.0518
   1062 HA          -11.7700      31.7604      28.1767 H        73 LEU73      0.0922
   1063 CB          -10.1096      32.8789      27.4140 C.3      73 LEU73     -0.1102
   1064 HB2          -9.6077      33.0040      26.4538 H        73 LEU73      0.0457
   1065 HB3         -10.6253      33.8134      27.6375 H        73 LEU73      0.0457
   1066 CG           -9.0346      32.6443      28.4875 C.3      73 LEU73      0.3531
   1067 HG           -8.4499      31.7567      28.2517 H        73 LEU73     -0.0361
   1068 CD1          -8.0948      33.8474      28.5139 C.3      73 LEU73     -0.4121
   1069 HD11         -8.6505      34.7516      28.7616 H        73 LEU73      0.1000
   1070 HD12         -7.3071      33.6890      29.2458 H        73 LEU73      0.1000
   1071 HD13         -7.6464      33.9558      27.5255 H        73 LEU73      0.1000
   1072 CD2          -9.6139      32.4788      29.8916 C.3      73 LEU73     -0.4121
   1073 HD21        -10.2196      31.5742      29.9102 H        73 LEU73      0.1000
   1074 HD22         -8.8105      32.3780      30.6192 H        73 LEU73      0.1000
   1075 HD23        -10.2238      33.3426      30.1351 H        73 LEU73      0.1000
   1076 C           -12.1309      32.1636      26.1252 C.2      73 LEU73      0.5973
   1077 O           -13.1756      32.7559      26.3807 O.2      73 LEU73     -0.5679
   1078 N           -11.7886      31.8499      24.8769 N.am     74 SER74     -0.4157
   1079 H           -10.8829      31.4010      24.7409 H        74 SER74      0.2719
   1080 CA          -12.4910      32.3471      23.6827 C.3      74 SER74     -0.0249
   1081 HA          -13.3807      32.8898      23.9940 H        74 SER74      0.0843
   1082 CB          -11.6041      33.3412      22.9322 C.3      74 SER74      0.2117
   1083 HB2         -12.2213      33.8900      22.2230 H        74 SER74      0.0352
   1084 HB3         -11.1669      34.0534      23.6373 H        74 SER74      0.0352
   1085 OG          -10.5834      32.6831      22.2110 O.3      74 SER74     -0.6546
   1086 HG          -10.0175      32.2282      22.8855 H        74 SER74      0.4275
   1087 C           -12.9670      31.2541      22.7267 C.2      74 SER74      0.5973
   1088 O           -13.6870      31.5444      21.7655 O.2      74 SER74     -0.5679
   1089 N           -12.5861      30.0060      22.9861 N.am     75 GLY75     -0.4157
   1090 H           -11.9820      29.8399      23.7848 H        75 GLY75      0.2719
   1091 CA          -12.8621      28.8478      22.1565 C.3      75 GLY75     -0.0252
   1092 HA2         -12.5030      29.0337      21.1446 H        75 GLY75      0.0698
   1093 HA3         -12.3266      27.9835      22.5487 H        75 GLY75      0.0698
   1094 C           -14.3376      28.4893      22.0997 C.2      75 GLY75      0.5973
   1095 O           -15.1919      29.0424      22.8035 O.2      75 GLY75     -0.5679
   1096 N           -14.6433      27.5384      21.2180 N.am     76 LYS76     -0.3479
   1097 H           -13.8814      27.0625      20.7510 H        76 LYS76      0.2747
   1098 CA          -16.0069      27.0425      21.0469 C.3      76 LYS76     -0.2400
   1099 HA          -16.6828      27.8957      21.0651 H        76 LYS76      0.1426
   1100 CB          -16.1728      26.3054      19.7092 C.3      76 LYS76     -0.0094
   1101 HB2         -15.5536      25.4071      19.7101 H        76 LYS76      0.0362
   1102 HB3         -17.2129      25.9893      19.6047 H        76 LYS76      0.0362
   1103 CG          -15.7931      27.1503      18.4858 C.3      76 LYS76      0.0187
   1104 HG2         -14.7110      27.2908      18.4685 H        76 LYS76      0.0103
   1105 HG3         -16.0773      26.5989      17.5880 H        76 LYS76      0.0103
   1106 CD          -16.4770      28.5218      18.4778 C.3      76 LYS76     -0.0479
   1107 HD2         -17.5594      28.3821      18.5280 H        76 LYS76      0.0621
   1108 HD3         -16.1446      29.1101      19.3343 H        76 LYS76      0.0621
   1109 CE          -16.1044      29.2645      17.2009 C.3      76 LYS76     -0.0143
   1110 HE2         -15.0139      29.3423      17.1446 H        76 LYS76      0.1135
   1111 HE3         -16.4501      28.6743      16.3453 H        76 LYS76      0.1135
   1112 NZ          -16.7286      30.6038      17.2017 N.4      76 LYS76     -0.3854
   1113 HZ1         -16.3760      31.1285      17.9905 H        76 LYS76      0.3400
   1114 HZ2         -16.5436      31.0765      16.3297 H        76 LYS76      0.3400
   1115 HZ3         -17.7296      30.5029      17.3329 H        76 LYS76      0.3400
   1116 C           -16.4255      26.1706      22.2191 C.2      76 LYS76      0.7341
   1117 O           -15.6344      25.4199      22.7864 O.2      76 LYS76     -0.5894
   1118 N           -17.6978      26.2980      22.5681 N.am     77 ALA77     -0.4157
   1119 H           -18.2845      26.8904      22.0054 H        77 ALA77      0.2719
   1120 CA          -18.3693      25.4177      23.5015 C.3      77 ALA77      0.0337
   1121 HA          -17.6579      25.0166      24.2203 H        77 ALA77      0.0823
   1122 CB          -19.4125      26.2353      24.2598 C.3      77 ALA77     -0.1825
   1123 HB1         -20.1572      26.6237      23.5630 H        77 ALA77      0.0603
   1124 HB2         -19.9125      25.6130      24.9981 H        77 ALA77      0.0603
   1125 HB3         -18.9294      27.0668      24.7748 H        77 ALA77      0.0603
   1126 C           -18.9949      24.2663      22.7168 C.2      77 ALA77      0.5973
   1127 O           -19.6020      24.5043      21.6756 O.2      77 ALA77     -0.5679
   1128 N           -18.8314      23.0362      23.1974 N.am     78 GLY78     -0.4157
   1129 H           -18.2576      22.9163      24.0252 H        78 GLY78      0.2719
   1130 CA          -19.3735      21.8531      22.5290 C.3      78 GLY78     -0.0252
   1131 HA2         -19.2576      21.9493      21.4461 H        78 GLY78      0.0698
   1132 HA3         -18.8343      20.9655      22.8500 H        78 GLY78      0.0698
   1133 C           -20.8545      21.6802      22.8390 C.2      78 GLY78      0.5973
   1134 O           -21.7387      22.0656      22.0779 O.2      78 GLY78     -0.5679
   1135 N           -21.1604      21.1046      23.9944 N.am     79 GLY79     -0.4157
   1136 H           -20.4147      20.7914      24.6086 H        79 GLY79      0.2719
   1137 CA          -22.5478      20.8740      24.3686 C.3      79 GLY79     -0.0252
   1138 HA2         -23.1046      21.8102      24.3534 H        79 GLY79      0.0698
   1139 HA3         -22.9884      20.2068      23.6280 H        79 GLY79      0.0698
   1140 C           -22.7145      20.2343      25.7301 C.2      79 GLY79      0.5973
   1141 O           -21.7661      20.1090      26.5043 O.2      79 GLY79     -0.5679
   1142 N           -23.9340      19.7909      25.9997 N.am     80 VAL80     -0.4157
   1143 H           -24.6476      19.9013      25.2836 H        80 VAL80      0.2719
   1144 CA          -24.2922      19.0238      27.1903 C.3      80 VAL80     -0.0875
   1145 HA          -23.3875      18.7166      27.7126 H        80 VAL80      0.0969
   1146 CB          -25.1452      19.8516      28.1686 C.3      80 VAL80      0.2985
   1147 HB          -26.0525      20.1815      27.6664 H        80 VAL80     -0.0297
   1148 CG1         -25.5498      19.0398      29.4048 C.3      80 VAL80     -0.3192
   1149 HG11        -24.6631      18.6287      29.8872 H        80 VAL80      0.0791
   1150 HG12        -26.0787      19.6786      30.1128 H        80 VAL80      0.0791
   1151 HG13        -26.2164      18.2253      29.1234 H        80 VAL80      0.0791
   1152 CG2         -24.3801      21.0885      28.6480 C.3      80 VAL80     -0.3192
   1153 HG21        -24.1826      21.7575      27.8113 H        80 VAL80      0.0791
   1154 HG22        -24.9819      21.6278      29.3791 H        80 VAL80      0.0791
   1155 HG23        -23.4387      20.7859      29.1069 H        80 VAL80      0.0791
   1156 C           -25.0183      17.7708      26.7403 C.2      80 VAL80      0.5973
   1157 O           -25.9078      17.8400      25.8899 O.2      80 VAL80     -0.5679
   1158 N           -24.6455      16.6324      27.3166 N.am     81 VAL81     -0.4157
   1159 H           -23.9229      16.6557      28.0277 H        81 VAL81      0.2719
   1160 CA          -25.3780      15.3729      27.1484 C.3      81 VAL81     -0.0875
   1161 HA          -26.2066      15.5296      26.4580 H        81 VAL81      0.0969
   1162 CB          -24.5235      14.2471      26.5428 C.3      81 VAL81      0.2985
   1163 HB          -25.1622      13.3785      26.4014 H        81 VAL81     -0.0297
   1164 CG1         -24.0075      14.6702      25.1640 C.3      81 VAL81     -0.3192
   1165 HG11        -23.2086      15.4042      25.2595 H        81 VAL81      0.0791
   1166 HG12        -23.6487      13.7975      24.6283 H        81 VAL81      0.0791
   1167 HG13        -24.8230      15.0982      24.5807 H        81 VAL81      0.0791
   1168 CG2         -23.3594      13.8071      27.4379 C.3      81 VAL81     -0.3192
   1169 HG21        -23.7377      13.4252      28.3848 H        81 VAL81      0.0791
   1170 HG22        -22.8059      13.0088      26.9438 H        81 VAL81      0.0791
   1171 HG23        -22.6870      14.6431      27.6217 H        81 VAL81      0.0791
   1172 C           -25.9909      14.9521      28.4691 C.2      81 VAL81      0.5973
   1173 O           -25.4424      15.2507      29.5342 O.2      81 VAL81     -0.5679
   1174 N           -27.1292      14.2682      28.3907 N.am     82 LYS82     -0.3479
   1175 H           -27.4845      14.0526      27.4595 H        82 LYS82      0.2747
   1176 CA          -27.7989      13.6292      29.5194 C.3      82 LYS82     -0.2400
   1177 HA          -27.4486      14.0685      30.4542 H        82 LYS82      0.1426
   1178 CB          -29.3065      13.8566      29.4091 C.3      82 LYS82     -0.0094
   1179 HB2         -29.4983      14.9290      29.3399 H        82 LYS82      0.0362
   1180 HB3         -29.6760      13.3866      28.4947 H        82 LYS82      0.0362
   1181 CG          -30.0626      13.2864      30.6180 C.3      82 LYS82      0.0187
   1182 HG2         -29.8557      12.2226      30.7416 H        82 LYS82      0.0103
   1183 HG3         -29.7547      13.8225      31.5176 H        82 LYS82      0.0103
   1184 CD          -31.5607      13.4791      30.3856 C.3      82 LYS82     -0.0479
   1185 HD2         -31.7378      14.5115      30.0721 H        82 LYS82      0.0621
   1186 HD3         -31.8858      12.8146      29.5804 H        82 LYS82      0.0621
   1187 CE          -32.3652      13.1989      31.6527 C.3      82 LYS82     -0.0143
   1188 HE2         -32.2526      12.1417      31.9137 H        82 LYS82      0.1135
   1189 HE3         -31.9676      13.8035      32.4750 H        82 LYS82      0.1135
   1190 NZ          -33.7906      13.5147      31.4175 N.4      82 LYS82     -0.3854
   1191 HZ1         -34.1387      12.9437      30.6544 H        82 LYS82      0.3400
   1192 HZ2         -34.3414      13.3293      32.2435 H        82 LYS82      0.3400
   1193 HZ3         -33.8861      14.4819      31.1376 H        82 LYS82      0.3400
   1194 C           -27.4631      12.1469      29.5145 C.2      82 LYS82      0.7341
   1195 O           -27.6887      11.4507      28.5295 O.2      82 LYS82     -0.5894
   1196 N           -26.9398      11.6630      30.6300 N.am     83 VAL83     -0.4157
   1197 H           -26.8494      12.2904      31.4208 H        83 VAL83      0.2719
   1198 CA          -26.5555      10.2664      30.8151 C.3      83 VAL83     -0.0875
   1199 HA          -26.6508       9.7550      29.8628 H        83 VAL83      0.0969
   1200 CB          -25.0841      10.1280      31.2279 C.3      83 VAL83      0.2985
   1201 HB          -24.8580       9.0679      31.2721 H        83 VAL83     -0.0297
   1202 CG1         -24.1574      10.7340      30.1717 C.3      83 VAL83     -0.3192
   1203 HG11        -24.2421      11.8206      30.1713 H        83 VAL83      0.0791
   1204 HG12        -23.1255      10.4559      30.3850 H        83 VAL83      0.0791
   1205 HG13        -24.4266      10.3618      29.1859 H        83 VAL83      0.0791
   1206 CG2         -24.7635      10.7546      32.5911 C.3      83 VAL83     -0.3192
   1207 HG21        -25.3061      10.2491      33.3867 H        83 VAL83      0.0791
   1208 HG22        -23.7082      10.6440      32.8107 H        83 VAL83      0.0791
   1209 HG23        -25.0066      11.8157      32.5935 H        83 VAL83      0.0791
   1210 C           -27.5003       9.6012      31.8032 C.2      83 VAL83      0.5973
   1211 O           -27.7152      10.1184      32.8997 O.2      83 VAL83     -0.5679
   1212 N           -28.0558       8.4532      31.4259 N.am     84 THR84     -0.4157
   1213 H           -27.8468       8.1050      30.4931 H        84 THR84      0.2719
   1214 CA          -29.0556       7.7436      32.2290 C.3      84 THR84     -0.0389
   1215 HA          -29.1446       8.2189      33.2018 H        84 THR84      0.1007
   1216 CB          -30.4394       7.8024      31.5669 C.3      84 THR84      0.3654
   1217 HB          -30.4139       7.2813      30.6083 H        84 THR84      0.0043
   1218 CG2         -31.5243       7.1861      32.4454 C.3      84 THR84     -0.2438
   1219 HG21        -31.5157       7.6676      33.4218 H        84 THR84      0.0642
   1220 HG22        -32.4981       7.3409      31.9797 H        84 THR84      0.0642
   1221 HG23        -31.3614       6.1160      32.5594 H        84 THR84      0.0642
   1222 OG1         -30.8206       9.1399      31.3504 O.3      84 THR84     -0.6761
   1223 HG1         -30.6075       9.3461      30.4334 H        84 THR84      0.4102
   1224 C           -28.6410       6.3000      32.4460 C.2      84 THR84      0.5973
   1225 O           -28.3762       5.5838      31.4827 O.2      84 THR84     -0.5679
   1226 N           -28.6276       5.8294      33.6906 N.am     85 TYR85     -0.4157
   1227 H           -28.8834       6.4502      34.4535 H        85 TYR85      0.2719
   1228 CA          -28.4650       4.3994      33.9487 C.3      85 TYR85     -0.0014
   1229 HA          -27.7344       3.9847      33.2557 H        85 TYR85      0.0876
   1230 CB          -27.9703       4.1688      35.3679 C.3      85 TYR85     -0.0152
   1231 HB2         -28.5803       4.7622      36.0506 H        85 TYR85      0.0295
   1232 HB3         -28.1474       3.1268      35.6011 H        85 TYR85      0.0295
   1233 CG          -26.5087       4.4384      35.6173 C.ar     85 TYR85     -0.0011
   1234 CD1         -25.5321       3.5592      35.1197 C.ar     85 TYR85     -0.1906
   1235 HD1         -25.8184       2.7086      34.5190 H        85 TYR85      0.1699
   1236 CE1         -24.1776       3.7852      35.4074 C.ar     85 TYR85     -0.2341
   1237 HE1         -23.4312       3.1167      35.0237 H        85 TYR85      0.1656
   1238 CZ          -23.7929       4.8872      36.1901 C.ar     85 TYR85      0.3226
   1239 OH          -22.4797       5.0706      36.4631 O.3      85 TYR85     -0.5579
   1240 HH          -21.9197       4.4920      35.9454 H        85 TYR85      0.3992
   1241 CE2         -24.7726       5.7783      36.6663 C.ar     85 TYR85     -0.2341
   1242 HE2         -24.4586       6.6618      37.1987 H        85 TYR85      0.1656
   1243 CD2         -26.1285       5.5519      36.3794 C.ar     85 TYR85     -0.1906
   1244 HD2         -26.8718       6.2602      36.6964 H        85 TYR85      0.1699
   1245 C           -29.8048       3.6748      33.7950 C.2      85 TYR85      0.5973
   1246 O           -30.7693       4.0822      34.4391 O.2      85 TYR85     -0.5679
   1247 N           -29.9088       2.5794      33.0285 N.am     86 PRO86     -0.2548
   1248 CD          -28.9135       2.0093      32.1325 C.3      86 PRO86      0.0192
   1249 HD2         -27.9489       1.8892      32.6273 H        86 PRO86      0.0391
   1250 HD3         -28.8086       2.6478      31.2528 H        86 PRO86      0.0391
   1251 CG          -29.4624       0.6433      31.7206 C.3      86 PRO86      0.0189
   1252 HG2         -29.0836      -0.1196      32.4021 H        86 PRO86      0.0213
   1253 HG3         -29.1980       0.3992      30.6907 H        86 PRO86      0.0213
   1254 CB          -30.9731       0.7840      31.9006 C.3      86 PRO86     -0.0070
   1255 HB2         -31.4502      -0.1774      32.0949 H        86 PRO86      0.0253
   1256 HB3         -31.4002       1.2427      31.0072 H        86 PRO86      0.0253
   1257 CA          -31.1057       1.7505      33.0765 C.3      86 PRO86     -0.0266
   1258 HA          -31.9953       2.3646      32.9355 H        86 PRO86      0.0641
   1259 C           -31.2051       1.0358      34.4301 C.2      86 PRO86      0.5896
   1260 O           -30.1939       0.8102      35.1119 O.2      86 PRO86     -0.5748
   1261 N           -32.4164       0.6283      34.8052 N.am     87 GLY87     -0.4157
   1262 H           -33.2218       0.8713      34.2465 H        87 GLY87      0.2719
   1263 CA          -32.6464      -0.0668      36.0703 C.3      87 GLY87     -0.0252
   1264 HA2         -33.6781      -0.4205      36.1100 H        87 GLY87      0.0698
   1265 HA3         -31.9858      -0.9314      36.1361 H        87 GLY87      0.0698
   1266 C           -32.4139       0.8406      37.2767 C.2      87 GLY87      0.5973
   1267 O           -32.6461       2.0459      37.2046 O.2      87 GLY87     -0.5679
   1268 N           -31.9536       0.2501      38.3791 N.am     88 LEU88     -0.4157
   1269 H           -31.7692      -0.7405      38.3480 H        88 LEU88      0.2719
   1270 CA          -31.8000       0.9197      39.6678 C.3      88 LEU88     -0.0518
   1271 HA          -32.3982       1.8319      39.6744 H        88 LEU88      0.0922
   1272 CB          -32.3167      -0.0123      40.7742 C.3      88 LEU88     -0.1102
   1273 HB2         -31.7346      -0.9342      40.7528 H        88 LEU88      0.0457
   1274 HB3         -32.1495       0.4648      41.7373 H        88 LEU88      0.0457
   1275 CG          -33.8057      -0.3800      40.6552 C.3      88 LEU88      0.3531
   1276 HG          -33.9732      -0.9283      39.7278 H        88 LEU88     -0.0361
   1277 CD1         -34.1923      -1.2880      41.8184 C.3      88 LEU88     -0.4121
   1278 HD11        -34.0818      -0.7592      42.7657 H        88 LEU88      0.1000
   1279 HD12        -35.2308      -1.6009      41.7072 H        88 LEU88      0.1000
   1280 HD13        -33.5600      -2.1762      41.8272 H        88 LEU88      0.1000
   1281 CD2         -34.7094       0.8508      40.6713 C.3      88 LEU88     -0.4121
   1282 HD21        -34.5636       1.4283      39.7630 H        88 LEU88      0.1000
   1283 HD22        -35.7551       0.5401      40.6922 H        88 LEU88      0.1000
   1284 HD23        -34.5040       1.4691      41.5443 H        88 LEU88      0.1000
   1285 C           -30.3524       1.3261      39.9361 C.2      88 LEU88      0.5973
   1286 O           -29.4359       0.5070      39.8215 O.2      88 LEU88     -0.5679
   1287 N           -30.1520       2.5770      40.3477 N.am     89 THR89     -0.4157
   1288 H           -30.9540       3.2050      40.3763 H        89 THR89      0.2719
   1289 CA          -28.8453       3.1294      40.7249 C.3      89 THR89     -0.0389
   1290 HA          -28.0808       2.3558      40.6726 H        89 THR89      0.1007
   1291 CB          -28.4392       4.2543      39.7733 C.3      89 THR89      0.3654
   1292 HB          -29.2187       5.0147      39.7524 H        89 THR89      0.0043
   1293 CG2         -27.1012       4.9030      40.1280 C.3      89 THR89     -0.2438
   1294 HG21        -26.3372       4.1385      40.2714 H        89 THR89      0.0642
   1295 HG22        -26.7916       5.5791      39.3322 H        89 THR89      0.0642
   1296 HG23        -27.1982       5.4897      41.0421 H        89 THR89      0.0642
   1297 OG1         -28.2833       3.7019      38.4909 O.3      89 THR89     -0.6761
   1298 HG1         -28.1146       4.4391      37.8975 H        89 THR89      0.4102
   1299 C           -28.8848       3.6631      42.1417 C.2      89 THR89      0.5973
   1300 O           -29.7870       4.4239      42.4843 O.2      89 THR89     -0.5679
   1301 N           -27.8864       3.3030      42.9521 N.am     90 LYS90     -0.3479
   1302 H           -27.1727       2.6721      42.5987 H        90 LYS90      0.2747
   1303 CA          -27.6672       3.8973      44.2702 C.3      90 LYS90     -0.2400
   1304 HA          -28.6260       4.1873      44.7016 H        90 LYS90      0.1426
   1305 CB          -27.0141       2.8684      45.1946 C.3      90 LYS90     -0.0094
   1306 HB2         -27.7162       2.0552      45.3621 H        90 LYS90      0.0362
   1307 HB3         -26.1516       2.4566      44.6771 H        90 LYS90      0.0362
   1308 CG          -26.5567       3.4235      46.5548 C.3      90 LYS90      0.0187
   1309 HG2         -26.0088       2.6398      47.0567 H        90 LYS90      0.0103
   1310 HG3         -25.8673       4.2563      46.4161 H        90 LYS90      0.0103
   1311 CD          -27.7303       3.8724      47.4358 C.3      90 LYS90     -0.0479
   1312 HD2         -28.2142       4.7169      46.9554 H        90 LYS90      0.0621
   1313 HD3         -28.4583       3.0639      47.5325 H        90 LYS90      0.0621
   1314 CE          -27.2875       4.3316      48.8277 C.3      90 LYS90     -0.0143
   1315 HE2         -26.4054       4.9706      48.7294 H        90 LYS90      0.1135
   1316 HE3         -28.0939       4.9313      49.2597 H        90 LYS90      0.1135
   1317 NZ          -27.0181       3.1794      49.7213 N.4      90 LYS90     -0.3854
   1318 HZ1         -26.3613       2.5178      49.3166 H        90 LYS90      0.3400
   1319 HZ2         -26.7006       3.4573      50.6358 H        90 LYS90      0.3400
   1320 HZ3         -27.8820       2.6477      49.8842 H        90 LYS90      0.3400
   1321 C           -26.8019       5.1389      44.1300 C.2      90 LYS90      0.7341
   1322 O           -25.6778       5.0697      43.6410 O.2      90 LYS90     -0.5894
   1323 N           -27.3160       6.2594      44.6025 N.am     91 VAL91     -0.4157
   1324 H           -28.2793       6.2403      44.9233 H        91 VAL91      0.2719
   1325 CA          -26.5356       7.4640      44.8653 C.3      91 VAL91     -0.0875
   1326 HA          -25.6584       7.4886      44.2172 H        91 VAL91      0.0969
   1327 CB          -27.3690       8.7180      44.5743 C.3      91 VAL91      0.2985
   1328 HB          -28.2893       8.6897      45.1593 H        91 VAL91     -0.0297
   1329 CG1         -26.5880       9.9810      44.9455 C.3      91 VAL91     -0.3192
   1330 HG11        -25.6427      10.0049      44.4036 H        91 VAL91      0.0791
   1331 HG12        -27.1783      10.8597      44.6852 H        91 VAL91      0.0791
   1332 HG13        -26.4006      10.0194      46.0192 H        91 VAL91      0.0791
   1333 CG2         -27.7254       8.7716      43.0818 C.3      91 VAL91     -0.3192
   1334 HG21        -28.3821       7.9429      42.8183 H        91 VAL91      0.0791
   1335 HG22        -28.2526       9.7008      42.8644 H        91 VAL91      0.0791
   1336 HG23        -26.8235       8.7317      42.4700 H        91 VAL91      0.0791
   1337 C           -26.0705       7.4050      46.3142 C.2      91 VAL91      0.5973
   1338 O           -26.8946       7.3051      47.2253 O.2      91 VAL91     -0.5679
   1339 N           -24.7560       7.3993      46.5236 N.am     92 LEU92     -0.4157
   1340 H           -24.1360       7.4533      45.7184 H        92 LEU92      0.2719
   1341 CA          -24.1406       7.3718      47.8454 C.3      92 LEU92     -0.0518
   1342 HA          -24.9178       7.2265      48.5949 H        92 LEU92      0.0922
   1343 CB          -23.1648       6.1850      47.9226 C.3      92 LEU92     -0.1102
   1344 HB2         -23.6514       5.2965      47.5205 H        92 LEU92      0.0457
   1345 HB3         -22.3022       6.4051      47.2935 H        92 LEU92      0.0457
   1346 CG          -22.6898       5.8799      49.3548 C.3      92 LEU92      0.3531
   1347 HG          -22.3903       6.8023      49.8518 H        92 LEU92     -0.0361
   1348 CD1         -23.8077       5.2073      50.1593 C.3      92 LEU92     -0.4121
   1349 HD11        -24.1470       4.3091      49.6448 H        92 LEU92      0.1000
   1350 HD12        -23.4288       4.9311      51.1422 H        92 LEU92      0.1000
   1351 HD13        -24.6385       5.8983      50.2962 H        92 LEU92      0.1000
   1352 CD2         -21.4921       4.9290      49.3374 C.3      92 LEU92     -0.4121
   1353 HD21        -20.6783       5.3798      48.7702 H        92 LEU92      0.1000
   1354 HD22        -21.1490       4.7506      50.3567 H        92 LEU92      0.1000
   1355 HD23        -21.7694       3.9802      48.8796 H        92 LEU92      0.1000
   1356 C           -23.4805       8.7224      48.1219 C.2      92 LEU92      0.5973
   1357 O           -22.3990       9.0142      47.6113 O.2      92 LEU92     -0.5679
   1358 N           -24.1591       9.5586      48.8982 N.am     93 ALA93     -0.4157
   1359 H           -25.0105       9.2365      49.3464 H        93 ALA93      0.2719
   1360 CA          -23.7060      10.9116      49.1841 C.3      93 ALA93      0.0337
   1361 HA          -23.2524      11.3289      48.2845 H        93 ALA93      0.0823
   1362 CB          -24.9144      11.7666      49.5417 C.3      93 ALA93     -0.1825
   1363 HB1         -25.4196      11.3449      50.4098 H        93 ALA93      0.0603
   1364 HB2         -24.5906      12.7824      49.7690 H        93 ALA93      0.0603
   1365 HB3         -25.5982      11.7944      48.6941 H        93 ALA93      0.0603
   1366 C           -22.6637      10.9257      50.2992 C.2      93 ALA93      0.5973
   1367 O           -22.8736      10.3380      51.3633 O.2      93 ALA93     -0.5679
   1368 N           -21.5486      11.6098      50.0638 N.am     94 LEU94     -0.4157
   1369 H           -21.4454      12.0764      49.1652 H        94 LEU94      0.2719
   1370 CA          -20.4130      11.6468      50.9759 C.3      94 LEU94     -0.0518
   1371 HA          -20.4956      10.8150      51.6717 H        94 LEU94      0.0922
   1372 CB          -19.1010      11.4860      50.2102 C.3      94 LEU94     -0.1102
   1373 HB2         -18.9248      12.4188      49.6807 H        94 LEU94      0.0457
   1374 HB3         -18.2878      11.3547      50.9255 H        94 LEU94      0.0457
   1375 CG          -19.0555      10.3503      49.1830 C.3      94 LEU94      0.3531
   1376 HG          -19.9259      10.3774      48.5291 H        94 LEU94     -0.0361
   1377 CD1         -17.8332      10.5956      48.3097 C.3      94 LEU94     -0.4121
   1378 HD11        -16.9461      10.6856      48.9286 H        94 LEU94      0.1000
   1379 HD12        -17.7075       9.7954      47.5993 H        94 LEU94      0.1000
   1380 HD13        -17.9629      11.5230      47.7548 H        94 LEU94      0.1000
   1381 CD2         -19.0089       8.9876      49.8764 C.3      94 LEU94     -0.4121
   1382 HD21        -19.9345       8.8318      50.4294 H        94 LEU94      0.1000
   1383 HD22        -18.9124       8.2042      49.1283 H        94 LEU94      0.1000
   1384 HD23        -18.1594       8.9427      50.5595 H        94 LEU94      0.1000
   1385 C           -20.3684      12.9518      51.7625 C.2      94 LEU94      0.5973
   1386 O           -20.5959      14.0328      51.2170 O.2      94 LEU94     -0.5679
   1387 N           -20.0236      12.8357      53.0443 N.am     95 LYS95     -0.3479
   1388 H           -19.8771      11.8927      53.3914 H        95 LYS95      0.2747
   1389 CA          -19.8422      13.9581      53.9767 C.3      95 LYS95     -0.2400
   1390 HA          -20.4967      14.7796      53.6772 H        95 LYS95      0.1426
   1391 CB          -20.2147      13.5106      55.3928 C.3      95 LYS95     -0.0094
   1392 HB2         -19.6359      12.6263      55.6646 H        95 LYS95      0.0362
   1393 HB3         -19.9710      14.3144      56.0902 H        95 LYS95      0.0362
   1394 CG          -21.7165      13.2218      55.4871 C.3      95 LYS95      0.0187
   1395 HG2         -22.2654      14.0591      55.0548 H        95 LYS95      0.0103
   1396 HG3         -21.9469      12.3194      54.9215 H        95 LYS95      0.0103
   1397 CD          -22.1879      13.0447      56.9322 C.3      95 LYS95     -0.0479
   1398 HD2         -22.0300      13.9725      57.4844 H        95 LYS95      0.0621
   1399 HD3         -23.2575      12.8239      56.9124 H        95 LYS95      0.0621
   1400 CE          -21.4443      11.8981      57.6244 C.3      95 LYS95     -0.0143
   1401 HE2         -21.5095      11.0101      56.9865 H        95 LYS95      0.1135
   1402 HE3         -20.3842      12.1488      57.7387 H        95 LYS95      0.1135
   1403 NZ          -22.0333      11.5773      58.9426 N.4      95 LYS95     -0.3854
   1404 HZ1         -22.9993      11.3016      58.8387 H        95 LYS95      0.3400
   1405 HZ2         -21.5897      10.7307      59.3132 H        95 LYS95      0.3400
   1406 HZ3         -21.9293      12.3162      59.6194 H        95 LYS95      0.3400
   1407 C           -18.4299      14.5335      53.9730 C.2      95 LYS95      0.7341
   1408 O           -18.2116      15.6119      54.5117 O.2      95 LYS95     -0.5894
   1409 N           -17.4868      13.8193      53.3778 N.am     96 VAL96     -0.4157
   1410 H           -17.7691      12.9821      52.8931 H        96 VAL96      0.2719
   1411 CA          -16.1058      14.2643      53.1698 C.3      96 VAL96     -0.0875
   1412 HA          -16.0559      15.3506      53.2618 H        96 VAL96      0.0969
   1413 CB          -15.1357      13.6544      54.2042 C.3      96 VAL96      0.2985
   1414 HB          -14.1455      14.0721      54.0218 H        96 VAL96     -0.0297
   1415 CG1         -15.5295      14.0151      55.6420 C.3      96 VAL96     -0.3192
   1416 HG11        -16.4680      13.5340      55.9169 H        96 VAL96      0.0791
   1417 HG12        -14.7527      13.6834      56.3316 H        96 VAL96      0.0791
   1418 HG13        -15.6403      15.0971      55.7315 H        96 VAL96      0.0791
   1419 CG2         -15.0212      12.1280      54.0941 C.3      96 VAL96     -0.3192
   1420 HG21        -14.5874      11.8521      53.1328 H        96 VAL96      0.0791
   1421 HG22        -14.3703      11.7483      54.8813 H        96 VAL96      0.0791
   1422 HG23        -16.0046      11.6676      54.1907 H        96 VAL96      0.0791
   1423 C           -15.7012      13.9045      51.7480 C.2      96 VAL96      0.5973
   1424 O           -16.2522      12.9653      51.1787 O.2      96 VAL96     -0.5679
   1425 N           -14.7144      14.5885      51.1823 N.am     97 ASP97     -0.5163
   1426 H           -14.3255      15.4174      51.6174 H        97 ASP97      0.2936
   1427 CA          -14.1551      14.2356      49.8732 C.3      97 ASP97      0.0381
   1428 HA          -14.7228      13.4082      49.4495 H        97 ASP97      0.0880
   1429 CB          -14.3104      15.4003      48.8889 C.3      97 ASP97     -0.0303
   1430 HB2         -14.2094      15.0042      47.8762 H        97 ASP97     -0.0122
   1431 HB3         -15.3088      15.8291      48.9811 H        97 ASP97     -0.0122
   1432 CG          -13.2725      16.5002      49.0913 C.2      97 ASP97      0.7994
   1433 OD1         -12.8900      16.7400      50.2585 O.co2    97 ASP97     -0.8014
   1434 OD2         -12.8113      17.0333      48.0555 O.co2    97 ASP97     -0.8014
   1435 C           -12.7078      13.7282      49.9863 C.2      97 ASP97      0.5366
   1436 O           -11.9298      13.8346      49.0456 O.2      97 ASP97     -0.5819
   1437 N           -12.3480      13.1603      51.1424 N.am     98 ASN98     -0.4157
   1438 H           -13.0411      13.1170      51.8684 H        98 ASN98      0.2719
   1439 CA          -11.0500      12.5445      51.3989 C.3      98 ASN98      0.0143
   1440 HA          -10.3117      12.9720      50.7223 H        98 ASN98      0.1048
   1441 CB          -10.6379      12.8811      52.8410 C.3      98 ASN98     -0.2041
   1442 HB2         -10.6375      13.9648      52.9573 H        98 ASN98      0.0797
   1443 HB3         -11.3567      12.4608      53.5408 H        98 ASN98      0.0797
   1444 CG           -9.2570      12.3469      53.1903 C.2      98 ASN98      0.7130
   1445 OD1          -8.9106      11.2101      52.9195 O.2      98 ASN98     -0.5931
   1446 ND2          -8.4186      13.1398      53.8084 N.am     98 ASN98     -0.9191
   1447 HD21         -7.4927      12.7601      53.9774 H        98 ASN98      0.4196
   1448 HD22         -8.5792      14.1289      53.8601 H        98 ASN98      0.4196
   1449 C           -11.1150      11.0333      51.1411 C.2      98 ASN98      0.5973
   1450 O           -11.7646      10.3105      51.9087 O.2      98 ASN98     -0.5679
   1451 N           -10.4408      10.5592      50.0925 N.am     99 ALA99     -0.4157
   1452 H            -9.9147      11.2152      49.5068 H        99 ALA99      0.2719
   1453 CA          -10.5176       9.1580      49.6859 C.3      99 ALA99      0.0337
   1454 HA          -11.5646       8.9103      49.5210 H        99 ALA99      0.0823
   1455 CB           -9.7652       8.9584      48.3732 C.3      99 ALA99     -0.1825
   1456 HB1          -8.7298       9.2949      48.4650 H        99 ALA99      0.0603
   1457 HB2          -9.7699       7.9014      48.1089 H        99 ALA99      0.0603
   1458 HB3         -10.2512       9.5172      47.5790 H        99 ALA99      0.0603
   1459 C            -9.9788       8.1926      50.7447 C.2      99 ALA99      0.5973
   1460 O           -10.5988       7.1600      50.9933 O.2      99 ALA99     -0.5679
   1461 N            -8.8615       8.5191      51.3983 N.am    100 GLU100    -0.5163
   1462 H            -8.4213       9.4040      51.1880 H       100 GLU100     0.2936
   1463 CA           -8.2971       7.6767      52.4601 C.3     100 GLU100     0.0397
   1464 HA           -8.1448       6.6673      52.0764 H       100 GLU100     0.1105
   1465 CB           -6.9488       8.2241      52.9590 C.3     100 GLU100     0.0560
   1466 HB2          -7.0123       9.3058      53.0719 H       100 GLU100    -0.0173
   1467 HB3          -6.7359       7.8061      53.9439 H       100 GLU100    -0.0173
   1468 CG           -5.7775       7.8782      52.0291 C.3     100 GLU100     0.0136
   1469 HG2          -5.9742       8.2849      51.0347 H       100 GLU100    -0.0425
   1470 HG3          -4.8782       8.3620      52.4169 H       100 GLU100    -0.0425
   1471 CD           -5.5235       6.3656      51.9551 C.2     100 GLU100     0.8054
   1472 OE1          -5.1839       5.7745      53.0108 O.co2   100 GLU100    -0.8188
   1473 OE2          -5.7376       5.7802      50.8701 O.co2   100 GLU100    -0.8188
   1474 C            -9.2740       7.5580      53.6261 C.2     100 GLU100     0.5366
   1475 O            -9.5331       6.4522      54.1072 O.2     100 GLU100    -0.5819
   1476 N            -9.8843       8.6684      54.0447 N.am    101 THR101    -0.4157
   1477 H            -9.6144       9.5633      53.6380 H       101 THR101     0.2719
   1478 CA          -10.9165       8.6179      55.0845 C.3     101 THR101    -0.0389
   1479 HA          -10.4865       8.1584      55.9742 H       101 THR101     0.1007
   1480 CB          -11.4024      10.0166      55.4728 C.3     101 THR101     0.3654
   1481 HB          -11.8656      10.5027      54.6151 H       101 THR101     0.0043
   1482 CG2         -12.3958       9.9704      56.6316 C.3     101 THR101    -0.2438
   1483 HG21        -11.9592       9.4387      57.4789 H       101 THR101     0.0642
   1484 HG22        -12.6598      10.9821      56.9385 H       101 THR101     0.0642
   1485 HG23        -13.3075       9.4575      56.3280 H       101 THR101     0.0642
   1486 OG1         -10.3119      10.7840      55.9230 O.3     101 THR101    -0.6761
   1487 HG1         -10.6320      11.6573      56.1544 H       101 THR101     0.4102
   1488 C           -12.0847       7.7392      54.6462 C.2     101 THR101     0.5973
   1489 O           -12.4932       6.8553      55.3932 O.2     101 THR101    -0.5679
   1490 N           -12.5883       7.9071      53.4209 N.am    102 ILE102    -0.4157
   1491 H           -12.2035       8.6409      52.8297 H       102 ILE102     0.2719
   1492 CA          -13.6964       7.0856      52.9090 C.3     102 ILE102    -0.0597
   1493 HA          -14.5296       7.1624      53.6073 H       102 ILE102     0.0869
   1494 CB          -14.1758       7.5994      51.5362 C.3     102 ILE102     0.1303
   1495 HB          -13.3116       7.6422      50.8716 H       102 ILE102     0.0187
   1496 CG2         -15.2220       6.6516      50.9116 C.3     102 ILE102    -0.3204
   1497 HG21        -16.0697       6.5365      51.5869 H       102 ILE102     0.0882
   1498 HG22        -15.5765       7.0567      49.9643 H       102 ILE102     0.0882
   1499 HG23        -14.7862       5.6751      50.7047 H       102 ILE102     0.0882
   1500 CG1         -14.7878       9.0110      51.6594 C.3     102 ILE102    -0.0430
   1501 HG12        -15.8238       8.9436      51.9938 H       102 ILE102     0.0236
   1502 HG13        -14.2445       9.5966      52.3984 H       102 ILE102     0.0236
   1503 CD1         -14.7212       9.7761      50.3368 C.3     102 ILE102    -0.0660
   1504 HD11        -15.2911       9.2550      49.5700 H       102 ILE102     0.0186
   1505 HD12        -15.1307      10.7735      50.4755 H       102 ILE102     0.0186
   1506 HD13        -13.6871       9.8675      50.0081 H       102 ILE102     0.0186
   1507 C           -13.3209       5.6001      52.8399 C.2     102 ILE102     0.5973
   1508 O           -14.1196       4.7548      53.2410 O.2     102 ILE102    -0.5679
   1509 N           -12.1244       5.2413      52.3575 N.am    103 LYS103    -0.3479
   1510 H           -11.4981       5.9720      52.0237 H       103 LYS103     0.2747
   1511 CA          -11.6852       3.8379      52.2837 C.3     103 LYS103    -0.2400
   1512 HA          -12.4597       3.2630      51.7791 H       103 LYS103     0.1426
   1513 CB          -10.3698       3.7065      51.4897 C.3     103 LYS103    -0.0094
   1514 HB2          -9.6321       4.4021      51.8948 H       103 LYS103     0.0362
   1515 HB3          -9.9886       2.6912      51.6077 H       103 LYS103     0.0362
   1516 CG          -10.5679       3.9647      49.9845 C.3     103 LYS103     0.0187
   1517 HG2         -11.3399       3.2940      49.6137 H       103 LYS103     0.0103
   1518 HG3         -10.9142       4.9836      49.8304 H       103 LYS103     0.0103
   1519 CD           -9.3176       3.7390      49.1202 C.3     103 LYS103    -0.0479
   1520 HD2          -9.0715       2.6813      49.1023 H       103 LYS103     0.0621
   1521 HD3          -9.5466       4.0404      48.0986 H       103 LYS103     0.0621
   1522 CE           -8.0966       4.5248      49.5996 C.3     103 LYS103    -0.0143
   1523 HE2          -8.3918       5.5616      49.7828 H       103 LYS103     0.1135
   1524 HE3          -7.7327       4.1092      50.5428 H       103 LYS103     0.1135
   1525 NZ           -6.9917       4.5359      48.6130 N.4     103 LYS103    -0.3854
   1526 HZ1          -7.2355       5.1061      47.7940 H       103 LYS103     0.3400
   1527 HZ2          -6.1960       5.0048      49.0492 H       103 LYS103     0.3400
   1528 HZ3          -6.7305       3.6202      48.2913 H       103 LYS103     0.3400
   1529 C           -11.5556       3.2304      53.6801 C.2     103 LYS103     0.7341
   1530 O           -12.0214       2.1134      53.8981 O.2     103 LYS103    -0.5894
   1531 N           -11.0004       3.9705      54.6439 N.am    104 LYS104    -0.3479
   1532 H           -10.6533       4.8958      54.3996 H       104 LYS104     0.2747
   1533 CA          -10.9518       3.5317      56.0461 C.3     104 LYS104    -0.2400
   1534 HA          -10.4571       2.5618      56.1049 H       104 LYS104     0.1426
   1535 CB          -10.1872       4.5439      56.9018 C.3     104 LYS104    -0.0094
   1536 HB2         -10.5549       5.5531      56.7078 H       104 LYS104     0.0362
   1537 HB3         -10.3653       4.3129      57.9544 H       104 LYS104     0.0362
   1538 CG           -8.6832       4.4793      56.6374 C.3     104 LYS104     0.0187
   1539 HG2          -8.3380       3.4569      56.7916 H       104 LYS104     0.0103
   1540 HG3          -8.4567       4.7805      55.6164 H       104 LYS104     0.0103
   1541 CD           -7.9693       5.3937      57.6265 C.3     104 LYS104    -0.0479
   1542 HD2          -8.3915       6.3970      57.5364 H       104 LYS104     0.0621
   1543 HD3          -8.1276       5.0471      58.6495 H       104 LYS104     0.0621
   1544 CE           -6.4811       5.4852      57.3211 C.3     104 LYS104    -0.0143
   1545 HE2          -6.3420       5.7795      56.2742 H       104 LYS104     0.1135
   1546 HE3          -6.1093       6.2855      57.9530 H       104 LYS104     0.1135
   1547 NZ           -5.7301       4.2486      57.6290 N.4     104 LYS104    -0.3854
   1548 HZ1          -6.0993       3.4853      57.0759 H       104 LYS104     0.3400
   1549 HZ2          -4.7646       4.3895      57.3634 H       104 LYS104     0.3400
   1550 HZ3          -5.7916       4.0306      58.6140 H       104 LYS104     0.3400
   1551 C           -12.3423       3.3209      56.6339 C.2     104 LYS104     0.7341
   1552 O           -12.6151       2.2463      57.1625 O.2     104 LYS104    -0.5894
   1553 N           -13.2214       4.3130      56.5266 N.am    105 GLU105    -0.5163
   1554 H           -12.9224       5.1815      56.0922 H       105 GLU105     0.2936
   1555 CA          -14.5199       4.2920      57.2106 C.3     105 GLU105     0.0397
   1556 HA          -14.3629       3.9420      58.2294 H       105 GLU105     0.1105
   1557 CB          -15.1181       5.7085      57.2446 C.3     105 GLU105     0.0560
   1558 HB2         -15.1272       6.1148      56.2319 H       105 GLU105    -0.0173
   1559 HB3         -16.1520       5.6529      57.5813 H       105 GLU105    -0.0173
   1560 CG          -14.3586       6.6757      58.1685 C.3     105 GLU105     0.0136
   1561 HG2         -13.3445       6.8055      57.7892 H       105 GLU105    -0.0425
   1562 HG3         -14.8424       7.6514      58.1431 H       105 GLU105    -0.0425
   1563 CD          -14.2829       6.2062      59.6235 C.2     105 GLU105     0.8054
   1564 OE1         -15.0667       5.3023      59.9999 O.co2   105 GLU105    -0.8188
   1565 OE2         -13.3757       6.6971      60.3262 O.co2   105 GLU105    -0.8188
   1566 C           -15.5226       3.3164      56.5917 C.2     105 GLU105     0.5366
   1567 O           -16.3566       2.7480      57.3018 O.2     105 GLU105    -0.5819
   1568 N           -15.4314       3.0708      55.2812 N.am    106 LEU106    -0.4157
   1569 H           -14.7678       3.6126      54.7340 H       106 LEU106     0.2719
   1570 CA          -16.2314       2.0497      54.6028 C.3     106 LEU106    -0.0518
   1571 HA          -17.1873       1.9632      55.1199 H       106 LEU106     0.0922
   1572 CB          -16.5168       2.4729      53.1481 C.3     106 LEU106    -0.1102
   1573 HB2         -15.5681       2.5757      52.6314 H       106 LEU106     0.0457
   1574 HB3         -17.0806       1.6744      52.6655 H       106 LEU106     0.0457
   1575 CG          -17.2761       3.7945      52.9386 C.3     106 LEU106     0.3531
   1576 HG          -16.6266       4.6383      53.1535 H       106 LEU106    -0.0361
   1577 CD1         -17.7348       3.8899      51.4819 C.3     106 LEU106    -0.4121
   1578 HD11        -18.4128       3.0698      51.2415 H       106 LEU106     0.1000
   1579 HD12        -18.2486       4.8373      51.3203 H       106 LEU106     0.1000
   1580 HD13        -16.8662       3.8524      50.8241 H       106 LEU106     0.1000
   1581 CD2         -18.5016       3.9113      53.8339 C.3     106 LEU106    -0.4121
   1582 HD21        -18.1525       4.0070      54.8595 H       106 LEU106     0.1000
   1583 HD22        -19.0666       4.8045      53.5764 H       106 LEU106     0.1000
   1584 HD23        -19.1383       3.0344      53.7305 H       106 LEU106     0.1000
   1585 C           -15.6016       0.6484      54.6739 C.2     106 LEU106     0.5973
   1586 O           -16.1774      -0.2981      54.1314 O.2     106 LEU106    -0.5679
   1587 N           -14.4455       0.4779      55.3228 N.am    107 GLY107    -0.4157
   1588 H           -14.0085       1.2817      55.7625 H       107 GLY107     0.2719
   1589 CA          -13.7520      -0.8126      55.4120 C.3     107 GLY107    -0.0252
   1590 HA2         -12.8445      -0.6787      56.0010 H       107 GLY107     0.0698
   1591 HA3         -14.3902      -1.5433      55.9094 H       107 GLY107     0.0698
   1592 C           -13.3502      -1.3575      54.0397 C.2     107 GLY107     0.5973
   1593 O           -13.6309      -2.5078      53.7073 O.2     107 GLY107    -0.5679
   1594 N           -12.7990      -0.4914      53.1966 N.am    108 LEU108    -0.4157
   1595 H           -12.5535       0.4234      53.5626 H       108 LEU108     0.2719
   1596 CA          -12.2784      -0.8449      51.8793 C.3     108 LEU108    -0.0518
   1597 HA          -12.7781      -1.7410      51.5071 H       108 LEU108     0.0922
   1598 CB          -12.5340       0.3048      50.8886 C.3     108 LEU108    -0.1102
   1599 HB2         -11.9337       1.1600      51.1909 H       108 LEU108     0.0457
   1600 HB3         -12.1822       0.0060      49.9116 H       108 LEU108     0.0457
   1601 CG          -13.9914       0.7513      50.7378 C.3     108 LEU108     0.3531
   1602 HG          -14.2729       1.2687      51.6461 H       108 LEU108    -0.0361
   1603 CD1         -14.1165       1.7141      49.5563 C.3     108 LEU108    -0.4121
   1604 HD11        -13.8830       1.2025      48.6217 H       108 LEU108     0.1000
   1605 HD12        -15.1228       2.1185      49.5075 H       108 LEU108     0.1000
   1606 HD13        -13.4291       2.5451      49.6881 H       108 LEU108     0.1000
   1607 CD2         -14.9626      -0.4083      50.5195 C.3     108 LEU108    -0.4121
   1608 HD21        -14.9353      -1.0783      51.3750 H       108 LEU108     0.1000
   1609 HD22        -15.9736      -0.0169      50.4281 H       108 LEU108     0.1000
   1610 HD23        -14.6877      -0.9591      49.6190 H       108 LEU108     0.1000
   1611 C           -10.7884      -1.1782      51.9672 C.2     108 LEU108     0.5973
   1612 O           -10.1419      -0.9791      52.9980 O.2     108 LEU108    -0.5679
   1613 N           -10.2263      -1.6480      50.8578 N.am    109 SER109    -0.4157
   1614 H           -10.7967      -1.7590      50.0244 H       109 SER109     0.2719
   1615 CA           -8.7832      -1.8155      50.7319 C.3     109 SER109    -0.0249
   1616 HA           -8.4243      -2.4262      51.5603 H       109 SER109     0.0843
   1617 CB           -8.4724      -2.5412      49.4240 C.3     109 SER109     0.2117
   1618 HB2          -9.0970      -3.4320      49.3369 H       109 SER109     0.0352
   1619 HB3          -8.6596      -1.8832      48.5752 H       109 SER109     0.0352
   1620 OG           -7.1193      -2.9255      49.4484 O.3     109 SER109    -0.6546
   1621 HG           -6.8795      -3.3007      48.5895 H       109 SER109     0.4275
   1622 C            -8.0905      -0.4513      50.7709 C.2     109 SER109     0.5973
   1623 O            -8.5305       0.4654      50.0777 O.2     109 SER109    -0.5679
   1624 N            -7.0104      -0.2808      51.5420 N.am    110 LEU110    -0.4157
   1625 H            -6.6808      -1.0549      52.0992 H       110 LEU110     0.2719
   1626 CA           -6.2408       0.9797      51.5183 C.3     110 LEU110    -0.0518
   1627 HA           -6.9210       1.8116      51.3296 H       110 LEU110     0.0922
   1628 CB           -5.5643       1.2402      52.8725 C.3     110 LEU110    -0.1102
   1629 HB2          -4.8160       0.4671      53.0524 H       110 LEU110     0.0457
   1630 HB3          -5.0434       2.1978      52.7980 H       110 LEU110     0.0457
   1631 CG           -6.5154       1.3064      54.0784 C.3     110 LEU110     0.3531
   1632 HG           -6.8709       0.3024      54.3120 H       110 LEU110    -0.0361
   1633 CD1          -5.7510       1.8496      55.2878 C.3     110 LEU110    -0.4121
   1634 HD11         -5.4472       2.8784      55.0838 H       110 LEU110     0.1000
   1635 HD12         -6.3978       1.7908      56.1607 H       110 LEU110     0.1000
   1636 HD13         -4.8670       1.2345      55.4569 H       110 LEU110     0.1000
   1637 CD2          -7.7228       2.2174      53.8486 C.3     110 LEU110    -0.4121
   1638 HD21         -8.3622       1.7865      53.0791 H       110 LEU110     0.1000
   1639 HD22         -8.3168       2.2852      54.7560 H       110 LEU110     0.1000
   1640 HD23         -7.3957       3.2122      53.5360 H       110 LEU110     0.1000
   1641 C            -5.2227       1.0382      50.3718 C.2     110 LEU110     0.5973
   1642 O            -4.5285       2.0350      50.2021 O.2     110 LEU110    -0.5679
   1643 N            -5.1230      -0.0390      49.5953 N.am    111 THR111    -0.4157
   1644 H            -5.7056      -0.8418      49.7948 H       111 THR111     0.2719
   1645 CA           -4.1285      -0.2000      48.5271 C.3     111 THR111    -0.0389
   1646 HA           -3.5073       0.6930      48.4715 H       111 THR111     0.1007
   1647 CB           -3.1987      -1.3873      48.8093 C.3     111 THR111     0.3654
   1648 HB           -2.3948      -1.3946      48.0717 H       111 THR111     0.0043
   1649 CG2          -2.5696      -1.3115      50.2030 C.3     111 THR111    -0.2438
   1650 HG21         -3.3278      -1.4524      50.9727 H       111 THR111     0.0642
   1651 HG22         -1.8226      -2.0991      50.2951 H       111 THR111     0.0642
   1652 HG23         -2.0857      -0.3440      50.3332 H       111 THR111     0.0642
   1653 OG1          -3.9234      -2.5923      48.7074 O.3     111 THR111    -0.6761
   1654 HG1          -4.0393      -2.7623      47.7584 H       111 THR111     0.4102
   1655 C            -4.7576      -0.3511      47.1486 C.2     111 THR111     0.5973
   1656 O            -4.0579      -0.7190      46.2168 O.2     111 THR111    -0.5679
   1657 N            -6.0537      -0.0713      47.0158 N.am    112 GLU112    -0.5163
   1658 H            -6.5656       0.2640      47.8153 H       112 GLU112     0.2936
   1659 CA           -6.7346      -0.0124      45.7223 C.3     112 GLU112     0.0397
   1660 HA           -5.9988      -0.1101      44.9255 H       112 GLU112     0.1105
   1661 CB           -7.7478      -1.1554      45.5783 C.3     112 GLU112     0.0560
   1662 HB2          -8.4866      -1.0695      46.3713 H       112 GLU112    -0.0173
   1663 HB3          -8.2739      -1.0503      44.6287 H       112 GLU112    -0.0173
   1664 CG           -7.1394      -2.5601      45.6625 C.3     112 GLU112     0.0136
   1665 HG2          -6.7306      -2.7095      46.6655 H       112 GLU112    -0.0425
   1666 HG3          -7.9427      -3.2892      45.5316 H       112 GLU112    -0.0425
   1667 CD           -6.0515      -2.8131      44.6124 C.2     112 GLU112     0.8054
   1668 OE1          -6.1356      -2.1973      43.5292 O.co2   112 GLU112    -0.8188
   1669 OE2          -5.1585      -3.6374      44.9168 O.co2   112 GLU112    -0.8188
   1670 C            -7.4511       1.3327      45.5876 C.2     112 GLU112     0.5366
   1671 O            -7.9502       1.8421      46.6038 O.2     112 GLU112    -0.5819
   1672 N            -7.5569       1.9031      44.3757 N.am    113 PRO113    -0.2548
   1673 CD           -7.0080       1.4199      43.1127 C.3     113 PRO113     0.0192
   1674 HD2          -7.6999       0.7095      42.6561 H       113 PRO113     0.0391
   1675 HD3          -6.0242       0.9648      43.2227 H       113 PRO113     0.0391
   1676 CG           -6.8829       2.6602      42.2382 C.3     113 PRO113     0.0189
   1677 HG2          -6.9502       2.4209      41.1781 H       113 PRO113     0.0213
   1678 HG3          -5.9374       3.1607      42.4540 H       113 PRO113     0.0213
   1679 CB           -8.0391       3.5381      42.7061 C.3     113 PRO113    -0.0070
   1680 HB2          -8.9410       3.2821      42.1562 H       113 PRO113     0.0253
   1681 HB3          -7.8014       4.5892      42.5765 H       113 PRO113     0.0253
   1682 CA           -8.2058       3.1921      44.1854 C.3     113 PRO113    -0.0266
   1683 HA           -7.6711       3.9331      44.7776 H       113 PRO113     0.0641
   1684 C            -9.6802       3.1514      44.5965 C.2     113 PRO113     0.5896
   1685 O           -10.4207       2.2310      44.2342 O.2     113 PRO113    -0.5748
   1686 N           -10.1395       4.1644      45.3316 N.am    114 LEU114    -0.4157
   1687 H            -9.4533       4.8525      45.6477 H       114 LEU114     0.2719
   1688 CA          -11.5151       4.2703      45.8214 C.3     114 LEU114    -0.0518
   1689 HA          -11.6709       3.4940      46.5704 H       114 LEU114     0.0922
   1690 CB          -11.7159       5.6501      46.4746 C.3     114 LEU114    -0.1102
   1691 HB2         -11.1006       5.7135      47.3721 H       114 LEU114     0.0457
   1692 HB3         -11.3635       6.4170      45.7865 H       114 LEU114     0.0457
   1693 CG          -13.1785       5.9756      46.8327 C.3     114 LEU114     0.3531
   1694 HG          -13.8059       5.9393      45.9424 H       114 LEU114    -0.0361
   1695 CD1         -13.7291       4.9935      47.8674 C.3     114 LEU114    -0.4121
   1696 HD11        -13.1188       5.0234      48.7692 H       114 LEU114     0.1000
   1697 HD12        -14.7517       5.2710      48.1165 H       114 LEU114     0.1000
   1698 HD13        -13.7384       3.9824      47.4619 H       114 LEU114     0.1000
   1699 CD2         -13.2678       7.3889      47.3961 C.3     114 LEU114    -0.4121
   1700 HD21        -12.8884       8.1025      46.6616 H       114 LEU114     0.1000
   1701 HD22        -14.3033       7.6407      47.6214 H       114 LEU114     0.1000
   1702 HD23        -12.6748       7.4638      48.3046 H       114 LEU114     0.1000
   1703 C           -12.5409       4.0529      44.7073 C.2     114 LEU114     0.5973
   1704 O           -13.4100       3.1861      44.8266 O.2     114 LEU114    -0.5679
   1705 N           -12.4492       4.8223      43.6212 N.am    115 MET115    -0.4157
   1706 H           -11.7490       5.5623      43.5909 H       115 MET115     0.2719
   1707 CA          -13.4367       4.7211      42.5514 C.3     115 MET115    -0.0237
   1708 HA          -14.4231       4.7481      43.0101 H       115 MET115     0.0880
   1709 CB          -13.3195       5.9034      41.5856 C.3     115 MET115     0.0342
   1710 HB2         -12.2685       6.0844      41.3561 H       115 MET115     0.0241
   1711 HB3         -13.8271       5.6566      40.6537 H       115 MET115     0.0241
   1712 CG          -13.9497       7.1831      42.1512 C.3     115 MET115     0.0018
   1713 HG2         -13.3569       7.5210      42.9993 H       115 MET115     0.0440
   1714 HG3         -13.8926       7.9540      41.3824 H       115 MET115     0.0440
   1715 SD          -15.6748       7.0555      42.7152 S.3     115 MET115    -0.2737
   1716 CE          -16.4684       6.3223      41.2642 C.3     115 MET115    -0.0536
   1717 HE1         -16.1432       5.2883      41.1530 H       115 MET115     0.0684
   1718 HE2         -17.5494       6.3414      41.4003 H       115 MET115     0.0684
   1719 HE3         -16.2007       6.8816      40.3692 H       115 MET115     0.0684
   1720 C           -13.3768       3.3903      41.8019 C.2     115 MET115     0.5973
   1721 O           -14.4062       2.9593      41.2815 O.2     115 MET115    -0.5679
   1722 N           -12.2390       2.6945      41.7757 N.am    116 GLU116    -0.5163
   1723 H           -11.4221       3.0613      42.2488 H       116 GLU116     0.2936
   1724 CA          -12.1831       1.3169      41.2772 C.3     116 GLU116     0.0397
   1725 HA          -12.6391       1.2726      40.2890 H       116 GLU116     0.1105
   1726 CB          -10.7401       0.8240      41.1418 C.3     116 GLU116     0.0560
   1727 HB2         -10.1900       0.9485      42.0724 H       116 GLU116    -0.0173
   1728 HB3         -10.7851      -0.2390      40.9020 H       116 GLU116    -0.0173
   1729 CG          -10.0367       1.5699      40.0018 C.3     116 GLU116     0.0136
   1730 HG2         -10.7037       1.5777      39.1346 H       116 GLU116    -0.0425
   1731 HG3          -9.8739       2.6093      40.2866 H       116 GLU116    -0.0425
   1732 CD           -8.7174       0.9289      39.5631 C.2     116 GLU116     0.8054
   1733 OE1          -8.4622      -0.2333      39.9385 O.co2   116 GLU116    -0.8188
   1734 OE2          -8.0202       1.5991      38.7678 O.co2   116 GLU116    -0.8188
   1735 C           -12.9802       0.3767      42.1754 C.2     116 GLU116     0.5366
   1736 O           -13.8269      -0.3725      41.6882 O.2     116 GLU116    -0.5819
   1737 N           -12.8065       0.4872      43.4930 N.am    117 GLN117    -0.4157
   1738 H           -12.0944       1.1285      43.8359 H       117 GLN117     0.2719
   1739 CA          -13.5371      -0.3373      44.4527 C.3     117 GLN117    -0.0031
   1740 HA          -13.3781      -1.3848      44.1993 H       117 GLN117     0.0850
   1741 CB          -12.9989      -0.1144      45.8655 C.3     117 GLN117    -0.0036
   1742 HB2         -13.0760       0.9367      46.1434 H       117 GLN117     0.0171
   1743 HB3         -13.5943      -0.7051      46.5638 H       117 GLN117     0.0171
   1744 CG          -11.5386      -0.5656      45.9545 C.3     117 GLN117    -0.0645
   1745 HG2         -11.4449      -1.5853      45.5788 H       117 GLN117     0.0352
   1746 HG3         -10.8994       0.0722      45.3487 H       117 GLN117     0.0352
   1747 CD          -11.0540      -0.5481      47.3867 C.2     117 GLN117     0.6951
   1748 OE1         -11.4007      -1.4120      48.1796 O.2     117 GLN117    -0.6086
   1749 NE2         -10.2376       0.4155      47.7630 N.am    117 GLN117    -0.9407
   1750 HE21         -9.8078       0.3658      48.6770 H       117 GLN117     0.4251
   1751 HE22         -9.8257       1.0381      47.0750 H       117 GLN117     0.4251
   1752 C           -15.0393      -0.0774      44.4047 C.2     117 GLN117     0.5973
   1753 O           -15.8160      -1.0205      44.5320 O.2     117 GLN117    -0.5679
   1754 N           -15.4539       1.1666      44.1527 N.am    118 VAL118    -0.4157
   1755 H           -14.7529       1.9029      44.1157 H       118 VAL118     0.2719
   1756 CA          -16.8716       1.5283      44.0101 C.3     118 VAL118    -0.0875
   1757 HA          -17.3798       1.3102      44.9465 H       118 VAL118     0.0969
   1758 CB          -17.0062       3.0343      43.7302 C.3     118 VAL118     0.2985
   1759 HB          -16.3248       3.3096      42.9293 H       118 VAL118    -0.0297
   1760 CG1         -18.4163       3.4819      43.3166 C.3     118 VAL118    -0.3192
   1761 HG11        -19.1487       3.1351      44.0462 H       118 VAL118     0.0791
   1762 HG12        -18.4571       4.5705      43.2634 H       118 VAL118     0.0791
   1763 HG13        -18.6725       3.0884      42.3331 H       118 VAL118     0.0791
   1764 CG2         -16.6341       3.8282      44.9844 C.3     118 VAL118    -0.3192
   1765 HG21        -15.7283       3.4496      45.4461 H       118 VAL118     0.0791
   1766 HG22        -16.4668       4.8629      44.6979 H       118 VAL118     0.0791
   1767 HG23        -17.4370       3.7718      45.7190 H       118 VAL118     0.0791
   1768 C           -17.5765       0.7180      42.9236 C.2     118 VAL118     0.5973
   1769 O           -18.7797       0.4808      43.0222 O.2     118 VAL118    -0.5679
   1770 N           -16.8616       0.2799      41.8863 N.am    119 GLY119    -0.4157
   1771 H           -15.8591       0.4280      41.8806 H       119 GLY119     0.2719
   1772 CA          -17.4507      -0.5069      40.8090 C.3     119 GLY119    -0.0252
   1773 HA2         -18.4800      -0.1945      40.6377 H       119 GLY119     0.0698
   1774 HA3         -16.8827      -0.3384      39.8999 H       119 GLY119     0.0698
   1775 C           -17.4454      -2.0104      41.0389 C.2     119 GLY119     0.5973
   1776 O           -17.9101      -2.7270      40.1545 O.2     119 GLY119    -0.5679
   1777 N           -16.8956      -2.5062      42.1493 N.am    120 THR120    -0.4157
   1778 H           -16.5685      -1.8807      42.8751 H       120 THR120     0.2719
   1779 CA          -16.8223      -3.9532      42.3754 C.3     120 THR120    -0.0389
   1780 HA          -16.5926      -4.4272      41.4211 H       120 THR120     0.1007
   1781 CB          -15.7020      -4.3684      43.3397 C.3     120 THR120     0.3654
   1782 HB          -15.6890      -5.4590      43.3850 H       120 THR120     0.0043
   1783 CG2         -14.3276      -3.9034      42.8690 C.3     120 THR120    -0.2438
   1784 HG21        -14.3005      -2.8196      42.7773 H       120 THR120     0.0642
   1785 HG22        -13.5684      -4.2273      43.5822 H       120 THR120     0.0642
   1786 HG23        -14.1060      -4.3429      41.8963 H       120 THR120     0.0642
   1787 OG1         -15.8970      -3.8759      44.6436 O.3     120 THR120    -0.6761
   1788 HG1         -15.5215      -2.9844      44.6889 H       120 THR120     0.4102
   1789 C           -18.1639      -4.5150      42.8316 C.2     120 THR120     0.5973
   1790 O           -18.9673      -3.8331      43.4718 O.2     120 THR120    -0.5679
   1791 N           -18.4029      -5.7874      42.5099 N.am    121 GLU121    -0.5163
   1792 H           -17.7473      -6.2877      41.9278 H       121 GLU121     0.2936
   1793 CA          -19.6249      -6.4869      42.9081 C.3     121 GLU121     0.0397
   1794 HA          -20.4958      -5.9977      42.4689 H       121 GLU121     0.1105
   1795 CB          -19.5790      -7.9412      42.4256 C.3     121 GLU121     0.0560
   1796 HB2         -18.6125      -8.3698      42.6964 H       121 GLU121    -0.0173
   1797 HB3         -20.3539      -8.4961      42.9574 H       121 GLU121    -0.0173
   1798 CG          -19.8321      -8.1270      40.9247 C.3     121 GLU121     0.0136
   1799 HG2         -20.7715      -7.6322      40.6647 H       121 GLU121    -0.0425
   1800 HG3         -19.0240      -7.6534      40.3623 H       121 GLU121    -0.0425
   1801 CD          -19.9070      -9.6229      40.5690 C.2     121 GLU121     0.8054
   1802 OE1         -20.7486      -9.9711      39.7101 O.co2   121 GLU121    -0.8188
   1803 OE2         -19.1312     -10.4028      41.1669 O.co2   121 GLU121    -0.8188
   1804 C           -19.8132      -6.4815      44.4297 C.2     121 GLU121     0.5366
   1805 O           -20.9351      -6.3004      44.9020 O.2     121 GLU121    -0.5819
   1806 N           -18.7369      -6.6254      45.2145 N.am    122 GLU122    -0.5163
   1807 H           -17.8328      -6.7643      44.7887 H       122 GLU122     0.2936
   1808 CA          -18.8415      -6.6356      46.6785 C.3     122 GLU122     0.0397
   1809 HA          -19.5962      -7.3715      46.9596 H       122 GLU122     0.1105
   1810 CB          -17.5109      -7.0569      47.3246 C.3     122 GLU122     0.0560
   1811 HB2         -17.2363      -8.0389      46.9373 H       122 GLU122    -0.0173
   1812 HB3         -16.7274      -6.3416      47.0688 H       122 GLU122    -0.0173
   1813 CG          -17.6658      -7.1419      48.8538 C.3     122 GLU122     0.0136
   1814 HG2         -17.7156      -6.1307      49.2647 H       122 GLU122    -0.0425
   1815 HG3         -18.6142      -7.6372      49.0789 H       122 GLU122    -0.0425
   1816 CD          -16.5323      -7.9052      49.5505 C.2     122 GLU122     0.8054
   1817 OE1         -15.3724      -7.7742      49.1032 O.co2   122 GLU122    -0.8188
   1818 OE2         -16.8393      -8.5598      50.5721 O.co2   122 GLU122    -0.8188
   1819 C           -19.3071      -5.2832      47.2309 C.2     122 GLU122     0.5366
   1820 O           -20.2079      -5.2240      48.0700 O.2     122 GLU122    -0.5819
   1821 N           -18.7332      -4.1823      46.7364 N.am    123 PHE123    -0.4157
   1822 H           -18.0318      -4.2900      46.0123 H       123 PHE123     0.2719
   1823 CA          -19.1176      -2.8281      47.1338 C.3     123 PHE123    -0.0024
   1824 HA          -18.9964      -2.7243      48.2114 H       123 PHE123     0.0978
   1825 CB          -18.2149      -1.8091      46.4282 C.3     123 PHE123    -0.0343
   1826 HB2         -17.1749      -2.0821      46.6125 H       123 PHE123     0.0295
   1827 HB3         -18.3791      -1.8538      45.3502 H       123 PHE123     0.0295
   1828 CG          -18.4369      -0.3881      46.9056 C.ar    123 PHE123     0.0118
   1829 CD1         -19.4433       0.4199      46.3432 C.ar    123 PHE123    -0.1256
   1830 HD1         -20.0471       0.0459      45.5274 H       123 PHE123     0.1330
   1831 CE1         -19.6533       1.7205      46.8337 C.ar    123 PHE123    -0.1704
   1832 HE1         -20.4120       2.3444      46.3936 H       123 PHE123     0.1430
   1833 CZ          -18.8695       2.2124      47.8895 C.ar    123 PHE123    -0.1072
   1834 HZ          -19.0367       3.2101      48.2717 H       123 PHE123     0.1297
   1835 CE2         -17.8639       1.4082      48.4463 C.ar    123 PHE123    -0.1704
   1836 HE2         -17.2750       1.7828      49.2663 H       123 PHE123     0.1430
   1837 CD2         -17.6406       0.1155      47.9465 C.ar    123 PHE123    -0.1256
   1838 HD2         -16.8598      -0.5007      48.3628 H       123 PHE123     0.1330
   1839 C           -20.5794      -2.5557      46.7905 C.2     123 PHE123     0.5973
   1840 O           -21.3333      -2.0320      47.6107 O.2     123 PHE123    -0.5679
   1841 N           -20.9901      -2.9463      45.5853 N.am    124 ILE124    -0.4157
   1842 H           -20.3080      -3.3776      44.9650 H       124 ILE124     0.2719
   1843 CA          -22.3600      -2.7701      45.1144 C.3     124 ILE124    -0.0597
   1844 HA          -22.6470      -1.7292      45.2613 H       124 ILE124     0.0869
   1845 CB          -22.4398      -3.0781      43.6062 C.3     124 ILE124     0.1303
   1846 HB          -21.9833      -4.0535      43.4274 H       124 ILE124     0.0187
   1847 CG2         -23.9026      -3.1371      43.1302 C.3     124 ILE124    -0.3204
   1848 HG21        -24.4142      -2.1966      43.3358 H       124 ILE124     0.0882
   1849 HG22        -23.9440      -3.3380      42.0606 H       124 ILE124     0.0882
   1850 HG23        -24.4399      -3.9484      43.6216 H       124 ILE124     0.0882
   1851 CG1         -21.6572      -2.0047      42.8120 C.3     124 ILE124    -0.0430
   1852 HG12        -22.2070      -1.0644      42.8308 H       124 ILE124     0.0236
   1853 HG13        -20.6923      -1.8213      43.2839 H       124 ILE124     0.0236
   1854 CD1         -21.3702      -2.3947      41.3581 C.3     124 ILE124    -0.0660
   1855 HD11        -22.2915      -2.5102      40.7909 H       124 ILE124     0.0186
   1856 HD12        -20.7706      -1.6111      40.8953 H       124 ILE124     0.0186
   1857 HD13        -20.8094      -3.3296      41.3291 H       124 ILE124     0.0186
   1858 C           -23.3216      -3.6114      45.9547 C.2     124 ILE124     0.5973
   1859 O           -24.3794      -3.1141      46.3354 O.2     124 ILE124    -0.5679
   1860 N           -22.9678      -4.8455      46.3354 N.am    125 LYS125    -0.3479
   1861 H           -22.0988      -5.2479      45.9847 H       125 LYS125     0.2747
   1862 CA          -23.8231      -5.6146      47.2466 C.3     125 LYS125    -0.2400
   1863 HA          -24.8302      -5.5487      46.8431 H       125 LYS125     0.1426
   1864 CB          -23.3881      -7.0863      47.3091 C.3     125 LYS125    -0.0094
   1865 HB2         -23.1875      -7.4514      46.2997 H       125 LYS125     0.0362
   1866 HB3         -22.4617      -7.1641      47.8818 H       125 LYS125     0.0362
   1867 CG          -24.4634      -7.9768      47.9577 C.3     125 LYS125     0.0187
   1868 HG2         -24.0331      -8.9658      48.1211 H       125 LYS125     0.0103
   1869 HG3         -24.7505      -7.5716      48.9286 H       125 LYS125     0.0103
   1870 CD          -25.7055      -8.1272      47.0655 C.3     125 LYS125    -0.0479
   1871 HD2         -26.1443      -7.1563      46.8388 H       125 LYS125     0.0621
   1872 HD3         -25.3939      -8.5991      46.1309 H       125 LYS125     0.0621
   1873 CE          -26.7666      -8.9829      47.7582 C.3     125 LYS125    -0.0143
   1874 HE2         -26.2643      -9.8084      48.2731 H       125 LYS125     0.1135
   1875 HE3         -27.2733      -8.3714      48.5126 H       125 LYS125     0.1135
   1876 NZ          -27.7318      -9.5240      46.7701 N.4     125 LYS125    -0.3854
   1877 HZ1         -27.2527     -10.1026      46.0906 H       125 LYS125     0.3400
   1878 HZ2         -28.4395     -10.0813      47.2290 H       125 LYS125     0.3400
   1879 HZ3         -28.1862      -8.7654      46.2752 H       125 LYS125     0.3400
   1880 C           -23.8908      -4.9834      48.6375 C.2     125 LYS125     0.7341
   1881 O           -24.9890      -4.8671      49.1755 O.2     125 LYS125    -0.5894
   1882 N           -22.7542      -4.5545      49.2011 N.am    126 ARG126    -0.3479
   1883 H           -21.8909      -4.7070      48.6843 H       126 ARG126     0.2747
   1884 CA          -22.6813      -3.9196      50.5304 C.3     126 ARG126    -0.2637
   1885 HA          -23.1504      -4.5712      51.2698 H       126 ARG126     0.1560
   1886 CB          -21.2198      -3.6614      50.9335 C.3     126 ARG126    -0.0007
   1887 HB2         -20.7043      -3.1670      50.1078 H       126 ARG126     0.0327
   1888 HB3         -21.2148      -2.9783      51.7854 H       126 ARG126     0.0327
   1889 CG          -20.4456      -4.9278      51.3303 C.3     126 ARG126     0.0390
   1890 HG2         -20.9110      -5.3853      52.2045 H       126 ARG126     0.0285
   1891 HG3         -20.4741      -5.6519      50.5180 H       126 ARG126     0.0285
   1892 CD          -18.9788      -4.5918      51.6415 C.3     126 ARG126     0.0486
   1893 HD2         -18.4240      -5.5280      51.7509 H       126 ARG126     0.0687
   1894 HD3         -18.5538      -4.0400      50.8004 H       126 ARG126     0.0687
   1895 NE          -18.8731      -3.8137      52.8907 N.pl3   126 ARG126    -0.5295
   1896 HE          -19.6227      -3.9430      53.5447 H       126 ARG126     0.3456
   1897 CZ          -17.9163      -2.9824      53.2604 C.cat   126 ARG126     0.8076
   1898 NH1         -16.8608      -2.7283      52.5461 N.pl3   126 ARG126    -0.8627
   1899 HH11        -16.6729      -3.2942      51.7357 H       126 ARG126     0.4478
   1900 HH12        -16.1340      -2.1407      52.9359 H       126 ARG126     0.4478
   1901 NH2         -18.0110      -2.3639      54.4004 N.pl3   126 ARG126    -0.8627
   1902 HH21        -18.8012      -2.4930      54.9985 H       126 ARG126     0.4478
   1903 HH22        -17.2950      -1.6719      54.5978 H       126 ARG126     0.4478
   1904 C           -23.4475      -2.6015      50.6033 C.2     126 ARG126     0.7341
   1905 O           -24.1354      -2.3710      51.5885 O.2     126 ARG126    -0.5894
   1906 N           -23.2983      -1.7256      49.6116 N.am    127 PHE127    -0.4157
   1907 H           -22.6603      -1.9600      48.8589 H       127 PHE127     0.2719
   1908 CA          -23.7922      -0.3474      49.6844 C.3     127 PHE127    -0.0024
   1909 HA          -24.2214      -0.1734      50.6717 H       127 PHE127     0.0978
   1910 CB          -22.6128       0.6212      49.5199 C.3     127 PHE127    -0.0343
   1911 HB2         -22.1270       0.4415      48.5596 H       127 PHE127     0.0295
   1912 HB3         -22.9848       1.6466      49.5107 H       127 PHE127     0.0295
   1913 CG          -21.5991       0.5134      50.6365 C.ar    127 PHE127     0.0118
   1914 CD1         -21.9455       0.9523      51.9259 C.ar    127 PHE127    -0.1256
   1915 HD1         -22.9270       1.3627      52.1167 H       127 PHE127     0.1330
   1916 CE1         -21.0230       0.8424      52.9775 C.ar    127 PHE127    -0.1704
   1917 HE1         -21.2980       1.1680      53.9679 H       127 PHE127     0.1430
   1918 CZ          -19.7480       0.3020      52.7437 C.ar    127 PHE127    -0.1072
   1919 HZ          -19.0313       0.2375      53.5501 H       127 PHE127     0.1297
   1920 CE2         -19.4003      -0.1394      51.4561 C.ar    127 PHE127    -0.1704
   1921 HE2         -18.4152      -0.5422      51.2681 H       127 PHE127     0.1430
   1922 CD2         -20.3286      -0.0413      50.4052 C.ar    127 PHE127    -0.1256
   1923 HD2         -20.0631      -0.3866      49.4161 H       127 PHE127     0.1330
   1924 C           -24.9083      -0.0120      48.6997 C.2     127 PHE127     0.5973
   1925 O           -25.4135       1.1066      48.7497 O.2     127 PHE127    -0.5679
   1926 N           -25.2882      -0.9163      47.7996 N.am    128 GLY128    -0.4157
   1927 H           -24.8335      -1.8222      47.7811 H       128 GLY128     0.2719
   1928 CA          -26.2170      -0.6177      46.7104 C.3     128 GLY128    -0.0252
   1929 HA2         -25.9906       0.3675      46.3071 H       128 GLY128     0.0698
   1930 HA3         -26.0685      -1.3424      45.9108 H       128 GLY128     0.0698
   1931 C           -27.6983      -0.6436      47.0707 C.2     128 GLY128     0.5973
   1932 O           -28.4864      -0.1689      46.2621 O.2     128 GLY128    -0.5679
   1933 N           -28.0964      -1.1993      48.2199 N.am    129 ASP129    -0.5163
   1934 H           -27.4045      -1.4713      48.9012 H       129 ASP129     0.2936
   1935 CA          -29.5173      -1.3441      48.5903 C.3     129 ASP129     0.0381
   1936 HA          -29.5706      -2.0386      49.4298 H       129 ASP129     0.0880
   1937 CB          -30.1003      -0.0079      49.0842 C.3     129 ASP129    -0.0303
   1938 HB2         -30.0243       0.7311      48.2894 H       129 ASP129    -0.0122
   1939 HB3         -31.1557      -0.1453      49.3248 H       129 ASP129    -0.0122
   1940 CG          -29.4067       0.5365      50.3273 C.2     129 ASP129     0.7994
   1941 OD1         -28.9898      -0.2823      51.1705 O.co2   129 ASP129    -0.8014
   1942 OD2         -29.2274       1.7771      50.3981 O.co2   129 ASP129    -0.8014
   1943 C           -30.3479      -1.9775      47.4576 C.2     129 ASP129     0.5366
   1944 O           -31.4372      -1.5289      47.1109 O.2     129 ASP129    -0.5819
   1945 N           -29.7813      -3.0021      46.8119 N.am    130 GLY130    -0.4157
   1946 H           -28.8564      -3.2745      47.1052 H       130 GLY130     0.2719
   1947 CA          -30.4007      -3.7026      45.6834 C.3     130 GLY130    -0.0252
   1948 HA2         -30.0339      -4.7272      45.6621 H       130 GLY130     0.0698
   1949 HA3         -31.4805      -3.7352      45.8349 H       130 GLY130     0.0698
   1950 C           -30.1528      -3.0928      44.2997 C.2     130 GLY130     0.5973
   1951 O           -30.5154      -3.7182      43.3051 O.2     130 GLY130    -0.5679
   1952 N           -29.5339      -1.9148      44.1976 N.am    131 ALA131    -0.4157
   1953 H           -29.2974      -1.4077      45.0444 H       131 ALA131     0.2719
   1954 CA          -29.2052      -1.3066      42.9111 C.3     131 ALA131     0.0337
   1955 HA          -30.1161      -1.2622      42.3157 H       131 ALA131     0.0823
   1956 CB          -28.7145       0.1210      43.1512 C.3     131 ALA131    -0.1825
   1957 HB1         -27.7823       0.0981      43.7176 H       131 ALA131     0.0603
   1958 HB2         -28.5278       0.6141      42.2026 H       131 ALA131     0.0603
   1959 HB3         -29.4599       0.6815      43.7146 H       131 ALA131     0.0603
   1960 C           -28.1601      -2.1100      42.1201 C.2     131 ALA131     0.5973
   1961 O           -27.3459      -2.8322      42.6923 O.2     131 ALA131    -0.5679
   1962 N           -28.1325      -1.9142      40.7969 N.am    132 SER132    -0.4157
   1963 H           -28.8273      -1.3005      40.3830 H       132 SER132     0.2719
   1964 CA          -27.1480      -2.5407      39.9018 C.3     132 SER132    -0.0249
   1965 HA          -27.0350      -3.5904      40.1756 H       132 SER132     0.0843
   1966 CB          -27.6255      -2.4593      38.4502 C.3     132 SER132     0.2117
   1967 HB2         -27.8504      -1.4216      38.2060 H       132 SER132     0.0352
   1968 HB3         -26.8352      -2.8151      37.7864 H       132 SER132     0.0352
   1969 OG          -28.7802      -3.2456      38.2463 O.3     132 SER132    -0.6546
   1970 HG          -28.5297      -4.1757      38.2982 H       132 SER132     0.4275
   1971 C           -25.7586      -1.9082      39.9744 C.2     132 SER132     0.5973
   1972 O           -24.7848      -2.5487      39.6003 O.2     132 SER132    -0.5679
   1973 N           -25.6487      -0.6493      40.4103 N.am    133 ARG133    -0.3479
   1974 H           -26.4899      -0.1901      40.7345 H       133 ARG133     0.2747
   1975 CA          -24.3648       0.0314      40.6386 C.3     133 ARG133    -0.2637
   1976 HA          -23.6986      -0.6982      41.0997 H       133 ARG133     0.1560
   1977 CB          -23.6965       0.4943      39.3226 C.3     133 ARG133    -0.0007
   1978 HB2         -22.6317       0.6173      39.5260 H       133 ARG133     0.0327
   1979 HB3         -23.7746      -0.2929      38.5715 H       133 ARG133     0.0327
   1980 CG          -24.1942       1.8264      38.7309 C.3     133 ARG133     0.0390
   1981 HG2         -24.0664       2.6293      39.4568 H       133 ARG133     0.0285
   1982 HG3         -23.5731       2.0768      37.8717 H       133 ARG133     0.0285
   1983 CD          -25.6532       1.8027      38.2742 C.3     133 ARG133     0.0486
   1984 HD2         -26.3018       1.5390      39.1101 H       133 ARG133     0.0687
   1985 HD3         -25.9107       2.8134      37.9535 H       133 ARG133     0.0687
   1986 NE          -25.8574       0.8816      37.1433 N.pl3   133 ARG133    -0.5295
   1987 HE          -25.0343       0.4547      36.7475 H       133 ARG133     0.3456
   1988 CZ          -27.0191       0.6173      36.5778 C.cat   133 ARG133     0.8076
   1989 NH1         -28.1490       1.0898      37.0188 N.pl3   133 ARG133    -0.8627
   1990 HH11        -28.1746       1.7249      37.8095 H       133 ARG133     0.4478
   1991 HH12        -29.0035       0.9452      36.4926 H       133 ARG133     0.4478
   1992 NH2         -27.0724      -0.1354      35.5184 N.pl3   133 ARG133    -0.8627
   1993 HH21        -26.2355      -0.5635      35.1573 H       133 ARG133     0.4478
   1994 HH22        -27.9735      -0.3134      35.1043 H       133 ARG133     0.4478
   1995 C           -24.5150       1.1766      41.6249 C.2     133 ARG133     0.7341
   1996 O           -25.6342       1.6370      41.8760 O.2     133 ARG133    -0.5894
   1997 N           -23.3759       1.6681      42.1045 N.am    134 VAL134    -0.4157
   1998 H           -22.5068       1.2560      41.7997 H       134 VAL134     0.2719
   1999 CA          -23.2878       2.8516      42.9596 C.3     134 VAL134    -0.0875
   2000 HA          -24.2975       3.1799      43.1900 H       134 VAL134     0.0969
   2001 CB          -22.6074       2.5401      44.3038 C.3     134 VAL134     0.2985
   2002 HB          -21.5752       2.2429      44.1165 H       134 VAL134    -0.0297
   2003 CG1         -22.6043       3.7771      45.2166 C.3     134 VAL134    -0.3192
   2004 HG11        -23.5960       4.2287      45.2427 H       134 VAL134     0.0791
   2005 HG12        -22.3303       3.4992      46.2329 H       134 VAL134     0.0791
   2006 HG13        -21.8801       4.5091      44.8580 H       134 VAL134     0.0791
   2007 CG2         -23.3008       1.3861      45.0462 C.3     134 VAL134    -0.3192
   2008 HG21        -23.3583       0.4944      44.4239 H       134 VAL134     0.0791
   2009 HG22        -22.7263       1.1351      45.9386 H       134 VAL134     0.0791
   2010 HG23        -24.2969       1.6771      45.3570 H       134 VAL134     0.0791
   2011 C           -22.5842       3.9960      42.2324 C.2     134 VAL134     0.5973
   2012 O           -21.6182       3.7925      41.4955 O.2     134 VAL134    -0.5679
   2013 N           -23.0850       5.2022      42.4695 N.am    135 VAL135    -0.4157
   2014 H           -23.9037       5.2558      43.0715 H       135 VAL135     0.2719
   2015 CA          -22.5131       6.4856      42.0651 C.3     135 VAL135    -0.0875
   2016 HA          -21.5791       6.3442      41.5196 H       135 VAL135     0.0969
   2017 CB          -23.5117       7.2640      41.1925 C.3     135 VAL135     0.2985
   2018 HB          -24.4385       7.3992      41.7524 H       135 VAL135    -0.0297
   2019 CG1         -22.9891       8.6447      40.8070 C.3     135 VAL135    -0.3192
   2020 HG11        -22.0291       8.5600      40.2966 H       135 VAL135     0.0791
   2021 HG12        -23.7085       9.1187      40.1407 H       135 VAL135     0.0791
   2022 HG13        -22.8851       9.2738      41.6877 H       135 VAL135     0.0791
   2023 CG2         -23.8555       6.5121      39.9078 C.3     135 VAL135    -0.3192
   2024 HG21        -24.2772       5.5361      40.1391 H       135 VAL135     0.0791
   2025 HG22        -24.5954       7.0846      39.3511 H       135 VAL135     0.0791
   2026 HG23        -22.9602       6.3774      39.2987 H       135 VAL135     0.0791
   2027 C           -22.2415       7.2616      43.3423 C.2     135 VAL135     0.5973
   2028 O           -23.1209       7.3118      44.2041 O.2     135 VAL135    -0.5679
   2029 N           -21.0639       7.8637      43.4935 N.am    136 LEU136    -0.4157
   2030 H           -20.4073       7.8775      42.7193 H       136 LEU136     0.2719
   2031 CA          -20.8244       8.7453      44.6379 C.3     136 LEU136    -0.0518
   2032 HA          -21.3605       8.3588      45.5038 H       136 LEU136     0.0922
   2033 CB          -19.3380       8.8148      45.0132 C.3     136 LEU136    -0.1102
   2034 HB2         -18.7972       9.3285      44.2190 H       136 LEU136     0.0457
   2035 HB3         -19.2517       9.4173      45.9171 H       136 LEU136     0.0457
   2036 CG          -18.6633       7.4545      45.2586 C.3     136 LEU136     0.3531
   2037 HG          -18.5887       6.9208      44.3107 H       136 LEU136    -0.0361
   2038 CD1         -17.2506       7.6489      45.8102 C.3     136 LEU136    -0.4121
   2039 HD11        -17.2781       7.9179      46.8602 H       136 LEU136     0.1000
   2040 HD12        -16.6887       6.7249      45.7319 H       136 LEU136     0.1000
   2041 HD13        -16.7285       8.4152      45.2387 H       136 LEU136     0.1000
   2042 CD2         -19.4332       6.5849      46.2544 C.3     136 LEU136    -0.4121
   2043 HD21        -20.3805       6.2774      45.8153 H       136 LEU136     0.1000
   2044 HD22        -18.8578       5.6899      46.4850 H       136 LEU136     0.1000
   2045 HD23        -19.6253       7.1433      47.1697 H       136 LEU136     0.1000
   2046 C           -21.3741      10.1323      44.3399 C.2     136 LEU136     0.5973
   2047 O           -21.3205      10.5745      43.1922 O.2     136 LEU136    -0.5679
   2048 N           -21.8586      10.8287      45.3613 N.am    137 SER137    -0.4157
   2049 H           -21.8675      10.4188      46.2907 H       137 SER137     0.2719
   2050 CA          -22.1680      12.2446      45.2161 C.3     137 SER137    -0.0249
   2051 HA          -21.7566      12.5622      44.2654 H       137 SER137     0.0843
   2052 CB          -23.6660      12.5313      45.1319 C.3     137 SER137     0.2117
   2053 HB2         -23.7930      13.4263      44.5286 H       137 SER137     0.0352
   2054 HB3         -24.1740      11.7078      44.6322 H       137 SER137     0.0352
   2055 OG          -24.2387      12.7633      46.4052 O.3     137 SER137    -0.6546
   2056 HG          -25.0235      13.3060      46.2887 H       137 SER137     0.4275
   2057 C           -21.4727      13.1007      46.2551 C.2     137 SER137     0.5973
   2058 O           -21.2449      12.6922      47.3972 O.2     137 SER137    -0.5679
   2059 N           -21.1499      14.3120      45.8179 N.am    138 LEU138    -0.4157
   2060 H           -21.3468      14.5288      44.8414 H       138 LEU138     0.2719
   2061 CA          -20.5522      15.3745      46.6117 C.3     138 LEU138    -0.0518
   2062 HA          -20.6771      15.1436      47.6680 H       138 LEU138     0.0922
   2063 CB          -19.0593      15.5086      46.2711 C.3     138 LEU138    -0.1102
   2064 HB2         -18.9506      15.4733      45.1855 H       138 LEU138     0.0457
   2065 HB3         -18.6973      16.4869      46.5917 H       138 LEU138     0.0457
   2066 CG          -18.1633      14.4382      46.8977 C.3     138 LEU138     0.3531
   2067 HG          -18.5888      13.4525      46.7185 H       138 LEU138    -0.0361
   2068 CD1         -16.7695      14.4790      46.2760 C.3     138 LEU138    -0.4121
   2069 HD11        -16.3008      15.4416      46.4788 H       138 LEU138     0.1000
   2070 HD12        -16.1510      13.6767      46.6795 H       138 LEU138     0.1000
   2071 HD13        -16.8463      14.3600      45.1948 H       138 LEU138     0.1000
   2072 CD2         -18.0197      14.6728      48.4024 C.3     138 LEU138    -0.4121
   2073 HD21        -18.9834      14.5658      48.8968 H       138 LEU138     0.1000
   2074 HD22        -17.3275      13.9434      48.8219 H       138 LEU138     0.1000
   2075 HD23        -17.6321      15.6737      48.5909 H       138 LEU138     0.1000
   2076 C           -21.2456      16.6993      46.3027 C.2     138 LEU138     0.5973
   2077 O           -21.7643      16.8826      45.1994 O.2     138 LEU138    -0.5679
   2078 N           -21.2429      17.6608      47.2342 N.am    139 PRO139    -0.2548
   2079 CD          -20.8272      17.5450      48.6198 C.3     139 PRO139     0.0192
   2080 HD2         -19.7372      17.5516      48.6761 H       139 PRO139     0.0391
   2081 HD3         -21.2306      16.6509      49.0967 H       139 PRO139     0.0391
   2082 CG          -21.3950      18.7954      49.2821 C.3     139 PRO139     0.0189
   2083 HG2         -20.8136      19.0862      50.1574 H       139 PRO139     0.0213
   2084 HG3         -22.4391      18.6278      49.5493 H       139 PRO139     0.0213
   2085 CB          -21.3081      19.8428      48.1729 C.3     139 PRO139    -0.0070
   2086 HB2         -20.2949      20.2497      48.1451 H       139 PRO139     0.0253
   2087 HB3         -22.0346      20.6439      48.3129 H       139 PRO139     0.0253
   2088 CA          -21.5938      19.0353      46.9057 C.3     139 PRO139    -0.0266
   2089 HA          -22.6549      19.0891      46.6591 H       139 PRO139     0.0641
   2090 C           -20.7569      19.5363      45.7293 C.2     139 PRO139     0.5896
   2091 O           -19.5513      19.3069      45.6774 O.2     139 PRO139    -0.5748
   2092 N           -21.3878      20.2287      44.7844 N.am    140 PHE140    -0.4157
   2093 H           -22.3934      20.3563      44.8446 H       140 PHE140     0.2719
   2094 CA          -20.6930      20.6879      43.5892 C.3     140 PHE140    -0.0024
   2095 HA          -20.1438      19.8474      43.1634 H       140 PHE140     0.0978
   2096 CB          -21.7367      21.1504      42.5754 C.3     140 PHE140    -0.0343
   2097 HB2         -22.3964      20.3142      42.3455 H       140 PHE140     0.0295
   2098 HB3         -22.3392      21.9453      43.0178 H       140 PHE140     0.0295
   2099 CG          -21.1394      21.6416      41.2808 C.ar    140 PHE140     0.0118
   2100 CD1         -20.6870      20.7131      40.3289 C.ar    140 PHE140    -0.1256
   2101 HD1         -20.7933      19.6522      40.5162 H       140 PHE140     0.1330
   2102 CE1         -20.1423      21.1646      39.1165 C.ar    140 PHE140    -0.1704
   2103 HE1         -19.8431      20.4452      38.3699 H       140 PHE140     0.1430
   2104 CZ          -20.0546      22.5431      38.8555 C.ar    140 PHE140    -0.1072
   2105 HZ          -19.6874      22.8898      37.8997 H       140 PHE140     0.1297
   2106 CE2         -20.5142      23.4706      39.8066 C.ar    140 PHE140    -0.1704
   2107 HE2         -20.5084      24.5298      39.5898 H       140 PHE140     0.1430
   2108 CD2         -21.0464      23.0199      41.0233 C.ar    140 PHE140    -0.1256
   2109 HD2         -21.4101      23.7356      41.7462 H       140 PHE140     0.1330
   2110 C           -19.6767      21.7974      43.8825 C.2     140 PHE140     0.5973
   2111 O           -18.5475      21.7477      43.3828 O.2     140 PHE140    -0.5679
   2112 N           -20.0796      22.8123      44.6476 N.am    141 ALA141    -0.4157
   2113 H           -21.0129      22.8027      45.0354 H       141 ALA141     0.2719
   2114 CA          -19.2349      23.9553      44.9623 C.3     141 ALA141     0.0337
   2115 HA          -18.2475      23.5981      45.2600 H       141 ALA141     0.0823
   2116 CB          -19.1059      24.8360      43.7095 C.3     141 ALA141    -0.1825
   2117 HB1         -20.0847      25.2123      43.4121 H       141 ALA141     0.0603
   2118 HB2         -18.4558      25.6800      43.9279 H       141 ALA141     0.0603
   2119 HB3         -18.6764      24.2728      42.8841 H       141 ALA141     0.0603
   2120 C           -19.8155      24.7900      46.1080 C.2     141 ALA141     0.5973
   2121 O           -21.0297      24.8309      46.3050 O.2     141 ALA141    -0.5679
   2122 N           -18.9543      25.5425      46.7893 N.am    142 GLU142    -0.5163
   2123 H           -17.9651      25.4010      46.6713 H       142 GLU142     0.2936
   2124 CA          -19.3954      26.6345      47.6544 C.3     142 GLU142     0.0397
   2125 HA          -20.0642      26.2354      48.4203 H       142 GLU142     0.1105
   2126 CB          -18.1881      27.2822      48.3492 C.3     142 GLU142     0.0560
   2127 HB2         -17.4708      27.5919      47.5875 H       142 GLU142    -0.0173
   2128 HB3         -18.5181      28.1797      48.8682 H       142 GLU142    -0.0173
   2129 CG          -17.4715      26.3616      49.3539 C.3     142 GLU142     0.0136
   2130 HG2         -17.0868      25.4885      48.8215 H       142 GLU142    -0.0425
   2131 HG3         -16.6190      26.9087      49.7594 H       142 GLU142    -0.0425
   2132 CD          -18.3792      25.9230      50.5148 C.2     142 GLU142     0.8054
   2133 OE1         -19.2703      26.7318      50.8830 O.co2   142 GLU142    -0.8188
   2134 OE2         -18.2483      24.7710      50.9714 O.co2   142 GLU142    -0.8188
   2135 C           -20.1720      27.6720      46.8246 C.2     142 GLU142     0.5366
   2136 O           -19.7772      28.0232      45.7042 O.2     142 GLU142    -0.5819
   2137 N           -21.2967      28.1538      47.3572 N.am    143 GLY143    -0.4157
   2138 H           -21.5663      27.8299      48.2763 H       143 GLY143     0.2719
   2139 CA          -22.1825      29.0758      46.6314 C.3     143 GLY143    -0.0252
   2140 HA2         -22.8294      29.5760      47.3507 H       143 GLY143     0.0698
   2141 HA3         -21.5816      29.8319      46.1242 H       143 GLY143     0.0698
   2142 C           -23.0878      28.4163      45.5841 C.2     143 GLY143     0.5973
   2143 O           -23.7375      29.1200      44.8177 O.2     143 GLY143    -0.5679
   2144 N           -23.1423      27.0855      45.5596 N.am    144 SER144    -0.4157
   2145 H           -22.5695      26.5672      46.2162 H       144 SER144     0.2719
   2146 CA          -23.9614      26.2886      44.6527 C.3     144 SER144    -0.0249
   2147 HA          -24.6247      26.9369      44.0794 H       144 SER144     0.0843
   2148 CB          -23.0265      25.5687      43.6805 C.3     144 SER144     0.2117
   2149 HB2         -22.3661      26.2942      43.2043 H       144 SER144     0.0352
   2150 HB3         -22.4248      24.8404      44.2243 H       144 SER144     0.0352
   2151 OG          -23.7757      24.9014      42.6920 O.3     144 SER144    -0.6546
   2152 HG          -23.5099      25.2042      41.8137 H       144 SER144     0.4275
   2153 C           -24.8141      25.2827      45.4301 C.2     144 SER144     0.5973
   2154 O           -24.3673      24.7470      46.4431 O.2     144 SER144    -0.5679
   2155 N           -26.0302      24.9959      44.9590 N.am    145 SER145    -0.4157
   2156 H           -26.3609      25.4636      44.1267 H       145 SER145     0.2719
   2157 CA          -26.8749      23.9221      45.5119 C.3     145 SER145    -0.0249
   2158 HA          -26.5044      23.6499      46.5004 H       145 SER145     0.0843
   2159 CB          -28.3117      24.4169      45.6972 C.3     145 SER145     0.2117
   2160 HB2         -28.8663      23.6923      46.2955 H       145 SER145     0.0352
   2161 HB3         -28.2978      25.3682      46.2322 H       145 SER145     0.0352
   2162 OG          -28.9666      24.5841      44.4555 O.3     145 SER145    -0.6546
   2163 HG          -29.2619      23.7150      44.1521 H       145 SER145     0.4275
   2164 C           -26.8368      22.6420      44.6683 C.2     145 SER145     0.5973
   2165 O           -27.5362      21.6805      44.9758 O.2     145 SER145    -0.5679
   2166 N           -26.0493      22.6476      43.5925 N.am    146 SER146    -0.4157
   2167 H           -25.5391      23.4903      43.3709 H       146 SER146     0.2719
   2168 CA          -25.8550      21.5307      42.6769 C.3     146 SER146    -0.0249
   2169 HA          -26.8294      21.1240      42.3968 H       146 SER146     0.0843
   2170 CB          -25.1587      22.0140      41.3921 C.3     146 SER146     0.2117
   2171 HB2         -24.1371      22.3111      41.6255 H       146 SER146     0.0352
   2172 HB3         -25.1283      21.1996      40.6663 H       146 SER146     0.0352
   2173 OG          -25.8298      23.1242      40.8153 O.3     146 SER146    -0.6546
   2174 HG          -25.3046      23.4127      40.0201 H       146 SER146     0.4275
   2175 C           -25.0449      20.4028      43.3177 C.2     146 SER146     0.5973
   2176 O           -24.3485      20.5620      44.3321 O.2     146 SER146    -0.5679
   2177 N           -25.0866      19.2589      42.6510 N.am    147 VAL147    -0.4157
   2178 H           -25.6773      19.2207      41.8159 H       147 VAL147     0.2719
   2179 CA          -24.4553      18.0139      43.0693 C.3     147 VAL147    -0.0875
   2180 HA          -23.8986      18.1760      43.9919 H       147 VAL147     0.0969
   2181 CB          -25.5399      16.9613      43.3457 C.3     147 VAL147     0.2985
   2182 HB          -26.0510      16.7106      42.4153 H       147 VAL147    -0.0297
   2183 CG1         -24.9355      15.6796      43.9199 C.3     147 VAL147    -0.3192
   2184 HG11        -24.3445      15.9066      44.8075 H       147 VAL147     0.0791
   2185 HG12        -25.7288      14.9798      44.1786 H       147 VAL147     0.0791
   2186 HG13        -24.2992      15.2096      43.1696 H       147 VAL147     0.0791
   2187 CG2         -26.5839      17.4887      44.3393 C.3     147 VAL147    -0.3192
   2188 HG21        -27.1613      18.2976      43.8865 H       147 VAL147     0.0791
   2189 HG22        -27.2845      16.6983      44.6036 H       147 VAL147     0.0791
   2190 HG23        -26.0927      17.8616      45.2378 H       147 VAL147     0.0791
   2191 C           -23.4793      17.5396      42.0013 C.2     147 VAL147     0.5973
   2192 O           -23.7861      17.5624      40.8173 O.2     147 VAL147    -0.5679
   2193 N           -22.3032      17.0933      42.4201 N.am    148 GLU148    -0.5163
   2194 H           -22.1367      17.0511      43.4203 H       148 GLU148     0.2936
   2195 CA          -21.3643      16.3570      41.5810 C.3     148 GLU148     0.0397
   2196 HA          -21.4962      16.6222      40.5302 H       148 GLU148     0.1105
   2197 CB          -19.9415      16.7266      41.9990 C.3     148 GLU148     0.0560
   2198 HB2         -19.7782      17.7845      41.7913 H       148 GLU148    -0.0173
   2199 HB3         -19.8276      16.5665      43.0703 H       148 GLU148    -0.0173
   2200 CG          -18.8687      15.9175      41.2677 C.3     148 GLU148     0.0136
   2201 HG2         -18.9482      14.8570      41.5209 H       148 GLU148    -0.0425
   2202 HG3         -19.0088      16.0210      40.1856 H       148 GLU148    -0.0425
   2203 CD          -17.4990      16.4372      41.6924 C.2     148 GLU148     0.8054
   2204 OE1         -17.1409      16.2453      42.8712 O.co2   148 GLU148    -0.8188
   2205 OE2         -16.8535      17.1121      40.8554 O.co2   148 GLU148    -0.8188
   2206 C           -21.5954      14.8603      41.7509 C.2     148 GLU148     0.5366
   2207 O           -21.6934      14.3870      42.8817 O.2     148 GLU148    -0.5819
   2208 N           -21.6449      14.1241      40.6467 N.am    149 TYR149    -0.4157
   2209 H           -21.5582      14.5935      39.7511 H       149 TYR149     0.2719
   2210 CA          -21.6936      12.6711      40.6327 C.3     149 TYR149    -0.0014
   2211 HA          -21.8324      12.3101      41.6477 H       149 TYR149     0.0876
   2212 CB          -22.8724      12.2036      39.7895 C.3     149 TYR149    -0.0152
   2213 HB2         -22.7392      12.6044      38.7908 H       149 TYR149     0.0295
   2214 HB3         -22.8623      11.1216      39.7181 H       149 TYR149     0.0295
   2215 CG          -24.2033      12.6584      40.3327 C.ar    149 TYR149    -0.0011
   2216 CD1         -24.6100      12.2642      41.6208 C.ar    149 TYR149    -0.1906
   2217 HD1         -23.9791      11.6101      42.2047 H       149 TYR149     0.1699
   2218 CE1         -25.8224      12.7417      42.1489 C.ar    149 TYR149    -0.2341
   2219 HE1         -26.1481      12.4470      43.1337 H       149 TYR149     0.1656
   2220 CZ          -26.6306      13.6067      41.3841 C.ar    149 TYR149     0.3226
   2221 OH          -27.8075      14.0467      41.8976 O.3     149 TYR149    -0.5579
   2222 HH          -27.7194      14.9037      42.3253 H       149 TYR149     0.3992
   2223 CE2         -26.2315      13.9759      40.0832 C.ar    149 TYR149    -0.2341
   2224 HE2         -26.8683      14.6083      39.4893 H       149 TYR149     0.1656
   2225 CD2         -25.0086      13.5159      39.5653 C.ar    149 TYR149    -0.1906
   2226 HD2         -24.6804      13.8272      38.5832 H       149 TYR149     0.1699
   2227 C           -20.3939      12.1020      40.0918 C.2     149 TYR149     0.5973
   2228 O           -19.9023      12.5392      39.0491 O.2     149 TYR149    -0.5679
   2229 N           -19.8698      11.0822      40.7650 N.am    150 ILE150    -0.4157
   2230 H           -20.3425      10.7767      41.6105 H       150 ILE150     0.2719
   2231 CA          -18.6428      10.3995      40.3617 C.3     150 ILE150    -0.0597
   2232 HA          -18.2811      10.8418      39.4320 H       150 ILE150     0.0869
   2233 CB          -17.5128      10.5687      41.3958 C.3     150 ILE150     0.1303
   2234 HB          -17.7415       9.9605      42.2707 H       150 ILE150     0.0187
   2235 CG2         -16.2002      10.0584      40.7744 C.3     150 ILE150    -0.3204
   2236 HG21        -15.8808      10.7366      39.9844 H       150 ILE150     0.0882
   2237 HG22        -15.4217      10.0017      41.5342 H       150 ILE150     0.0882
   2238 HG23        -16.3253       9.0659      40.3538 H       150 ILE150     0.0882
   2239 CG1         -17.3874      12.0408      41.8482 C.3     150 ILE150    -0.0430
   2240 HG12        -17.2561      12.6755      40.9729 H       150 ILE150     0.0236
   2241 HG13        -18.3071      12.3463      42.3485 H       150 ILE150     0.0236
   2242 CD1         -16.2485      12.3065      42.8334 C.3     150 ILE150    -0.0660
   2243 HD11        -15.2817      12.0984      42.3802 H       150 ILE150     0.0186
   2244 HD12        -16.2680      13.3570      43.1230 H       150 ILE150     0.0186
   2245 HD13        -16.3824      11.6910      43.7217 H       150 ILE150     0.0186
   2246 C           -18.9825       8.9417      40.0867 C.2     150 ILE150     0.5973
   2247 O           -19.3704       8.1851      40.9812 O.2     150 ILE150    -0.5679
   2248 N           -18.8701       8.5643      38.8182 N.am    151 ASN151    -0.4157
   2249 H           -18.5249       9.2450      38.1496 H       151 ASN151     0.2719
   2250 CA          -19.2396       7.2565      38.3049 C.3     151 ASN151     0.0143
   2251 HA          -19.9139       6.7669      39.0110 H       151 ASN151     0.1048
   2252 CB          -19.9690       7.4152      36.9639 C.3     151 ASN151    -0.2041
   2253 HB2         -19.2854       7.8288      36.2321 H       151 ASN151     0.0797
   2254 HB3         -20.2809       6.4348      36.6129 H       151 ASN151     0.0797
   2255 CG          -21.1909       8.3106      37.0292 C.2     151 ASN151     0.7130
   2256 OD1         -22.3058       7.8612      37.1931 O.2     151 ASN151    -0.5931
   2257 ND2         -21.0197       9.6027      36.8871 N.am    151 ASN151    -0.9191
   2258 HD21        -21.8305      10.2033      36.9178 H       151 ASN151     0.4196
   2259 HD22        -20.0824       9.9832      36.8116 H       151 ASN151     0.4196
   2260 C           -17.9931       6.3947      38.1272 C.2     151 ASN151     0.5973
   2261 O           -16.9980       6.8411      37.5498 O.2     151 ASN151    -0.5679
   2262 N           -18.0596       5.1372      38.5638 N.am    152 ASN152    -0.4157
   2263 H           -18.8982       4.8136      39.0225 H       152 ASN152     0.2719
   2264 CA          -17.0114       4.1755      38.2428 C.3     152 ASN152     0.0143
   2265 HA          -16.0523       4.5723      38.5847 H       152 ASN152     0.1048
   2266 CB          -17.2855       2.8604      38.9798 C.3     152 ASN152    -0.2041
   2267 HB2         -17.1090       2.9886      40.0484 H       152 ASN152     0.0797
   2268 HB3         -18.3221       2.5616      38.8308 H       152 ASN152     0.0797
   2269 CG          -16.4015       1.7534      38.4453 C.2     152 ASN152     0.7130
   2270 OD1         -16.7424       1.0706      37.4974 O.2     152 ASN152    -0.5931
   2271 ND2         -15.2342       1.5649      38.9988 N.am    152 ASN152    -0.9191
   2272 HD21        -14.7164       0.7464      38.7320 H       152 ASN152     0.4196
   2273 HD22        -14.9707       2.0994      39.8241 H       152 ASN152     0.4196
   2274 C           -16.9315       3.9912      36.7181 C.2     152 ASN152     0.5973
   2275 O           -17.9623       3.8722      36.0567 O.2     152 ASN152    -0.5679
   2276 N           -15.7166       3.9602      36.1657 N.am    153 TRP153    -0.4157
   2277 H           -14.9083       4.0823      36.7554 H       153 TRP153     0.2719
   2278 CA          -15.5303       3.9001      34.7171 C.3     153 TRP153    -0.0275
   2279 HA          -16.0363       4.7576      34.2726 H       153 TRP153     0.1123
   2280 CB          -14.0404       3.9707      34.3666 C.3     153 TRP153    -0.0050
   2281 HB2         -13.4545       3.4431      35.1210 H       153 TRP153     0.0339
   2282 HB3         -13.8795       3.4593      33.4166 H       153 TRP153     0.0339
   2283 CG          -13.5260       5.3597      34.1975 C.2     153 TRP153    -0.1415
   2284 CD1         -12.5294       5.9526      34.8956 C.2     153 TRP153    -0.1638
   2285 HD1         -11.9788       5.4995      35.7146 H       153 TRP153     0.2062
   2286 NE1         -12.3457       7.2366      34.4212 N.pl3   153 TRP153    -0.3418
   2287 HE1         -11.6937       7.9071      34.8271 H       153 TRP153     0.3412
   2288 CE2         -13.2223       7.5312      33.4015 C.ar    153 TRP153     0.1380
   2289 CZ2         -13.4360       8.6740      32.6280 C.ar    153 TRP153    -0.2601
   2290 HZ2         -12.8601       9.5662      32.8175 H       153 TRP153     0.1572
   2291 CH2         -14.4222       8.6488      31.6293 C.ar    153 TRP153    -0.1134
   2292 HH2         -14.5932       9.5210      31.0138 H       153 TRP153     0.1417
   2293 CZ3         -15.1913       7.4897      31.4289 C.ar    153 TRP153    -0.1972
   2294 HZ3         -15.9526       7.4805      30.6603 H       153 TRP153     0.1447
   2295 CE3         -14.9859       6.3518      32.2283 C.ar    153 TRP153    -0.2387
   2296 HE3         -15.5985       5.4731      32.0774 H       153 TRP153     0.1700
   2297 CD2         -13.9896       6.3451      33.2307 C.ar    153 TRP153     0.1243
   2298 C           -16.1522       2.6663      34.0688 C.2     153 TRP153     0.5973
   2299 O           -16.7534       2.7961      33.0070 O.2     153 TRP153    -0.5679
   2300 N           -16.0131       1.4843      34.6639 N.am    154 GLU154    -0.5163
   2301 H           -15.6165       1.4188      35.5901 H       154 GLU154     0.2936
   2302 CA          -16.5808       0.2812      34.0569 C.3     154 GLU154     0.0397
   2303 HA          -16.3433       0.2837      32.9930 H       154 GLU154     0.1105
   2304 CB          -15.9625      -0.9745      34.6836 C.3     154 GLU154     0.0560
   2305 HB2         -14.8751      -0.8856      34.6781 H       154 GLU154    -0.0173
   2306 HB3         -16.2822      -1.0442      35.7241 H       154 GLU154    -0.0173
   2307 CG          -16.3662      -2.2714      33.9601 C.3     154 GLU154     0.0136
   2308 HG2         -15.9699      -3.1108      34.5353 H       154 GLU154    -0.0425
   2309 HG3         -17.4541      -2.3608      33.9582 H       154 GLU154    -0.0425
   2310 CD          -15.8301      -2.3739      32.5210 C.2     154 GLU154     0.8054
   2311 OE1         -14.9508      -1.5691      32.1190 O.co2   154 GLU154    -0.8188
   2312 OE2         -16.2977      -3.2301      31.7461 O.co2   154 GLU154    -0.8188
   2313 C           -18.1043       0.2846      34.1704 C.2     154 GLU154     0.5366
   2314 O           -18.7926       0.0154      33.1931 O.2     154 GLU154    -0.5819
   2315 N           -18.6490       0.6756      35.3249 N.am    155 GLN155    -0.4157
   2316 H           -18.0378       0.8820      36.1092 H       155 GLN155     0.2719
   2317 CA          -20.1009       0.7606      35.4964 C.3     155 GLN155    -0.0031
   2318 HA          -20.5385      -0.1966      35.2079 H       155 GLN155     0.0850
   2319 CB          -20.4381       1.0478      36.9669 C.3     155 GLN155    -0.0036
   2320 HB2         -19.9736       1.9893      37.2595 H       155 GLN155     0.0171
   2321 HB3         -21.5172       1.1659      37.0636 H       155 GLN155     0.0171
   2322 CG          -19.9741      -0.0613      37.9298 C.3     155 GLN155    -0.0645
   2323 HG2         -18.8977      -0.1943      37.8564 H       155 GLN155     0.0352
   2324 HG3         -20.1981       0.2433      38.9511 H       155 GLN155     0.0352
   2325 CD          -20.6391      -1.4109      37.6837 C.2     155 GLN155     0.6951
   2326 OE1         -21.6597      -1.5168      37.0187 O.2     155 GLN155    -0.6086
   2327 NE2         -20.1129      -2.4816      38.2379 N.am    155 GLN155    -0.9407
   2328 HE21        -20.5885      -3.3517      38.0690 H       155 GLN155     0.4251
   2329 HE22        -19.2623      -2.4598      38.7943 H       155 GLN155     0.4251
   2330 C           -20.7289       1.8198      34.5838 C.2     155 GLN155     0.5973
   2331 O           -21.8532       1.6551      34.1109 O.2     155 GLN155    -0.5679
   2332 N           -20.0127       2.9130      34.3106 N.am    156 ALA156    -0.4157
   2333 H           -19.1118       3.0235      34.7617 H       156 ALA156     0.2719
   2334 CA          -20.4621       3.9856      33.4319 C.3     156 ALA156     0.0337
   2335 HA          -21.4214       4.3523      33.7967 H       156 ALA156     0.0823
   2336 CB          -19.4579       5.1386      33.5092 C.3     156 ALA156    -0.1825
   2337 HB1         -18.4807       4.8092      33.1569 H       156 ALA156     0.0603
   2338 HB2         -19.7982       5.9620      32.8835 H       156 ALA156     0.0603
   2339 HB3         -19.3740       5.4950      34.5350 H       156 ALA156     0.0603
   2340 C           -20.6896       3.5273      31.9838 C.2     156 ALA156     0.5973
   2341 O           -21.4672       4.1680      31.2846 O.2     156 ALA156    -0.5679
   2342 N           -20.1235       2.3955      31.5433 N.am    157 LYS157    -0.3479
   2343 H           -19.5004       1.8810      32.1575 H       157 LYS157     0.2747
   2344 CA          -20.4184       1.8330      30.2148 C.3     157 LYS157    -0.2400
   2345 HA          -20.1962       2.5798      29.4478 H       157 LYS157     0.1426
   2346 CB          -19.5460       0.6010      29.9706 C.3     157 LYS157    -0.0094
   2347 HB2         -19.6733      -0.1044      30.7924 H       157 LYS157     0.0362
   2348 HB3         -19.8721       0.1107      29.0513 H       157 LYS157     0.0362
   2349 CG          -18.0692       0.9815      29.8150 C.3     157 LYS157     0.0187
   2350 HG2         -17.9421       1.5220      28.8758 H       157 LYS157     0.0103
   2351 HG3         -17.7373       1.6131      30.6396 H       157 LYS157     0.0103
   2352 CD          -17.2316      -0.2921      29.7990 C.3     157 LYS157    -0.0479
   2353 HD2         -17.1688      -0.6728      30.8190 H       157 LYS157     0.0621
   2354 HD3         -17.7250      -1.0445      29.1806 H       157 LYS157     0.0621
   2355 CE          -15.8367      -0.0382      29.2316 C.3     157 LYS157    -0.0143
   2356 HE2         -15.9264       0.2319      28.1734 H       157 LYS157     0.1135
   2357 HE3         -15.3818       0.7927      29.7747 H       157 LYS157     0.1135
   2358 NZ          -15.0306      -1.2673      29.4058 N.4     157 LYS157    -0.3854
   2359 HZ1         -15.5394      -2.0751      29.0723 H       157 LYS157     0.3400
   2360 HZ2         -14.1193      -1.2154      28.9875 H       157 LYS157     0.3400
   2361 HZ3         -14.9341      -1.4571      30.4145 H       157 LYS157     0.3400
   2362 C           -21.8908       1.4628      30.0288 C.2     157 LYS157     0.7341
   2363 O           -22.3463       1.3795      28.8956 O.2     157 LYS157    -0.5894
   2364 N           -22.6296       1.2440      31.1213 N.am    158 ALA158    -0.4157
   2365 H           -22.1725       1.3050      32.0202 H       158 ALA158     0.2719
   2366 CA          -24.0656       0.9704      31.0865 C.3     158 ALA158     0.0337
   2367 HA          -24.2639       0.2341      30.3055 H       158 ALA158     0.0823
   2368 CB          -24.4726       0.3781      32.4429 C.3     158 ALA158    -0.1825
   2369 HB1         -24.3265       1.1182      33.2299 H       158 ALA158     0.0603
   2370 HB2         -25.5225       0.0857      32.4107 H       158 ALA158     0.0603
   2371 HB3         -23.8638      -0.5025      32.6563 H       158 ALA158     0.0603
   2372 C           -24.9256       2.2085      30.7693 C.2     158 ALA158     0.5973
   2373 O           -26.1304       2.0668      30.5541 O.2     158 ALA158    -0.5679
   2374 N           -24.3527       3.4157      30.8243 N.am    159 LEU159    -0.4157
   2375 H           -23.3469       3.4827      30.9245 H       159 LEU159     0.2719
   2376 CA          -25.0936       4.6521      30.5971 C.3     159 LEU159    -0.0518
   2377 HA          -25.9485       4.6703      31.2716 H       159 LEU159     0.0922
   2378 CB          -24.2063       5.8772      30.8801 C.3     159 LEU159    -0.1102
   2379 HB2         -23.2734       5.7568      30.3291 H       159 LEU159     0.0457
   2380 HB3         -24.6954       6.7689      30.4860 H       159 LEU159     0.0457
   2381 CG          -23.9002       6.1036      32.3696 C.3     159 LEU159     0.3531
   2382 HG          -23.5919       5.1648      32.8292 H       159 LEU159    -0.0361
   2383 CD1         -22.7570       7.1026      32.5383 C.3     159 LEU159    -0.4121
   2384 HD11        -23.0153       8.0590      32.0896 H       159 LEU159     0.1000
   2385 HD12        -22.5472       7.2490      33.5980 H       159 LEU159     0.1000
   2386 HD13        -21.8634       6.7157      32.0527 H       159 LEU159     0.1000
   2387 CD2         -25.1343       6.6262      33.1062 C.3     159 LEU159    -0.4121
   2388 HD21        -25.8771       5.8365      33.1669 H       159 LEU159     0.1000
   2389 HD22        -24.8614       6.9147      34.1199 H       159 LEU159     0.1000
   2390 HD23        -25.5609       7.4860      32.6002 H       159 LEU159     0.1000
   2391 C           -25.6294       4.7351      29.1673 C.2     159 LEU159     0.5973
   2392 O           -24.8975       4.5364      28.2006 O.2     159 LEU159    -0.5679
   2393 N           -26.8972       5.1209      29.0602 N.am    160 SER160    -0.4157
   2394 H           -27.4324       5.2284      29.9139 H       160 SER160     0.2719
   2395 CA          -27.4673       5.6397      27.8228 C.3     160 SER160    -0.0249
   2396 HA          -26.9786       5.1583      26.9744 H       160 SER160     0.0843
   2397 CB          -28.9580       5.3294      27.7411 C.3     160 SER160     0.2117
   2398 HB2         -29.1243       4.2853      28.0106 H       160 SER160     0.0352
   2399 HB3         -29.5113       5.9717      28.4289 H       160 SER160     0.0352
   2400 OG          -29.4014       5.5331      26.4155 O.3     160 SER160    -0.6546
   2401 HG          -30.0998       6.2010      26.3964 H       160 SER160     0.4275
   2402 C           -27.2241       7.1397      27.7483 C.2     160 SER160     0.5973
   2403 O           -27.3518       7.8335      28.7577 O.2     160 SER160    -0.5679
   2404 N           -26.8693       7.6416      26.5720 N.am    161 VAL161    -0.4157
   2405 H           -26.8793       7.0413      25.7597 H       161 VAL161     0.2719
   2406 CA          -26.4352       9.0246      26.3746 C.3     161 VAL161    -0.0875
   2407 HA          -26.5018       9.5718      27.3139 H       161 VAL161     0.0969
   2408 CB          -24.9684       9.0653      25.9158 C.3     161 VAL161     0.2985
   2409 HB          -24.9088       8.6144      24.9288 H       161 VAL161    -0.0297
   2410 CG1         -24.4663      10.5135      25.8573 C.3     161 VAL161    -0.3192
   2411 HG11        -24.5474      10.9711      26.8425 H       161 VAL161     0.0791
   2412 HG12        -23.4253      10.5342      25.5424 H       161 VAL161     0.0791
   2413 HG13        -25.0571      11.0934      25.1513 H       161 VAL161     0.0791
   2414 CG2         -24.0275       8.2673      26.8272 C.3     161 VAL161    -0.3192
   2415 HG21        -24.2715       7.2059      26.7797 H       161 VAL161     0.0791
   2416 HG22        -22.9991       8.3860      26.4884 H       161 VAL161     0.0791
   2417 HG23        -24.1174       8.6029      27.8573 H       161 VAL161     0.0791
   2418 C           -27.3532       9.7053      25.3659 C.2     161 VAL161     0.5973
   2419 O           -27.5013       9.2281      24.2442 O.2     161 VAL161    -0.5679
   2420 N           -27.9472      10.8279      25.7527 N.am    162 GLU162    -0.5163
   2421 H           -27.8167      11.1431      26.7085 H       162 GLU162     0.2936
   2422 CA          -28.8028      11.6526      24.8965 C.3     162 GLU162     0.0397
   2423 HA          -28.8470      11.2326      23.8901 H       162 GLU162     0.1105
   2424 CB          -30.2295      11.7094      25.4513 C.3     162 GLU162     0.0560
   2425 HB2         -30.1842      11.9771      26.5084 H       162 GLU162    -0.0173
   2426 HB3         -30.7846      12.4846      24.9206 H       162 GLU162    -0.0173
   2427 CG          -30.9795      10.3824      25.2915 C.3     162 GLU162     0.0136
   2428 HG2         -31.1542      10.1973      24.2288 H       162 GLU162    -0.0425
   2429 HG3         -30.3610       9.5695      25.6801 H       162 GLU162    -0.0425
   2430 CD          -32.3163      10.3944      26.0447 C.2     162 GLU162     0.8054
   2431 OE1         -32.8846      11.4926      26.2534 O.co2   162 GLU162    -0.8188
   2432 OE2         -32.7595       9.2890      26.4356 O.co2   162 GLU162    -0.8188
   2433 C           -28.2540      13.0726      24.7832 C.2     162 GLU162     0.5366
   2434 O           -27.6077      13.5784      25.7055 O.2     162 GLU162    -0.5819
   2435 N           -28.5307      13.7451      23.6663 N.am    163 LEU163    -0.4157
   2436 H           -29.0743      13.3058      22.9375 H       163 LEU163     0.2719
   2437 CA          -28.2048      15.1573      23.5358 C.3     163 LEU163    -0.0518
   2438 HA          -27.2025      15.2959      23.9389 H       163 LEU163     0.0922
   2439 CB          -28.1886      15.5747      22.0602 C.3     163 LEU163    -0.1102
   2440 HB2         -27.5379      14.9020      21.5025 H       163 LEU163     0.0457
   2441 HB3         -29.1987      15.4742      21.6596 H       163 LEU163     0.0457
   2442 CG          -27.7086      17.0254      21.8592 C.3     163 LEU163     0.3531
   2443 HG          -28.3214      17.7128      22.4402 H       163 LEU163    -0.0361
   2444 CD1         -26.2430      17.1916      22.2704 C.3     163 LEU163    -0.4121
   2445 HD11        -25.6443      16.4164      21.7914 H       163 LEU163     0.1000
   2446 HD12        -25.8684      18.1640      21.9672 H       163 LEU163     0.1000
   2447 HD13        -26.1380      17.1068      23.3497 H       163 LEU163     0.1000
   2448 CD2         -27.8449      17.4235      20.3915 C.3     163 LEU163    -0.4121
   2449 HD21        -28.8861      17.3200      20.0871 H       163 LEU163     0.1000
   2450 HD22        -27.5368      18.4574      20.2504 H       163 LEU163     0.1000
   2451 HD23        -27.2306      16.7686      19.7714 H       163 LEU163     0.1000
   2452 C           -29.1719      16.0316      24.3376 C.2     163 LEU163     0.5973
   2453 O           -30.3842      15.9845      24.1552 O.2     163 LEU163    -0.5679
   2454 N           -28.6061      16.9198      25.1486 N.am    164 GLU164    -0.5163
   2455 H           -27.6028      16.9027      25.2703 H       164 GLU164     0.2936
   2456 CA          -29.3586      17.9846      25.8027 C.3     164 GLU164     0.0397
   2457 HA          -30.4117      17.6980      25.8625 H       164 GLU164     0.1105
   2458 CB          -28.8173      18.1263      27.2347 C.3     164 GLU164     0.0560
   2459 HB2         -28.6813      17.1344      27.6693 H       164 GLU164    -0.0173
   2460 HB3         -27.8463      18.6128      27.2103 H       164 GLU164    -0.0173
   2461 CG          -29.7071      18.9358      28.1727 C.3     164 GLU164     0.0136
   2462 HG2         -29.2097      19.0014      29.1442 H       164 GLU164    -0.0425
   2463 HG3         -29.7748      19.9553      27.7805 H       164 GLU164    -0.0425
   2464 CD          -31.1193      18.3596      28.3732 C.2     164 GLU164     0.8054
   2465 OE1         -31.2632      17.1255      28.5305 O.co2   164 GLU164    -0.8188
   2466 OE2         -32.0351      19.2067      28.4965 O.co2   164 GLU164    -0.8188
   2467 C           -29.2708      19.2819      24.9773 C.2     164 GLU164     0.5366
   2468 O           -30.2813      19.8935      24.6336 O.2     164 GLU164    -0.5819
   2469 N           -28.0546      19.6932      24.5969 N.am    165 ILE165    -0.4157
   2470 H           -27.2545      19.1420      24.8944 H       165 ILE165     0.2719
   2471 CA          -27.8222      20.8046      23.6624 C.3     165 ILE165    -0.0597
   2472 HA          -28.5780      20.7304      22.8799 H       165 ILE165     0.0869
   2473 CB          -27.9938      22.1836      24.3552 C.3     165 ILE165     0.1303
   2474 HB          -29.0253      22.2453      24.7055 H       165 ILE165     0.0187
   2475 CG2         -27.0752      22.3425      25.5807 C.3     165 ILE165    -0.3204
   2476 HG21        -26.0249      22.3140      25.2894 H       165 ILE165     0.0882
   2477 HG22        -27.2687      23.2909      26.0793 H       165 ILE165     0.0882
   2478 HG23        -27.2706      21.5478      26.2985 H       165 ILE165     0.0882
   2479 CG1         -27.7613      23.3507      23.3667 C.3     165 ILE165    -0.0430
   2480 HG12        -26.6905      23.4926      23.2108 H       165 ILE165     0.0236
   2481 HG13        -28.2042      23.0932      22.4067 H       165 ILE165     0.0236
   2482 CD1         -28.3704      24.6814      23.8264 C.3     165 ILE165    -0.0660
   2483 HD11        -27.9178      25.0075      24.7588 H       165 ILE165     0.0186
   2484 HD12        -28.1907      25.4432      23.0675 H       165 ILE165     0.0186
   2485 HD13        -29.4445      24.5692      23.9753 H       165 ILE165     0.0186
   2486 C           -26.4535      20.6798      22.9928 C.2     165 ILE165     0.5973
   2487 O           -25.4609      20.3763      23.6451 O.2     165 ILE165    -0.5679
   2488 N           -26.3845      20.9879      21.6986 N.am    166 ASN166    -0.4157
   2489 H           -27.2381      21.1631      21.1958 H       166 ASN166     0.2719
   2490 CA          -25.1329      21.2202      20.9814 C.3     166 ASN166     0.0143
   2491 HA          -24.2768      20.9533      21.6068 H       166 ASN166     0.1048
   2492 CB          -25.0884      20.3248      19.7336 C.3     166 ASN166    -0.2041
   2493 HB2         -25.2136      19.2858      20.0270 H       166 ASN166     0.0797
   2494 HB3         -25.9013      20.5827      19.0593 H       166 ASN166     0.0797
   2495 CG          -23.7773      20.4611      18.9742 C.2     166 ASN166     0.7130
   2496 OD1         -23.1365      21.4989      18.9832 O.2     166 ASN166    -0.5931
   2497 ND2         -23.3303      19.4193      18.3121 N.am    166 ASN166    -0.9191
   2498 HD21        -22.4809      19.5497      17.7864 H       166 ASN166     0.4196
   2499 HD22        -23.8504      18.5607      18.2474 H       166 ASN166     0.4196
   2500 C           -25.0386      22.7207      20.6681 C.2     166 ASN166     0.5973
   2501 O           -25.8509      23.2627      19.9070 O.2     166 ASN166    -0.5679
   2502 N           -24.0963      23.4023      21.3134 N.am    167 PHE167    -0.4157
   2503 H           -23.3763      22.8896      21.8152 H       167 PHE167     0.2719
   2504 CA          -23.9522      24.8473      21.1955 C.3     167 PHE167    -0.0024
   2505 HA          -24.9192      25.3128      21.3780 H       167 PHE167     0.0978
   2506 CB          -22.9465      25.3502      22.2358 C.3     167 PHE167    -0.0343
   2507 HB2         -22.0006      24.8411      22.0750 H       167 PHE167     0.0295
   2508 HB3         -22.7809      26.4166      22.0817 H       167 PHE167     0.0295
   2509 CG          -23.3924      25.1468      23.6668 C.ar    167 PHE167     0.0118
   2510 CD1         -24.6397      25.6423      24.0845 C.ar    167 PHE167    -0.1256
   2511 HD1         -25.2656      26.1995      23.4044 H       167 PHE167     0.1330
   2512 CE1         -25.0777      25.4239      25.3972 C.ar    167 PHE167    -0.1704
   2513 HE1         -26.0346      25.7984      25.7117 H       167 PHE167     0.1430
   2514 CZ          -24.2704      24.7227      26.3051 C.ar    167 PHE167    -0.1072
   2515 HZ          -24.6198      24.5402      27.3102 H       167 PHE167     0.1297
   2516 CE2         -23.0115      24.2514      25.8999 C.ar    167 PHE167    -0.1704
   2517 HE2         -22.3824      23.7131      26.5949 H       167 PHE167     0.1430
   2518 CD2         -22.5728      24.4640      24.5819 C.ar    167 PHE167    -0.1256
   2519 HD2         -21.6081      24.0902      24.2698 H       167 PHE167     0.1330
   2520 C           -23.5267      25.2677      19.7941 C.2     167 PHE167     0.5973
   2521 O           -23.9712      26.3131      19.3210 O.2     167 PHE167    -0.5679
   2522 N           -22.7304      24.4481      19.1101 N.am    168 GLU168    -0.5163
   2523 H           -22.4434      23.5695      19.5322 H       168 GLU168     0.2936
   2524 CA          -22.2311      24.7498      17.7657 C.3     168 GLU168     0.0397
   2525 HA          -21.8247      25.7622      17.7594 H       168 GLU168     0.1105
   2526 CB          -21.1015      23.7867      17.3747 C.3     168 GLU168     0.0560
   2527 HB2         -21.4686      22.7605      17.3504 H       168 GLU168    -0.0173
   2528 HB3         -20.7652      24.0531      16.3717 H       168 GLU168    -0.0173
   2529 CG          -19.9120      23.8893      18.3354 C.3     168 GLU168     0.0136
   2530 HG2         -19.7108      24.9446      18.5433 H       168 GLU168    -0.0425
   2531 HG3         -20.1733      23.4017      19.2775 H       168 GLU168    -0.0425
   2532 CD          -18.6551      23.2480      17.7441 C.2     168 GLU168     0.8054
   2533 OE1         -17.9128      23.9780      17.0442 O.co2   168 GLU168    -0.8188
   2534 OE2         -18.4368      22.0466      18.0233 O.co2   168 GLU168    -0.8188
   2535 C           -23.3408      24.7146      16.7150 C.2     168 GLU168     0.5366
   2536 O           -23.3247      25.5102      15.7780 O.2     168 GLU168    -0.5819
   2537 N           -24.3641      23.8777      16.9062 N.am    169 THR169    -0.4157
   2538 H           -24.2917      23.2038      17.6621 H       169 THR169     0.2719
   2539 CA          -25.5010      23.7742      15.9757 C.3     169 THR169    -0.0389
   2540 HA          -25.1226      23.5192      14.9854 H       169 THR169     0.1007
   2541 CB          -26.4440      22.6607      16.4478 C.3     169 THR169     0.3654
   2542 HB          -26.8758      22.9460      17.4082 H       169 THR169     0.0043
   2543 CG2         -27.5808      22.3694      15.4710 C.3     169 THR169    -0.2438
   2544 HG21        -27.1817      22.1977      14.4706 H       169 THR169     0.0642
   2545 HG22        -28.1243      21.4825      15.7977 H       169 THR169     0.0642
   2546 HG23        -28.2766      23.2068      15.4397 H       169 THR169     0.0642
   2547 OG1         -25.7252      21.4616      16.6259 O.3     169 THR169    -0.6761
   2548 HG1         -25.3678      21.1843      15.7769 H       169 THR169     0.4102
   2549 C           -26.2718      25.0911      15.8437 C.2     169 THR169     0.5973
   2550 O           -26.8942      25.3571      14.8179 O.2     169 THR169    -0.5679
   2551 N           -26.2085      25.9375      16.8815 N.am    170 ARG170    -0.3479
   2552 H           -25.5890      25.6835      17.6458 H       170 ARG170     0.2747
   2553 CA          -26.8275      27.2712      16.9032 C.3     170 ARG170    -0.2637
   2554 HA          -27.8531      27.1973      16.5419 H       170 ARG170     0.1560
   2555 CB          -26.8204      27.8258      18.3414 C.3     170 ARG170    -0.0007
   2556 HB2         -25.8048      28.1212      18.6109 H       170 ARG170     0.0327
   2557 HB3         -27.4463      28.7199      18.3694 H       170 ARG170     0.0327
   2558 CG          -27.3388      26.8338      19.3981 C.3     170 ARG170     0.0390
   2559 HG2         -26.6017      26.0437      19.5438 H       170 ARG170     0.0285
   2560 HG3         -27.4657      27.3562      20.3472 H       170 ARG170     0.0285
   2561 CD          -28.6723      26.1962      18.9842 C.3     170 ARG170     0.0486
   2562 HD2         -29.4303      26.9772      18.9139 H       170 ARG170     0.0687
   2563 HD3         -28.5780      25.7451      17.9969 H       170 ARG170     0.0687
   2564 NE          -29.0764      25.1192      19.9044 N.pl3   170 ARG170    -0.5295
   2565 HE          -28.4601      24.3179      19.9338 H       170 ARG170     0.3456
   2566 CZ          -30.1660      25.0860      20.6523 C.cat   170 ARG170     0.8076
   2567 NH1         -30.9818      26.0979      20.7618 N.pl3   170 ARG170    -0.8627
   2568 HH11        -30.7472      26.9650      20.3114 H       170 ARG170     0.4478
   2569 HH12        -31.8060      26.0436      21.3321 H       170 ARG170     0.4478
   2570 NH2         -30.4725      24.0121      21.3188 N.pl3   170 ARG170    -0.8627
   2571 HH21        -29.9055      23.1884      21.2382 H       170 ARG170     0.4478
   2572 HH22        -31.3069      23.9810      21.8778 H       170 ARG170     0.4478
   2573 C           -26.1571      28.2454      15.9409 C.2     170 ARG170     0.7341
   2574 O           -26.7475      29.2731      15.6344 O.2     170 ARG170    -0.5894
   2575 N           -24.9362      27.9364      15.4987 N.am    171 GLY171    -0.4157
   2576 H           -24.5434      27.0392      15.7619 H       171 GLY171     0.2719
   2577 CA          -24.2058      28.7060      14.4977 C.3     171 GLY171    -0.0252
   2578 HA2         -23.2565      28.2090      14.2983 H       171 GLY171     0.0698
   2579 HA3         -24.7861      28.7295      13.5747 H       171 GLY171     0.0698
   2580 C           -23.9106      30.1463      14.9114 C.2     171 GLY171     0.5973
   2581 O           -23.7834      31.0040      14.0432 O.2     171 GLY171    -0.5679
   2582 N           -23.8443      30.4349      16.2185 N.am    172 LYS172    -0.3479
   2583 H           -23.9361      29.6697      16.8663 H       172 LYS172     0.2747
   2584 CA          -23.6446      31.7951      16.7414 C.3     172 LYS172    -0.2400
   2585 HA          -24.0247      32.4975      15.9942 H       172 LYS172     0.1426
   2586 CB          -24.4595      32.0425      18.0246 C.3     172 LYS172    -0.0094
   2587 HB2         -24.1095      31.3865      18.8232 H       172 LYS172     0.0362
   2588 HB3         -24.3043      33.0764      18.3390 H       172 LYS172     0.0362
   2589 CG          -25.9659      31.8272      17.8006 C.3     172 LYS172     0.0187
   2590 HG2         -26.2467      32.1515      16.7966 H       172 LYS172     0.0103
   2591 HG3         -26.1605      30.7578      17.8702 H       172 LYS172     0.0103
   2592 CD          -26.8614      32.5480      18.8248 C.3     172 LYS172    -0.0479
   2593 HD2         -27.7920      31.9844      18.9120 H       172 LYS172     0.0621
   2594 HD3         -26.3835      32.5724      19.8058 H       172 LYS172     0.0621
   2595 CE          -27.2053      33.9698      18.3639 C.3     172 LYS172    -0.0143
   2596 HE2         -26.3071      34.5942      18.4225 H       172 LYS172     0.1135
   2597 HE3         -27.4922      33.9626      17.3079 H       172 LYS172     0.1135
   2598 NZ          -28.2928      34.6126      19.1488 N.4     172 LYS172    -0.3854
   2599 HZ1         -28.1381      34.5595      20.1507 H       172 LYS172     0.3400
   2600 HZ2         -28.3176      35.5991      18.8829 H       172 LYS172     0.3400
   2601 HZ3         -29.1967      34.2197      18.9405 H       172 LYS172     0.3400
   2602 C           -22.1682      32.1425      16.9223 C.2     172 LYS172     0.7341
   2603 O           -21.2754      31.2879      16.8935 O.2     172 LYS172    -0.5894
   2604 N           -21.9010      33.4384      17.0883 N.am    173 ARG173    -0.3479
   2605 H           -22.6865      34.0794      17.1385 H       173 ARG173     0.2747
   2606 CA          -20.5562      33.9723      17.3174 C.3     173 ARG173    -0.2637
   2607 HA          -19.8819      33.5039      16.6064 H       173 ARG173     0.1560
   2608 CB          -20.5627      35.4947      17.1049 C.3     173 ARG173    -0.0007
   2609 HB2         -21.3182      35.9317      17.7619 H       173 ARG173     0.0327
   2610 HB3         -19.5985      35.9086      17.4060 H       173 ARG173     0.0327
   2611 CG          -20.8643      35.9470      15.6661 C.3     173 ARG173     0.0390
   2612 HG2         -21.8746      35.6342      15.3973 H       173 ARG173     0.0285
   2613 HG3         -20.8520      37.0372      15.6461 H       173 ARG173     0.0285
   2614 CD          -19.8871      35.4150      14.6027 C.3     173 ARG173     0.0486
   2615 HD2         -20.0145      34.3350      14.5179 H       173 ARG173     0.0687
   2616 HD3         -20.1645      35.8398      13.6356 H       173 ARG173     0.0687
   2617 NE          -18.4699      35.7280      14.8998 N.pl3   173 ARG173    -0.5295
   2618 HE          -17.8910      34.9720      15.2040 H       173 ARG173     0.3456
   2619 CZ          -17.8688      36.8976      14.7710 C.cat   173 ARG173     0.8076
   2620 NH1         -18.4810      37.9513      14.3178 N.pl3   173 ARG173    -0.8627
   2621 HH11        -19.4554      37.8925      14.0821 H       173 ARG173     0.4478
   2622 HH12        -18.0607      38.8572      14.4478 H       173 ARG173     0.4478
   2623 NH2         -16.6215      37.0309      15.1180 N.pl3   173 ARG173    -0.8627
   2624 HH21        -16.1364      36.3301      15.6357 H       173 ARG173     0.4478
   2625 HH22        -16.1642      37.9151      14.9485 H       173 ARG173     0.4478
   2626 C           -20.0433      33.6305      18.7169 C.2     173 ARG173     0.7341
   2627 O           -20.8075      33.4743      19.6592 O.2     173 ARG173    -0.5894
   2628 N           -18.7141      33.5469      18.8233 N.am    174 GLY174    -0.4157
   2629 H           -18.1780      33.7832      18.0131 H       174 GLY174     0.2719
   2630 CA          -17.9996      33.4173      20.0959 C.3     174 GLY174    -0.0252
   2631 HA2         -16.9397      33.2320      19.9232 H       174 GLY174     0.0698
   2632 HA3         -18.0913      34.3620      20.6366 H       174 GLY174     0.0698
   2633 C           -18.5421      32.2937      20.9763 C.2     174 GLY174     0.5973
   2634 O           -18.7014      31.1658      20.5087 O.2     174 GLY174    -0.5679
   2635 N           -18.8245      32.6408      22.2311 N.am    175 GLN175    -0.4157
   2636 H           -18.6674      33.6006      22.5050 H       175 GLN175     0.2719
   2637 CA          -19.4589      31.7763      23.2270 C.3     175 GLN175    -0.0031
   2638 HA          -19.4879      30.7548      22.8453 H       175 GLN175     0.0850
   2639 CB          -18.6136      31.7815      24.5054 C.3     175 GLN175    -0.0036
   2640 HB2         -18.4352      32.8109      24.8224 H       175 GLN175     0.0171
   2641 HB3         -19.1407      31.2559      25.2999 H       175 GLN175     0.0171
   2642 CG          -17.2855      31.0597      24.2600 C.3     175 GLN175    -0.0645
   2643 HG2         -17.4854      30.0192      24.0000 H       175 GLN175     0.0352
   2644 HG3         -16.7516      31.5208      23.4292 H       175 GLN175     0.0352
   2645 CD          -16.3635      31.0836      25.4646 C.2     175 GLN175     0.6951
   2646 OE1         -16.6510      31.6565      26.5078 O.2     175 GLN175    -0.6086
   2647 NE2         -15.2240      30.4532      25.3424 N.am    175 GLN175    -0.9407
   2648 HE21        -14.5741      30.5209      26.1095 H       175 GLN175     0.4251
   2649 HE22        -15.0053      29.9429      24.4897 H       175 GLN175     0.4251
   2650 C           -20.9200      32.1599      23.4958 C.2     175 GLN175     0.5973
   2651 O           -21.4896      31.7483      24.5075 O.2     175 GLN175    -0.5679
   2652 N           -21.5548      32.9068      22.5877 N.am    176 ASP176    -0.5163
   2653 H           -21.0463      33.2612      21.7856 H       176 ASP176     0.2936
   2654 CA          -22.8990      33.4496      22.7947 C.3     176 ASP176     0.0381
   2655 HA          -22.8774      34.1575      23.6259 H       176 ASP176     0.0880
   2656 CB          -23.3948      34.1781      21.5409 C.3     176 ASP176    -0.0303
   2657 HB2         -23.3522      33.4931      20.6924 H       176 ASP176    -0.0122
   2658 HB3         -24.4436      34.4379      21.6948 H       176 ASP176    -0.0122
   2659 CG          -22.6578      35.4592      21.1697 C.2     176 ASP176     0.7994
   2660 OD1         -21.5907      35.7923      21.7391 O.co2   176 ASP176    -0.8014
   2661 OD2         -23.1673      36.1348      20.2608 O.co2   176 ASP176    -0.8014
   2662 C           -23.9245      32.3691      23.1266 C.2     176 ASP176     0.5366
   2663 O           -24.7079      32.5279      24.0573 O.2     176 ASP176    -0.5819
   2664 N           -23.9059      31.2481      22.3960 N.am    177 ALA177    -0.4157
   2665 H           -23.2435      31.1850      21.6383 H       177 ALA177     0.2719
   2666 CA          -24.8996      30.1944      22.5948 C.3     177 ALA177     0.0337
   2667 HA          -25.8960      30.6385      22.5267 H       177 ALA177     0.0823
   2668 CB          -24.7575      29.1513      21.4813 C.3     177 ALA177    -0.1825
   2669 HB1         -23.7590      28.7129      21.4912 H       177 ALA177     0.0603
   2670 HB2         -25.4931      28.3590      21.6244 H       177 ALA177     0.0603
   2671 HB3         -24.9312      29.6209      20.5130 H       177 ALA177     0.0603
   2672 C           -24.7819      29.5584      23.9887 C.2     177 ALA177     0.5973
   2673 O           -25.7934      29.3263      24.6495 O.2     177 ALA177    -0.5679
   2674 N           -23.5489      29.3274      24.4571 N.am    178 MET178    -0.4157
   2675 H           -22.7621      29.6387      23.9065 H       178 MET178     0.2719
   2676 CA          -23.3009      28.8202      25.8091 C.3     178 MET178    -0.0237
   2677 HA          -23.8400      27.8809      25.9420 H       178 MET178     0.0880
   2678 CB          -21.8030      28.5523      26.0162 C.3     178 MET178     0.0342
   2679 HB2         -21.4705      27.8273      25.2761 H       178 MET178     0.0241
   2680 HB3         -21.2443      29.4759      25.8709 H       178 MET178     0.0241
   2681 CG          -21.5066      27.9996      27.4181 C.3     178 MET178     0.0018
   2682 HG2         -21.9240      28.6614      28.1763 H       178 MET178     0.0440
   2683 HG3         -21.9988      27.0308      27.5075 H       178 MET178     0.0440
   2684 SD          -19.7497      27.7736      27.7948 S.3     178 MET178    -0.2737
   2685 CE          -19.2589      29.4903      28.1092 C.3     178 MET178    -0.0536
   2686 HE1         -19.8250      29.8877      28.9514 H       178 MET178     0.0684
   2687 HE2         -18.1912      29.5338      28.3246 H       178 MET178     0.0684
   2688 HE3         -19.4604      30.0999      27.2296 H       178 MET178     0.0684
   2689 C           -23.8122      29.8045      26.8612 C.2     178 MET178     0.5973
   2690 O           -24.4874      29.3960      27.8077 O.2     178 MET178    -0.5679
   2691 N           -23.5178      31.0974      26.7048 N.am    179 TYR179    -0.4157
   2692 H           -22.9805      31.4111      25.9009 H       179 TYR179     0.2719
   2693 CA          -23.9805      32.0773      27.6837 C.3     179 TYR179    -0.0014
   2694 HA          -23.8038      31.6508      28.6711 H       179 TYR179     0.0876
   2695 CB          -23.1528      33.3591      27.6019 C.3     179 TYR179    -0.0152
   2696 HB2         -23.0180      33.6506      26.5586 H       179 TYR179     0.0295
   2697 HB3         -23.6857      34.1650      28.1086 H       179 TYR179     0.0295
   2698 CG          -21.8142      33.1680      28.2877 C.ar    179 TYR179    -0.0011
   2699 CD1         -21.7758      33.0167      29.6850 C.ar    179 TYR179    -0.1906
   2700 HD1         -22.6941      33.0620      30.2449 H       179 TYR179     0.1699
   2701 CE1         -20.5541      32.8019      30.3465 C.ar    179 TYR179    -0.2341
   2702 HE1         -20.5364      32.6850      31.4141 H       179 TYR179     0.1656
   2703 CZ          -19.3592      32.7476      29.6067 C.ar    179 TYR179     0.3226
   2704 OH          -18.1774      32.5066      30.2393 O.3     179 TYR179    -0.5579
   2705 HH          -17.4521      32.7609      29.6492 H       179 TYR179     0.3992
   2706 CE2         -19.3931      32.9177      28.2066 C.ar    179 TYR179    -0.2341
   2707 HE2         -18.4793      32.9008      27.6293 H       179 TYR179     0.1656
   2708 CD2         -20.6198      33.1166      27.5478 C.ar    179 TYR179    -0.1906
   2709 HD2         -20.6388      33.2628      26.4734 H       179 TYR179     0.1699
   2710 C           -25.4886      32.3280      27.6393 C.2     179 TYR179     0.5973
   2711 O           -26.0778      32.4609      28.7114 O.2     179 TYR179    -0.5679
   2712 N           -26.1437      32.3072      26.4791 N.am    180 GLU180    -0.5163
   2713 H           -25.6232      32.2713      25.6079 H       180 GLU180     0.2936
   2714 CA          -27.6107      32.3937      26.4111 C.3     180 GLU180     0.0397
   2715 HA          -27.9391      33.3027      26.9165 H       180 GLU180     0.1105
   2716 CB          -28.0543      32.4665      24.9451 C.3     180 GLU180     0.0560
   2717 HB2         -27.5529      33.3248      24.4941 H       180 GLU180    -0.0173
   2718 HB3         -27.7311      31.5632      24.4235 H       180 GLU180    -0.0173
   2719 CG          -29.5738      32.6258      24.7765 C.3     180 GLU180     0.0136
   2720 HG2         -30.0721      31.7388      25.1744 H       180 GLU180    -0.0425
   2721 HG3         -29.9022      33.4936      25.3523 H       180 GLU180    -0.0425
   2722 CD          -29.9681      32.8186      23.3014 C.2     180 GLU180     0.8054
   2723 OE1         -29.1727      33.4048      22.5276 O.co2   180 GLU180    -0.8188
   2724 OE2         -31.0429      32.2974      22.9233 O.co2   180 GLU180    -0.8188
   2725 C           -28.2681      31.2125      27.1290 C.2     180 GLU180     0.5366
   2726 O           -29.2063      31.3792      27.9081 O.2     180 GLU180    -0.5819
   2727 N           -27.7193      30.0130      26.9340 N.am    181 TYR181    -0.4157
   2728 H           -26.9707      29.9281      26.2530 H       181 TYR181     0.2719
   2729 CA          -28.1716      28.8217      27.6424 C.3     181 TYR181    -0.0014
   2730 HA          -29.2275      28.6664      27.4219 H       181 TYR181     0.0876
   2731 CB          -27.3826      27.6224      27.1252 C.3     181 TYR181    -0.0152
   2732 HB2         -27.5002      27.5839      26.0410 H       181 TYR181     0.0295
   2733 HB3         -26.3237      27.7632      27.3313 H       181 TYR181     0.0295
   2734 CG          -27.8198      26.2873      27.6835 C.ar    181 TYR181    -0.0011
   2735 CD1         -29.0613      25.7572      27.2901 C.ar    181 TYR181    -0.1906
   2736 HD1         -29.7103      26.3302      26.6418 H       181 TYR181     0.1699
   2737 CE1         -29.4568      24.4836      27.7354 C.ar    181 TYR181    -0.2341
   2738 HE1         -30.4090      24.0747      27.4352 H       181 TYR181     0.1656
   2739 CZ          -28.6036      23.7465      28.5808 C.ar    181 TYR181     0.3226
   2740 OH          -28.9558      22.5005      28.9870 O.3     181 TYR181    -0.5579
   2741 HH          -29.4075      21.9973      28.3035 H       181 TYR181     0.3992
   2742 CE2         -27.3692      24.2860      28.9951 C.ar    181 TYR181    -0.2341
   2743 HE2         -26.7345      23.7052      29.6487 H       181 TYR181     0.1656
   2744 CD2         -26.9777      25.5610      28.5476 C.ar    181 TYR181    -0.1906
   2745 HD2         -26.0326      25.9821      28.8610 H       181 TYR181     0.1699
   2746 C           -28.0314      28.9618      29.1594 C.2     181 TYR181     0.5973
   2747 O           -28.9861      28.7142      29.8911 O.2     181 TYR181    -0.5679
   2748 N           -26.8677      29.3971      29.6495 N.am    182 MET182    -0.4157
   2749 H           -26.1133      29.6042      29.0018 H       182 MET182     0.2719
   2750 CA          -26.6653      29.5970      31.0869 C.3     182 MET182    -0.0237
   2751 HA          -26.8719      28.6587      31.6022 H       182 MET182     0.0880
   2752 CB          -25.2165      29.9992      31.3676 C.3     182 MET182     0.0342
   2753 HB2         -24.9474      30.8554      30.7470 H       182 MET182     0.0241
   2754 HB3         -25.1352      30.2867      32.4146 H       182 MET182     0.0241
   2755 CG          -24.2303      28.8570      31.1225 C.3     182 MET182     0.0018
   2756 HG2         -24.4524      28.0452      31.8165 H       182 MET182     0.0440
   2757 HG3         -24.3482      28.4784      30.1087 H       182 MET182     0.0440
   2758 SD          -22.5080      29.3718      31.3489 S.3     182 MET182    -0.2737
   2759 CE          -21.7021      27.7580      31.2185 C.3     182 MET182    -0.0536
   2760 HE1         -21.9582      27.2997      30.2631 H       182 MET182     0.0684
   2761 HE2         -20.6215      27.8853      31.2700 H       182 MET182     0.0684
   2762 HE3         -22.0367      27.1105      32.0296 H       182 MET182     0.0684
   2763 C           -27.6101      30.6456      31.6855 C.2     182 MET182     0.5973
   2764 O           -27.9789      30.5095      32.8497 O.2     182 MET182    -0.5679
   2765 N           -28.0059      31.6687      30.9201 N.am    183 ALA183    -0.4157
   2766 H           -27.6560      31.7441      29.9695 H       183 ALA183     0.2719
   2767 CA          -28.9454      32.6902      31.3832 C.3     183 ALA183     0.0337
   2768 HA          -28.6000      33.0745      32.3438 H       183 ALA183     0.0823
   2769 CB          -28.9610      33.8479      30.3849 C.3     183 ALA183    -0.1825
   2770 HB1         -29.3762      33.5173      29.4317 H       183 ALA183     0.0603
   2771 HB2         -29.5834      34.6516      30.7789 H       183 ALA183     0.0603
   2772 HB3         -27.9502      34.2245      30.2264 H       183 ALA183     0.0603
   2773 C           -30.3614      32.1444      31.6098 C.2     183 ALA183     0.5973
   2774 O           -31.0901      32.6739      32.4423 O.2     183 ALA183    -0.5679
   2775 N           -30.7402      31.0357      30.9683 N.am    184 GLN184    -0.4157
   2776 H           -30.1339      30.6356      30.2622 H       184 GLN184     0.2719
   2777 CA          -32.0237      30.3918      31.2641 C.3     184 GLN184    -0.0031
   2778 HA          -32.8315      31.0921      31.0435 H       184 GLN184     0.0850
   2779 CB          -32.2060      29.1323      30.4179 C.3     184 GLN184    -0.0036
   2780 HB2         -31.4406      28.4143      30.7078 H       184 GLN184     0.0171
   2781 HB3         -33.1812      28.6990      30.6466 H       184 GLN184     0.0171
   2782 CG          -32.1173      29.3642      28.9071 C.3     184 GLN184    -0.0645
   2783 HG2         -32.9370      30.0095      28.5905 H       184 GLN184     0.0352
   2784 HG3         -31.1802      29.8571      28.6585 H       184 GLN184     0.0352
   2785 CD          -32.1818      28.0553      28.1326 C.2     184 GLN184     0.6951
   2786 OE1         -32.3880      26.9694      28.6657 O.2     184 GLN184    -0.6086
   2787 NE2         -32.0254      28.1161      26.8277 N.am    184 GLN184    -0.9407
   2788 HE21        -32.2004      27.2750      26.3160 H       184 GLN184     0.4251
   2789 HE22        -31.9170      29.0229      26.3954 H       184 GLN184     0.4251
   2790 C           -32.1368      29.9964      32.7417 C.2     184 GLN184     0.5973
   2791 O           -33.2409      29.9474      33.2749 O.2     184 GLN184    -0.5679
   2792 N           -31.0049      29.7576      33.4220 N.am    185 ALA185    -0.4157
   2793 H           -30.1218      29.8466      32.9384 H       185 ALA185     0.2719
   2794 CA          -30.9737      29.3879      34.8334 C.3     185 ALA185     0.0337
   2795 HA          -31.4527      28.4144      34.9466 H       185 ALA185     0.0823
   2796 CB          -29.5162      29.2747      35.2957 C.3     185 ALA185    -0.1825
   2797 HB1         -29.0279      30.2493      35.2567 H       185 ALA185     0.0603
   2798 HB2         -29.4911      28.9079      36.3224 H       185 ALA185     0.0603
   2799 HB3         -28.9789      28.5754      34.6551 H       185 ALA185     0.0603
   2800 C           -31.7312      30.3832      35.7217 C.2     185 ALA185     0.5973
   2801 O           -32.5550      29.9763      36.5342 O.2     185 ALA185    -0.5679
   2802 N           -31.4713      31.6793      35.5662 N.am    186 CYX186    -0.4157
   2803 H           -30.8451      31.9780      34.8305 H       186 CYX186     0.2719
   2804 CA          -32.1459      32.7054      36.3658 C.3     186 CYX186     0.0429
   2805 HA          -32.4994      32.2628      37.2978 H       186 CYX186     0.0766
   2806 CB          -31.1353      33.7860      36.7438 C.3     186 CYX186    -0.0790
   2807 HB2         -31.6562      34.6719      37.1083 H       186 CYX186     0.0910
   2808 HB3         -30.5337      33.4034      37.5707 H       186 CYX186     0.0910
   2809 SG          -30.0006      34.2334      35.4381 S.3     186 CYX186    -0.1081
   2810 C           -33.3843      33.2987      35.6958 C.2     186 CYX186     0.5973
   2811 O           -34.0132      34.1882      36.2583 O.2     186 CYX186    -0.5679
   2812 N           -33.6967      32.8679      34.4910 N.am    187 ALA187    -0.4157
   2813 H           -33.1881      32.0800      34.1197 H       187 ALA187     0.2719
   2814 CA          -34.4496      33.6554      33.5503 C.3     187 ALA187     0.0337
   2815 HA          -34.6586      32.8963      32.7888 H       187 ALA187     0.0823
   2816 CB          -35.8043      34.1019      33.9961 C.3     187 ALA187    -0.1825
   2817 HB1         -36.4198      34.3698      33.1351 H       187 ALA187     0.0603
   2818 HB2         -36.3001      33.2854      34.5244 H       187 ALA187     0.0603
   2819 HB3         -35.7393      34.9652      34.6610 H       187 ALA187     0.0603
   2820 C           -33.8913      34.9349      32.8433 C.2     187 ALA187     0.5973
   2821 O           -34.3048      34.6092      31.6804 O.2     187 ALA187    -0.5679
   2822 N           -33.3915      36.3347      33.4564 N.am    188 CYX201    -0.4157
   2823 H           -34.1330      37.0078      33.3437 H       188 CYX201     0.2719
   2824 CA          -32.0181      37.1382      33.7302 C.3     188 CYX201     0.0429
   2825 HA          -31.3899      36.7638      32.9128 H       188 CYX201     0.0766
   2826 CB          -31.5964      36.6149      35.0225 C.3     188 CYX201    -0.0790
   2827 HB2         -30.6956      37.1009      35.4017 H       188 CYX201     0.0910
   2828 HB3         -32.4052      36.5529      35.7528 H       188 CYX201     0.0910
   2829 SG          -31.2248      35.0361      34.2566 S.3     188 CYX201    -0.1081
   2830 C           -31.5463      38.6110      33.3536 C.2     188 CYX201     0.5973
   2831 O           -32.3485      39.2167      32.6809 O.2     188 CYX201    -0.5679
   2832 N           -30.2596      39.1102      33.4420 N.am    189 ILE202    -0.4157
   2833 H           -29.6013      38.6477      34.0598 H       189 ILE202     0.2719
   2834 CA          -29.6736      39.9518      32.3299 C.3     189 ILE202    -0.0597
   2835 HA          -30.4215      40.6825      32.0198 H       189 ILE202     0.0869
   2836 CB          -28.3295      40.7258      32.5862 C.3     189 ILE202     0.1303
   2837 HB          -27.5384      39.9797      32.6839 H       189 ILE202     0.0187
   2838 CG2         -27.9765      41.6085      31.3609 C.3     189 ILE202    -0.3204
   2839 HG21        -28.7973      42.2851      31.1172 H       189 ILE202     0.0882
   2840 HG22        -27.0777      42.1907      31.5708 H       189 ILE202     0.0882
   2841 HG23        -27.7592      40.9729      30.5052 H       189 ILE202     0.0882
   2842 CG1         -28.2252      41.5699      33.8702 C.3     189 ILE202    -0.0430
   2843 HG12        -28.5321      40.9525      34.7151 H       189 ILE202     0.0236
   2844 HG13        -27.1782      41.8339      34.0288 H       189 ILE202     0.0236
   2845 CD1         -29.0451      42.8619      33.8910 C.3     189 ILE202    -0.0660
   2846 HD11        -30.0909      42.6431      33.6742 H       189 ILE202     0.0186
   2847 HD12        -28.9735      43.3179      34.8787 H       189 ILE202     0.0186
   2848 HD13        -28.6541      43.5648      33.1568 H       189 ILE202     0.0186
   2849 C           -29.4058      38.9825      31.1742 C.2     189 ILE202     0.5973
   2850 O           -28.5522      38.1026      31.3065 O.2     189 ILE202    -0.5679
   2851 N           -30.1007      39.1009      30.0472 N.am    190 ASN203    -0.4157
   2852 H           -30.8451      39.7829      29.9800 H       190 ASN203     0.2719
   2853 CA          -29.9019      38.1642      28.9405 C.3     190 ASN203     0.0143
   2854 HA          -28.8997      37.7420      29.0134 H       190 ASN203     0.1048
   2855 CB          -30.8973      37.0027      29.0429 C.3     190 ASN203    -0.2041
   2856 HB2         -30.7983      36.5226      30.0140 H       190 ASN203     0.0797
   2857 HB3         -31.9155      37.3820      28.9450 H       190 ASN203     0.0797
   2858 CG          -30.6853      35.9393      27.9738 C.2     190 ASN203     0.7130
   2859 OD1         -31.6009      35.2340      27.6057 O.2     190 ASN203    -0.5931
   2860 ND2         -29.4972      35.7576      27.4341 N.am    190 ASN203    -0.9191
   2861 HD21        -29.5142      35.1463      26.6338 H       190 ASN203     0.4196
   2862 HD22        -28.7272      36.3598      27.6293 H       190 ASN203     0.4196
   2863 C           -29.9482      38.8870      27.6023 C.2     190 ASN203     0.5973
   2864 O           -30.9162      38.8058      26.8570 O.2     190 ASN203    -0.5679
   2865 N           -28.8852      39.6425      27.3544 N.am    191 LEU204    -0.4157
   2866 H           -28.1269      39.6697      28.0134 H       191 LEU204     0.2719
   2867 CA          -28.7987      40.4712      26.1672 C.3     191 LEU204    -0.0518
   2868 HA          -29.7519      40.9904      26.0370 H       191 LEU204     0.0922
   2869 CB          -27.6963      41.5218      26.3313 C.3     191 LEU204    -0.1102
   2870 HB2         -26.7297      41.0178      26.3661 H       191 LEU204     0.0457
   2871 HB3         -27.7180      42.1537      25.4471 H       191 LEU204     0.0457
   2872 CG          -27.8508      42.4070      27.5765 C.3     191 LEU204     0.3531
   2873 HG          -27.8059      41.7787      28.4611 H       191 LEU204    -0.0361
   2874 CD1         -26.6981      43.4023      27.6618 C.3     191 LEU204    -0.4121
   2875 HD11        -26.8026      44.1589      26.8858 H       191 LEU204     0.1000
   2876 HD12        -26.7157      43.8885      28.6366 H       191 LEU204     0.1000
   2877 HD13        -25.7497      42.8819      27.5345 H       191 LEU204     0.1000
   2878 CD2         -29.1693      43.1790      27.5873 C.3     191 LEU204    -0.4121
   2879 HD21        -30.0149      42.4925      27.6310 H       191 LEU204     0.1000
   2880 HD22        -29.2145      43.8264      28.4607 H       191 LEU204     0.1000
   2881 HD23        -29.2598      43.7822      26.6841 H       191 LEU204     0.1000
   2882 C           -28.5795      39.6504      24.9030 C.2     191 LEU204     0.5973
   2883 O           -27.8732      38.6339      24.9013 O.2     191 LEU204    -0.5679
   2884 N           -29.1515      40.1644      23.8245 N.am    192 ASP205    -0.5163
   2885 H           -29.7881      40.9571      23.9299 H       192 ASP205     0.2936
   2886 CA          -28.8894      39.6937      22.4786 C.3     192 ASP205     0.0381
   2887 HA          -28.7664      38.6093      22.5059 H       192 ASP205     0.0880
   2888 CB          -30.1032      39.9744      21.5909 C.3     192 ASP205    -0.0303
   2889 HB2         -30.9971      39.5884      22.0858 H       192 ASP205    -0.0122
   2890 HB3         -30.2251      41.0506      21.4574 H       192 ASP205    -0.0122
   2891 CG          -29.9737      39.3011      20.2246 C.2     192 ASP205     0.7994
   2892 OD1         -28.8285      39.0546      19.7803 O.co2   192 ASP205    -0.8014
   2893 OD2         -31.0263      39.0261      19.6172 O.co2   192 ASP205    -0.8014
   2894 C           -27.5909      40.3150      21.9506 C.2     192 ASP205     0.5366
   2895 O           -27.5137      41.4862      21.5638 O.2     192 ASP205    -0.5819
   2896 N           -26.5324      39.5123      21.9682 N.am    193 TRP206    -0.4157
   2897 H           -26.6474      38.5855      22.3446 H       193 TRP206     0.2719
   2898 CA          -25.2116      39.9506      21.5468 C.3     193 TRP206    -0.0275
   2899 HA          -25.0581      40.9490      21.9474 H       193 TRP206     0.1123
   2900 CB          -24.1580      39.0500      22.1936 C.3     193 TRP206    -0.0050
   2901 HB2         -24.3827      38.0034      21.9835 H       193 TRP206     0.0339
   2902 HB3         -23.1809      39.2828      21.7694 H       193 TRP206     0.0339
   2903 CG          -24.0855      39.2775      23.6730 C.2     193 TRP206    -0.1415
   2904 CD1         -24.7191      38.5563      24.6261 C.2     193 TRP206    -0.1638
   2905 HD1         -25.3723      37.7104      24.4290 H       193 TRP206     0.2062
   2906 NE1         -24.5024      39.1264      25.8628 N.pl3   193 TRP206    -0.3418
   2907 HE1         -24.9737      38.8066      26.6966 H       193 TRP206     0.3412
   2908 CE2         -23.7353      40.2647      25.7656 C.ar    193 TRP206     0.1380
   2909 CZ2         -23.2832      41.1890      26.7115 C.ar    193 TRP206    -0.2601
   2910 HZ2         -23.5093      41.0548      27.7579 H       193 TRP206     0.1572
   2911 CH2         -22.5450      42.2976      26.2687 C.ar    193 TRP206    -0.1134
   2912 HH2         -22.2104      43.0438      26.9700 H       193 TRP206     0.1417
   2913 CZ3         -22.2626      42.4588      24.9029 C.ar    193 TRP206    -0.1972
   2914 HZ3         -21.7019      43.3223      24.5741 H       193 TRP206     0.1447
   2915 CE3         -22.7275      41.5252      23.9601 C.ar    193 TRP206    -0.2387
   2916 HE3         -22.5280      41.6694      22.9080 H       193 TRP206     0.1700
   2917 CD2         -23.4659      40.3957      24.3713 C.ar    193 TRP206     0.1243
   2918 C           -25.0822      40.0969      20.0289 C.2     193 TRP206     0.5973
   2919 O           -24.2240      40.8614      19.5869 O.2     193 TRP206    -0.5679
   2920 N           -25.9392      39.4644      19.2213 N.am    194 ASP207    -0.5163
   2921 H           -26.7326      38.9683      19.6236 H       194 ASP207     0.2936
   2922 CA          -25.9966      39.7496      17.7788 C.3     194 ASP207     0.0381
   2923 HA          -24.9926      39.6875      17.3592 H       194 ASP207     0.0880
   2924 CB          -26.8827      38.7385      17.0322 C.3     194 ASP207    -0.0303
   2925 HB2         -27.8431      38.6328      17.5319 H       194 ASP207    -0.0122
   2926 HB3         -27.0777      39.1292      16.0323 H       194 ASP207    -0.0122
   2927 CG          -26.2235      37.3704      16.8632 C.2     194 ASP207     0.7994
   2928 OD1         -24.9910      37.3221      16.6203 O.co2   194 ASP207    -0.8014
   2929 OD2         -26.9500      36.3545      16.9693 O.co2   194 ASP207    -0.8014
   2930 C           -26.4857      41.1784      17.5304 C.2     194 ASP207     0.5366
   2931 O           -25.8363      41.9492      16.8199 O.2     194 ASP207    -0.5819
   2932 N           -27.5591      41.5837      18.2125 N.am    195 VAL208    -0.4157
   2933 H           -28.0487      40.8889      18.7755 H       195 VAL208     0.2719
   2934 CA          -28.0624      42.9627      18.1402 C.3     195 VAL208    -0.0875
   2935 HA          -28.2542      43.2043      17.0943 H       195 VAL208     0.0969
   2936 CB          -29.3742      43.0849      18.9301 C.3     195 VAL208     0.2985
   2937 HB          -29.2486      42.6290      19.9101 H       195 VAL208    -0.0297
   2938 CG1         -29.8044      44.5451      19.1457 C.3     195 VAL208    -0.3192
   2939 HG11        -29.8464      45.0619      18.1870 H       195 VAL208     0.0791
   2940 HG12        -30.7871      44.5627      19.6164 H       195 VAL208     0.0791
   2941 HG13        -29.1044      45.0477      19.8110 H       195 VAL208     0.0791
   2942 CG2         -30.4894      42.3475      18.1838 C.3     195 VAL208    -0.3192
   2943 HG21        -30.2264      41.2948      18.0615 H       195 VAL208     0.0791
   2944 HG22        -31.4111      42.3899      18.7639 H       195 VAL208     0.0791
   2945 HG23        -30.6494      42.7888      17.2005 H       195 VAL208     0.0791
   2946 C           -27.0334      43.9691      18.6500 C.2     195 VAL208     0.5973
   2947 O           -26.8741      45.0508      18.0748 O.2     195 VAL208    -0.5679
   2948 N           -26.3234      43.6417      19.7347 N.am    196 ILE209    -0.4157
   2949 H           -26.5367      42.7588      20.1957 H       196 ILE209     0.2719
   2950 CA          -25.2891      44.5325      20.2805 C.3     196 ILE209    -0.0597
   2951 HA          -25.7247      45.5226      20.4201 H       196 ILE209     0.0869
   2952 CB          -24.7727      44.0447      21.6480 C.3     196 ILE209     0.1303
   2953 HB          -24.5561      42.9806      21.5785 H       196 ILE209     0.0187
   2954 CG2         -23.4764      44.7707      22.0580 C.3     196 ILE209    -0.3204
   2955 HG21        -23.6229      45.8505      22.0396 H       196 ILE209     0.0882
   2956 HG22        -23.1710      44.4705      23.0554 H       196 ILE209     0.0882
   2957 HG23        -22.6556      44.5005      21.3929 H       196 ILE209     0.0882
   2958 CG1         -25.8503      44.2833      22.7135 C.3     196 ILE209    -0.0430
   2959 HG12        -25.8993      45.3485      22.9313 H       196 ILE209     0.0236
   2960 HG13        -26.8057      43.9664      22.3076 H       196 ILE209     0.0236
   2961 CD1         -25.6269      43.5089      24.0132 C.3     196 ILE209    -0.0660
   2962 HD11        -24.6737      43.7647      24.4639 H       196 ILE209     0.0186
   2963 HD12        -26.4063      43.7782      24.7165 H       196 ILE209     0.0186
   2964 HD13        -25.6674      42.4368      23.8202 H       196 ILE209     0.0186
   2965 C           -24.1351      44.6916      19.2958 C.2     196 ILE209     0.5973
   2966 O           -23.6600      45.8144      19.1106 O.2     196 ILE209    -0.5679
   2967 N           -23.6814      43.6100      18.6506 N.am    197 ARG210    -0.3479
   2968 H           -24.1323      42.7134      18.8256 H       197 ARG210     0.2747
   2969 CA          -22.6110      43.6839      17.6445 C.3     197 ARG210    -0.2637
   2970 HA          -21.7110      44.0991      18.0975 H       197 ARG210     0.1560
   2971 CB          -22.2922      42.2916      17.0790 C.3     197 ARG210    -0.0007
   2972 HB2         -23.2151      41.7301      16.9228 H       197 ARG210     0.0327
   2973 HB3         -21.8063      42.4127      16.1088 H       197 ARG210     0.0327
   2974 CG          -21.3429      41.4959      17.9796 C.3     197 ARG210     0.0390
   2975 HG2         -20.4231      42.0618      18.1366 H       197 ARG210     0.0285
   2976 HG3         -21.8228      41.3269      18.9415 H       197 ARG210     0.0285
   2977 CD          -20.9969      40.1544      17.3265 C.3     197 ARG210     0.0486
   2978 HD2         -21.9111      39.6829      16.9569 H       197 ARG210     0.0687
   2979 HD3         -20.3420      40.3428      16.4746 H       197 ARG210     0.0687
   2980 NE          -20.3134      39.2587      18.2748 N.pl3   197 ARG210    -0.5295
   2981 HE          -19.2906      39.2780      18.2711 H       197 ARG210     0.3456
   2982 CZ          -20.9098      38.4575      19.1377 C.cat   197 ARG210     0.8076
   2983 NH1         -22.2034      38.4078      19.2429 N.pl3   197 ARG210    -0.8627
   2984 HH11        -22.8005      39.0396      18.7351 H       197 ARG210     0.4478
   2985 HH12        -22.6352      37.6184      19.7287 H       197 ARG210     0.4478
   2986 NH2         -20.2097      37.6720      19.9041 N.pl3   197 ARG210    -0.8627
   2987 HH21        -19.2043      37.7589      19.8807 H       197 ARG210     0.4478
   2988 HH22        -20.7074      37.0753      20.5723 H       197 ARG210     0.4478
   2989 C           -22.9952      44.6352      16.5180 C.2     197 ARG210     0.7341
   2990 O           -22.2262      45.5474      16.2056 O.2     197 ARG210    -0.5894
   2991 N           -24.1925      44.4838      15.9670 N.am    198 ASP211    -0.5163
   2992 H           -24.7528      43.6738      16.2284 H       198 ASP211     0.2936
   2993 CA          -24.6711      45.3401      14.8812 C.3     198 ASP211     0.0381
   2994 HA          -23.9449      45.3066      14.0680 H       198 ASP211     0.0880
   2995 CB          -26.0005      44.8176      14.3378 C.3     198 ASP211    -0.0303
   2996 HB2         -26.7524      44.8570      15.1288 H       198 ASP211    -0.0122
   2997 HB3         -26.3280      45.4681      13.5250 H       198 ASP211    -0.0122
   2998 CG          -25.9011      43.3873      13.8103 C.2     198 ASP211     0.7994
   2999 OD1         -24.7729      42.9752      13.4436 O.co2   198 ASP211    -0.8014
   3000 OD2         -26.9767      42.7620      13.7146 O.co2   198 ASP211    -0.8014
   3001 C           -24.8147      46.7938      15.3187 C.2     198 ASP211     0.5366
   3002 O           -24.2589      47.6858      14.6759 O.2     198 ASP211    -0.5819
   3003 N           -25.4669      47.0521      16.4611 N.am    199 LYS212    -0.3479
   3004 H           -25.8952      46.2716      16.9602 H       199 LYS212     0.2747
   3005 CA          -25.5513      48.4145      17.0066 C.3     199 LYS212    -0.2400
   3006 HA          -26.0603      49.0562      16.2881 H       199 LYS212     0.1426
   3007 CB          -26.3061      48.4312      18.3369 C.3     199 LYS212    -0.0094
   3008 HB2         -25.9285      47.6388      18.9850 H       199 LYS212     0.0362
   3009 HB3         -26.1382      49.3958      18.8190 H       199 LYS212     0.0362
   3010 CG          -27.8095      48.2555      18.1383 C.3     199 LYS212     0.0187
   3011 HG2         -28.1630      49.0290      17.4542 H       199 LYS212     0.0103
   3012 HG3         -28.0281      47.2813      17.7037 H       199 LYS212     0.0103
   3013 CD          -28.5409      48.4044      19.4731 C.3     199 LYS212    -0.0479
   3014 HD2         -28.2495      47.5990      20.1507 H       199 LYS212     0.0621
   3015 HD3         -28.2624      49.3585      19.9162 H       199 LYS212     0.0621
   3016 CE          -30.0476      48.3374      19.1961 C.3     199 LYS212    -0.0143
   3017 HE2         -30.1925      48.4105      18.1141 H       199 LYS212     0.1135
   3018 HE3         -30.4364      47.3662      19.5211 H       199 LYS212     0.1135
   3019 NZ          -30.7706      49.4505      19.8479 N.4     199 LYS212    -0.3854
   3020 HZ1         -30.2240      50.3166      19.7677 H       199 LYS212     0.3400
   3021 HZ2         -31.6844      49.6111      19.4562 H       199 LYS212     0.3400
   3022 HZ3         -30.8372      49.2986      20.8432 H       199 LYS212     0.3400
   3023 C           -24.1700      49.0166      17.2091 C.2     199 LYS212     0.7341
   3024 O           -23.9846      50.2005      16.9529 O.2     199 LYS212    -0.5894
   3025 N           -23.1976      48.2130      17.6377 N.am    200 THR213    -0.4157
   3026 H           -23.4278      47.2402      17.8181 H       200 THR213     0.2719
   3027 CA          -21.8315      48.6921      17.8603 C.3     200 THR213    -0.0389
   3028 HA          -21.8765      49.5753      18.4985 H       200 THR213     0.1007
   3029 CB          -20.9512      47.6592      18.5718 C.3     200 THR213     0.3654
   3030 HB          -20.7821      46.7968      17.9272 H       200 THR213     0.0043
   3031 CG2         -19.6109      48.2684      18.9754 C.3     200 THR213    -0.2438
   3032 HG21        -19.7707      49.0080      19.7558 H       200 THR213     0.0642
   3033 HG22        -18.9785      47.4708      19.3581 H       200 THR213     0.0642
   3034 HG23        -19.1121      48.7237      18.1260 H       200 THR213     0.0642
   3035 OG1         -21.5597      47.2478      19.7683 O.3     200 THR213    -0.6761
   3036 HG1         -22.3467      46.7153      19.5424 H       200 THR213     0.4102
   3037 C           -21.1901      49.1063      16.5435 C.2     200 THR213     0.5973
   3038 O           -20.6302      50.1947      16.4658 O.2     200 THR213    -0.5679
   3039 N           -21.3106      48.3124      15.4729 N.am    201 LYS214    -0.3479
   3040 H           -21.8131      47.4301      15.5613 H       201 LYS214     0.2747
   3041 CA          -20.7769      48.7210      14.1643 C.3     201 LYS214    -0.2400
   3042 HA          -19.7181      48.9546      14.2657 H       201 LYS214     0.1426
   3043 CB          -20.9575      47.6134      13.1282 C.3     201 LYS214    -0.0094
   3044 HB2         -22.0104      47.3239      13.0886 H       201 LYS214     0.0362
   3045 HB3         -20.6845      48.0225      12.1546 H       201 LYS214     0.0362
   3046 CG          -20.1034      46.3731      13.4272 C.3     201 LYS214     0.0187
   3047 HG2         -19.0557      46.6583      13.5344 H       201 LYS214     0.0103
   3048 HG3         -20.4351      45.9206      14.3608 H       201 LYS214     0.0103
   3049 CD          -20.2433      45.3392      12.3039 C.3     201 LYS214    -0.0479
   3050 HD2         -19.8202      44.3901      12.6370 H       201 LYS214     0.0621
   3051 HD3         -21.3071      45.1862      12.1064 H       201 LYS214     0.0621
   3052 CE          -19.5089      45.8065      11.0377 C.3     201 LYS214    -0.0143
   3053 HE2         -19.5488      46.8978      10.9890 H       201 LYS214     0.1135
   3054 HE3         -18.4565      45.5181      11.1118 H       201 LYS214     0.1135
   3055 NZ          -20.1349      45.2493       9.8150 N.4     201 LYS214    -0.3854
   3056 HZ1         -21.1210      45.4859       9.8126 H       201 LYS214     0.3400
   3057 HZ2         -19.7253      45.6492       8.9797 H       201 LYS214     0.3400
   3058 HZ3         -20.0610      44.2408       9.7931 H       201 LYS214     0.3400
   3059 C           -21.4441      49.9927      13.6525 C.2     201 LYS214     0.7341
   3060 O           -20.7452      50.9059      13.2154 O.2     201 LYS214    -0.5894
   3061 N           -22.7706      50.0538      13.7395 N.am    202 THR215    -0.4157
   3062 H           -23.2889      49.2306      14.0329 H       202 THR215     0.2719
   3063 CA          -23.5339      51.2016      13.2474 C.3     202 THR215    -0.0389
   3064 HA          -23.2810      51.3818      12.2004 H       202 THR215     0.1007
   3065 CB          -25.0375      50.9264      13.3331 C.3     202 THR215     0.3654
   3066 HB          -25.3302      50.8044      14.3770 H       202 THR215     0.0043
   3067 CG2         -25.8694      52.0395      12.7026 C.3     202 THR215    -0.2438
   3068 HG21        -25.5520      52.2045      11.6706 H       202 THR215     0.0642
   3069 HG22        -26.9256      51.7717      12.7184 H       202 THR215     0.0642
   3070 HG23        -25.7443      52.9676      13.2621 H       202 THR215     0.0642
   3071 OG1         -25.3364      49.7422      12.6311 O.3     202 THR215    -0.6761
   3072 HG1         -26.2877      49.7047      12.5228 H       202 THR215     0.4102
   3073 C           -23.1722      52.4568      14.0274 C.2     202 THR215     0.5973
   3074 O           -23.0030      53.5216      13.4513 O.2     202 THR215    -0.5679
   3075 N           -22.9528      52.3396      15.3407 N.am    203 LYS216    -0.3479
   3076 H           -23.1397      51.4487      15.7898 H       203 LYS216     0.2747
   3077 CA          -22.5158      53.4754      16.1586 C.3     203 LYS216    -0.2400
   3078 HA          -23.1273      54.3446      15.9052 H       203 LYS216     0.1426
   3079 CB          -22.7066      53.1577      17.6428 C.3     203 LYS216    -0.0094
   3080 HB2         -22.3251      52.1602      17.8655 H       203 LYS216     0.0362
   3081 HB3         -22.1691      53.8878      18.2507 H       203 LYS216     0.0362
   3082 CG          -24.1955      53.2518      17.9669 C.3     203 LYS216     0.0187
   3083 HG2         -24.4813      54.2937      17.8794 H       203 LYS216     0.0103
   3084 HG3         -24.7758      52.6798      17.2420 H       203 LYS216     0.0103
   3085 CD          -24.5238      52.7266      19.3611 C.3     203 LYS216    -0.0479
   3086 HD2         -24.1825      51.6950      19.4639 H       203 LYS216     0.0621
   3087 HD3         -24.0173      53.3484      20.0986 H       203 LYS216     0.0621
   3088 CE          -26.0350      52.7859      19.5946 C.3     203 LYS216    -0.0143
   3089 HE2         -26.5230      52.0227      18.9842 H       203 LYS216     0.1135
   3090 HE3         -26.2425      52.5457      20.6415 H       203 LYS216     0.1135
   3091 NZ          -26.6409      54.1092      19.2719 N.4     203 LYS216    -0.3854
   3092 HZ1         -26.7219      54.3436      18.2781 H       203 LYS216     0.3400
   3093 HZ2         -27.5783      54.1213      19.6809 H       203 LYS216     0.3400
   3094 HZ3         -26.1650      54.8707      19.7447 H       203 LYS216     0.3400
   3095 C           -21.0839      53.8807      15.8532 C.2     203 LYS216     0.7341
   3096 O           -20.8037      55.0709      15.7822 O.2     203 LYS216    -0.5894
   3097 N           -20.1723      52.9201      15.6697 N.am    204 ILE217    -0.4157
   3098 H           -20.4693      51.9532      15.7310 H       204 ILE217     0.2719
   3099 CA          -18.7789      53.2307      15.3192 C.3     204 ILE217    -0.0597
   3100 HA          -18.3462      53.8488      16.1064 H       204 ILE217     0.0869
   3101 CB          -17.9102      51.9589      15.1521 C.3     204 ILE217     0.1303
   3102 HB          -18.4588      51.2407      14.5412 H       204 ILE217     0.0187
   3103 CG2         -16.5881      52.2954      14.4287 C.3     204 ILE217    -0.3204
   3104 HG21        -16.0820      53.0965      14.9683 H       204 ILE217     0.0882
   3105 HG22        -15.9418      51.4235      14.3795 H       204 ILE217     0.0882
   3106 HG23        -16.7808      52.6002      13.4010 H       204 ILE217     0.0882
   3107 CG1         -17.5734      51.2983      16.5051 C.3     204 ILE217    -0.0430
   3108 HG12        -16.8912      51.9394      17.0668 H       204 ILE217     0.0236
   3109 HG13        -18.4788      51.2038      17.0997 H       204 ILE217     0.0236
   3110 CD1         -16.9420      49.9032      16.3630 C.3     204 ILE217    -0.0660
   3111 HD11        -15.9278      49.9663      15.9733 H       204 ILE217     0.0186
   3112 HD12        -16.8896      49.4376      17.3475 H       204 ILE217     0.0186
   3113 HD13        -17.5547      49.2786      15.7121 H       204 ILE217     0.0186
   3114 C           -18.7482      54.0581      14.0354 C.2     204 ILE217     0.5973
   3115 O           -18.1643      55.1400      14.0244 O.2     204 ILE217    -0.5679
   3116 N           -19.3481      53.5310      12.9667 N.am    205 GLU218    -0.5163
   3117 H           -19.8830      52.6732      13.0687 H       205 GLU218     0.2936
   3118 CA          -19.4073      54.2026      11.6674 C.3     205 GLU218     0.0397
   3119 HA          -18.3992      54.3374      11.2783 H       205 GLU218     0.1105
   3120 CB          -20.1851      53.3223      10.6845 C.3     205 GLU218     0.0560
   3121 HB2         -19.7294      52.3303      10.6773 H       205 GLU218    -0.0173
   3122 HB3         -21.2154      53.2201      11.0292 H       205 GLU218    -0.0173
   3123 CG          -20.1757      53.8722       9.2549 C.3     205 GLU218     0.0136
   3124 HG2         -20.6448      54.8573       9.2389 H       205 GLU218    -0.0425
   3125 HG3         -19.1402      53.9725       8.9181 H       205 GLU218    -0.0425
   3126 CD          -20.9404      52.9097       8.3390 C.2     205 GLU218     0.8054
   3127 OE1         -22.1710      53.0752       8.2044 O.co2   205 GLU218    -0.8188
   3128 OE2         -20.3040      51.9308       7.8713 O.co2   205 GLU218    -0.8188
   3129 C           -20.0191      55.5971      11.8107 C.2     205 GLU218     0.5366
   3130 O           -19.3801      56.5762      11.4191 O.2     205 GLU218    -0.5819
   3131 N           -21.1458      55.7080      12.5285 N.am    206 SER219    -0.4157
   3132 H           -21.6940      54.8772      12.7291 H       206 SER219     0.2719
   3133 CA          -21.7622      57.0050      12.8273 C.3     206 SER219    -0.0249
   3134 HA          -22.1215      57.4445      11.8945 H       206 SER219     0.0843
   3135 CB          -22.9560      56.8474      13.7810 C.3     206 SER219     0.2117
   3136 HB2         -22.6713      56.2584      14.6507 H       206 SER219     0.0352
   3137 HB3         -23.2712      57.8354      14.1185 H       206 SER219     0.0352
   3138 OG          -24.0455      56.2395      13.1277 O.3     206 SER219    -0.6546
   3139 HG          -24.7921      56.1501      13.7266 H       206 SER219     0.4275
   3140 C           -20.7744      57.9861      13.4593 C.2     206 SER219     0.5973
   3141 O           -20.7398      59.1692      13.1184 O.2     206 SER219    -0.5679
   3142 N           -19.9628      57.5329      14.4169 N.am    207 LEU220    -0.4157
   3143 H           -20.0304      56.5535      14.6771 H       207 LEU220     0.2719
   3144 CA          -19.0379      58.4094      15.1377 C.3     207 LEU220    -0.0518
   3145 HA          -19.5722      59.3055      15.4508 H       207 LEU220     0.0922
   3146 CB          -18.5266      57.6828      16.3915 C.3     207 LEU220    -0.1102
   3147 HB2         -18.1217      56.7195      16.0823 H       207 LEU220     0.0457
   3148 HB3         -17.7123      58.2574      16.8288 H       207 LEU220     0.0457
   3149 CG          -19.6093      57.4546      17.4655 C.3     207 LEU220     0.3531
   3150 HG          -20.5685      57.2416      17.0006 H       207 LEU220    -0.0361
   3151 CD1         -19.2282      56.2864      18.3782 C.3     207 LEU220    -0.4121
   3152 HD11        -18.2982      56.4968      18.9039 H       207 LEU220     0.1000
   3153 HD12        -20.0260      56.1199      19.1012 H       207 LEU220     0.1000
   3154 HD13        -19.1129      55.3826      17.7838 H       207 LEU220     0.1000
   3155 CD2         -19.7764      58.6906      18.3402 C.3     207 LEU220    -0.4121
   3156 HD21        -19.9115      59.5617      17.7172 H       207 LEU220     0.1000
   3157 HD22        -20.6574      58.5750      18.9702 H       207 LEU220     0.1000
   3158 HD23        -18.9006      58.8351      18.9698 H       207 LEU220     0.1000
   3159 C           -17.8790      58.8730      14.2472 C.2     207 LEU220     0.5973
   3160 O           -17.4280      60.0145      14.3560 O.2     207 LEU220    -0.5679
   3161 N           -17.3948      58.0143      13.3503 N.am    208 LYS221    -0.3479
   3162 H           -17.8736      57.1205      13.2499 H       208 LYS221     0.2747
   3163 CA          -16.2701      58.3307      12.4564 C.3     208 LYS221    -0.2400
   3164 HA          -15.4456      58.7375      13.0417 H       208 LYS221     0.1426
   3165 CB          -15.8139      57.0414      11.7742 C.3     208 LYS221    -0.0094
   3166 HB2         -16.6697      56.5616      11.2935 H       208 LYS221     0.0362
   3167 HB3         -15.0824      57.2909      11.0034 H       208 LYS221     0.0362
   3168 CG          -15.1677      56.0770      12.7761 C.3     208 LYS221     0.0187
   3169 HG2         -14.2659      56.5470      13.1714 H       208 LYS221     0.0103
   3170 HG3         -15.8330      55.8579      13.6073 H       208 LYS221     0.0103
   3171 CD          -14.7897      54.7797      12.0652 C.3     208 LYS221    -0.0479
   3172 HD2         -15.7001      54.2293      11.8179 H       208 LYS221     0.0621
   3173 HD3         -14.2536      55.0193      11.1443 H       208 LYS221     0.0621
   3174 CE          -13.8863      53.9530      12.9793 C.3     208 LYS221    -0.0143
   3175 HE2         -13.0221      54.5681      13.2516 H       208 LYS221     0.1135
   3176 HE3         -14.4315      53.7116      13.8958 H       208 LYS221     0.1135
   3177 NZ          -13.4382      52.7224      12.2910 N.4     208 LYS221    -0.3854
   3178 HZ1         -13.0265      52.9694      11.3982 H       208 LYS221     0.3400
   3179 HZ2         -12.7535      52.2298      12.8486 H       208 LYS221     0.3400
   3180 HZ3         -14.2365      52.1225      12.1170 H       208 LYS221     0.3400
   3181 C           -16.6065      59.4054      11.4154 C.2     208 LYS221     0.7341
   3182 O           -15.7125      60.1260      10.9744 O.2     208 LYS221    -0.5894
   3183 N           -17.8784      59.5487      11.0533 N.am    209 GLU222    -0.5163
   3184 H           -18.5427      58.8474      11.3700 H       209 GLU222     0.2936
   3185 CA          -18.3816      60.5915      10.1455 C.3     209 GLU222     0.0397
   3186 HA          -17.6182      60.8194       9.4029 H       209 GLU222     0.1105
   3187 CB          -19.6176      60.0677       9.4134 C.3     209 GLU222     0.0560
   3188 HB2         -20.1854      59.4214      10.0864 H       209 GLU222    -0.0173
   3189 HB3         -20.2612      60.8944       9.1093 H       209 GLU222    -0.0173
   3190 CG          -19.2048      59.3043       8.1567 C.3     209 GLU222     0.0136
   3191 HG2         -18.9407      60.0198       7.3729 H       209 GLU222    -0.0425
   3192 HG3         -18.3161      58.7064       8.3776 H       209 GLU222    -0.0425
   3193 CD          -20.3287      58.3850       7.6835 C.2     209 GLU222     0.8054
   3194 OE1         -21.4963      58.8340       7.7241 O.co2   209 GLU222    -0.8188
   3195 OE2         -19.9694      57.2729       7.2471 O.co2   209 GLU222    -0.8188
   3196 C           -18.7258      61.9130      10.8366 C.2     209 GLU222     0.5366
   3197 O           -19.0322      62.9130      10.1791 O.2     209 GLU222    -0.5819
   3198 N           -18.6489      61.9658      12.1626 N.am    210 HIE223    -0.4157
   3199 H           -18.4065      61.1224      12.6713 H       210 HIE223     0.2719
   3200 CA          -19.0411      63.1548      12.9040 C.3     210 HIE223    -0.0581
   3201 HA          -19.9742      63.5358      12.4838 H       210 HIE223     0.1360
   3202 CB          -19.3167      62.7514      14.3393 C.3     210 HIE223    -0.0074
   3203 HB2         -19.9789      61.8879      14.3241 H       210 HIE223     0.0367
   3204 HB3         -18.3837      62.4429      14.7703 H       210 HIE223     0.0367
   3205 CG          -19.9622      63.8227      15.1764 C.2     210 HIE223     0.1868
   3206 ND1         -21.2138      64.3568      14.8989 N.2     210 HIE223    -0.5432
   3207 CE1         -21.5263      65.1507      15.9297 C.2     210 HIE223     0.1635
   3208 HE1         -22.4680      65.6737      16.0406 H       210 HIE223     0.1435
   3209 NE2         -20.5197      65.1746      16.8190 N.pl3   210 HIE223    -0.2795
   3210 HE2         -20.5481      65.6415      17.7184 H       210 HIE223     0.3339
   3211 CD2         -19.5250      64.3386      16.3640 C.2     210 HIE223    -0.2207
   3212 HD2         -18.6224      64.0794      16.8858 H       210 HIE223     0.1862
   3213 C           -17.9688      64.2328      12.8094 C.2     210 HIE223     0.5973
   3214 O           -16.8321      64.0168      13.2288 O.2     210 HIE223    -0.5679
   3215 N           -18.3417      65.4084      12.2977 N.am    211 GLY224    -0.4157
   3216 H           -19.2946      65.4837      11.9708 H       211 GLY224     0.2719
   3217 CA          -17.4332      66.5396      12.0865 C.3     211 GLY224    -0.0252
   3218 HA2         -16.8086      66.3342      11.2183 H       211 GLY224     0.0698
   3219 HA3         -18.0142      67.4385      11.8816 H       211 GLY224     0.0698
   3220 C           -16.5098      66.8112      13.2807 C.2     211 GLY224     0.5973
   3221 O           -15.2953      66.6793      13.1304 O.2     211 GLY224    -0.5679
   3222 N           -17.0607      67.1131      14.4714 N.am    212 PRO225    -0.2548
   3223 CD          -18.4776      67.3175      14.7281 C.3     212 PRO225     0.0192
   3224 HD2         -18.9624      66.3605      14.8936 H       212 PRO225     0.0391
   3225 HD3         -18.9679      67.8450      13.9098 H       212 PRO225     0.0391
   3226 CG          -18.5376      68.1684      15.9888 C.3     212 PRO225     0.0189
   3227 HG2         -19.4543      67.9941      16.5534 H       212 PRO225     0.0213
   3228 HG3         -18.4449      69.2228      15.7237 H       212 PRO225     0.0213
   3229 CB          -17.2993      67.7263      16.7632 C.3     212 PRO225    -0.0070
   3230 HB2         -17.5424      66.8310      17.3394 H       212 PRO225     0.0253
   3231 HB3         -16.9384      68.5118      17.4289 H       212 PRO225     0.0253
   3232 CA          -16.2745      67.3967      15.6719 C.3     212 PRO225    -0.0266
   3233 HA          -15.6472      68.2703      15.4904 H       212 PRO225     0.0641
   3234 C           -15.3864      66.2290      16.1104 C.2     212 PRO225     0.5896
   3235 O           -14.2872      66.4537      16.6058 O.2     212 PRO225    -0.5748
   3236 N           -15.8152      64.9822      15.8842 N.am    213 ILE226    -0.4157
   3237 H           -16.6648      64.8336      15.3591 H       213 ILE226     0.2719
   3238 CA          -14.9789      63.8288      16.2293 C.3     213 ILE226    -0.0597
   3239 HA          -14.5413      63.9913      17.2168 H       213 ILE226     0.0869
   3240 CB          -15.7813      62.5213      16.2874 C.3     213 ILE226     0.1303
   3241 HB          -16.4765      62.5353      15.4601 H       213 ILE226     0.0187
   3242 CG2         -14.8990      61.2777      16.0990 C.3     213 ILE226    -0.3204
   3243 HG21        -14.0634      61.3032      16.8001 H       213 ILE226     0.0882
   3244 HG22        -15.4781      60.3718      16.2715 H       213 ILE226     0.0882
   3245 HG23        -14.5295      61.2168      15.0751 H       213 ILE226     0.0882
   3246 CG1         -16.5415      62.4204      17.6263 C.3     213 ILE226    -0.0430
   3247 HG12        -15.8761      62.0597      18.4121 H       213 ILE226     0.0236
   3248 HG13        -16.8975      63.4042      17.9207 H       213 ILE226     0.0236
   3249 CD1         -17.7562      61.5004      17.5139 C.3     213 ILE226    -0.0660
   3250 HD11        -17.4367      60.4806      17.3154 H       213 ILE226     0.0186
   3251 HD12        -18.3453      61.5003      18.4204 H       213 ILE226     0.0186
   3252 HD13        -18.3876      61.8261      16.7119 H       213 ILE226     0.0186
   3253 C           -13.8165      63.7118      15.2577 C.2     213 ILE226     0.5973
   3254 O           -12.6758      63.6926      15.7026 O.2     213 ILE226    -0.5679
   3255 N           -14.0523      63.6377      13.9430 N.am    214 LYS227    -0.3479
   3256 H           -15.0092      63.6649      13.5977 H       214 LYS227     0.2747
   3257 CA          -12.9208      63.5093      13.0126 C.3     214 LYS227    -0.2400
   3258 HA          -12.2914      62.7002      13.3748 H       214 LYS227     0.1426
   3259 CB          -13.3516      63.1111      11.6021 C.3     214 LYS227    -0.0094
   3260 HB2         -12.4558      63.0111      10.9859 H       214 LYS227     0.0362
   3261 HB3         -13.8344      62.1330      11.6519 H       214 LYS227     0.0362
   3262 CG          -14.3078      64.1025      10.9388 C.3     214 LYS227     0.0187
   3263 HG2         -15.2429      64.0955      11.4811 H       214 LYS227     0.0103
   3264 HG3         -13.8958      65.1121      10.9623 H       214 LYS227     0.0103
   3265 CD          -14.5714      63.7001       9.4857 C.3     214 LYS227    -0.0479
   3266 HD2         -13.8570      64.2236       8.8482 H       214 LYS227     0.0621
   3267 HD3         -14.4386      62.6233       9.3568 H       214 LYS227     0.0621
   3268 CE          -16.0110      64.0579       9.1105 C.3     214 LYS227    -0.0143
   3269 HE2         -16.6764      63.2855       9.5142 H       214 LYS227     0.1135
   3270 HE3         -16.2764      65.0005       9.5959 H       214 LYS227     0.1135
   3271 NZ          -16.1883      64.1865       7.6453 N.4     214 LYS227    -0.3854
   3272 HZ1         -15.8759      63.3445       7.1784 H       214 LYS227     0.3400
   3273 HZ2         -17.1729      64.3006       7.4329 H       214 LYS227     0.3400
   3274 HZ3         -15.6772      64.9761       7.2773 H       214 LYS227     0.3400
   3275 C           -12.0188      64.7397      13.0222 C.2     214 LYS227     0.7341
   3276 O           -10.8339      64.6120      12.7540 O.2     214 LYS227    -0.5894
   3277 N           -12.5260      65.9124      13.3977 N.am    215 ASN228    -0.4157
   3278 H           -13.5220      66.0069      13.5438 H       215 ASN228     0.2719
   3279 CA          -11.6375      67.0425      13.6532 C.3     215 ASN228     0.0143
   3280 HA          -10.9064      67.1036      12.8435 H       215 ASN228     0.1048
   3281 CB          -12.4284      68.3548      13.6664 C.3     215 ASN228    -0.2041
   3282 HB2         -13.3276      68.2443      14.2707 H       215 ASN228     0.0797
   3283 HB3         -11.8104      69.1354      14.1116 H       215 ASN228     0.0797
   3284 CG          -12.7919      68.8117      12.2627 C.2     215 ASN228     0.7130
   3285 OD1         -12.2437      68.3833      11.2604 O.2     215 ASN228    -0.5931
   3286 ND2         -13.7327      69.7182      12.1394 N.am    215 ASN228    -0.9191
   3287 HD21        -13.9004      70.0520      11.2084 H       215 ASN228     0.4196
   3288 HD22        -14.1340      70.1403      12.9547 H       215 ASN228     0.4196
   3289 C           -10.7983      66.8153      14.9146 C.2     215 ASN228     0.5973
   3290 O            -9.5882      67.0084      14.8657 O.2     215 ASN228    -0.5679
   3291 N           -11.3857      66.2972      16.0027 N.am    216 LYS229    -0.3479
   3292 H           -12.3926      66.1796      16.0199 H       216 LYS229     0.2747
   3293 CA          -10.6152      65.8693      17.1830 C.3     216 LYS229    -0.2400
   3294 HA          -10.0770      66.7382      17.5715 H       216 LYS229     0.1426
   3295 CB          -11.5604      65.3070      18.2632 C.3     216 LYS229    -0.0094
   3296 HB2         -12.3219      66.0508      18.5026 H       216 LYS229     0.0362
   3297 HB3         -12.0635      64.4180      17.8962 H       216 LYS229     0.0362
   3298 CG          -10.8243      64.9066      19.5504 C.3     216 LYS229     0.0187
   3299 HG2         -11.4968      64.2975      20.1472 H       216 LYS229     0.0103
   3300 HG3          -9.9479      64.2995      19.3320 H       216 LYS229     0.0103
   3301 CD          -10.4379      66.1432      20.3719 C.3     216 LYS229    -0.0479
   3302 HD2         -10.3434      67.0117      19.7175 H       216 LYS229     0.0621
   3303 HD3         -11.2299      66.3579      21.0920 H       216 LYS229     0.0621
   3304 CE           -9.1053      65.9689      21.1033 C.3     216 LYS229    -0.0143
   3305 HE2          -9.2238      65.2285      21.9003 H       216 LYS229     0.1135
   3306 HE3          -8.3597      65.6064      20.3965 H       216 LYS229     0.1135
   3307 NZ           -8.6322      67.2569      21.6711 N.4     216 LYS229    -0.3854
   3308 HZ1          -9.3686      67.7779      22.1133 H       216 LYS229     0.3400
   3309 HZ2          -7.9317      67.1280      22.4114 H       216 LYS229     0.3400
   3310 HZ3          -8.2188      67.8659      20.9512 H       216 LYS229     0.3400
   3311 C            -9.5603      64.8243      16.8229 C.2     216 LYS229     0.7341
   3312 O            -8.4497      64.8559      17.3470 O.2     216 LYS229    -0.5894
   3313 N            -9.8939      63.8767      15.9450 N.am    217 MET230    -0.4157
   3314 H           -10.8483      63.8704      15.6075 H       217 MET230     0.2719
   3315 CA           -8.9349      62.9026      15.4157 C.3     217 MET230    -0.0237
   3316 HA           -8.5421      62.3013      16.2300 H       217 MET230     0.0880
   3317 CB           -9.5704      61.9443      14.4020 C.3     217 MET230     0.0342
   3318 HB2         -10.0474      62.5031      13.6062 H       217 MET230     0.0241
   3319 HB3          -8.7853      61.3378      13.9480 H       217 MET230     0.0241
   3320 CG          -10.5834      60.9969      15.0354 C.3     217 MET230     0.0018
   3321 HG2         -10.0508      60.2759      15.6540 H       217 MET230     0.0440
   3322 HG3         -11.2525      61.5768      15.6674 H       217 MET230     0.0440
   3323 SD          -11.6108      60.1131      13.8366 S.3     217 MET230    -0.2737
   3324 CE          -12.4731      58.9924      14.9564 C.3     217 MET230    -0.0536
   3325 HE1         -12.9373      59.5588      15.7582 H       217 MET230     0.0684
   3326 HE2         -13.2402      58.4539      14.4015 H       217 MET230     0.0684
   3327 HE3         -11.7585      58.2857      15.3817 H       217 MET230     0.0684
   3328 C            -7.7521      63.6143      14.7695 C.2     217 MET230     0.5973
   3329 O            -6.6180      63.2873      15.1011 O.2     217 MET230    -0.5679
   3330 N            -8.0125      64.6156      13.9255 N.am    218 SER231    -0.4157
   3331 H            -8.9690      64.8056      13.6505 H       218 SER231     0.2719
   3332 CA           -6.9662      65.4142      13.2838 C.3     218 SER231    -0.0249
   3333 HA           -6.3766      64.7596      12.6419 H       218 SER231     0.0843
   3334 CB           -7.5784      66.5133      12.4089 C.3     218 SER231     0.2117
   3335 HB2          -8.1033      67.2373      13.0279 H       218 SER231     0.0352
   3336 HB3          -6.7751      67.0373      11.8887 H       218 SER231     0.0352
   3337 OG           -8.4650      65.9673      11.4489 O.3     218 SER231    -0.6546
   3338 HG           -9.0701      66.6558      11.1632 H       218 SER231     0.4275
   3339 C            -5.9985      66.0640      14.2765 C.2     218 SER231     0.5973
   3340 O            -4.8470      66.2858      13.9252 O.2     218 SER231    -0.5679
   3341 N            -6.4176      66.3632      15.5095 N.am    219 GLU232    -0.5163
   3342 H            -7.3862      66.2084      15.7525 H       219 GLU232     0.2936
   3343 CA           -5.5059      66.8818      16.5426 C.3     219 GLU232     0.0397
   3344 HA           -4.8424      67.6259      16.1005 H       219 GLU232     0.1105
   3345 CB           -6.2887      67.5432      17.6775 C.3     219 GLU232     0.0560
   3346 HB2          -7.0273      66.8330      18.0476 H       219 GLU232    -0.0173
   3347 HB3          -5.6026      67.7592      18.4978 H       219 GLU232    -0.0173
   3348 CG           -6.9848      68.8554      17.3231 C.3     219 GLU232     0.0136
   3349 HG2          -6.2370      69.6322      17.1493 H       219 GLU232    -0.0425
   3350 HG3          -7.5692      68.7199      16.4101 H       219 GLU232    -0.0425
   3351 CD           -7.9156      69.2573      18.4758 C.2     219 GLU232     0.8054
   3352 OE1          -7.6493      68.8777      19.6470 O.co2   219 GLU232    -0.8188
   3353 OE2          -8.9591      69.8779      18.1893 O.co2   219 GLU232    -0.8188
   3354 C            -4.6058      65.8190      17.1881 C.2     219 GLU232     0.5366
   3355 O            -3.6995      66.1694      17.9468 O.2     219 GLU232    -0.5819
   3356 N            -4.8459      64.5242      16.9668 N.am    220 SER233    -0.4157
   3357 H            -5.5371      64.2593      16.2740 H       220 SER233     0.2719
   3358 CA           -4.0430      63.4981      17.6257 C.3     220 SER233    -0.0249
   3359 HA           -4.1633      63.6350      18.6973 H       220 SER233     0.0843
   3360 CB           -4.5190      62.0923      17.2808 C.3     220 SER233     0.2117
   3361 HB2          -5.5486      61.9658      17.5931 H       220 SER233     0.0352
   3362 HB3          -4.4670      61.9537      16.1987 H       220 SER233     0.0352
   3363 OG           -3.7052      61.1170      17.9127 O.3     220 SER233    -0.6546
   3364 HG           -4.1579      60.2713      17.8252 H       220 SER233     0.4275
   3365 C            -2.5712      63.6309      17.2277 C.2     220 SER233     0.5973
   3366 O            -2.2722      63.7839      16.0421 O.2     220 SER233    -0.5679
   3367 N            -1.6280      63.4630      18.1756 N.am    221 PRO234    -0.2548
   3368 CD           -1.8649      63.3381      19.6047 C.3     221 PRO234     0.0192
   3369 HD2          -2.3389      62.3848      19.8281 H       221 PRO234     0.0391
   3370 HD3          -2.4916      64.1547      19.9675 H       221 PRO234     0.0391
   3371 CG           -0.4974      63.4179      20.2664 C.3     221 PRO234     0.0189
   3372 HG2          -0.4380      62.7571      21.1311 H       221 PRO234     0.0213
   3373 HG3          -0.3054      64.4501      20.5631 H       221 PRO234     0.0213
   3374 CB            0.4859      63.0177      19.1720 C.3     221 PRO234    -0.0070
   3375 HB2           0.6364      61.9378      19.2265 H       221 PRO234     0.0253
   3376 HB3           1.4392      63.5356      19.2798 H       221 PRO234     0.0253
   3377 CA           -0.2057      63.3894      17.8575 C.3     221 PRO234    -0.0266
   3378 HA            0.1355      64.3635      17.5049 H       221 PRO234     0.0641
   3379 C             0.1128      62.3225      16.8117 C.2     221 PRO234     0.5896
   3380 O             1.1433      62.4101      16.1470 O.2     221 PRO234    -0.5748
   3381 N            -0.7332      61.2859      16.7289 N.am    222 ASN235    -0.4157
   3382 H            -1.6011      61.3555      17.2465 H       222 ASN235     0.2719
   3383 CA           -0.6018      60.1751      15.7964 C.3     222 ASN235     0.0143
   3384 HA           -1.3115      59.4131      16.1222 H       222 ASN235     0.1048
   3385 CB           -1.0268      60.6466      14.3969 C.3     222 ASN235    -0.2041
   3386 HB2          -1.7610      61.4501      14.4813 H       222 ASN235     0.0797
   3387 HB3          -0.1695      61.0318      13.8454 H       222 ASN235     0.0797
   3388 CG           -1.6794      59.5296      13.6138 C.2     222 ASN235     0.7130
   3389 OD1          -2.8066      59.6407      13.1731 O.2     222 ASN235    -0.5931
   3390 ND2          -1.0230      58.4005      13.4691 N.am    222 ASN235    -0.9191
   3391 HD21         -1.4723      57.6948      12.9166 H       222 ASN235     0.4196
   3392 HD22         -0.0573      58.3522      13.7710 H       222 ASN235     0.4196
   3393 C             0.7936      59.5336      15.8512 C.2     222 ASN235     0.5973
   3394 O             1.3457      59.0936      14.8415 O.2     222 ASN235    -0.5679
   3395 N             1.3867      59.5168      17.0426 N.am    223 LYS236    -0.3479
   3396 H             0.8696      59.8648      17.8376 H       223 LYS236     0.2747
   3397 CA            2.7586      59.0809      17.2665 C.3     223 LYS236    -0.2400
   3398 HA            2.9342      58.1814      16.6725 H       223 LYS236     0.1426
   3399 CB            3.7209      60.1945      16.8017 C.3     223 LYS236    -0.0094
   3400 HB2           4.7258      59.7787      16.7340 H       223 LYS236     0.0362
   3401 HB3           3.4403      60.4878      15.7881 H       223 LYS236     0.0362
   3402 CG            3.7212      61.4647      17.6805 C.3     223 LYS236     0.0187
   3403 HG2           3.7975      62.3470      17.0433 H       223 LYS236     0.0103
   3404 HG3           2.7787      61.5372      18.2194 H       223 LYS236     0.0103
   3405 CD            4.8736      61.4689      18.6929 C.3     223 LYS236    -0.0479
   3406 HD2           4.5179      61.8893      19.6311 H       223 LYS236     0.0621
   3407 HD3           5.1929      60.4471      18.8714 H       223 LYS236     0.0621
   3408 CE            6.0897      62.2769      18.2372 C.3     223 LYS236    -0.0143
   3409 HE2           5.7920      63.3265      18.1509 H       223 LYS236     0.1135
   3410 HE3           6.8599      62.2031      19.0111 H       223 LYS236     0.1135
   3411 NZ            6.6198      61.7922      16.9381 N.4     223 LYS236    -0.3854
   3412 HZ1           5.9028      61.8537      16.2233 H       223 LYS236     0.3400
   3413 HZ2           7.4148      62.3437      16.6401 H       223 LYS236     0.3400
   3414 HZ3           6.9056      60.8240      17.0167 H       223 LYS236     0.3400
   3415 C             2.9431      58.7118      18.7241 C.2     223 LYS236     0.7341
   3416 O             2.2028      59.2114      19.5702 O.2     223 LYS236    -0.5894
   3417 N             3.9816      57.9356      19.0196 N.am    224 THR237    -0.4157
   3418 H             4.4589      57.4376      18.2829 H       224 THR237     0.2719
   3419 CA            4.3023      57.5696      20.4002 C.3     224 THR237    -0.0389
   3420 HA            3.4681      56.9919      20.7884 H       224 THR237     0.1007
   3421 CB            5.5409      56.6753      20.4789 C.3     224 THR237     0.3654
   3422 HB            6.4009      57.2205      20.0864 H       224 THR237     0.0043
   3423 CG2           5.8464      56.2292      21.9067 C.3     224 THR237    -0.2438
   3424 HG21          4.9703      55.7520      22.3494 H       224 THR237     0.0642
   3425 HG22          6.6715      55.5161      21.8946 H       224 THR237     0.0642
   3426 HG23          6.1359      57.0821      22.5190 H       224 THR237     0.0642
   3427 OG1           5.3434      55.5269      19.6951 O.3     224 THR237    -0.6761
   3428 HG1           4.8442      54.8691      20.1943 H       224 THR237     0.4102
   3429 C             4.4948      58.8195      21.2591 C.2     224 THR237     0.5973
   3430 O             5.4371      59.5917      21.0621 O.2     224 THR237    -0.5679
   3431 N             3.5918      59.0192      22.2111 N.am    225 VAL238    -0.4157
   3432 H             2.8778      58.3000      22.3373 H       225 VAL238     0.2719
   3433 CA            3.6319      60.0833      23.2175 C.3     225 VAL238    -0.0875
   3434 HA            4.5777      60.6171      23.1425 H       225 VAL238     0.0969
   3435 CB            2.4848      61.0987      23.0540 C.3     225 VAL238     0.2985
   3436 HB            2.5720      61.8227      23.8628 H       225 VAL238    -0.0297
   3437 CG1           2.6075      61.8973      21.7575 C.3     225 VAL238    -0.3192
   3438 HG11          2.4155      61.2569      20.9013 H       225 VAL238     0.0791
   3439 HG12          1.8843      62.7104      21.7645 H       225 VAL238     0.0791
   3440 HG13          3.6089      62.3166      21.6835 H       225 VAL238     0.0791
   3441 CG2           1.0964      60.4638      23.1519 C.3     225 VAL238    -0.3192
   3442 HG21          0.9767      59.9585      24.1098 H       225 VAL238     0.0791
   3443 HG22          0.3237      61.2275      23.0636 H       225 VAL238     0.0791
   3444 HG23          0.9745      59.7331      22.3526 H       225 VAL238     0.0791
   3445 C             3.5790      59.4472      24.5977 C.2     225 VAL238     0.5973
   3446 O             3.2681      58.2698      24.7401 O.2     225 VAL238    -0.5679
   3447 N             3.8690      60.2215      25.6396 N.am    226 SER239    -0.4157
   3448 H             4.0504      61.1979      25.5185 H       226 SER239     0.2719
   3449 CA            3.7347      59.6920      26.9917 C.3     226 SER239    -0.0249
   3450 HA            4.3171      58.7710      27.0498 H       226 SER239     0.0843
   3451 CB            4.3179      60.6564      28.0204 C.3     226 SER239     0.2117
   3452 HB2           4.3484      60.1604      28.9913 H       226 SER239     0.0352
   3453 HB3           5.3414      60.9093      27.7410 H       226 SER239     0.0352
   3454 OG            3.5502      61.8414      28.1225 O.3     226 SER239    -0.6546
   3455 HG            3.3039      61.8751      29.0663 H       226 SER239     0.4275
   3456 C             2.2844      59.3364      27.3250 C.2     226 SER239     0.5973
   3457 O             1.3269      59.8905      26.7781 O.2     226 SER239    -0.5679
   3458 N             2.1518      58.4266      28.2800 N.am    227 GLU240    -0.5163
   3459 H             2.9876      58.0523      28.7025 H       227 GLU240     0.2936
   3460 CA            0.8884      57.9876      28.8538 C.3     227 GLU240     0.0397
   3461 HA            0.3248      57.4182      28.1142 H       227 GLU240     0.1105
   3462 CB            1.2710      57.0656      30.0173 C.3     227 GLU240     0.0560
   3463 HB2           1.7382      56.1714      29.6018 H       227 GLU240    -0.0173
   3464 HB3           2.0027      57.5698      30.6513 H       227 GLU240    -0.0173
   3465 CG            0.0981      56.6546      30.8934 C.3     227 GLU240     0.0136
   3466 HG2          -0.3316      57.5357      31.3748 H       227 GLU240    -0.0425
   3467 HG3          -0.6658      56.2064      30.2628 H       227 GLU240    -0.0425
   3468 CD            0.5305      55.6432      31.9557 C.2     227 GLU240     0.8054
   3469 OE1           0.9170      54.5112      31.5749 O.co2   227 GLU240    -0.8188
   3470 OE2           0.2847      55.9542      33.1428 O.co2   227 GLU240    -0.8188
   3471 C             0.0196      59.1687      29.3086 C.2     227 GLU240     0.5366
   3472 O            -1.1866      59.1713      29.0835 O.2     227 GLU240    -0.5819
   3473 N             0.6303      60.2059      29.8811 N.am    228 GLU241    -0.5163
   3474 H             1.6165      60.1089      30.1260 H       228 GLU241     0.2936
   3475 CA           -0.0681      61.4095      30.3363 C.3     228 GLU241     0.0397
   3476 HA           -0.8675      61.1276      31.0236 H       228 GLU241     0.1105
   3477 CB            0.9066      62.3496      31.0689 C.3     228 GLU241     0.0560
   3478 HB2           1.7226      62.6336      30.4021 H       228 GLU241    -0.0173
   3479 HB3           0.3637      63.2615      31.3199 H       228 GLU241    -0.0173
   3480 CG            1.4764      61.7788      32.3777 C.3     228 GLU241     0.0136
   3481 HG2           2.0136      62.5794      32.8902 H       228 GLU241    -0.0425
   3482 HG3           0.6422      61.4765      33.0156 H       228 GLU241    -0.0425
   3483 CD            2.4385      60.6011      32.1719 C.2     228 GLU241     0.8054
   3484 OE1           3.1410      60.5956      31.1254 O.co2   228 GLU241    -0.8188
   3485 OE2           2.4146      59.6878      33.0172 O.co2   228 GLU241    -0.8188
   3486 C            -0.7112      62.1532      29.1637 C.2     228 GLU241     0.5366
   3487 O            -1.9053      62.4493      29.1781 O.2     228 GLU241    -0.5819
   3488 N             0.0696      62.4049      28.1039 N.am    229 LYS242    -0.3479
   3489 H             0.9966      62.0012      28.1009 H       229 LYS242     0.2747
   3490 CA           -0.4409      63.0445      26.8835 C.3     229 LYS242    -0.2400
   3491 HA           -0.8997      64.0034      27.1322 H       229 LYS242     0.1426
   3492 CB            0.6953      63.2468      25.8730 C.3     229 LYS242    -0.0094
   3493 HB2           1.2989      62.3398      25.8343 H       229 LYS242     0.0362
   3494 HB3           0.2733      63.4202      24.8809 H       229 LYS242     0.0362
   3495 CG            1.5650      64.4508      26.2405 C.3     229 LYS242     0.0187
   3496 HG2           1.0239      65.3769      26.0403 H       229 LYS242     0.0103
   3497 HG3           1.7948      64.4017      27.3064 H       229 LYS242     0.0103
   3498 CD            2.8803      64.4266      25.4571 C.3     229 LYS242    -0.0479
   3499 HD2           3.3117      63.4277      25.5394 H       229 LYS242     0.0621
   3500 HD3           2.7000      64.6652      24.4072 H       229 LYS242     0.0621
   3501 CE            3.8402      65.4346      26.0925 C.3     229 LYS242    -0.0143
   3502 HE2           3.5249      66.4456      25.8142 H       229 LYS242     0.1135
   3503 HE3           3.7552      65.3516      27.1822 H       229 LYS242     0.1135
   3504 NZ            5.2449      65.1841      25.6911 N.4     229 LYS242    -0.3854
   3505 HZ1           5.3461      65.2396      24.6871 H       229 LYS242     0.3400
   3506 HZ2           5.8512      65.8717      26.1224 H       229 LYS242     0.3400
   3507 HZ3           5.5410      64.2692      26.0098 H       229 LYS242     0.3400
   3508 C            -1.5379      62.2011      26.2503 C.2     229 LYS242     0.7341
   3509 O            -2.5418      62.7417      25.7935 O.2     229 LYS242    -0.5894
   3510 N            -1.3309      60.8867      26.2090 N.am    230 ALA243    -0.4157
   3511 H            -0.4752      60.5171      26.6057 H       230 ALA243     0.2719
   3512 CA           -2.2718      59.9617      25.6066 C.3     230 ALA243     0.0337
   3513 HA           -2.4549      60.2762      24.5797 H       230 ALA243     0.0823
   3514 CB           -1.6534      58.5604      25.5824 C.3     230 ALA243    -0.1825
   3515 HB1          -1.4861      58.2010      26.5976 H       230 ALA243     0.0603
   3516 HB2          -2.3275      57.8740      25.0683 H       230 ALA243     0.0603
   3517 HB3          -0.6999      58.5831      25.0552 H       230 ALA243     0.0603
   3518 C            -3.6176      59.9946      26.3379 C.2     230 ALA243     0.5973
   3519 O            -4.6445      60.2017      25.6964 O.2     230 ALA243    -0.5679
   3520 N            -3.6151      59.8460      27.6688 N.am    231 LYS244    -0.3479
   3521 H            -2.7202      59.7108      28.1344 H       231 LYS244     0.2747
   3522 CA           -4.8254      59.9126      28.5004 C.3     231 LYS244    -0.2400
   3523 HA           -5.5420      59.1617      28.1679 H       231 LYS244     0.1426
   3524 CB           -4.4851      59.6544      29.9738 C.3     231 LYS244    -0.0094
   3525 HB2          -3.6712      60.3186      30.2736 H       231 LYS244     0.0362
   3526 HB3          -5.3592      59.8998      30.5823 H       231 LYS244     0.0362
   3527 CG           -4.0980      58.1980      30.2600 C.3     231 LYS244     0.0187
   3528 HG2          -4.9390      57.5398      30.0345 H       231 LYS244     0.0103
   3529 HG3          -3.2428      57.9241      29.6511 H       231 LYS244     0.0103
   3530 CD           -3.6996      58.0449      31.7281 C.3     231 LYS244    -0.0479
   3531 HD2          -2.9118      58.7717      31.9384 H       231 LYS244     0.0621
   3532 HD3          -4.5562      58.2611      32.3696 H       231 LYS244     0.0621
   3533 CE           -3.1706      56.6353      32.0093 C.3     231 LYS244    -0.0143
   3534 HE2          -4.0106      55.9443      32.1139 H       231 LYS244     0.1135
   3535 HE3          -2.5733      56.3194      31.1500 H       231 LYS244     0.1135
   3536 NZ           -2.3090      56.6238      33.2184 N.4     231 LYS244    -0.3854
   3537 HZ1          -2.8105      56.8403      34.0644 H       231 LYS244     0.3400
   3538 HZ2          -1.7957      55.7521      33.3224 H       231 LYS244     0.3400
   3539 HZ3          -1.5267      57.2685      33.1256 H       231 LYS244     0.3400
   3540 C            -5.5268      61.2625      28.3747 C.2     231 LYS244     0.7341
   3541 O            -6.7368      61.2742      28.1947 O.2     231 LYS244    -0.5894
   3542 N            -4.7809      62.3672      28.3878 N.am    232 GLN245    -0.4157
   3543 H            -3.7951      62.2883      28.6095 H       232 GLN245     0.2719
   3544 CA           -5.3571      63.7060      28.2611 C.3     232 GLN245    -0.0031
   3545 HA           -6.0621      63.8508      29.0833 H       232 GLN245     0.0850
   3546 CB           -4.2269      64.7432      28.3766 C.3     232 GLN245    -0.0036
   3547 HB2          -3.7450      64.6345      29.3493 H       232 GLN245     0.0171
   3548 HB3          -3.4775      64.5603      27.6059 H       232 GLN245     0.0171
   3549 CG           -4.7371      66.1838      28.2322 C.3     232 GLN245    -0.0645
   3550 HG2          -3.9095      66.8748      28.3866 H       232 GLN245     0.0352
   3551 HG3          -5.1093      66.3393      27.2201 H       232 GLN245     0.0352
   3552 CD           -5.8335      66.5183      29.2384 C.2     232 GLN245     0.6951
   3553 OE1          -5.7955      66.1201      30.3896 O.2     232 GLN245    -0.6086
   3554 NE2          -6.8324      67.2724      28.8553 N.am    232 GLN245    -0.9407
   3555 HE21         -7.5810      67.3914      29.5070 H       232 GLN245     0.4251
   3556 HE22         -6.8939      67.5616      27.8719 H       232 GLN245     0.4251
   3557 C            -6.1369      63.8787      26.9503 C.2     232 GLN245     0.5973
   3558 O            -7.3078      64.2552      26.9532 O.2     232 GLN245    -0.5679
   3559 N            -5.5056      63.5284      25.8261 N.am    233 TYR246    -0.4157
   3560 H            -4.5414      63.2243      25.8877 H       233 TYR246     0.2719
   3561 CA           -6.1488      63.5724      24.5142 C.3     233 TYR246    -0.0014
   3562 HA           -6.4752      64.5935      24.3055 H       233 TYR246     0.0876
   3563 CB           -5.1305      63.1448      23.4507 C.3     233 TYR246    -0.0152
   3564 HB2          -4.3785      63.9276      23.3427 H       233 TYR246     0.0295
   3565 HB3          -4.6210      62.2382      23.7813 H       233 TYR246     0.0295
   3566 CG           -5.7738      62.8770      22.1074 C.ar    233 TYR246    -0.0011
   3567 CD1          -6.1388      63.9539      21.2806 C.ar    233 TYR246    -0.1906
   3568 HD1          -5.8975      64.9658      21.5815 H       233 TYR246     0.1699
   3569 CE1          -6.7920      63.7154      20.0590 C.ar    233 TYR246    -0.2341
   3570 HE1          -7.0206      64.5390      19.3975 H       233 TYR246     0.1656
   3571 CZ           -7.1144      62.3967      19.6882 C.ar    233 TYR246     0.3226
   3572 OH           -7.7856      62.1710      18.5344 O.3     233 TYR246    -0.5579
   3573 HH           -7.9086      63.0102      18.0640 H       233 TYR246     0.3992
   3574 CE2          -6.7444      61.3183      20.5119 C.ar    233 TYR246    -0.2341
   3575 HE2          -6.9969      60.3187      20.2230 H       233 TYR246     0.1656
   3576 CD2          -6.0694      61.5576      21.7202 C.ar    233 TYR246    -0.1906
   3577 HD2          -5.8068      60.7339      22.3688 H       233 TYR246     0.1699
   3578 C            -7.3874      62.6688      24.4596 C.2     233 TYR246     0.5973
   3579 O            -8.4275      63.0406      23.9150 O.2     233 TYR246    -0.5679
   3580 N            -7.2871      61.4652      25.0273 N.am    234 LEU247    -0.4157
   3581 H            -6.4135      61.2073      25.4761 H       234 LEU247     0.2719
   3582 CA           -8.3985      60.5201      25.0340 C.3     234 LEU247    -0.0518
   3583 HA           -8.7939      60.4475      24.0222 H       234 LEU247     0.0922
   3584 CB           -7.8988      59.1397      25.4688 C.3     234 LEU247    -0.1102
   3585 HB2          -7.3837      59.2555      26.4223 H       234 LEU247     0.0457
   3586 HB3          -8.7523      58.4807      25.6252 H       234 LEU247     0.0457
   3587 CG           -6.9451      58.4834      24.4581 C.3     234 LEU247     0.3531
   3588 HG           -6.1785      59.1852      24.1488 H       234 LEU247    -0.0361
   3589 CD1          -6.2695      57.2944      25.1237 C.3     234 LEU247    -0.4121
   3590 HD11         -7.0060      56.5514      25.4256 H       234 LEU247     0.1000
   3591 HD12         -5.5434      56.8565      24.4416 H       234 LEU247     0.1000
   3592 HD13         -5.7361      57.6710      25.9933 H       234 LEU247     0.1000
   3593 CD2          -7.6399      58.0127      23.1855 C.3     234 LEU247    -0.4121
   3594 HD21         -8.0952      58.8580      22.6708 H       234 LEU247     0.1000
   3595 HD22         -6.9043      57.5572      22.5250 H       234 LEU247     0.1000
   3596 HD23         -8.4038      57.2742      23.4275 H       234 LEU247     0.1000
   3597 C            -9.5587      60.9947      25.9134 C.2     234 LEU247     0.5973
   3598 O           -10.7075      60.7782      25.5404 O.2     234 LEU247    -0.5679
   3599 N            -9.3094      61.6606      27.0390 N.am    235 GLU248    -0.5163
   3600 H            -8.3531      61.7754      27.3596 H       235 GLU248     0.2936
   3601 CA          -10.3796      62.2679      27.8359 C.3     235 GLU248     0.0397
   3602 HA          -11.1053      61.5050      28.1164 H       235 GLU248     0.1105
   3603 CB           -9.8158      62.9059      29.1118 C.3     235 GLU248     0.0560
   3604 HB2          -8.9794      63.5583      28.8627 H       235 GLU248    -0.0173
   3605 HB3         -10.6004      63.5074      29.5727 H       235 GLU248    -0.0173
   3606 CG           -9.3605      61.8461      30.1124 C.3     235 GLU248     0.0136
   3607 HG2         -10.2456      61.2653      30.3676 H       235 GLU248    -0.0425
   3608 HG3          -8.6558      61.1615      29.6514 H       235 GLU248    -0.0425
   3609 CD           -8.7562      62.4418      31.3897 C.2     235 GLU248     0.8054
   3610 OE1          -9.3653      63.3885      31.9369 O.co2   235 GLU248    -0.8188
   3611 OE2          -7.7444      61.8715      31.8595 O.co2   235 GLU248    -0.8188
   3612 C           -11.1239      63.3250      27.0218 C.2     235 GLU248     0.5366
   3613 O           -12.3557      63.3442      26.9948 O.2     235 GLU248    -0.5819
   3614 N           -10.3866      64.1627      26.2952 N.am    236 GLU249    -0.5163
   3615 H            -9.3728      64.1301      26.3882 H       236 GLU249     0.2936
   3616 CA          -10.9895      65.1748      25.4282 C.3     236 GLU249     0.0397
   3617 HA          -11.6622      65.8022      26.0149 H       236 GLU249     0.1105
   3618 CB           -9.8912      66.0538      24.8303 C.3     236 GLU249     0.0560
   3619 HB2          -9.1976      65.4030      24.3026 H       236 GLU249    -0.0173
   3620 HB3         -10.3352      66.7329      24.1004 H       236 GLU249    -0.0173
   3621 CG           -9.1315      66.8866      25.8745 C.3     236 GLU249     0.0136
   3622 HG2          -9.7385      67.7561      26.1350 H       236 GLU249    -0.0425
   3623 HG3          -8.9808      66.3063      26.7853 H       236 GLU249    -0.0425
   3624 CD           -7.7645      67.3480      25.3542 C.2     236 GLU249     0.8054
   3625 OE1          -7.5000      67.1885      24.1343 O.co2   236 GLU249    -0.8188
   3626 OE2          -6.9897      67.8792      26.1778 O.co2   236 GLU249    -0.8188
   3627 C           -11.8120      64.5308      24.3034 C.2     236 GLU249     0.5366
   3628 O           -12.9314      64.9633      24.0074 O.2     236 GLU249    -0.5819
   3629 N           -11.2815      63.4670      23.6934 N.am    237 PHE250    -0.4157
   3630 H           -10.3471      63.1823      23.9772 H       237 PHE250     0.2719
   3631 CA          -11.9800      62.6824      22.6756 C.3     237 PHE250    -0.0024
   3632 HA          -12.2485      63.3381      21.8522 H       237 PHE250     0.0978
   3633 CB          -11.0419      61.5824      22.1595 C.3     237 PHE250    -0.0343
   3634 HB2         -10.0951      62.0400      21.8664 H       237 PHE250     0.0295
   3635 HB3         -10.8248      60.8864      22.9679 H       237 PHE250     0.0295
   3636 CG          -11.5781      60.7913      20.9864 C.ar    237 PHE250     0.0118
   3637 CD1         -12.4646      59.7174      21.1871 C.ar    237 PHE250    -0.1256
   3638 HD1         -12.7787      59.4529      22.1870 H       237 PHE250     0.1330
   3639 CE1         -12.9489      58.9967      20.0854 C.ar    237 PHE250    -0.1704
   3640 HE1         -13.6266      58.1750      20.2534 H       237 PHE250     0.1430
   3641 CZ          -12.5526      59.3555      18.7839 C.ar    237 PHE250    -0.1072
   3642 HZ          -12.9205      58.8311      17.9221 H       237 PHE250     0.1297
   3643 CE2         -11.6603      60.4131      18.5864 C.ar    237 PHE250    -0.1704
   3644 HE2         -11.3444      60.6774      17.5935 H       237 PHE250     0.1430
   3645 CD2         -11.1705      61.1275      19.6851 C.ar    237 PHE250    -0.1256
   3646 HD2         -10.4742      61.9373      19.5266 H       237 PHE250     0.1330
   3647 C           -13.2870      62.0904      23.2106 C.2     237 PHE250     0.5973
   3648 O           -14.3063      62.1369      22.5220 O.2     237 PHE250    -0.5679
   3649 N           -13.2788      61.5749      24.4428 N.am    238 HIE251    -0.4157
   3650 H           -12.4038      61.5726      24.9623 H       238 HIE251     0.2719
   3651 CA          -14.4813      61.0523      25.0988 C.3     238 HIE251    -0.0581
   3652 HA          -14.9335      60.2904      24.4647 H       238 HIE251     0.1360
   3653 CB          -14.1069      60.4033      26.4370 C.3     238 HIE251    -0.0074
   3654 HB2         -13.5278      59.5039      26.2432 H       238 HIE251     0.0367
   3655 HB3         -13.4671      61.0812      26.9983 H       238 HIE251     0.0367
   3656 CG          -15.2747      60.0571      27.3300 C.2     238 HIE251     0.1868
   3657 ND1         -15.9676      60.9711      28.1234 N.2     238 HIE251    -0.5432
   3658 CE1         -16.8673      60.2613      28.8133 C.2     238 HIE251     0.1635
   3659 HE1         -17.5510      60.6834      29.5384 H       238 HIE251     0.1435
   3660 NE2         -16.7772      58.9605      28.5013 N.pl3   238 HIE251    -0.2795
   3661 HE2         -17.3337      58.2199      28.9075 H       238 HIE251     0.3339
   3662 CD2         -15.7705      58.8104      27.5697 C.2     238 HIE251    -0.2207
   3663 HD2         -15.4169      57.8871      27.1315 H       238 HIE251     0.1862
   3664 C           -15.5372      62.1365      25.2776 C.2     238 HIE251     0.5973
   3665 O           -16.6675      61.9305      24.8467 O.2     238 HIE251    -0.5679
   3666 N           -15.1651      63.3012      25.8179 N.am    239 GLN252    -0.4157
   3667 H           -14.2097      63.3906      26.1556 H       239 GLN252     0.2719
   3668 CA          -16.0920      64.4202      26.0130 C.3     239 GLN252    -0.0031
   3669 HA          -16.8739      64.1104      26.7075 H       239 GLN252     0.0850
   3670 CB          -15.3138      65.6012      26.6161 C.3     239 GLN252    -0.0036
   3671 HB2         -14.7138      65.2433      27.4547 H       239 GLN252     0.0171
   3672 HB3         -14.6363      66.0066      25.8632 H       239 GLN252     0.0171
   3673 CG          -16.2334      66.7211      27.1208 C.3     239 GLN252    -0.0645
   3674 HG2         -16.9655      66.9740      26.3535 H       239 GLN252     0.0352
   3675 HG3         -16.7674      66.3785      28.0072 H       239 GLN252     0.0352
   3676 CD          -15.4545      67.9857      27.4574 C.2     239 GLN252     0.6951
   3677 OE1         -15.5707      69.0037      26.8000 O.2     239 GLN252    -0.6086
   3678 NE2         -14.6213      67.9784      28.4780 N.am    239 GLN252    -0.9407
   3679 HE21        -14.1038      68.8263      28.6236 H       239 GLN252     0.4251
   3680 HE22        -14.4584      67.1349      28.9972 H       239 GLN252     0.4251
   3681 C           -16.7584      64.8182      24.6921 C.2     239 GLN252     0.5973
   3682 O           -17.9599      65.0476      24.6289 O.2     239 GLN252    -0.5679
   3683 N           -15.9590      64.8393      23.6262 N.am    240 THR253    -0.4157
   3684 H           -14.9812      64.6209      23.7807 H       240 THR253     0.2719
   3685 CA          -16.3915      65.2051      22.2768 C.3     240 THR253    -0.0389
   3686 HA          -16.8801      66.1796      22.3042 H       240 THR253     0.1007
   3687 CB          -15.1593      65.2921      21.3660 C.3     240 THR253     0.3654
   3688 HB          -14.6002      64.3602      21.4182 H       240 THR253     0.0043
   3689 CG2         -15.4971      65.5534      19.9019 C.3     240 THR253    -0.2438
   3690 HG21        -16.1215      66.4433      19.8246 H       240 THR253     0.0642
   3691 HG22        -14.5769      65.7161      19.3426 H       240 THR253     0.0642
   3692 HG23        -16.0160      64.6979      19.4797 H       240 THR253     0.0642
   3693 OG1         -14.3162      66.3341      21.8023 O.3     240 THR253    -0.6761
   3694 HG1         -13.9140      66.0545      22.6403 H       240 THR253     0.4102
   3695 C           -17.3901      64.2006      21.7163 C.2     240 THR253     0.5973
   3696 O           -18.4588      64.5756      21.2329 O.2     240 THR253    -0.5679
   3697 N           -17.0401      62.9153      21.7707 N.am    241 ALA254    -0.4157
   3698 H           -16.1599      62.6544      22.2059 H       241 ALA254     0.2719
   3699 CA          -17.9059      61.8624      21.2759 C.3     241 ALA254     0.0337
   3700 HA          -18.2305      62.1465      20.2844 H       241 ALA254     0.0823
   3701 CB          -17.1075      60.5599      21.2098 C.3     241 ALA254    -0.1825
   3702 HB1         -16.7475      60.3067      22.2076 H       241 ALA254     0.0603
   3703 HB2         -17.7416      59.7549      20.8373 H       241 ALA254     0.0603
   3704 HB3         -16.2514      60.6839      20.5450 H       241 ALA254     0.0603
   3705 C           -19.1783      61.7105      22.1044 C.2     241 ALA254     0.5973
   3706 O           -20.2309      61.4390      21.5393 O.2     241 ALA254    -0.5679
   3707 N           -19.1154      61.9222      23.4152 N.am    242 LEU255    -0.4157
   3708 H           -18.2233      62.1494      23.8442 H       242 LEU255     0.2719
   3709 CA          -20.2771      61.7851      24.2816 C.3     242 LEU255    -0.0518
   3710 HA          -20.7199      60.8140      24.0669 H       242 LEU255     0.0922
   3711 CB          -19.7647      61.8009      25.7296 C.3     242 LEU255    -0.1102
   3712 HB2         -18.8617      61.1926      25.7854 H       242 LEU255     0.0457
   3713 HB3         -19.5003      62.8261      25.9948 H       242 LEU255     0.0457
   3714 CG          -20.7323      61.2361      26.7700 C.3     242 LEU255     0.3531
   3715 HG          -21.6356      61.8361      26.7871 H       242 LEU255    -0.0361
   3716 CD1         -21.0789      59.7700      26.5021 C.3     242 LEU255    -0.4121
   3717 HD11        -20.1736      59.1809      26.3588 H       242 LEU255     0.1000
   3718 HD12        -21.6353      59.3834      27.3507 H       242 LEU255     0.1000
   3719 HD13        -21.7181      59.6955      25.6229 H       242 LEU255     0.1000
   3720 CD2         -20.0849      61.2991      28.1469 C.3     242 LEU255    -0.4121
   3721 HD21        -19.6782      62.2946      28.3246 H       242 LEU255     0.1000
   3722 HD22        -20.8367      61.0806      28.9010 H       242 LEU255     0.1000
   3723 HD23        -19.3028      60.5523      28.1945 H       242 LEU255     0.1000
   3724 C           -21.3742      62.8318      23.9967 C.2     242 LEU255     0.5973
   3725 O           -22.5133      62.6346      24.4056 O.2     242 LEU255    -0.5679
   3726 N           -21.0754      63.9059      23.2584 N.am    243 GLU256    -0.5163
   3727 H           -20.1096      64.0592      23.0010 H       243 GLU256     0.2936
   3728 CA          -22.0839      64.8612      22.7690 C.3     243 GLU256     0.0397
   3729 HA          -22.8433      65.0008      23.5364 H       243 GLU256     0.1105
   3730 CB          -21.4282      66.2185      22.4553 C.3     243 GLU256     0.0560
   3731 HB2         -20.6411      66.0818      21.7132 H       243 GLU256    -0.0173
   3732 HB3         -22.1793      66.8755      22.0141 H       243 GLU256    -0.0173
   3733 CG          -20.8471      66.9437      23.6768 C.3     243 GLU256     0.0136
   3734 HG2         -19.9459      66.4231      23.9901 H       243 GLU256    -0.0425
   3735 HG3         -20.5547      67.9515      23.3736 H       243 GLU256    -0.0425
   3736 CD          -21.8201      67.0361      24.8680 C.2     243 GLU256     0.8054
   3737 OE1         -23.0597      67.1338      24.6751 O.co2   243 GLU256    -0.8188
   3738 OE2         -21.3699      67.0195      26.0335 O.co2   243 GLU256    -0.8188
   3739 C           -22.8420      64.3752      21.5263 C.2     243 GLU256     0.5366
   3740 O           -23.8131      65.0018      21.0981 O.2     243 GLU256    -0.5819
   3741 N           -22.3937      63.2784      20.9127 N.am    244 HIE257    -0.4157
   3742 H           -21.6442      62.7557      21.3536 H       244 HIE257     0.2719
   3743 CA          -22.9506      62.7464      19.6756 C.3     244 HIE257    -0.0581
   3744 HA          -23.0068      63.5769      18.9793 H       244 HIE257     0.1360
   3745 CB          -21.9749      61.7120      19.0941 C.3     244 HIE257    -0.0074
   3746 HB2         -20.9687      62.1321      19.1034 H       244 HIE257     0.0367
   3747 HB3         -21.9823      60.8184      19.7200 H       244 HIE257     0.0367
   3748 CG          -22.2861      61.2967      17.6807 C.2     244 HIE257     0.1868
   3749 ND1         -23.5155      60.8273      17.2326 N.2     244 HIE257    -0.5432
   3750 CE1         -23.3741      60.5667      15.9266 C.2     244 HIE257     0.1635
   3751 HE1         -24.1544      60.1684      15.2879 H       244 HIE257     0.1435
   3752 NE2         -22.1097      60.7930      15.5436 N.pl3   244 HIE257    -0.2795
   3753 HE2         -21.7333      60.6068      14.6171 H       244 HIE257     0.3339
   3754 CD2         -21.4178      61.2651      16.6345 C.2     244 HIE257    -0.2207
   3755 HD2         -20.3885      61.5513      16.6696 H       244 HIE257     0.1862
   3756 C           -24.3557      62.1373      19.8841 C.2     244 HIE257     0.5973
   3757 O           -24.5360      61.3605      20.8235 O.2     244 HIE257    -0.5679
   3758 N           -25.3228      62.4168      18.9826 N.am    245 PRO258    -0.2548
   3759 CD          -25.2022      63.3919      17.8995 C.3     245 PRO258     0.0192
   3760 HD2         -24.3201      63.2022      17.2910 H       245 PRO258     0.0391
   3761 HD3         -25.1497      64.4023      18.3076 H       245 PRO258     0.0391
   3762 CG          -26.4450      63.2486      17.0285 C.3     245 PRO258     0.0189
   3763 HG2         -26.1909      63.2228      15.9683 H       245 PRO258     0.0213
   3764 HG3         -27.1270      64.0742      17.2362 H       245 PRO258     0.0213
   3765 CB          -27.0819      61.9403      17.4795 C.3     245 PRO258    -0.0070
   3766 HB2         -26.6686      61.1293      16.8779 H       245 PRO258     0.0253
   3767 HB3         -28.1677      61.9653      17.3778 H       245 PRO258     0.0253
   3768 CA          -26.6579      61.8113      18.9482 C.3     245 PRO258    -0.0266
   3769 HA          -27.3250      62.4093      19.5696 H       245 PRO258     0.0641
   3770 C           -26.7710      60.3463      19.3939 C.2     245 PRO258     0.5896
   3771 O           -27.5207      60.0219      20.3069 O.2     245 PRO258    -0.5748
   3772 N           -26.0184      59.4511      18.7606 N.am    246 GLU259    -0.5163
   3773 H           -25.3462      59.7957      18.0866 H       246 GLU259     0.2936
   3774 CA          -26.1004      58.0047      18.9713 C.3     246 GLU259     0.0397
   3775 HA          -27.1450      57.6933      18.9090 H       246 GLU259     0.1105
   3776 CB          -25.3060      57.3133      17.8533 C.3     246 GLU259     0.0560
   3777 HB2         -24.2915      57.7167      17.8697 H       246 GLU259    -0.0173
   3778 HB3         -25.2176      56.2572      18.0744 H       246 GLU259    -0.0173
   3779 CG          -25.8608      57.5018      16.4301 C.3     246 GLU259     0.0136
   3780 HG2         -26.1442      58.5450      16.2747 H       246 GLU259    -0.0425
   3781 HG3         -25.0488      57.2850      15.7342 H       246 GLU259    -0.0425
   3782 CD          -27.0298      56.5677      16.0817 C.2     246 GLU259     0.8054
   3783 OE1         -27.0928      55.4516      16.6679 O.co2   246 GLU259    -0.8188
   3784 OE2         -27.8344      56.9744      15.2153 O.co2   246 GLU259    -0.8188
   3785 C           -25.5677      57.5410      20.3431 C.2     246 GLU259     0.5366
   3786 O           -25.6830      56.3544      20.6463 O.2     246 GLU259    -0.5819
   3787 N           -24.9629      58.4217      21.1507 N.am    247 LEU260    -0.4157
   3788 H           -24.9148      59.3896      20.8468 H       247 LEU260     0.2719
   3789 CA          -24.4851      58.1403      22.5149 C.3     247 LEU260    -0.0518
   3790 HA          -24.6181      57.0829      22.7259 H       247 LEU260     0.0922
   3791 CB          -22.9813      58.4561      22.6314 C.3     247 LEU260    -0.1102
   3792 HB2         -22.8443      59.5248      22.4520 H       247 LEU260     0.0457
   3793 HB3         -22.6716      58.2541      23.6574 H       247 LEU260     0.0457
   3794 CG          -22.0340      57.6825      21.6985 C.3     247 LEU260     0.3531
   3795 HG          -22.2467      57.9367      20.6599 H       247 LEU260    -0.0361
   3796 CD1         -20.5967      58.0734      22.0266 C.3     247 LEU260    -0.4121
   3797 HD11        -20.3770      57.8495      23.0688 H       247 LEU260     0.1000
   3798 HD12        -19.9054      57.5370      21.3794 H       247 LEU260     0.1000
   3799 HD13        -20.4766      59.1321      21.8561 H       247 LEU260     0.1000
   3800 CD2         -22.1088      56.1664      21.8687 C.3     247 LEU260    -0.4121
   3801 HD21        -23.1025      55.8253      21.5931 H       247 LEU260     0.1000
   3802 HD22        -21.3863      55.6785      21.2166 H       247 LEU260     0.1000
   3803 HD23        -21.8902      55.9040      22.9018 H       247 LEU260     0.1000
   3804 C           -25.3006      58.8850      23.5924 C.2     247 LEU260     0.5973
   3805 O           -24.8327      59.0935      24.7168 O.2     247 LEU260    -0.5679
   3806 N           -26.5072      59.3411      23.2461 N.am    248 SER261    -0.4157
   3807 H           -26.8311      59.1832      22.2986 H       248 SER261     0.2719
   3808 CA          -27.2997      60.2327      24.0969 C.3     248 SER261    -0.0249
   3809 HA          -26.7051      61.1241      24.2893 H       248 SER261     0.0843
   3810 CB          -28.5547      60.6695      23.3371 C.3     248 SER261     0.2117
   3811 HB2         -29.0142      61.4899      23.8885 H       248 SER261     0.0352
   3812 HB3         -28.2679      61.0628      22.3609 H       248 SER261     0.0352
   3813 OG          -29.5436      59.6651      23.1875 O.3     248 SER261    -0.6546
   3814 HG          -29.1896      58.7683      23.0198 H       248 SER261     0.4275
   3815 C           -27.6604      59.6257      25.4559 C.2     248 SER261     0.5973
   3816 O           -27.5878      60.2930      26.4950 O.2     248 SER261    -0.5679
   3817 N           -27.9914      58.3390      25.4782 N.am    249 GLU262    -0.5163
   3818 H           -28.1123      57.8595      24.5881 H       249 GLU262     0.2936
   3819 CA          -28.3150      57.6002      26.6872 C.3     249 GLU262     0.0397
   3820 HA          -29.0590      58.1591      27.2544 H       249 GLU262     0.1105
   3821 CB          -28.9004      56.2187      26.3523 C.3     249 GLU262     0.0560
   3822 HB2         -28.1944      55.6383      25.7636 H       249 GLU262    -0.0173
   3823 HB3         -29.0423      55.6953      27.2984 H       249 GLU262    -0.0173
   3824 CG          -30.2702      56.2672      25.6498 C.3     249 GLU262     0.0136
   3825 HG2         -30.8003      55.3483      25.9145 H       249 GLU262    -0.0425
   3826 HG3         -30.8508      57.1026      26.0492 H       249 GLU262    -0.0425
   3827 CD          -30.2067      56.3605      24.1136 C.2     249 GLU262     0.8054
   3828 OE1         -29.2549      56.9769      23.5744 O.co2   249 GLU262    -0.8188
   3829 OE2         -31.0830      55.7603      23.4619 O.co2   249 GLU262    -0.8188
   3830 C           -27.0729      57.4737      27.5662 C.2     249 GLU262     0.5366
   3831 O           -27.1441      57.7528      28.7663 O.2     249 GLU262    -0.5819
   3832 N           -25.9225      57.1571      26.9626 N.am    250 LEU263    -0.4157
   3833 H           -25.9444      56.9659      25.9618 H       250 LEU263     0.2719
   3834 CA          -24.6419      57.0918      27.6516 C.3     250 LEU263    -0.0518
   3835 HA          -24.7459      56.3457      28.4356 H       250 LEU263     0.0922
   3836 CB          -23.5498      56.6267      26.6728 C.3     250 LEU263    -0.1102
   3837 HB2         -23.8982      55.7182      26.1818 H       250 LEU263     0.0457
   3838 HB3         -23.4053      57.3838      25.9044 H       250 LEU263     0.0457
   3839 CG          -22.1899      56.3213      27.3216 C.3     250 LEU263     0.3531
   3840 HG          -21.7859      57.2170      27.7865 H       250 LEU263    -0.0361
   3841 CD1         -22.3056      55.2376      28.3951 C.3     250 LEU263    -0.4121
   3842 HD11        -22.8218      54.3643      27.9920 H       250 LEU263     0.1000
   3843 HD12        -21.3099      54.9467      28.7243 H       250 LEU263     0.1000
   3844 HD13        -22.8480      55.6221      29.2577 H       250 LEU263     0.1000
   3845 CD2         -21.2109      55.8414      26.2495 C.3     250 LEU263    -0.4121
   3846 HD21        -21.0725      56.6288      25.5087 H       250 LEU263     0.1000
   3847 HD22        -20.2483      55.6060      26.7016 H       250 LEU263     0.1000
   3848 HD23        -21.6034      54.9516      25.7589 H       250 LEU263     0.1000
   3849 C           -24.2894      58.4271      28.3087 C.2     250 LEU263     0.5973
   3850 O           -23.8667      58.4462      29.4671 O.2     250 LEU263    -0.5679
   3851 N           -24.4871      59.5593      27.6252 N.am    251 LYS264    -0.3479
   3852 H           -24.7999      59.4899      26.6580 H       251 LYS264     0.2747
   3853 CA          -24.1974      60.8673      28.2273 C.3     251 LYS264    -0.2400
   3854 HA          -23.1471      60.8883      28.5147 H       251 LYS264     0.1426
   3855 CB          -24.4505      62.0008      27.2302 C.3     251 LYS264    -0.0094
   3856 HB2         -23.8789      61.8064      26.3254 H       251 LYS264     0.0362
   3857 HB3         -25.5081      62.0366      26.9635 H       251 LYS264     0.0362
   3858 CG          -24.0287      63.3461      27.8454 C.3     251 LYS264     0.0187
   3859 HG2         -24.6418      63.5651      28.7197 H       251 LYS264     0.0103
   3860 HG3         -22.9923      63.2682      28.1773 H       251 LYS264     0.0103
   3861 CD          -24.1295      64.5087      26.8555 C.3     251 LYS264    -0.0479
   3862 HD2         -23.1445      64.9817      26.8208 H       251 LYS264     0.0621
   3863 HD3         -24.3392      64.1472      25.8464 H       251 LYS264     0.0621
   3864 CE          -25.1831      65.5459      27.2613 C.3     251 LYS264    -0.0143
   3865 HE2         -26.1343      65.2806      26.7925 H       251 LYS264     0.1135
   3866 HE3         -25.3035      65.5365      28.3474 H       251 LYS264     0.1135
   3867 NZ          -24.7213      66.8847      26.8189 N.4     251 LYS264    -0.3854
   3868 HZ1         -24.3849      66.8499      25.8438 H       251 LYS264     0.3400
   3869 HZ2         -25.4107      67.6131      26.8983 H       251 LYS264     0.3400
   3870 HZ3         -23.8523      67.1426      27.2762 H       251 LYS264     0.3400
   3871 C           -25.0075      61.0847      29.4947 C.2     251 LYS264     0.7341
   3872 O           -24.4437      61.5110      30.5027 O.2     251 LYS264    -0.5894
   3873 N           -26.3070      60.7868      29.4561 N.am    252 THR265    -0.4157
   3874 H           -26.6853      60.3928      28.6013 H       252 THR265     0.2719
   3875 CA          -27.1876      61.0471      30.6036 C.3     252 THR265    -0.0389
   3876 HA          -27.1688      62.1119      30.8345 H       252 THR265     0.1007
   3877 CB          -28.6400      60.6545      30.3086 C.3     252 THR265     0.3654
   3878 HB          -28.6786      59.6594      29.8650 H       252 THR265     0.0043
   3879 CG2         -29.5210      60.6730      31.5603 C.3     252 THR265    -0.2438
   3880 HG21        -29.3970      61.6173      32.0910 H       252 THR265     0.0642
   3881 HG22        -30.5648      60.5645      31.2647 H       252 THR265     0.0642
   3882 HG23        -29.2689      59.8427      32.2196 H       252 THR265     0.0642
   3883 OG1         -29.1911      61.5886      29.4112 O.3     252 THR265    -0.6761
   3884 HG1         -28.9293      61.3293      28.5188 H       252 THR265     0.4102
   3885 C           -26.6922      60.3156      31.8409 C.2     252 THR265     0.5973
   3886 O           -26.4797      60.9244      32.8872 O.2     252 THR265    -0.5679
   3887 N           -26.4600      59.0082      31.7109 N.am    253 VAL266    -0.4157
   3888 H           -26.6315      58.5624      30.8139 H       253 VAL266     0.2719
   3889 CA          -25.9928      58.1789      32.8255 C.3     253 VAL266    -0.0875
   3890 HA          -26.6367      58.3653      33.6817 H       253 VAL266     0.0969
   3891 CB          -26.0793      56.6788      32.4951 C.3     253 VAL266     0.2985
   3892 HB          -25.8986      56.1240      33.4173 H       253 VAL266    -0.0297
   3893 CG1         -27.4748      56.2957      31.9857 C.3     253 VAL266    -0.3192
   3894 HG11        -27.6799      56.7370      31.0121 H       253 VAL266     0.0791
   3895 HG12        -27.5403      55.2110      31.8923 H       253 VAL266     0.0791
   3896 HG13        -28.2309      56.6259      32.6979 H       253 VAL266     0.0791
   3897 CG2         -25.0427      56.2191      31.4669 C.3     253 VAL266    -0.3192
   3898 HG21        -24.0244      56.4167      31.7977 H       253 VAL266     0.0791
   3899 HG22        -25.1467      55.1446      31.3142 H       253 VAL266     0.0791
   3900 HG23        -25.2399      56.7127      30.5217 H       253 VAL266     0.0791
   3901 C           -24.5661      58.5119      33.2502 C.2     253 VAL266     0.5973
   3902 O           -24.1710      58.1881      34.3605 O.2     253 VAL266    -0.5679
   3903 N           -23.7530      59.1122      32.3830 N.am    254 THR267    -0.4157
   3904 H           -24.1085      59.3535      31.4639 H       254 THR267     0.2719
   3905 CA          -22.3131      59.2307      32.6549 C.3     254 THR267    -0.0389
   3906 HA          -21.9216      58.2348      32.8637 H       254 THR267     0.1007
   3907 CB          -21.5626      59.7677      31.4318 C.3     254 THR267     0.3654
   3908 HB          -22.1106      60.5975      30.9873 H       254 THR267     0.0043
   3909 CG2         -20.1405      60.2352      31.7474 C.3     254 THR267    -0.2438
   3910 HG21        -19.6125      59.4618      32.3066 H       254 THR267     0.0642
   3911 HG22        -19.6029      60.4203      30.8205 H       254 THR267     0.0642
   3912 HG23        -20.1625      61.1592      32.3213 H       254 THR267     0.0642
   3913 OG1         -21.4490      58.7224      30.4963 O.3     254 THR267    -0.6761
   3914 HG1         -22.3447      58.5667      30.1392 H       254 THR267     0.4102
   3915 C           -22.0100      60.0680      33.8921 C.2     254 THR267     0.5973
   3916 O           -21.1305      59.7031      34.6688 O.2     254 THR267    -0.5679
   3917 N           -22.7322      61.1714      34.1114 N.am    255 GLY268    -0.4157
   3918 H           -23.4886      61.3992      33.4788 H       255 GLY268     0.2719
   3919 CA          -22.5066      61.9983      35.3032 C.3     255 GLY268    -0.0252
   3920 HA2         -21.4475      62.2473      35.3846 H       255 GLY268     0.0698
   3921 HA3         -23.0809      62.9185      35.2115 H       255 GLY268     0.0698
   3922 C           -22.9347      61.2960      36.5950 C.2     255 GLY268     0.5973
   3923 O           -22.4168      61.5963      37.6655 O.2     255 GLY268    -0.5679
   3924 N           -23.8555      60.3380      36.4714 N.am    256 THR269    -0.4157
   3925 H           -24.1959      60.1375      35.5404 H       256 THR269     0.2719
   3926 CA          -24.5419      59.6217      37.5532 C.3     256 THR269    -0.0389
   3927 HA          -25.0334      60.3469      38.2012 H       256 THR269     0.1007
   3928 CB          -25.6174      58.7127      36.9364 C.3     256 THR269     0.3654
   3929 HB          -25.1383      57.9403      36.3502 H       256 THR269     0.0043
   3930 CG2         -26.4949      57.9597      37.9240 C.3     256 THR269    -0.2438
   3931 HG21        -26.9209      58.6583      38.6447 H       256 THR269     0.0642
   3932 HG22        -27.2998      57.4510      37.3943 H       256 THR269     0.0642
   3933 HG23        -25.9078      57.2095      38.4543 H       256 THR269     0.0642
   3934 OG1         -26.4679      59.4919      36.1224 O.3     256 THR269    -0.6761
   3935 HG1         -27.0013      58.8854      35.6070 H       256 THR269     0.4102
   3936 C           -23.6237      58.7712      38.4240 C.2     256 THR269     0.5973
   3937 O           -23.9497      58.5287      39.5847 O.2     256 THR269    -0.5679
   3938 N           -22.4853      58.3075      37.9028 N.am    257 ASN270    -0.4157
   3939 H           -22.2290      58.5615      36.9570 H       257 ASN270     0.2719
   3940 CA          -21.5591      57.4912      38.6785 C.3     257 ASN270     0.0143
   3941 HA          -21.6905      57.7514      39.7277 H       257 ASN270     0.1048
   3942 CB          -21.9233      56.0106      38.5066 C.3     257 ASN270    -0.2041
   3943 HB2         -23.0059      55.8860      38.5328 H       257 ASN270     0.0797
   3944 HB3         -21.5493      55.6673      37.5495 H       257 ASN270     0.0797
   3945 CG          -21.3001      55.1398      39.5738 C.2     257 ASN270     0.7130
   3946 OD1         -20.0888      54.9883      39.6235 O.2     257 ASN270    -0.5931
   3947 ND2         -22.1077      54.5940      40.4541 N.am    257 ASN270    -0.9191
   3948 HD21        -21.7508      53.9944      41.2061 H       257 ASN270     0.4196
   3949 HD22        -23.0966      54.7533      40.4368 H       257 ASN270     0.4196
   3950 C           -20.1084      57.7626      38.2602 C.2     257 ASN270     0.5973
   3951 O           -19.8037      57.6906      37.0666 O.2     257 ASN270    -0.5679
   3952 N           -19.1886      58.0142      39.2137 N.am    258 PRO271    -0.2548
   3953 CD          -19.3913      57.9861      40.6578 C.3     258 PRO271     0.0192
   3954 HD2         -20.0841      57.2061      40.9727 H       258 PRO271     0.0391
   3955 HD3         -19.7419      58.9618      40.9974 H       258 PRO271     0.0391
   3956 CG          -18.0146      57.6940      41.2354 C.3     258 PRO271     0.0189
   3957 HG2         -17.8090      56.6232      41.1825 H       258 PRO271     0.0213
   3958 HG3         -17.9199      58.0566      42.2596 H       258 PRO271     0.0213
   3959 CB          -17.1032      58.4535      40.2728 C.3     258 PRO271    -0.0070
   3960 HB2         -16.0852      58.0604      40.2870 H       258 PRO271     0.0253
   3961 HB3         -17.0976      59.5110      40.5422 H       258 PRO271     0.0253
   3962 CA          -17.7806      58.2832      38.9078 C.3     258 PRO271    -0.0266
   3963 HA          -17.6939      59.2061      38.3333 H       258 PRO271     0.0641
   3964 C           -17.1041      57.1572      38.1205 C.2     258 PRO271     0.5896
   3965 O           -16.1624      57.4004      37.3636 O.2     258 PRO271    -0.5748
   3966 N           -17.5786      55.9162      38.2631 N.am    259 VAL272    -0.4157
   3967 H           -18.3692      55.7573      38.8851 H       259 VAL272     0.2719
   3968 CA          -17.0422      54.7630      37.5337 C.3     259 VAL272    -0.0875
   3969 HA          -15.9902      54.6454      37.7920 H       259 VAL272     0.0969
   3970 CB          -17.7897      53.4829      37.9520 C.3     259 VAL272     0.2985
   3971 HB          -18.8617      53.6247      37.8219 H       259 VAL272    -0.0297
   3972 CG1         -17.3747      52.2627      37.1248 C.3     259 VAL272    -0.3192
   3973 HG11        -16.2896      52.1665      37.1019 H       259 VAL272     0.0791
   3974 HG12        -17.8053      51.3586      37.5551 H       259 VAL272     0.0791
   3975 HG13        -17.7610      52.3497      36.1148 H       259 VAL272     0.0791
   3976 CG2         -17.4839      53.1742      39.4233 C.3     259 VAL272    -0.3192
   3977 HG21        -17.8305      53.9759      40.0731 H       259 VAL272     0.0791
   3978 HG22        -17.9782      52.2565      39.7309 H       259 VAL272     0.0791
   3979 HG23        -16.4104      53.0496      39.5642 H       259 VAL272     0.0791
   3980 C           -17.1132      54.9642      36.0227 C.2     259 VAL272     0.5973
   3981 O           -16.2324      54.4980      35.3041 O.2     259 VAL272    -0.5679
   3982 N           -18.1142      55.6836      35.5233 N.am    260 PHE273    -0.4157
   3983 H           -18.7753      56.1202      36.1598 H       260 PHE273     0.2719
   3984 CA          -18.3698      55.8238      34.0881 C.3     260 PHE273    -0.0024
   3985 HA          -18.0103      54.9325      33.5710 H       260 PHE273     0.0978
   3986 CB          -19.8833      55.9201      33.8631 C.3     260 PHE273    -0.0343
   3987 HB2         -20.2044      56.9209      34.1590 H       260 PHE273     0.0295
   3988 HB3         -20.0896      55.8112      32.7981 H       260 PHE273     0.0295
   3989 CG          -20.7292      54.9112      34.6220 C.ar    260 PHE273     0.0118
   3990 CD1         -20.2280      53.6406      34.9743 C.ar    260 PHE273    -0.1256
   3991 HD1         -19.2451      53.3296      34.6562 H       260 PHE273     0.1330
   3992 CE1         -20.9912      52.7763      35.7741 C.ar    260 PHE273    -0.1704
   3993 HE1         -20.5818      51.8312      36.1009 H       260 PHE273     0.1430
   3994 CZ          -22.2930      53.1408      36.1441 C.ar    260 PHE273    -0.1072
   3995 HZ          -22.8823      52.4874      36.7629 H       260 PHE273     0.1297
   3996 CE2         -22.8276      54.3718      35.7345 C.ar    260 PHE273    -0.1704
   3997 HE2         -23.8330      54.6484      36.0244 H       260 PHE273     0.1430
   3998 CD2         -22.0353      55.2680      34.9993 C.ar    260 PHE273    -0.1256
   3999 HD2         -22.4292      56.2407      34.7388 H       260 PHE273     0.1330
   4000 C           -17.6410      57.0139      33.4602 C.2     260 PHE273     0.5973
   4001 O           -17.7891      57.2559      32.2653 O.2     260 PHE273    -0.5679
   4002 N           -16.8686      57.7666      34.2475 N.am    261 ALA274    -0.4157
   4003 H           -16.7915      57.5325      35.2287 H       261 ALA274     0.2719
   4004 CA          -16.2277      58.9850      33.7794 C.3     261 ALA274     0.0337
   4005 HA          -17.0138      59.6441      33.4049 H       261 ALA274     0.0823
   4006 CB          -15.5613      59.6813      34.9674 C.3     261 ALA274    -0.1825
   4007 HB1         -14.7698      59.0485      35.3744 H       261 ALA274     0.0603
   4008 HB2         -15.1326      60.6334      34.6533 H       261 ALA274     0.0603
   4009 HB3         -16.3009      59.8691      35.7475 H       261 ALA274     0.0603
   4010 C           -15.2275      58.7574      32.6334 C.2     261 ALA274     0.5973
   4011 O           -14.5656      57.7214      32.5185 O.2     261 ALA274    -0.5679
   4012 N           -15.0653      59.7983      31.8157 N.am    262 GLY275    -0.4157
   4013 H           -15.6345      60.6174      31.9638 H       262 GLY275     0.2719
   4014 CA          -14.1727      59.7978      30.6576 C.3     262 GLY275    -0.0252
   4015 HA2         -14.5156      59.0462      29.9504 H       262 GLY275     0.0698
   4016 HA3         -14.2094      60.7751      30.1761 H       262 GLY275     0.0698
   4017 C           -12.7159      59.4971      30.9894 C.2     262 GLY275     0.5973
   4018 O           -12.0833      58.7558      30.2452 O.2     262 GLY275    -0.5679
   4019 N           -12.2262      59.9473      32.1481 N.am    263 ALA276    -0.4157
   4020 H           -12.7796      60.5834      32.6976 H       263 ALA276     0.2719
   4021 CA          -10.8908      59.5939      32.6375 C.3     263 ALA276     0.0337
   4022 HA          -10.1317      59.9512      31.9463 H       263 ALA276     0.0823
   4023 CB          -10.6578      60.2858      33.9839 C.3     263 ALA276    -0.1825
   4024 HB1         -11.3890      59.9510      34.7203 H       263 ALA276     0.0603
   4025 HB2          -9.6527      60.0539      34.3403 H       263 ALA276     0.0603
   4026 HB3         -10.7287      61.3680      33.8556 H       263 ALA276     0.0603
   4027 C           -10.7036      58.0760      32.7530 C.2     263 ALA276     0.5973
   4028 O            -9.6362      57.5479      32.4381 O.2     263 ALA276    -0.5679
   4029 N           -11.7538      57.3510      33.1529 N.am    264 ASN277    -0.4157
   4030 H           -12.6422      57.8117      33.2978 H       264 ASN277     0.2719
   4031 CA          -11.6935      55.8996      33.2698 C.3     264 ASN277     0.0143
   4032 HA          -10.7234      55.6205      33.6894 H       264 ASN277     0.1048
   4033 CB          -12.7780      55.4009      34.2271 C.3     264 ASN277    -0.2041
   4034 HB2         -13.7652      55.7493      33.9277 H       264 ASN277     0.0797
   4035 HB3         -12.7554      54.3191      34.1827 H       264 ASN277     0.0797
   4036 CG          -12.4958      55.7687      35.6669 C.2     264 ASN277     0.7130
   4037 OD1         -11.3619      55.9595      36.0692 O.2     264 ASN277    -0.5931
   4038 ND2         -13.5106      55.8802      36.4914 N.am    264 ASN277    -0.9191
   4039 HD21        -13.3088      56.2355      37.4081 H       264 ASN277     0.4196
   4040 HD22        -14.4532      55.7474      36.1655 H       264 ASN277     0.4196
   4041 C           -11.7740      55.2047      31.9108 C.2     264 ASN277     0.5973
   4042 O           -11.0390      54.2464      31.6676 O.2     264 ASN277    -0.5679
   4043 N           -12.6038      55.7079      30.9944 N.am    265 TYR278    -0.4157
   4044 H           -13.1824      56.5020      31.2414 H       265 TYR278     0.2719
   4045 CA          -12.5832      55.2383      29.6075 C.3     265 TYR278    -0.0014
   4046 HA          -12.7894      54.1673      29.5804 H       265 TYR278     0.0876
   4047 CB          -13.6573      55.9674      28.7967 C.3     265 TYR278    -0.0152
   4048 HB2         -13.7224      57.0097      29.1072 H       265 TYR278     0.0295
   4049 HB3         -13.3452      55.9686      27.7563 H       265 TYR278     0.0295
   4050 CG          -15.0299      55.3382      28.8445 C.ar    265 TYR278    -0.0011
   4051 CD1         -15.9088      55.6198      29.9072 C.ar    265 TYR278    -0.1906
   4052 HD1         -15.6090      56.2884      30.7026 H       265 TYR278     0.1699
   4053 CE1         -17.1925      55.0500      29.9229 C.ar    265 TYR278    -0.2341
   4054 HE1         -17.8745      55.2671      30.7303 H       265 TYR278     0.1656
   4055 CZ          -17.6009      54.2178      28.8654 C.ar    265 TYR278     0.3226
   4056 OH          -18.8523      53.7066      28.8861 O.3     265 TYR278    -0.5579
   4057 HH          -19.2256      53.7141      29.7666 H       265 TYR278     0.3992
   4058 CE2         -16.7236      53.9300      27.8022 C.ar    265 TYR278    -0.2341
   4059 HE2         -17.0611      53.2795      27.0078 H       265 TYR278     0.1656
   4060 CD2         -15.4342      54.4901      27.7943 C.ar    265 TYR278    -0.1906
   4061 HD2         -14.7613      54.2781      26.9749 H       265 TYR278     0.1699
   4062 C           -11.2014      55.4541      28.9682 C.2     265 TYR278     0.5973
   4063 O           -10.6713      54.5602      28.3046 O.2     265 TYR278    -0.5679
   4064 N           -10.5861      56.6139      29.2015 N.am    266 ALA279    -0.4157
   4065 H           -11.0774      57.3361      29.7187 H       266 ALA279     0.2719
   4066 CA           -9.2536      56.9204      28.6989 C.3     266 ALA279     0.0337
   4067 HA           -9.2291      56.7487      27.6230 H       266 ALA279     0.0823
   4068 CB           -8.9711      58.4014      28.9541 C.3     266 ALA279    -0.1825
   4069 HB1          -9.0187      58.6208      30.0216 H       266 ALA279     0.0603
   4070 HB2          -7.9732      58.6566      28.5980 H       266 ALA279     0.0603
   4071 HB3          -9.7044      59.0182      28.4326 H       266 ALA279     0.0603
   4072 C            -8.1760      56.0213      29.3208 C.2     266 ALA279     0.5973
   4073 O            -7.3418      55.4713      28.5999 O.2     266 ALA279    -0.5679
   4074 N            -8.1892      55.8199      30.6398 N.am    267 ALA280    -0.4157
   4075 H            -8.8169      56.3750      31.2152 H       267 ALA280     0.2719
   4076 CA           -7.2388      54.9287      31.2957 C.3     267 ALA280     0.0337
   4077 HA           -6.2302      55.2856      31.0857 H       267 ALA280     0.0823
   4078 CB           -7.4761      54.9754      32.8062 C.3     267 ALA280    -0.1825
   4079 HB1          -8.4846      54.6296      33.0391 H       267 ALA280     0.0603
   4080 HB2          -6.7537      54.3352      33.3126 H       267 ALA280     0.0603
   4081 HB3          -7.3595      55.9989      33.1653 H       267 ALA280     0.0603
   4082 C            -7.3467      53.4920      30.7713 C.2     267 ALA280     0.5973
   4083 O            -6.3243      52.8364      30.5603 O.2     267 ALA280    -0.5679
   4084 N            -8.5743      53.0194      30.5302 N.am    268 TRP281    -0.4157
   4085 H            -9.3731      53.5896      30.7916 H       268 TRP281     0.2719
   4086 CA           -8.8357      51.7108      29.9401 C.3     268 TRP281    -0.0275
   4087 HA           -8.3700      50.9386      30.5522 H       268 TRP281     0.1123
   4088 CB          -10.3456      51.4467      29.9033 C.3     268 TRP281    -0.0050
   4089 HB2         -10.7200      51.3869      30.9266 H       268 TRP281     0.0339
   4090 HB3         -10.8568      52.2737      29.4140 H       268 TRP281     0.0339
   4091 CG          -10.6961      50.1831      29.1887 C.2     268 TRP281    -0.1415
   4092 CD1         -11.0584      50.0751      27.8887 C.2     268 TRP281    -0.1638
   4093 HD1         -11.1684      50.9084      27.2012 H       268 TRP281     0.2062
   4094 NE1         -11.2191      48.7435      27.5635 N.pl3   268 TRP281    -0.3418
   4095 HE1         -11.4357      48.4251      26.6305 H       268 TRP281     0.3412
   4096 CE2         -10.9519      47.9266      28.6420 C.ar    268 TRP281     0.1380
   4097 CZ2         -10.9506      46.5369      28.8123 C.ar    268 TRP281    -0.2601
   4098 HZ2         -11.1952      45.8800      27.9914 H       268 TRP281     0.1572
   4099 CH2         -10.5900      46.0102      30.0634 C.ar    268 TRP281    -0.1134
   4100 HH2         -10.5448      44.9387      30.2107 H       268 TRP281     0.1417
   4101 CZ3         -10.2613      46.8706      31.1259 C.ar    268 TRP281    -0.1972
   4102 HZ3          -9.9869      46.4553      32.0879 H       268 TRP281     0.1447
   4103 CE3         -10.2688      48.2634      30.9449 C.ar    268 TRP281    -0.2387
   4104 HE3         -10.0083      48.9091      31.7698 H       268 TRP281     0.1700
   4105 CD2         -10.6118      48.8235      29.6976 C.ar    268 TRP281     0.1243
   4106 C            -8.2303      51.6018      28.5406 C.2     268 TRP281     0.5973
   4107 O            -7.3993      50.7268      28.3004 O.2     268 TRP281    -0.5679
   4108 N            -8.5868      52.5264      27.6420 N.am    269 ALA282    -0.4157
   4109 H            -9.2591      53.2393      27.9132 H       269 ALA282     0.2719
   4110 CA           -8.0897      52.5200      26.2695 C.3     269 ALA282     0.0337
   4111 HA           -8.4130      51.5975      25.7858 H       269 ALA282     0.0823
   4112 CB           -8.7047      53.7061      25.5215 C.3     269 ALA282    -0.1825
   4113 HB1          -8.4361      54.6420      26.0138 H       269 ALA282     0.0603
   4114 HB2          -8.3359      53.7207      24.4956 H       269 ALA282     0.0603
   4115 HB3          -9.7916      53.6095      25.5085 H       269 ALA282     0.0603
   4116 C            -6.5551      52.5586      26.2198 C.2     269 ALA282     0.5973
   4117 O            -5.9415      51.8010      25.4680 O.2     269 ALA282    -0.5679
   4118 N            -5.9320      53.3944      27.0585 N.am    270 VAL283    -0.4157
   4119 H            -6.4943      54.0151      27.6354 H       270 VAL283     0.2719
   4120 CA           -4.4706      53.4365      27.2006 C.3     270 VAL283    -0.0875
   4121 HA           -4.0315      53.6418      26.2239 H       270 VAL283     0.0969
   4122 CB           -4.0424      54.5467      28.1759 C.3     270 VAL283     0.2985
   4123 HB           -4.6764      54.5267      29.0626 H       270 VAL283    -0.0297
   4124 CG1          -2.5863      54.4466      28.6405 C.3     270 VAL283    -0.3192
   4125 HG11         -1.9149      54.4157      27.7841 H       270 VAL283     0.0791
   4126 HG12         -2.3498      55.3174      29.2431 H       270 VAL283     0.0791
   4127 HG13         -2.4338      53.5588      29.2549 H       270 VAL283     0.0791
   4128 CG2          -4.2255      55.8811      27.4580 C.3     270 VAL283    -0.3192
   4129 HG21         -5.2874      56.0601      27.3339 H       270 VAL283     0.0791
   4130 HG22         -3.8001      56.6949      28.0281 H       270 VAL283     0.0791
   4131 HG23         -3.7380      55.8616      26.4825 H       270 VAL283     0.0791
   4132 C            -3.9093      52.0941      27.6375 C.2     270 VAL283     0.5973
   4133 O            -2.9772      51.5977      27.0123 O.2     270 VAL283    -0.5679
   4134 N            -4.4813      51.4806      28.6715 N.am    271 ASN284    -0.4157
   4135 H            -5.2884      51.9045      29.1179 H       271 ASN284     0.2719
   4136 CA           -3.9919      50.2008      29.1701 C.3     271 ASN284     0.0143
   4137 HA           -2.9357      50.3066      29.4260 H       271 ASN284     0.1048
   4138 CB           -4.7905      49.8510      30.4268 C.3     271 ASN284    -0.2041
   4139 HB2          -4.9119      50.7513      31.0281 H       271 ASN284     0.0797
   4140 HB3          -5.7814      49.4854      30.1561 H       271 ASN284     0.0797
   4141 CG           -4.1075      48.8362      31.3134 C.2     271 ASN284     0.7130
   4142 OD1          -3.0447      48.2966      31.0536 O.2     271 ASN284    -0.5931
   4143 ND2          -4.6845      48.6209      32.4687 N.am    271 ASN284    -0.9191
   4144 HD21         -4.2829      47.9098      33.0542 H       271 ASN284     0.4196
   4145 HD22         -5.5792      49.0362      32.6490 H       271 ASN284     0.4196
   4146 C            -4.1044      49.1037      28.1050 C.2     271 ASN284     0.5973
   4147 O            -3.1685      48.3385      27.9043 O.2     271 ASN284    -0.5679
   4148 N            -5.2195      49.0720      27.3732 N.am    272 VAL285    -0.4157
   4149 H            -5.9686      49.7178      27.6052 H       272 VAL285     0.2719
   4150 CA           -5.4096      48.1461      26.2547 C.3     272 VAL285    -0.0875
   4151 HA           -5.3195      47.1238      26.6245 H       272 VAL285     0.0969
   4152 CB           -6.7984      48.3071      25.6186 C.3     272 VAL285     0.2985
   4153 HB           -6.9500      49.3446      25.3248 H       272 VAL285    -0.0297
   4154 CG1          -6.9400      47.4248      24.3715 C.3     272 VAL285    -0.3192
   4155 HG11         -6.6399      46.4044      24.6038 H       272 VAL285     0.0791
   4156 HG12         -7.9729      47.4335      24.0247 H       272 VAL285     0.0791
   4157 HG13         -6.3124      47.8022      23.5643 H       272 VAL285     0.0791
   4158 CG2          -7.9065      47.9172      26.5986 C.3     272 VAL285    -0.3192
   4159 HG21         -7.8486      48.4967      27.5139 H       272 VAL285     0.0791
   4160 HG22         -8.8784      48.0902      26.1414 H       272 VAL285     0.0791
   4161 HG23         -7.8074      46.8704      26.8669 H       272 VAL285     0.0791
   4162 C            -4.3254      48.3381      25.2027 C.2     272 VAL285     0.5973
   4163 O            -3.6451      47.3765      24.8620 O.2     272 VAL285    -0.5679
   4164 N            -4.1232      49.5614      24.7060 N.am    273 ALA286    -0.4157
   4165 H            -4.6689      50.3418      25.0572 H       273 ALA286     0.2719
   4166 CA           -3.1030      49.8006      23.6855 C.3     273 ALA286     0.0337
   4167 HA           -3.3148      49.1790      22.8132 H       273 ALA286     0.0823
   4168 CB           -3.1618      51.2696      23.2678 C.3     273 ALA286    -0.1825
   4169 HB1          -3.1325      51.9097      24.1496 H       273 ALA286     0.0603
   4170 HB2          -2.3166      51.5035      22.6239 H       273 ALA286     0.0603
   4171 HB3          -4.0887      51.4520      22.7252 H       273 ALA286     0.0603
   4172 C            -1.7020      49.4138      24.1744 C.2     273 ALA286     0.5973
   4173 O            -0.8975      48.9319      23.3908 O.2     273 ALA286    -0.5679
   4174 N            -1.4200      49.5790      25.4671 N.am    274 GLN287    -0.4157
   4175 H            -2.1232      49.9943      26.0648 H       274 GLN287     0.2719
   4176 CA           -0.1257      49.2207      26.0404 C.3     274 GLN287    -0.0031
   4177 HA            0.6673      49.6929      25.4554 H       274 GLN287     0.0850
   4178 CB           -0.0558      49.7197      27.4875 C.3     274 GLN287    -0.0036
   4179 HB2          -0.9670      49.4499      28.0154 H       274 GLN287     0.0171
   4180 HB3           0.7798      49.2300      27.9902 H       274 GLN287     0.0171
   4181 CG            0.1704      51.2300      27.5833 C.3     274 GLN287    -0.0645
   4182 HG2           1.1365      51.4607      27.1321 H       274 GLN287     0.0352
   4183 HG3          -0.5809      51.7784      27.0268 H       274 GLN287     0.0352
   4184 CD            0.1747      51.7098      29.0312 C.2     274 GLN287     0.6951
   4185 OE1          -0.4013      51.1152      29.9366 O.2     274 GLN287    -0.6086
   4186 NE2           0.9114      52.7607      29.3179 N.am    274 GLN287    -0.9407
   4187 HE21          0.8596      53.1791      30.2546 H       274 GLN287     0.4251
   4188 HE22          1.4371      53.2223      28.5988 H       274 GLN287     0.4251
   4189 C             0.1518      47.7166      26.0313 C.2     274 GLN287     0.5973
   4190 O             1.3085      47.3243      25.9152 O.2     274 GLN287    -0.5679
   4191 N            -0.8686      46.8802      26.2451 N.am    275 VAL288    -0.4157
   4192 H            -1.7939      47.2685      26.3890 H       275 VAL288     0.2719
   4193 CA           -0.6734      45.4286      26.4047 C.3     275 VAL288    -0.0875
   4194 HA            0.3659      45.2426      26.6747 H       275 VAL288     0.0969
   4195 CB           -1.5325      44.8459      27.5394 C.3     275 VAL288     0.2985
   4196 HB           -1.2126      43.8162      27.7051 H       275 VAL288    -0.0297
   4197 CG1          -1.2996      45.5989      28.8535 C.3     275 VAL288    -0.3192
   4198 HG11         -1.6575      46.6219      28.7893 H       275 VAL288     0.0791
   4199 HG12         -1.8345      45.0944      29.6543 H       275 VAL288     0.0791
   4200 HG13         -0.2362      45.5994      29.0879 H       275 VAL288     0.0791
   4201 CG2          -3.0310      44.8062      27.2171 C.3     275 VAL288    -0.3192
   4202 HG21         -3.2180      44.1836      26.3434 H       275 VAL288     0.0791
   4203 HG22         -3.5686      44.3752      28.0611 H       275 VAL288     0.0791
   4204 HG23         -3.4024      45.8121      27.0353 H       275 VAL288     0.0791
   4205 C            -0.9060      44.6304      25.1304 C.2     275 VAL288     0.5973
   4206 O            -0.5565      43.4537      25.1007 O.2     275 VAL288    -0.5679
   4207 N            -1.5344      45.2122      24.1100 N.am    276 ILE289    -0.4157
   4208 H            -1.7795      46.1911      24.1769 H       276 ILE289     0.2719
   4209 CA           -1.8078      44.4945      22.8664 C.3     276 ILE289    -0.0597
   4210 HA           -1.7970      43.4201      23.0516 H       276 ILE289     0.0869
   4211 CB           -3.2006      44.8459      22.3143 C.3     276 ILE289     0.1303
   4212 HB           -3.2359      45.9207      22.1268 H       276 ILE289     0.0187
   4213 CG2          -3.4183      44.1251      20.9770 C.3     276 ILE289    -0.3204
   4214 HG21         -3.2013      43.0608      21.0700 H       276 ILE289     0.0882
   4215 HG22         -4.4420      44.2629      20.6358 H       276 ILE289     0.0882
   4216 HG23         -2.7525      44.5571      20.2306 H       276 ILE289     0.0882
   4217 CG1          -4.3457      44.5153      23.2958 C.3     276 ILE289    -0.0430
   4218 HG12         -4.1979      45.0626      24.2221 H       276 ILE289     0.0236
   4219 HG13         -5.2807      44.8696      22.8678 H       276 ILE289     0.0236
   4220 CD1          -4.5028      43.0372      23.6632 C.3     276 ILE289    -0.0660
   4221 HD11         -3.5979      42.6702      24.1450 H       276 ILE289     0.0186
   4222 HD12         -5.3328      42.9304      24.3619 H       276 ILE289     0.0186
   4223 HD13         -4.7243      42.4476      22.7749 H       276 ILE289     0.0186
   4224 C            -0.6955      44.7792      21.8649 C.2     276 ILE289     0.5973
   4225 O            -0.6740      45.8413      21.2434 O.2     276 ILE289    -0.5679
   4226 N             0.1991      43.8133      21.6919 N.am    277 ASP290    -0.5163
   4227 H             0.1205      42.9667      22.2367 H       277 ASP290     0.2936
   4228 CA            1.1838      43.8044      20.6105 C.3     277 ASP290     0.0381
   4229 HA            1.4129      44.8292      20.3165 H       277 ASP290     0.0880
   4230 CB            2.4896      43.1675      21.1162 C.3     277 ASP290    -0.0303
   4231 HB2           3.2192      43.1423      20.3054 H       277 ASP290    -0.0122
   4232 HB3           2.8996      43.8057      21.9017 H       277 ASP290    -0.0122
   4233 CG            2.3244      41.7498      21.6771 C.2     277 ASP290     0.7994
   4234 OD1           1.3502      41.0545      21.3017 O.co2   277 ASP290    -0.8014
   4235 OD2           3.1737      41.3486      22.4965 O.co2   277 ASP290    -0.8014
   4236 C             0.6222      43.0867      19.3712 C.2     277 ASP290     0.5366
   4237 O            -0.4899      42.5469      19.4020 O.2     277 ASP290    -0.5819
   4238 N             1.3924      43.0757      18.2753 N.am    278 SER291    -0.4157
   4239 H             2.2884      43.5370      18.3285 H       278 SER291     0.2719
   4240 CA            1.0122      42.4289      17.0074 C.3     278 SER291    -0.0249
   4241 HA            0.1584      42.9488      16.5867 H       278 SER291     0.0843
   4242 CB            2.1704      42.4458      15.9968 C.3     278 SER291     0.2117
   4243 HB2           3.1074      42.2022      16.4991 H       278 SER291     0.0352
   4244 HB3           1.9810      41.6810      15.2408 H       278 SER291     0.0352
   4245 OG            2.2907      43.6812      15.3217 O.3     278 SER291    -0.6546
   4246 HG            2.6541      44.3434      15.9218 H       278 SER291     0.4275
   4247 C             0.5542      40.9840      17.1748 C.2     278 SER291     0.5973
   4248 O            -0.5632      40.6504      16.7898 O.2     278 SER291    -0.5679
   4249 N             1.3712      40.1345      17.8011 N.am    279 GLU292    -0.5163
   4250 H             2.2404      40.4735      18.1846 H       279 GLU292     0.2936
   4251 CA            1.0188      38.7229      17.9731 C.3     279 GLU292     0.0397
   4252 HA            0.8621      38.2674      16.9933 H       279 GLU292     0.1105
   4253 CB            2.1301      37.9839      18.7198 C.3     279 GLU292     0.0560
   4254 HB2           2.3897      38.5367      19.6243 H       279 GLU292    -0.0173
   4255 HB3           1.7301      37.0116      19.0144 H       279 GLU292    -0.0173
   4256 CG            3.3917      37.7450      17.8864 C.3     279 GLU292     0.0136
   4257 HG2           3.1207      37.1860      16.9870 H       279 GLU292    -0.0425
   4258 HG3           3.8135      38.7074      17.5865 H       279 GLU292    -0.0425
   4259 CD            4.4326      36.9461      18.6861 C.2     279 GLU292     0.8054
   4260 OE1           4.0362      36.2734      19.6746 O.co2   279 GLU292    -0.8188
   4261 OE2           5.6078      36.9394      18.2589 O.co2   279 GLU292    -0.8188
   4262 C            -0.2705      38.5382      18.7747 C.2     279 GLU292     0.5366
   4263 O            -1.0845      37.6601      18.4725 O.2     279 GLU292    -0.5819
   4264 N            -0.4593      39.3380      19.8245 N.am    280 THR293    -0.4157
   4265 H             0.2514      40.0330      20.0627 H       280 THR293     0.2719
   4266 CA           -1.6668      39.2811      20.6454 C.3     280 THR293    -0.0389
   4267 HA           -1.8309      38.2522      20.9546 H       280 THR293     0.1007
   4268 CB           -1.5119      40.1399      21.9043 C.3     280 THR293     0.3654
   4269 HB           -1.3535      41.1831      21.6288 H       280 THR293     0.0043
   4270 CG2          -2.7333      40.0448      22.8136 C.3     280 THR293    -0.2438
   4271 HG21         -2.9064      39.0094      23.0840 H       280 THR293     0.0642
   4272 HG22         -2.5403      40.6170      23.7196 H       280 THR293     0.0642
   4273 HG23         -3.6101      40.4515      22.3161 H       280 THR293     0.0642
   4274 OG1          -0.4090      39.6817      22.6455 O.3     280 THR293    -0.6761
   4275 HG1           0.3801      40.1249      22.2413 H       280 THR293     0.4102
   4276 C            -2.8907      39.7300      19.8622 C.2     280 THR293     0.5973
   4277 O            -3.9437      39.0940      19.9403 O.2     280 THR293    -0.5679
   4278 N            -2.7904      40.8171      19.1051 N.am    281 ALA294    -0.4157
   4279 H            -1.8972      41.3071      19.0499 H       281 ALA294     0.2719
   4280 CA           -3.9356      41.3428      18.3738 C.3     281 ALA294     0.0337
   4281 HA           -4.7503      41.5413      19.0711 H       281 ALA294     0.0823
   4282 CB           -3.4974      42.6234      17.7401 C.3     281 ALA294    -0.1825
   4283 HB1          -2.6852      42.3821      17.0509 H       281 ALA294     0.0603
   4284 HB2          -4.3375      43.0614      17.2066 H       281 ALA294     0.0603
   4285 HB3          -3.1355      43.3078      18.4971 H       281 ALA294     0.0603
   4286 C            -4.4472      40.4129      17.2676 C.2     281 ALA294     0.5973
   4287 O            -5.6470      40.4308      16.9640 O.2     281 ALA294    -0.5679
   4288 N            -3.5459      39.5960      16.7200 N.am    282 ASP295    -0.5163
   4289 H            -2.5723      39.7544      16.9725 H       282 ASP295     0.2936
   4290 CA           -3.7804      38.5760      15.6960 C.3     282 ASP295     0.0381
   4291 HA           -4.4455      38.9837      14.9331 H       282 ASP295     0.0880
   4292 CB           -2.4400      38.2277      15.0295 C.3     282 ASP295    -0.0303
   4293 HB2          -1.7366      37.8880      15.7923 H       282 ASP295    -0.0122
   4294 HB3          -2.5932      37.4045      14.3297 H       282 ASP295    -0.0122
   4295 CG           -1.8156      39.3822      14.2410 C.2     282 ASP295     0.7994
   4296 OD1          -2.5855      40.2756      13.8120 O.co2   282 ASP295    -0.8014
   4297 OD2          -0.5912      39.2956      13.9959 O.co2   282 ASP295    -0.8014
   4298 C            -4.4320      37.3012      16.2438 C.2     282 ASP295     0.5366
   4299 O            -4.6462      36.3267      15.5183 O.2     282 ASP295    -0.5819
   4300 N            -4.7620      37.2697      17.5348 N.am    283 ASN296    -0.4157
   4301 H            -4.5110      38.0603      18.1194 H       283 ASN296     0.2719
   4302 CA           -5.2480      36.0639      18.1741 C.3     283 ASN296     0.0143
   4303 HA           -5.7541      35.4398      17.4358 H       283 ASN296     0.1048
   4304 CB           -4.0269      35.2994      18.6853 C.3     283 ASN296    -0.2041
   4305 HB2          -3.3144      35.1647      17.8711 H       283 ASN296     0.0797
   4306 HB3          -3.5402      35.8833      19.4617 H       283 ASN296     0.0797
   4307 CG           -4.4294      33.9557      19.2292 C.2     283 ASN296     0.7130
   4308 OD1          -4.8923      33.8336      20.3463 O.2     283 ASN296    -0.5931
   4309 ND2          -4.3048      32.9149      18.4439 N.am    283 ASN296    -0.9191
   4310 HD21         -4.6234      32.0310      18.8058 H       283 ASN296     0.4196
   4311 HD22         -3.9920      33.0354      17.4946 H       283 ASN296     0.4196
   4312 C            -6.2553      36.3976      19.2722 C.2     283 ASN296     0.5973
   4313 O            -5.9111      36.9640      20.3084 O.2     283 ASN296    -0.5679
   4314 N            -7.5142      36.0004      19.0647 N.am    284 LEU297    -0.4157
   4315 H            -7.7420      35.5589      18.1889 H       284 LEU297     0.2719
   4316 CA           -8.5970      36.3056      20.0017 C.3     284 LEU297    -0.0518
   4317 HA           -8.6535      37.3898      20.0995 H       284 LEU297     0.0922
   4318 CB           -9.9280      35.7891      19.4287 C.3     284 LEU297    -0.1102
   4319 HB2         -10.0905      36.2325      18.4454 H       284 LEU297     0.0457
   4320 HB3          -9.8544      34.7067      19.3101 H       284 LEU297     0.0457
   4321 CG          -11.1457      36.0991      20.3239 C.3     284 LEU297     0.3531
   4322 HG          -10.9808      35.7169      21.3280 H       284 LEU297    -0.0361
   4323 CD1         -11.4133      37.6022      20.4119 C.3     284 LEU297    -0.4121
   4324 HD11        -11.5610      38.0198      19.4158 H       284 LEU297     0.1000
   4325 HD12        -12.3078      37.7709      21.0110 H       284 LEU297     0.1000
   4326 HD13        -10.5805      38.1074      20.8963 H       284 LEU297     0.1000
   4327 CD2         -12.3954      35.4099      19.7771 C.3     284 LEU297    -0.4121
   4328 HD21        -12.2281      34.3324      19.7470 H       284 LEU297     0.1000
   4329 HD22        -13.2387      35.6146      20.4376 H       284 LEU297     0.1000
   4330 HD23        -12.6140      35.7809      18.7770 H       284 LEU297     0.1000
   4331 C            -8.3520      35.7313      21.4037 C.2     284 LEU297     0.5973
   4332 O            -8.6804      36.3861      22.3939 O.2     284 LEU297    -0.5679
   4333 N            -7.7834      34.5292      21.4941 N.am    285 GLU298    -0.5163
   4334 H            -7.4983      34.0591      20.6504 H       285 GLU298     0.2936
   4335 CA           -7.5304      33.8532      22.7688 C.3     285 GLU298     0.0397
   4336 HA           -8.4486      33.8488      23.3587 H       285 GLU298     0.1105
   4337 CB           -7.1212      32.3939      22.4920 C.3     285 GLU298     0.0560
   4338 HB2          -7.8978      31.9028      21.9049 H       285 GLU298    -0.0173
   4339 HB3          -6.2136      32.3863      21.8916 H       285 GLU298    -0.0173
   4340 CG           -6.8392      31.5649      23.7514 C.3     285 GLU298     0.0136
   4341 HG2          -6.4293      30.6012      23.4475 H       285 GLU298    -0.0425
   4342 HG3          -6.0720      32.0594      24.3518 H       285 GLU298    -0.0425
   4343 CD           -8.0839      31.3168      24.6033 C.2     285 GLU298     0.8054
   4344 OE1          -9.2126      31.5563      24.1219 O.co2   285 GLU298    -0.8188
   4345 OE2          -7.9261      30.9110      25.7729 O.co2   285 GLU298    -0.8188
   4346 C            -6.4725      34.6145      23.5755 C.2     285 GLU298     0.5366
   4347 O            -6.6854      34.9434      24.7457 O.2     285 GLU298    -0.5819
   4348 N            -5.3692      35.0004      22.9234 N.am    286 LYS299    -0.3479
   4349 H            -5.2716      34.7151      21.9513 H       286 LYS299     0.2747
   4350 CA           -4.3486      35.8656      23.5237 C.3     286 LYS299    -0.2400
   4351 HA           -4.0093      35.4221      24.4591 H       286 LYS299     0.1426
   4352 CB           -3.1549      36.0283      22.5842 C.3     286 LYS299    -0.0094
   4353 HB2          -3.5034      36.3808      21.6143 H       286 LYS299     0.0362
   4354 HB3          -2.4912      36.7879      22.9990 H       286 LYS299     0.0362
   4355 CG           -2.3390      34.7411      22.4273 C.3     286 LYS299     0.0187
   4356 HG2          -1.9376      34.4406      23.3965 H       286 LYS299     0.0103
   4357 HG3          -2.9594      33.9376      22.0323 H       286 LYS299     0.0103
   4358 CD           -1.1864      35.0288      21.4596 C.3     286 LYS299    -0.0479
   4359 HD2          -1.5885      35.3773      20.5072 H       286 LYS299     0.0621
   4360 HD3          -0.5704      35.8305      21.8770 H       286 LYS299     0.0621
   4361 CE           -0.3095      33.8018      21.2091 C.3     286 LYS299    -0.0143
   4362 HE2           0.0769      33.4410      22.1660 H       286 LYS299     0.1135
   4363 HE3          -0.9235      33.0168      20.7588 H       286 LYS299     0.1135
   4364 NZ            0.8174      34.1706      20.3088 N.4     286 LYS299    -0.3854
   4365 HZ1           1.4015      34.9037      20.7100 H       286 LYS299     0.3400
   4366 HZ2           1.4269      33.3934      20.1010 H       286 LYS299     0.3400
   4367 HZ3           0.4732      34.5570      19.4380 H       286 LYS299     0.3400
   4368 C            -4.8947      37.2446      23.8753 C.2     286 LYS299     0.7341
   4369 O            -4.5919      37.7379      24.9603 O.2     286 LYS299    -0.5894
   4370 N            -5.7177      37.8450      23.0115 N.am    287 THR300    -0.4157
   4371 H            -5.8870      37.3956      22.1167 H       287 THR300     0.2719
   4372 CA           -6.3725      39.1308      23.3005 C.3     287 THR300    -0.0389
   4373 HA           -5.6121      39.8909      23.4818 H       287 THR300     0.1007
   4374 CB           -7.2490      39.5928      22.1275 C.3     287 THR300     0.3654
   4375 HB           -7.8977      38.7776      21.8044 H       287 THR300     0.0043
   4376 CG2          -8.1110      40.8082      22.4824 C.3     287 THR300    -0.2438
   4377 HG21         -7.4758      41.6418      22.7840 H       287 THR300     0.0642
   4378 HG22         -8.7175      41.0896      21.6236 H       287 THR300     0.0642
   4379 HG23         -8.7882      40.5798      23.2981 H       287 THR300     0.0642
   4380 OG1          -6.4240      39.9962      21.0568 O.3     287 THR300    -0.6761
   4381 HG1          -5.7889      39.2930      20.8342 H       287 THR300     0.4102
   4382 C            -7.2096      39.0215      24.5671 C.2     287 THR300     0.5973
   4383 O            -7.0463      39.8098      25.4926 O.2     287 THR300    -0.5679
   4384 N            -8.0621      38.0032      24.6540 N.am    288 THR301    -0.4157
   4385 H            -8.1436      37.3639      23.8710 H       288 THR301     0.2719
   4386 CA           -8.8982      37.7916      25.8386 C.3     288 THR301    -0.0389
   4387 HA           -9.4341      38.7121      26.0539 H       288 THR301     0.1007
   4388 CB           -9.9276      36.6793      25.6064 C.3     288 THR301     0.3654
   4389 HB           -9.4286      35.7129      25.5190 H       288 THR301     0.0043
   4390 CG2         -10.9632      36.6218      26.7290 C.3     288 THR301    -0.2438
   4391 HG21        -11.4694      37.5833      26.8265 H       288 THR301     0.0642
   4392 HG22        -11.7093      35.8588      26.4986 H       288 THR301     0.0642
   4393 HG23        -10.4879      36.3640      27.6746 H       288 THR301     0.0642
   4394 OG1         -10.6357      36.9527      24.4141 O.3     288 THR301    -0.6761
   4395 HG1         -10.0750      36.6493      23.6822 H       288 THR301     0.4102
   4396 C            -8.0612      37.5293      27.0815 C.2     288 THR301     0.5973
   4397 O            -8.3602      38.0951      28.1300 O.2     288 THR301    -0.5679
   4398 N            -6.9620      36.7749      26.9800 N.am    289 ALA302    -0.4157
   4399 H            -6.7533      36.3119      26.1006 H       289 ALA302     0.2719
   4400 CA           -6.0520      36.6002      28.1087 C.3     289 ALA302     0.0337
   4401 HA           -6.6152      36.1713      28.9384 H       289 ALA302     0.0823
   4402 CB           -4.9258      35.6297      27.7348 C.3     289 ALA302    -0.1825
   4403 HB1          -4.3281      36.0413      26.9219 H       289 ALA302     0.0603
   4404 HB2          -4.2869      35.4667      28.6016 H       289 ALA302     0.0603
   4405 HB3          -5.3511      34.6789      27.4161 H       289 ALA302     0.0603
   4406 C            -5.4938      37.9468      28.5926 C.2     289 ALA302     0.5973
   4407 O            -5.5137      38.2074      29.7955 O.2     289 ALA302    -0.5679
   4408 N            -5.0483      38.8115      27.6784 N.am    290 ALA303    -0.4157
   4409 H            -5.0515      38.5468      26.6975 H       290 ALA303     0.2719
   4410 CA           -4.5111      40.1221      28.0362 C.3     290 ALA303     0.0337
   4411 HA           -3.7297      39.9891      28.7855 H       290 ALA303     0.0823
   4412 CB           -3.8786      40.7617      26.7990 C.3     290 ALA303    -0.1825
   4413 HB1          -4.6299      40.9159      26.0243 H       290 ALA303     0.0603
   4414 HB2          -3.4365      41.7227      27.0653 H       290 ALA303     0.0603
   4415 HB3          -3.0937      40.1144      26.4055 H       290 ALA303     0.0603
   4416 C            -5.5684      41.0511      28.6448 C.2     290 ALA303     0.5973
   4417 O            -5.3500      41.6055      29.7195 O.2     290 ALA303    -0.5679
   4418 N            -6.7384      41.1830      28.0112 N.am    291 LEU304    -0.4157
   4419 H            -6.8765      40.6731      27.1433 H       291 LEU304     0.2719
   4420 CA           -7.7961      42.0679      28.5097 C.3     291 LEU304    -0.0518
   4421 HA           -7.3719      43.0577      28.6812 H       291 LEU304     0.0922
   4422 CB           -8.9429      42.1938      27.4910 C.3     291 LEU304    -0.1102
   4423 HB2          -9.3845      41.2064      27.3409 H       291 LEU304     0.0457
   4424 HB3          -9.7097      42.8313      27.9350 H       291 LEU304     0.0457
   4425 CG           -8.5892      42.7671      26.1075 C.3     291 LEU304     0.3531
   4426 HG           -7.9978      42.0521      25.5466 H       291 LEU304    -0.0361
   4427 CD1          -9.8787      43.0389      25.3310 C.3     291 LEU304    -0.4121
   4428 HD11        -10.4209      43.8759      25.7697 H       291 LEU304     0.1000
   4429 HD12         -9.6388      43.2621      24.2932 H       291 LEU304     0.1000
   4430 HD13        -10.5140      42.1570      25.3593 H       291 LEU304     0.1000
   4431 CD2          -7.8071      44.0730      26.1861 C.3     291 LEU304    -0.4121
   4432 HD21         -6.8037      43.8829      26.5676 H       291 LEU304     0.1000
   4433 HD22         -7.7182      44.5064      25.1923 H       291 LEU304     0.1000
   4434 HD23         -8.3282      44.7573      26.8521 H       291 LEU304     0.1000
   4435 C            -8.3519      41.5796      29.8502 C.2     291 LEU304     0.5973
   4436 O            -8.6851      42.3916      30.7117 O.2     291 LEU304    -0.5679
   4437 N            -8.4311      40.2573      30.0392 N.am    292 SER305    -0.4157
   4438 H            -8.1887      39.6427      29.2699 H       292 SER305     0.2719
   4439 CA           -9.0471      39.6698      31.2292 C.3     292 SER305    -0.0249
   4440 HA          -10.0540      40.0697      31.3064 H       292 SER305     0.0843
   4441 CB           -9.1576      38.1465      31.1152 C.3     292 SER305     0.2117
   4442 HB2          -9.7730      37.7798      31.9389 H       292 SER305     0.0352
   4443 HB3          -9.6576      37.8790      30.1848 H       292 SER305     0.0352
   4444 OG           -7.8921      37.5120      31.1913 O.3     292 SER305    -0.6546
   4445 HG           -7.3029      37.9141      30.5312 H       292 SER305     0.4275
   4446 C            -8.3302      40.0056      32.5290 C.2     292 SER305     0.5973
   4447 O            -8.9296      39.8491      33.5829 O.2     292 SER305    -0.5679
   4448 N            -7.0639      40.4288      32.4836 N.am    293 ILE306    -0.4157
   4449 H            -6.6369      40.5536      31.5741 H       293 ILE306     0.2719
   4450 CA           -6.2829      40.7532      33.6869 C.3     293 ILE306    -0.0597
   4451 HA           -6.8332      40.4002      34.5581 H       293 ILE306     0.0869
   4452 CB           -4.9361      40.0016      33.7052 C.3     293 ILE306     0.1303
   4453 HB           -4.4302      40.2523      34.6397 H       293 ILE306     0.0187
   4454 CG2          -5.1978      38.4852      33.7268 C.3     293 ILE306    -0.3204
   4455 HG21         -5.5647      38.1581      32.7523 H       293 ILE306     0.0882
   4456 HG22         -4.2837      37.9478      33.9677 H       293 ILE306     0.0882
   4457 HG23         -5.9518      38.2489      34.4796 H       293 ILE306     0.0882
   4458 CG1          -4.0151      40.4156      32.5395 C.3     293 ILE306    -0.0430
   4459 HG12         -4.4676      40.1122      31.5967 H       293 ILE306     0.0236
   4460 HG13         -3.9056      41.5009      32.5329 H       293 ILE306     0.0236
   4461 CD1          -2.6160      39.7982      32.6151 C.3     293 ILE306    -0.0660
   4462 HD11         -2.6691      38.7199      32.4685 H       293 ILE306     0.0186
   4463 HD12         -1.9955      40.2248      31.8265 H       293 ILE306     0.0186
   4464 HD13         -2.1613      40.0164      33.5814 H       293 ILE306     0.0186
   4465 C            -6.1393      42.2574      33.9208 C.2     293 ILE306     0.5973
   4466 O            -5.3910      42.6638      34.8113 O.2     293 ILE306    -0.5679
   4467 N            -6.8365      43.0900      33.1462 N.am    294 LEU307    -0.4157
   4468 H            -7.4541      42.7016      32.4414 H       294 LEU307     0.2719
   4469 CA           -6.8055      44.5352      33.3266 C.3     294 LEU307    -0.0518
   4470 HA           -5.8001      44.7932      33.6497 H       294 LEU307     0.0922
   4471 CB           -7.0650      45.2596      31.9988 C.3     294 LEU307    -0.1102
   4472 HB2          -8.0709      45.0086      31.6613 H       294 LEU307     0.0457
   4473 HB3          -7.0318      46.3346      32.1758 H       294 LEU307     0.0457
   4474 CG           -6.0810      44.9141      30.8696 C.3     294 LEU307     0.3531
   4475 HG           -6.2494      43.8862      30.5611 H       294 LEU307    -0.0361
   4476 CD1          -6.3492      45.8242      29.6707 C.3     294 LEU307    -0.4121
   4477 HD11         -6.1268      46.8603      29.9218 H       294 LEU307     0.1000
   4478 HD12         -5.7205      45.5167      28.8349 H       294 LEU307     0.1000
   4479 HD13         -7.3944      45.7370      29.3737 H       294 LEU307     0.1000
   4480 CD2          -4.6142      45.0629      31.2799 C.3     294 LEU307    -0.4121
   4481 HD21         -4.3479      44.2933      32.0029 H       294 LEU307     0.1000
   4482 HD22         -3.9829      44.9174      30.4054 H       294 LEU307     0.1000
   4483 HD23         -4.4257      46.0457      31.6950 H       294 LEU307     0.1000
   4484 C            -7.7910      45.0120      34.4056 C.2     294 LEU307     0.5973
   4485 O            -8.8926      44.4765      34.5471 O.2     294 LEU307    -0.5679
   4486 N            -7.4274      46.0668      35.1509 N.am    295 PRO308    -0.2548
   4487 CD           -6.1381      46.7441      35.1249 C.3     295 PRO308     0.0192
   4488 HD2          -5.8887      47.0603      34.1159 H       295 PRO308     0.0391
   4489 HD3          -5.3652      46.0819      35.5112 H       295 PRO308     0.0391
   4490 CG           -6.2807      47.9603      36.0346 C.3     295 PRO308     0.0189
   4491 HG2          -6.5368      48.8365      35.4371 H       295 PRO308     0.0213
   4492 HG3          -5.3714      48.1421      36.6081 H       295 PRO308     0.0213
   4493 CB           -7.4566      47.5956      36.9414 C.3     295 PRO308    -0.0070
   4494 HB2          -7.9575      48.4843      37.3287 H       295 PRO308     0.0253
   4495 HB3          -7.1153      46.9778      37.7668 H       295 PRO308     0.0253
   4496 CA           -8.3545      46.7680      36.0258 C.3     295 PRO308    -0.0266
   4497 HA           -8.9415      46.0637      36.6168 H       295 PRO308     0.0641
   4498 C            -9.2932      47.6808      35.2280 C.2     295 PRO308     0.5896
   4499 O            -9.0210      48.0409      34.0840 O.2     295 PRO308    -0.5748
   4500 N           -10.3761      48.1344      35.8631 N.am    296 GLY309    -0.4157
   4501 H           -10.5340      47.8347      36.8151 H       296 GLY309     0.2719
   4502 CA          -11.2201      49.2007      35.3137 C.3     296 GLY309    -0.0252
   4503 HA2         -11.7593      49.6731      36.1341 H       296 GLY309     0.0698
   4504 HA3         -10.5856      49.9604      34.8548 H       296 GLY309     0.0698
   4505 C           -12.2538      48.7759      34.2692 C.2     296 GLY309     0.5973
   4506 O           -12.9635      49.6395      33.7519 O.2     296 GLY309    -0.5679
   4507 N           -12.4253      47.4762      33.9864 N.am    297 ILE310    -0.4157
   4508 H           -11.7847      46.7958      34.3731 H       297 ILE310     0.2719
   4509 CA          -13.4435      47.0368      33.0153 C.3     297 ILE310    -0.0597
   4510 HA          -13.2506      47.5932      32.0977 H       297 ILE310     0.0869
   4511 CB          -13.2905      45.5358      32.6881 C.3     297 ILE310     0.1303
   4512 HB          -12.2241      45.3035      32.6699 H       297 ILE310     0.0187
   4513 CG2         -13.9508      44.6461      33.7604 C.3     297 ILE310    -0.3204
   4514 HG21        -15.0379      44.7339      33.7361 H       297 ILE310     0.0882
   4515 HG22        -13.6876      43.6035      33.5864 H       297 ILE310     0.0882
   4516 HG23        -13.5809      44.9139      34.7511 H       297 ILE310     0.0882
   4517 CG1         -13.8450      45.2514      31.2746 C.3     297 ILE310    -0.0430
   4518 HG12        -14.9262      45.3761      31.2710 H       297 ILE310     0.0236
   4519 HG13        -13.4302      45.9786      30.5760 H       297 ILE310     0.0236
   4520 CD1         -13.4926      43.8557      30.7417 C.3     297 ILE310    -0.0660
   4521 HD11        -13.8459      43.0713      31.4075 H       297 ILE310     0.0186
   4522 HD12        -13.9477      43.7170      29.7613 H       297 ILE310     0.0186
   4523 HD13        -12.4126      43.7557      30.6472 H       297 ILE310     0.0186
   4524 C           -14.8723      47.3947      33.4640 C.2     297 ILE310     0.5973
   4525 O           -15.7734      47.5375      32.6405 O.2     297 ILE310    -0.5679
   4526 N           -15.0944      47.6214      34.7661 N.am    298 GLY311    -0.4157
   4527 H           -14.3365      47.4778      35.4166 H       298 GLY311     0.2719
   4528 CA          -16.3796      48.1143      35.2672 C.3     298 GLY311    -0.0252
   4529 HA2         -17.1511      47.3663      35.0811 H       298 GLY311     0.0698
   4530 HA3         -16.3113      48.2762      36.3416 H       298 GLY311     0.0698
   4531 C           -16.8273      49.4331      34.6302 C.2     298 GLY311     0.5973
   4532 O           -18.0255      49.6440      34.4684 O.2     298 GLY311    -0.5679
   4533 N           -15.9030      50.2965      34.2032 N.am    299 SER312    -0.4157
   4534 H           -14.9177      50.0939      34.3263 H       299 SER312     0.2719
   4535 CA          -16.2605      51.5469      33.5330 C.3     299 SER312    -0.0249
   4536 HA          -16.9446      52.1109      34.1631 H       299 SER312     0.0843
   4537 CB          -15.0085      52.3927      33.3299 C.3     299 SER312     0.2117
   4538 HB2         -14.2698      51.8436      32.7456 H       299 SER312     0.0352
   4539 HB3         -15.2573      53.3252      32.8150 H       299 SER312     0.0352
   4540 OG          -14.4851      52.6632      34.6107 O.3     299 SER312    -0.6546
   4541 HG          -15.0677      53.3439      34.9990 H       299 SER312     0.4275
   4542 C           -16.9831      51.2967      32.2156 C.2     299 SER312     0.5973
   4543 O           -18.0979      51.7818      32.0271 O.2     299 SER312    -0.5679
   4544 N           -16.3976      50.4978      31.3193 N.am    300 VAL313    -0.4157
   4545 H           -15.5053      50.0830      31.5500 H       300 VAL313     0.2719
   4546 CA          -17.0354      50.1535      30.0392 C.3     300 VAL313    -0.0875
   4547 HA          -17.3880      51.0769      29.5755 H       300 VAL313     0.0969
   4548 CB          -16.0310      49.5197      29.0634 C.3     300 VAL313     0.2985
   4549 HB          -15.2423      50.2522      28.8844 H       300 VAL313    -0.0297
   4550 CG1         -15.3680      48.2596      29.6233 C.3     300 VAL313    -0.3192
   4551 HG11        -16.0703      47.4293      29.6964 H       300 VAL313     0.0791
   4552 HG12        -14.5354      47.9982      28.9805 H       300 VAL313     0.0791
   4553 HG13        -14.9229      48.4732      30.5884 H       300 VAL313     0.0791
   4554 CG2         -16.6683      49.1868      27.7096 C.3     300 VAL313    -0.3192
   4555 HG21        -17.1294      50.0794      27.2880 H       300 VAL313     0.0791
   4556 HG22        -15.9039      48.8381      27.0173 H       300 VAL313     0.0791
   4557 HG23        -17.4183      48.4041      27.8121 H       300 VAL313     0.0791
   4558 C           -18.2651      49.2678      30.2309 C.2     300 VAL313     0.5973
   4559 O           -19.2461      49.4181      29.5064 O.2     300 VAL313    -0.5679
   4560 N           -18.2805      48.3673      31.2112 N.am    301 MET314    -0.4157
   4561 H           -17.4561      48.2271      31.7852 H       301 MET314     0.2719
   4562 CA          -19.4802      47.5623      31.4470 C.3     301 MET314    -0.0237
   4563 HA          -19.8811      47.2501      30.4906 H       301 MET314     0.0880
   4564 CB          -19.1540      46.3089      32.2485 C.3     301 MET314     0.0342
   4565 HB2         -18.7634      46.5914      33.2276 H       301 MET314     0.0241
   4566 HB3         -20.0800      45.7522      32.3897 H       301 MET314     0.0241
   4567 CG          -18.1726      45.3627      31.5746 C.3     301 MET314     0.0018
   4568 HG2         -18.5048      45.1586      30.5576 H       301 MET314     0.0440
   4569 HG3         -17.1827      45.8115      31.5428 H       301 MET314     0.0440
   4570 SD          -18.1112      43.8079      32.4931 S.3     301 MET314    -0.2737
   4571 CE          -16.8368      42.9522      31.5577 C.3     301 MET314    -0.0536
   4572 HE1         -15.8996      43.4659      31.7190 H       301 MET314     0.0684
   4573 HE2         -16.7425      41.9296      31.9188 H       301 MET314     0.0684
   4574 HE3         -17.0816      42.9558      30.4958 H       301 MET314     0.0684
   4575 C           -20.6109      48.3162      32.1467 C.2     301 MET314     0.5973
   4576 O           -21.7062      47.7746      32.2614 O.2     301 MET314    -0.5679
   4577 N           -20.3497      49.5115      32.6756 N.am    302 GLY315    -0.4157
   4578 H           -19.4262      49.9071      32.5676 H       302 GLY315     0.2719
   4579 CA          -21.3004      50.2113      33.5278 C.3     302 GLY315    -0.0252
   4580 HA2         -20.8522      51.1438      33.8533 H       302 GLY315     0.0698
   4581 HA3         -22.2093      50.4305      32.9821 H       302 GLY315     0.0698
   4582 C           -21.6944      49.3821      34.7409 C.2     302 GLY315     0.5973
   4583 O           -22.8803      49.2186      35.0100 O.2     302 GLY315    -0.5679
   4584 N           -20.7112      48.7948      35.4261 N.am    303 ILE316    -0.4157
   4585 H           -19.7539      48.9801      35.1396 H       303 ILE316     0.2719
   4586 CA          -20.9379      47.9695      36.6159 C.3     303 ILE316    -0.0597
   4587 HA          -22.0049      47.9492      36.8308 H       303 ILE316     0.0869
   4588 CB          -20.5069      46.5032      36.4109 C.3     303 ILE316     0.1303
   4589 HB          -19.4384      46.4838      36.1885 H       303 ILE316     0.0187
   4590 CG2         -20.7528      45.6849      37.6912 C.3     303 ILE316    -0.3204
   4591 HG21        -21.8205      45.6249      37.9066 H       303 ILE316     0.0882
   4592 HG22        -20.3619      44.6775      37.5747 H       303 ILE316     0.0882
   4593 HG23        -20.2439      46.1223      38.5494 H       303 ILE316     0.0882
   4594 CG1         -21.2683      45.8793      35.2244 C.3     303 ILE316    -0.0430
   4595 HG12        -22.3329      45.9185      35.4187 H       303 ILE316     0.0236
   4596 HG13        -21.0776      46.4704      34.3371 H       303 ILE316     0.0236
   4597 CD1         -20.8805      44.4365      34.9000 C.3     303 ILE316    -0.0660
   4598 HD11        -21.2210      43.7681      35.6888 H       303 ILE316     0.0186
   4599 HD12        -21.3502      44.1357      33.9634 H       303 ILE316     0.0186
   4600 HD13        -19.7988      44.3634      34.8005 H       303 ILE316     0.0186
   4601 C           -20.2474      48.6247      37.8044 C.2     303 ILE316     0.5973
   4602 O           -19.0362      48.8547      37.7969 O.2     303 ILE316    -0.5679
   4603 N           -21.0370      48.9253      38.8244 N.am    304 ALA317    -0.4157
   4604 H           -22.0095      48.6347      38.7854 H       304 ALA317     0.2719
   4605 CA          -20.6087      49.6223      40.0256 C.3     304 ALA317     0.0337
   4606 HA          -19.6347      49.2510      40.3484 H       304 ALA317     0.0823
   4607 CB          -20.5109      51.1237      39.7343 C.3     304 ALA317    -0.1825
   4608 HB1         -21.4974      51.5250      39.4991 H       304 ALA317     0.0603
   4609 HB2         -20.1279      51.6448      40.6132 H       304 ALA317     0.0603
   4610 HB3         -19.8520      51.3004      38.8867 H       304 ALA317     0.0603
   4611 C           -21.6265      49.3740      41.1312 C.2     304 ALA317     0.5973
   4612 O           -22.8025      49.1509      40.8470 O.2     304 ALA317    -0.5679
   4613 N           -21.1890      49.4383      42.3813 N.am    305 ASP318    -0.5163
   4614 H           -20.2117      49.6731      42.5331 H       305 ASP318     0.2936
   4615 CA          -22.0526      49.4351      43.5615 C.3     305 ASP318     0.0381
   4616 HA          -21.3930      49.3933      44.4278 H       305 ASP318     0.0880
   4617 CB          -22.8118      50.7678      43.6610 C.3     305 ASP318    -0.0303
   4618 HB2         -23.6007      50.7914      42.9064 H       305 ASP318    -0.0122
   4619 HB3         -23.2785      50.8434      44.6444 H       305 ASP318    -0.0122
   4620 CG          -21.8828      51.9692      43.4613 C.2     305 ASP318     0.7994
   4621 OD1         -20.7781      51.9534      44.0505 O.co2   305 ASP318    -0.8014
   4622 OD2         -22.2534      52.8764      42.6818 O.co2   305 ASP318    -0.8014
   4623 C           -22.9536      48.1981      43.6480 C.2     305 ASP318     0.5366
   4624 O           -24.0441      48.2341      44.2101 O.2     305 ASP318    -0.5819
   4625 N           -22.4935      47.0784      43.0883 N.am    306 GLY319    -0.4157
   4626 H           -21.6080      47.1141      42.6085 H       306 GLY319     0.2719
   4627 CA          -23.2284      45.8194      43.1510 C.3     306 GLY319    -0.0252
   4628 HA2         -22.5299      45.0070      43.0337 H       306 GLY319     0.0698
   4629 HA3         -23.7122      45.7198      44.1239 H       306 GLY319     0.0698
   4630 C           -24.2909      45.6520      42.0756 C.2     306 GLY319     0.5973
   4631 O           -25.0444      44.6822      42.1284 O.2     306 GLY319    -0.5679
   4632 N           -24.3502      46.5492      41.0880 N.am    307 ALA320    -0.4157
   4633 H           -23.7304      47.3515      41.1143 H       307 ALA320     0.2719
   4634 CA          -25.3574      46.5119      40.0363 C.3     307 ALA320     0.0337
   4635 HA          -25.8530      45.5400      40.0561 H       307 ALA320     0.0823
   4636 CB          -26.4186      47.5701      40.3414 C.3     307 ALA320    -0.1825
   4637 HB1         -25.9598      48.5587      40.3476 H       307 ALA320     0.0603
   4638 HB2         -27.2029      47.5462      39.5843 H       307 ALA320     0.0603
   4639 HB3         -26.8617      47.3769      41.3192 H       307 ALA320     0.0603
   4640 C           -24.7822      46.6823      38.6254 C.2     307 ALA320     0.5973
   4641 O           -23.7712      47.3506      38.3983 O.2     307 ALA320    -0.5679
   4642 N           -25.4726      46.0680      37.6626 N.am    308 VAL321    -0.4157
   4643 H           -26.2814      45.5321      37.9351 H       308 VAL321     0.2719
   4644 CA          -25.2182      46.2313      36.2302 C.3     308 VAL321    -0.0875
   4645 HA          -24.1871      46.5417      36.0860 H       308 VAL321     0.0969
   4646 CB          -25.4461      44.9165      35.4637 C.3     308 VAL321     0.2985
   4647 HB          -26.4928      44.6208      35.5479 H       308 VAL321    -0.0297
   4648 CG1         -25.1103      45.0950      33.9772 C.3     308 VAL321    -0.3192
   4649 HG11        -24.0748      45.4130      33.8546 H       308 VAL321     0.0791
   4650 HG12        -25.2651      44.1507      33.4559 H       308 VAL321     0.0791
   4651 HG13        -25.7671      45.8348      33.5185 H       308 VAL321     0.0791
   4652 CG2         -24.5931      43.7765      36.0386 C.3     308 VAL321    -0.3192
   4653 HG21        -24.9064      43.5489      37.0574 H       308 VAL321     0.0791
   4654 HG22        -24.7230      42.8772      35.4368 H       308 VAL321     0.0791
   4655 HG23        -23.5421      44.0528      36.0507 H       308 VAL321     0.0791
   4656 C           -26.1113      47.3375      35.6905 C.2     308 VAL321     0.5973
   4657 O           -27.2952      47.1235      35.4375 O.2     308 VAL321    -0.5679
   4658 N           -25.5489      48.5316      35.5368 N.am    309 HIE322    -0.4157
   4659 H           -24.5618      48.6431      35.7408 H       309 HIE322     0.2719
   4660 CA          -26.2952      49.7198      35.1182 C.3     309 HIE322    -0.0581
   4661 HA          -27.2735      49.7176      35.6021 H       309 HIE322     0.1360
   4662 CB          -25.5466      50.9776      35.5779 C.3     309 HIE322    -0.0074
   4663 HB2         -24.6145      51.0837      35.0239 H       309 HIE322     0.0367
   4664 HB3         -26.1611      51.8512      35.3570 H       309 HIE322     0.0367
   4665 CG          -25.2471      50.9655      37.0579 C.2     309 HIE322     0.1868
   4666 ND1         -26.1410      51.3588      38.0500 N.2     309 HIE322    -0.5432
   4667 CE1         -25.5262      51.1445      39.2211 C.2     309 HIE322     0.1635
   4668 HE1         -25.9609      51.3323      40.1942 H       309 HIE322     0.1435
   4669 NE2         -24.3110      50.6213      39.0169 N.pl3   309 HIE322    -0.2795
   4670 HE2         -23.7064      50.2712      39.7587 H       309 HIE322     0.3339
   4671 CD2         -24.1181      50.4903      37.6628 C.2     309 HIE322    -0.2207
   4672 HD2         -23.2550      50.0682      37.1783 H       309 HIE322     0.1862
   4673 C           -26.5289      49.7212      33.6106 C.2     309 HIE322     0.5973
   4674 O           -27.6194      50.0510      33.1528 O.2     309 HIE322    -0.5679
   4675 N           -25.5243      49.2954      32.8387 N.am    310 HIE323    -0.4157
   4676 H           -24.6416      49.0813      33.2827 H       310 HIE323     0.2719
   4677 CA          -25.6366      49.1273      31.3884 C.3     310 HIE323    -0.0581
   4678 HA          -26.2848      49.9171      31.0157 H       310 HIE323     0.1360
   4679 CB          -24.2809      49.2978      30.6851 C.3     310 HIE323    -0.0074
   4680 HB2         -23.6138      48.5095      31.0134 H       310 HIE323     0.0367
   4681 HB3         -24.4256      49.1684      29.6128 H       310 HIE323     0.0367
   4682 CG          -23.6136      50.6341      30.9036 C.2     310 HIE323     0.1868
   4683 ND1         -24.1472      51.7014      31.6264 N.2     310 HIE323    -0.5432
   4684 CE1         -23.2348      52.6786      31.6020 C.2     310 HIE323     0.1635
   4685 HE1         -23.3554      53.6450      32.0747 H       310 HIE323     0.1435
   4686 NE2         -22.1647      52.2891      30.8882 N.pl3   310 HIE323    -0.2795
   4687 HE2         -21.3650      52.8659      30.6754 H       310 HIE323     0.3339
   4688 CD2         -22.3818      51.0020      30.4438 C.2     310 HIE323    -0.2207
   4689 HD2         -21.7109      50.3897      29.8563 H       310 HIE323     0.1862
   4690 C           -26.3026      47.7850      31.0777 C.2     310 HIE323     0.5973
   4691 O           -25.6501      46.7971      30.7434 O.2     310 HIE323    -0.5679
   4692 N           -27.6221      47.7487      31.2366 N.am    311 ASN324    -0.4157
   4693 H           -28.0738      48.5878      31.5938 H       311 ASN324     0.2719
   4694 CA          -28.4688      46.5598      31.1376 C.3     311 ASN324     0.0143
   4695 HA          -27.8297      45.6795      31.0458 H       311 ASN324     0.1048
   4696 CB          -29.2536      46.4247      32.4513 C.3     311 ASN324    -0.2041
   4697 HB2         -29.8245      45.4981      32.4320 H       311 ASN324     0.0797
   4698 HB3         -28.5579      46.3803      33.2875 H       311 ASN324     0.0797
   4699 CG          -30.2201      47.5718      32.6922 C.2     311 ASN324     0.7130
   4700 OD1         -30.2301      48.5886      32.0184 O.2     311 ASN324    -0.5931
   4701 ND2         -31.0842      47.4460      33.6666 N.am    311 ASN324    -0.9191
   4702 HD21        -31.6646      48.2479      33.8302 H       311 ASN324     0.4196
   4703 HD22        -31.0708      46.6379      34.2574 H       311 ASN324     0.4196
   4704 C           -29.4078      46.5365      29.9142 C.2     311 ASN324     0.5973
[truncated: 508,472 more chars]
