# Supplementary material for: Improved Structure-Based Histidine pKa Prediction for pH-Responsive Protein Design
Source: J Chem Inf Model. 2025 Jan 18;65(3):1560–9. doi: 10.1021/acs.jcim.4c01957 (PMC11815838; doi:10.1021/acs.jcim.4c01957)
Supplement: Supplementary file 3 — ci4c01957_si_003.zip [file ci4c01957_si_003.zip › structures/prep_mol2/1FGL_prep.mol2]

@<TRIPOS>MOLECULE
Cpptraj generated mol2 file.
 2503  2531   165     0     0
SMALL
USER_CHARGES


@<TRIPOS>ATOM
      1 N            -6.5644      14.2017      20.4973 N.am      1 MET1       0.1592
      2 H1           -6.0753      14.5838      21.3012 H         1 MET1       0.1984
      3 H2           -7.3450      13.6464      20.8166 H         1 MET1       0.1984
      4 H3           -6.8923      14.9668      19.9260 H         1 MET1       0.1984
      5 CA           -5.6082      13.3714      19.7384 C.3       1 MET1       0.0221
      6 HA           -6.0692      12.4247      19.4580 H         1 MET1       0.1116
      7 CB           -5.1634      14.0947      18.4538 C.3       1 MET1       0.0865
      8 HB2          -6.0278      14.1414      17.7903 H         1 MET1       0.0125
      9 HB3          -4.8822      15.1204      18.6952 H         1 MET1       0.0125
     10 CG           -4.0148      13.4326      17.6775 C.3       1 MET1       0.0334
     11 HG2          -3.9942      12.3631      17.8892 H         1 MET1       0.0292
     12 HG3          -4.2185      13.5442      16.6129 H         1 MET1       0.0292
     13 SD           -2.3753      14.1338      17.9978 S.3       1 MET1      -0.2774
     14 CE           -2.5090      15.6910      17.0748 C.3       1 MET1      -0.0341
     15 HE1          -3.2555      16.3394      17.5307 H         1 MET1       0.0597
     16 HE2          -1.5422      16.1950      17.0853 H         1 MET1       0.0597
     17 HE3          -2.7838      15.4889      16.0403 H         1 MET1       0.0597
     18 C            -4.4454      13.0733      20.6605 C.2       1 MET1       0.6123
     19 O            -4.0789      13.9612      21.4204 O.2       1 MET1      -0.5713
     20 N            -3.9257      11.8504      20.6135 N.am      2 VAL2      -0.4157
     21 H            -4.3219      11.1595      19.9894 H         2 VAL2       0.2719
     22 CA           -2.6389      11.4453      21.1908 C.3       2 VAL2      -0.0875
     23 HA           -1.9730      12.3062      21.2636 H         2 VAL2       0.0969
     24 CB           -2.7655      10.7927      22.5880 C.3       2 VAL2       0.2985
     25 HB           -3.3721       9.8897      22.5105 H         2 VAL2      -0.0297
     26 CG1          -1.3785      10.4107      23.1186 C.3       2 VAL2      -0.3192
     27 HG11         -0.7295      11.2843      23.1745 H         2 VAL2       0.0791
     28 HG12         -1.4690       9.9692      24.1121 H         2 VAL2       0.0791
     29 HG13         -0.9168       9.6548      22.4798 H         2 VAL2       0.0791
     30 CG2          -3.4285      11.7151      23.6195 C.3       2 VAL2      -0.3192
     31 HG21         -4.4584      11.9157      23.3353 H         2 VAL2       0.0791
     32 HG22         -3.4302      11.2273      24.5947 H         2 VAL2       0.0791
     33 HG23         -2.8757      12.6524      23.6908 H         2 VAL2       0.0791
     34 C            -2.0656      10.4462      20.1917 C.2       2 VAL2       0.5973
     35 O            -2.7205       9.4468      19.8984 O.2       2 VAL2      -0.5679
     36 N            -0.9233      10.7631      19.5881 N.am      3 ASN3      -0.4157
     37 H            -0.4093      11.5706      19.8951 H         3 ASN3       0.2719
     38 CA           -0.2745       9.8759      18.6295 C.3       3 ASN3       0.0143
     39 HA           -1.0244       9.5421      17.9162 H         3 ASN3       0.1048
     40 CB            0.8226      10.6509      17.8746 C.3       3 ASN3      -0.2041
     41 HB2           1.2968      11.3727      18.5380 H         3 ASN3       0.0797
     42 HB3           1.6008       9.9580      17.5678 H         3 ASN3       0.0797
     43 CG            0.3229      11.3698      16.6281 C.2       3 ASN3       0.7130
     44 OD1          -0.7599      11.1173      16.1128 O.2       3 ASN3      -0.5931
     45 ND2           1.0887      12.2906      16.0892 N.am      3 ASN3      -0.9191
     46 HD21          0.7216      12.7488      15.2563 H         3 ASN3       0.4196
     47 HD22          2.0025      12.5080      16.4964 H         3 ASN3       0.4196
     48 C             0.3046       8.6448      19.3511 C.2       3 ASN3       0.5973
     49 O             0.9150       8.8176      20.4093 O.2       3 ASN3      -0.5679
     50 N             0.1835       7.4300      18.7796 N.am      4 PRO4      -0.2548
     51 CD           -0.5523       7.0775      17.5753 C.3       4 PRO4       0.0192
     52 HD2           0.0513       7.3191      16.6989 H         4 PRO4       0.0391
     53 HD3          -1.5181       7.5808      17.5246 H         4 PRO4       0.0391
     54 CG           -0.7796       5.5699      17.6552 C.3       4 PRO4       0.0189
     55 HG2          -0.8356       5.1202      16.6636 H         4 PRO4       0.0213
     56 HG3          -1.6894       5.3690      18.2229 H         4 PRO4       0.0213
     57 CB            0.4282       5.0716      18.4387 C.3       4 PRO4      -0.0070
     58 HB2           1.2548       4.9033      17.7473 H         4 PRO4       0.0253
     59 HB3           0.2090       4.1585      18.9893 H         4 PRO4       0.0253
     60 CA            0.7543       6.2353      19.3772 C.3       4 PRO4      -0.0266
     61 HA            0.2581       6.0805      20.3337 H         4 PRO4       0.0641
     62 C             2.2613       6.3489      19.5757 C.2       4 PRO4       0.5896
     63 O             2.9863       6.8437      18.7028 O.2       4 PRO4      -0.5748
     64 N             2.7235       5.8040      20.6928 N.am      5 THR5      -0.4157
     65 H             2.0317       5.4303      21.3479 H         5 THR5       0.2719
     66 CA            4.1317       5.5108      20.9311 C.3       5 THR5      -0.0389
     67 HA            4.7195       5.9705      20.1498 H         5 THR5       0.1007
     68 CB            4.6219       6.0691      22.2643 C.3       5 THR5       0.3654
     69 HB            4.0264       5.6614      23.0799 H         5 THR5       0.0043
     70 CG2           6.1041       5.7933      22.5338 C.3       5 THR5      -0.2438
     71 HG21          6.7143       6.2402      21.7493 H         5 THR5       0.0642
     72 HG22          6.3795       6.2071      23.5041 H         5 THR5       0.0642
     73 HG23          6.2850       4.7203      22.5547 H         5 THR5       0.0642
     74 OG1           4.4335       7.4568      22.1872 O.3       5 THR5      -0.6761
     75 HG1           3.4739       7.5829      22.1408 H         5 THR5       0.4102
     76 C             4.3004       4.0141      20.8798 C.2       5 THR5       0.5973
     77 O             3.6639       3.2909      21.6405 O.2       5 THR5      -0.5679
     78 N             5.1602       3.5296      19.9999 N.am      6 VAL6      -0.4157
     79 H             5.6906       4.1833      19.4317 H         6 VAL6       0.2719
     80 CA            5.4909       2.1043      19.9208 C.3       6 VAL6      -0.0875
     81 HA            4.9960       1.5736      20.7288 H         6 VAL6       0.0969
     82 CB            5.0293       1.4559      18.6050 C.3       6 VAL6       0.2985
     83 HB            5.3462       0.4134      18.6020 H         6 VAL6      -0.0297
     84 CG1           3.5043       1.4738      18.4805 C.3       6 VAL6      -0.3192
     85 HG11          3.1379       2.4985      18.4122 H         6 VAL6       0.0791
     86 HG12          3.2024       0.9220      17.5917 H         6 VAL6       0.0791
     87 HG13          3.0630       0.9925      19.3521 H         6 VAL6       0.0791
     88 CG2           5.6147       2.1257      17.3654 C.3       6 VAL6      -0.3192
     89 HG21          6.6729       1.9101      17.3259 H         6 VAL6       0.0791
     90 HG22          5.1440       1.7005      16.4817 H         6 VAL6       0.0791
     91 HG23          5.4443       3.2015      17.3779 H         6 VAL6       0.0791
     92 C             6.9724       1.9387      20.1574 C.2       6 VAL6       0.5973
     93 O             7.7412       2.8516      19.8658 O.2       6 VAL6      -0.5679
     94 N             7.3686       0.7911      20.6908 N.am      7 PHE7      -0.4157
     95 H             6.6760       0.0685      20.8646 H         7 PHE7       0.2719
     96 CA            8.7646       0.4734      20.9606 C.3       7 PHE7      -0.0024
     97 HA            9.3956       1.2630      20.5597 H         7 PHE7       0.0978
     98 CB            9.0287       0.3985      22.4681 C.3       7 PHE7      -0.0343
     99 HB2          10.1051       0.4493      22.6128 H         7 PHE7       0.0295
    100 HB3           8.6014       1.2778      22.9514 H         7 PHE7       0.0295
    101 CG            8.5130      -0.8597      23.1497 C.ar      7 PHE7       0.0118
    102 CD1           7.1774      -0.9247      23.5817 C.ar      7 PHE7      -0.1256
    103 HD1           6.5093      -0.1071      23.3811 H         7 PHE7       0.1330
    104 CE1           6.6963      -2.0668      24.2427 C.ar      7 PHE7      -0.1704
    105 HE1           5.6722      -2.1051      24.5865 H         7 PHE7       0.1430
    106 CZ            7.5400      -3.1754      24.4273 C.ar      7 PHE7      -0.1072
    107 HZ            7.1762      -4.0727      24.9122 H         7 PHE7       0.1297
    108 CE2           8.8657      -3.1334      23.9645 C.ar      7 PHE7      -0.1704
    109 HE2           9.5126      -3.9912      24.1065 H         7 PHE7       0.1430
    110 CD2           9.3563      -1.9738      23.3386 C.ar      7 PHE7      -0.1256
    111 HD2          10.3857      -1.9434      23.0094 H         7 PHE7       0.1330
    112 C             9.1656      -0.8248      20.2774 C.2       7 PHE7       0.5973
    113 O             8.3351      -1.7170      20.0905 O.2       7 PHE7      -0.5679
    114 N            10.4542      -0.9165      19.9634 N.am      8 PHE8      -0.4157
    115 H            11.0258      -0.0909      20.1270 H         8 PHE8       0.2719
    116 CA           11.1745      -2.1335      19.6197 C.3       8 PHE8      -0.0024
    117 HA           10.5164      -3.0025      19.6484 H         8 PHE8       0.0978
    118 CB           11.8266      -2.0072      18.2342 C.3       8 PHE8      -0.0343
    119 HB2          12.4816      -1.1334      18.2451 H         8 PHE8       0.0295
    120 HB3          12.4624      -2.8815      18.0935 H         8 PHE8       0.0295
    121 CG           10.9527      -1.9043      17.0005 C.ar      8 PHE8       0.0118
    122 CD1           9.5668      -2.1535      17.0207 C.ar      8 PHE8      -0.1256
    123 HD1           9.0735      -2.4173      17.9353 H         8 PHE8       0.1330
    124 CE1           8.8088      -2.0762      15.8412 C.ar      8 PHE8      -0.1704
    125 HE1           7.7408      -2.2510      15.8644 H         8 PHE8       0.1430
    126 CZ            9.4404      -1.7606      14.6296 C.ar      8 PHE8      -0.1072
    127 HZ            8.8599      -1.7075      13.7190 H         8 PHE8       0.1297
    128 CE2          10.8185      -1.4904      14.6074 C.ar      8 PHE8      -0.1704
    129 HE2          11.2928      -1.2027      13.6869 H         8 PHE8       0.1430
    130 CD2          11.5747      -1.5747      15.7852 C.ar      8 PHE8      -0.1256
    131 HD2          12.6359      -1.3798      15.7623 H         8 PHE8       0.1330
    132 C            12.2931      -2.3205      20.6392 C.2       8 PHE8       0.5973
    133 O            13.1232      -1.4238      20.8036 O.2       8 PHE8      -0.5679
    134 N            12.3546      -3.4795      21.2786 N.am      9 ASP9      -0.5163
    135 H            11.6303      -4.1709      21.1087 H         9 ASP9       0.2936
    136 CA           13.5325      -3.9216      22.0165 C.3       9 ASP9       0.0381
    137 HA           14.0940      -3.0580      22.3766 H         9 ASP9       0.0880
    138 CB           13.1288      -4.7554      23.2444 C.3       9 ASP9      -0.0303
    139 HB2          12.4231      -5.5292      22.9408 H         9 ASP9      -0.0122
    140 HB3          14.0209      -5.2482      23.6345 H         9 ASP9      -0.0122
    141 CG           12.5226      -3.9123      24.3783 C.2       9 ASP9       0.7994
    142 OD1          12.7501      -2.6849      24.4293 O.co2     9 ASP9      -0.8014
    143 OD2          11.8273      -4.4485      25.2636 O.co2     9 ASP9      -0.8014
    144 C            14.4215      -4.6959      21.0477 C.2       9 ASP9       0.5366
    145 O            14.0519      -5.7557      20.5380 O.2       9 ASP9      -0.5819
    146 N            15.5876      -4.1394      20.7383 N.am     10 ILE10     -0.4157
    147 H            15.8483      -3.2828      21.2195 H        10 ILE10      0.2719
    148 CA           16.5288      -4.7048      19.7754 C.3      10 ILE10     -0.0597
    149 HA           15.9645      -5.2270      19.0053 H        10 ILE10      0.0869
    150 CB           17.3349      -3.5757      19.1004 C.3      10 ILE10      0.1303
    151 HB           17.9436      -3.0862      19.8632 H        10 ILE10      0.0187
    152 CG2          18.2901      -4.1511      18.0416 C.3      10 ILE10     -0.3204
    153 HG21         17.7406      -4.7748      17.3357 H        10 ILE10      0.0882
    154 HG22         18.7712      -3.3356      17.5014 H        10 ILE10      0.0882
    155 HG23         19.0657      -4.7508      18.5178 H        10 ILE10      0.0882
    156 CG1          16.4252      -2.4904      18.4745 C.3      10 ILE10     -0.0430
    157 HG12         15.8687      -1.9850      19.2651 H        10 ILE10      0.0236
    158 HG13         17.0576      -1.7349      18.0061 H        10 ILE10      0.0236
    159 CD1          15.4233      -2.9981      17.4259 C.3      10 ILE10     -0.0660
    160 HD11         14.7346      -3.7158      17.8706 H        10 ILE10      0.0186
    161 HD12         14.8483      -2.1538      17.0459 H        10 ILE10      0.0186
    162 HD13         15.9483      -3.4638      16.5929 H        10 ILE10      0.0186
    163 C            17.4252      -5.7263      20.4702 C.2      10 ILE10      0.5973
    164 O            17.9219      -5.4642      21.5619 O.2      10 ILE10     -0.5679
    165 N            17.6755      -6.8644      19.8235 N.am     11 ALA11     -0.4157
    166 H            17.2171      -7.0046      18.9293 H        11 ALA11      0.2719
    167 CA           18.6413      -7.8754      20.2476 C.3      11 ALA11      0.0337
    168 HA           19.1882      -7.5112      21.1159 H        11 ALA11      0.0823
    169 CB           17.9195      -9.1660      20.6458 C.3      11 ALA11     -0.1825
    170 HB1          17.2008      -9.4548      19.8838 H        11 ALA11      0.0603
    171 HB2          18.6446      -9.9667      20.7890 H        11 ALA11      0.0603
    172 HB3          17.4070      -9.0045      21.5938 H        11 ALA11      0.0603
    173 C            19.6750      -8.1199      19.1508 C.2      11 ALA11      0.5973
    174 O            19.3519      -8.1336      17.9611 O.2      11 ALA11     -0.5679
    175 N            20.9253      -8.3283      19.5513 N.am     12 VAL12     -0.4157
    176 H            21.1160      -8.3326      20.5547 H        12 VAL12      0.2719
    177 CA           22.0373      -8.6304      18.6570 C.3      12 VAL12     -0.0875
    178 HA           21.6964      -8.6103      17.6221 H        12 VAL12      0.0969
    179 CB           23.1479      -7.5803      18.7951 C.3      12 VAL12      0.2985
    180 HB           23.4982      -7.5424      19.8271 H        12 VAL12     -0.0297
    181 CG1          24.3276      -7.9303      17.8892 C.3      12 VAL12     -0.3192
    182 HG11         23.9965      -7.9915      16.8541 H        12 VAL12      0.0791
    183 HG12         25.0974      -7.1652      17.9792 H        12 VAL12      0.0791
    184 HG13         24.7445      -8.8836      18.2068 H        12 VAL12      0.0791
    185 CG2          22.6302      -6.1940      18.3965 C.3      12 VAL12     -0.3192
    186 HG21         21.8833      -5.8636      19.1175 H        12 VAL12      0.0791
    187 HG22         23.4508      -5.4779      18.3879 H        12 VAL12      0.0791
    188 HG23         22.1645      -6.2361      17.4159 H        12 VAL12      0.0791
    189 C            22.5081     -10.0395      18.9760 C.2      12 VAL12      0.5973
    190 O            23.0025     -10.3279      20.0591 O.2      12 VAL12     -0.5679
    191 N            22.3003     -10.9438      18.0280 N.am     13 ASP13     -0.5163
    192 H            21.8559     -10.6213      17.1742 H        13 ASP13      0.2936
    193 CA           22.5149     -12.3818      18.1911 C.3      13 ASP13      0.0381
    194 HA           22.0411     -12.8174      17.3228 H        13 ASP13      0.0880
    195 CB           23.9972     -12.7348      18.0930 C.3      13 ASP13     -0.0303
    196 HB2          24.6227     -11.9499      18.5231 H        13 ASP13     -0.0122
    197 HB3          24.2248     -13.6737      18.5975 H        13 ASP13     -0.0122
    198 CG           24.2843     -12.9123      16.6172 C.2      13 ASP13      0.7994
    199 OD1          23.8090     -13.9253      16.0572 O.co2    13 ASP13     -0.8014
    200 OD2          24.9311     -12.0170      16.0312 O.co2    13 ASP13     -0.8014
    201 C            21.7644     -13.0630      19.3336 C.2      13 ASP13      0.5366
    202 O            22.1109     -14.1659      19.7475 O.2      13 ASP13     -0.5819
    203 N            20.6499     -12.4584      19.7332 N.am     14 GLY14     -0.4157
    204 H            20.4365     -11.5559      19.3349 H        14 GLY14      0.2719
    205 CA           19.8487     -12.8948      20.8687 C.3      14 GLY14     -0.0252
    206 HA2          18.7916     -12.7839      20.6303 H        14 GLY14      0.0698
    207 HA3          20.0440     -13.9439      21.0911 H        14 GLY14      0.0698
    208 C            20.1346     -12.0938      22.1340 C.2      14 GLY14      0.5973
    209 O            19.2816     -12.0868      23.0104 O.2      14 GLY14     -0.5679
    210 N            21.2521     -11.3654      22.2094 N.am     15 GLU15     -0.5163
    211 H            21.9234     -11.3770      21.4540 H        15 GLU15      0.2936
    212 CA           21.5844     -10.5741      23.3925 C.3      15 GLU15      0.0397
    213 HA           21.1715     -11.1083      24.2452 H        15 GLU15      0.1105
    214 CB           23.1073     -10.5461      23.5974 C.3      15 GLU15      0.0560
    215 HB2          23.5104     -11.5376      23.3831 H        15 GLU15     -0.0173
    216 HB3          23.5620      -9.8466      22.8943 H        15 GLU15     -0.0173
    217 CG           23.5179     -10.1673      25.0318 C.3      15 GLU15      0.0136
    218 HG2          24.6059     -10.2325      25.1055 H        15 GLU15     -0.0425
    219 HG3          23.2414      -9.1231      25.1954 H        15 GLU15     -0.0425
    220 CD           22.8847     -11.0442      26.1328 C.2      15 GLU15      0.8054
    221 OE1          22.7275     -12.2660      25.9072 O.co2    15 GLU15     -0.8188
    222 OE2          22.5412     -10.4750      27.1911 O.co2    15 GLU15     -0.8188
    223 C            20.9582      -9.1664      23.3010 C.2      15 GLU15      0.5366
    224 O            21.2759      -8.4066      22.3721 O.2      15 GLU15     -0.5819
    225 N            20.0101      -8.8194      24.1896 N.am     16 PRO16     -0.2548
    226 CD           19.4759      -9.6466      25.2635 C.3      16 PRO16      0.0192
    227 HD2          20.2654     -10.1226      25.8450 H        16 PRO16      0.0391
    228 HD3          18.8011     -10.3961      24.8504 H        16 PRO16      0.0391
    229 CG           18.6996      -8.6991      26.1639 C.3      16 PRO16      0.0189
    230 HG2          19.3803      -8.2645      26.8983 H        16 PRO16      0.0213
    231 HG3          17.8689      -9.2018      26.6600 H        16 PRO16      0.0213
    232 CB           18.2203      -7.6101      25.2071 C.3      16 PRO16     -0.0070
    233 HB2          18.0954      -6.6549      25.7189 H        16 PRO16      0.0253
    234 HB3          17.2780      -7.9200      24.7524 H        16 PRO16      0.0253
    235 CA           19.3033      -7.5481      24.1279 C.3      16 PRO16     -0.0266
    236 HA           18.7935      -7.4841      23.1700 H        16 PRO16      0.0641
    237 C            20.2538      -6.3457      24.2435 C.2      16 PRO16      0.5896
    238 O            21.1230      -6.2575      25.1058 O.2      16 PRO16     -0.5748
    239 N            20.0694      -5.4038      23.3238 N.am     17 LEU17     -0.4157
    240 H            19.3145      -5.5562      22.6664 H        17 LEU17      0.2719
    241 CA           20.8822      -4.2026      23.1629 C.3      17 LEU17     -0.0518
    242 HA           21.8567      -4.3588      23.6306 H        17 LEU17      0.0922
    243 CB           21.0804      -4.0061      21.6448 C.3      17 LEU17     -0.1102
    244 HB2          21.6586      -4.8529      21.2735 H        17 LEU17      0.0457
    245 HB3          20.1015      -4.0481      21.1671 H        17 LEU17      0.0457
    246 CG           21.7530      -2.7052      21.1781 C.3      17 LEU17      0.3531
    247 HG           21.1742      -1.8544      21.5281 H        17 LEU17     -0.0361
    248 CD1          23.1832      -2.5782      21.6946 C.3      17 LEU17     -0.4121
    249 HD11         23.7689      -3.4441      21.3864 H        17 LEU17      0.1000
    250 HD12         23.6353      -1.6654      21.3099 H        17 LEU17      0.1000
    251 HD13         23.1707      -2.5281      22.7849 H        17 LEU17      0.1000
    252 CD2          21.7972      -2.6716      19.6454 C.3      17 LEU17     -0.4121
    253 HD21         20.7872      -2.7791      19.2508 H        17 LEU17      0.1000
    254 HD22         22.1964      -1.7143      19.3081 H        17 LEU17      0.1000
    255 HD23         22.4228      -3.4785      19.2708 H        17 LEU17      0.1000
    256 C            20.2342      -2.9968      23.8483 C.2      17 LEU17      0.5973
    257 O            20.8499      -2.3259      24.6730 O.2      17 LEU17     -0.5679
    258 N            18.9884      -2.6970      23.4913 N.am     18 GLY18     -0.4157
    259 H            18.4982      -3.3032      22.8442 H        18 GLY18      0.2719
    260 CA           18.2928      -1.5209      23.9943 C.3      18 GLY18     -0.0252
    261 HA2          18.0826      -1.6607      25.0550 H        18 GLY18      0.0698
    262 HA3          18.9232      -0.6408      23.8851 H        18 GLY18      0.0698
    263 C            16.9809      -1.2780      23.2721 C.2      18 GLY18      0.5973
    264 O            16.6242      -2.0097      22.3487 O.2      18 GLY18     -0.5679
    265 N            16.2808      -0.2306      23.6987 N.am     19 ARG19     -0.3479
    266 H            16.6869       0.3648      24.4053 H        19 ARG19      0.2747
    267 CA           14.9673       0.1470      23.1875 C.3      19 ARG19     -0.2637
    268 HA           14.5266      -0.7001      22.6590 H        19 ARG19      0.1560
    269 CB           14.0627       0.4752      24.3758 C.3      19 ARG19     -0.0007
    270 HB2          14.0248      -0.4041      25.0192 H        19 ARG19      0.0327
    271 HB3          14.4872       1.3014      24.9496 H        19 ARG19      0.0327
    272 CG           12.6477       0.8629      23.9229 C.3      19 ARG19      0.0390
    273 HG2          12.6619       1.8649      23.4923 H        19 ARG19      0.0285
    274 HG3          12.3036       0.1578      23.1654 H        19 ARG19      0.0285
    275 CD           11.6737       0.8457      25.0988 C.3      19 ARG19      0.0486
    276 HD2          12.0661       1.4807      25.8951 H        19 ARG19      0.0687
    277 HD3          10.7166       1.2519      24.7659 H        19 ARG19      0.0687
    278 NE           11.4944      -0.5351      25.5733 N.pl3    19 ARG19     -0.5295
    279 HE           11.9553      -1.2716      25.0333 H        19 ARG19      0.3456
    280 CZ           10.8665      -0.9588      26.6422 C.cat    19 ARG19      0.8076
    281 NH1          10.2835      -0.1057      27.4437 N.pl3    19 ARG19     -0.8627
    282 HH11         10.2944       0.8630      27.1798 H        19 ARG19      0.4478
    283 HH12          9.7610      -0.4394      28.2244 H        19 ARG19      0.4478
    284 NH2          10.8271      -2.2351      26.9087 N.pl3    19 ARG19     -0.8627
    285 HH21         11.2587      -2.8914      26.2386 H        19 ARG19      0.4478
    286 HH22         10.2950      -2.6167      27.6593 H        19 ARG19      0.4478
    287 C            15.0769       1.3154      22.2211 C.2      19 ARG19      0.7341
    288 O            15.8086       2.2668      22.4795 O.2      19 ARG19     -0.5894
    289 N            14.3277       1.2480      21.1290 N.am     20 VAL20     -0.4157
    290 H            13.7852       0.4011      20.9829 H        20 VAL20      0.2719
    291 CA           14.0278       2.4025      20.2822 C.3      20 VAL20     -0.0875
    292 HA           14.5334       3.2868      20.6657 H        20 VAL20      0.0969
    293 CB           14.4647       2.1877      18.8187 C.3      20 VAL20      0.2985
    294 HB           13.8611       1.3951      18.3742 H        20 VAL20     -0.0297
    295 CG1          14.2867       3.4680      17.9931 C.3      20 VAL20     -0.3192
    296 HG11         14.8825       4.2713      18.4267 H        20 VAL20      0.0791
    297 HG12         14.6082       3.2973      16.9663 H        20 VAL20      0.0791
    298 HG13         13.2372       3.7638      17.9807 H        20 VAL20      0.0791
    299 CG2          15.9376       1.7861      18.7046 C.3      20 VAL20     -0.3192
    300 HG21         16.1199       0.8567      19.2423 H        20 VAL20      0.0791
    301 HG22         16.2043       1.6350      17.6598 H        20 VAL20      0.0791
    302 HG23         16.5519       2.5789      19.1221 H        20 VAL20      0.0791
    303 C            12.5300       2.6224      20.3911 C.2      20 VAL20      0.5973
    304 O            11.7641       1.6721      20.2303 O.2      20 VAL20     -0.5679
    305 N            12.1024       3.8465      20.6626 N.am     21 SER21     -0.4157
    306 H            12.7944       4.5703      20.8371 H        21 SER21      0.2719
    307 CA           10.6846       4.2123      20.6946 C.3      21 SER21     -0.0249
    308 HA           10.0698       3.3264      20.5579 H        21 SER21      0.0843
    309 CB           10.2924       4.8218      22.0404 C.3      21 SER21      0.2117
    310 HB2          10.8750       5.7249      22.2272 H        21 SER21      0.0352
    311 HB3           9.2315       5.0740      22.0302 H        21 SER21      0.0352
    312 OG           10.5324       3.8812      23.0650 O.3      21 SER21     -0.6546
    313 HG           11.3490       4.1691      23.5439 H        21 SER21      0.4275
    314 C            10.3829       5.1670      19.5577 C.2      21 SER21      0.5973
    315 O            11.2253       5.9956      19.2166 O.2      21 SER21     -0.5679
    316 N             9.1874       5.0908      18.9867 N.am     22 PHE22     -0.4157
    317 H             8.5453       4.3775      19.3184 H        22 PHE22      0.2719
    318 CA            8.7396       5.9397      17.8902 C.3      22 PHE22     -0.0024
    319 HA            9.5005       6.6878      17.6931 H        22 PHE22      0.0978
    320 CB            8.5007       5.1347      16.6068 C.3      22 PHE22     -0.0343
    321 HB2           7.5618       4.5869      16.7048 H        22 PHE22      0.0295
    322 HB3           8.3780       5.8314      15.7757 H        22 PHE22      0.0295
    323 CG            9.5840       4.1424      16.2585 C.ar     22 PHE22      0.0118
    324 CD1          10.7252       4.5455      15.5448 C.ar     22 PHE22     -0.1256
    325 HD1          10.8399       5.5741      15.2368 H        22 PHE22      0.1330
    326 CE1          11.7162       3.6000      15.2267 C.ar     22 PHE22     -0.1704
    327 HE1          12.5968       3.8993      14.6804 H        22 PHE22      0.1430
    328 CZ           11.5662       2.2583      15.6165 C.ar     22 PHE22     -0.1072
    329 HZ           12.3331       1.5357      15.3816 H        22 PHE22      0.1297
    330 CE2          10.4318       1.8600      16.3377 C.ar     22 PHE22     -0.1704
    331 HE2          10.3323       0.8371      16.6718 H        22 PHE22      0.1430
    332 CD2           9.4505       2.8046      16.6653 C.ar     22 PHE22     -0.1256
    333 HD2           8.6192       2.5089      17.2760 H        22 PHE22      0.1330
    334 C             7.4489       6.6383      18.2638 C.2      22 PHE22      0.5973
    335 O             6.5830       6.0250      18.8815 O.2      22 PHE22     -0.5679
    336 N             7.2951       7.8818      17.8325 N.am     23 GLU23     -0.5163
    337 H             8.0519       8.2901      17.2919 H        23 GLU23      0.2936
    338 CA            5.9711       8.4671      17.6816 C.3      23 GLU23      0.0397
    339 HA            5.2725       8.0286      18.3981 H        23 GLU23      0.1105
    340 CB            6.0431       9.9727      17.9364 C.3      23 GLU23      0.0560
    341 HB2           6.4996      10.1546      18.9113 H        23 GLU23     -0.0173
    342 HB3           6.6717      10.4267      17.1671 H        23 GLU23     -0.0173
    343 CG            4.6495      10.6171      17.9081 C.3      23 GLU23      0.0136
    344 HG2           4.0864      10.2364      17.0557 H        23 GLU23     -0.0425
    345 HG3           4.1110      10.3469      18.8187 H        23 GLU23     -0.0425
    346 CD            4.7195      12.1376      17.7785 C.2      23 GLU23      0.8054
    347 OE1           5.7485      12.7341      18.1793 O.co2    23 GLU23     -0.8188
    348 OE2           3.7946      12.7164      17.1684 O.co2    23 GLU23     -0.8188
    349 C             5.4966       8.1571      16.2607 C.2      23 GLU23      0.5366
    350 O             6.2635       8.3343      15.3061 O.2      23 GLU23     -0.5819
    351 N             4.2536       7.6997      16.1128 N.am     24 LEU24     -0.4157
    352 H             3.6864       7.5524      16.9475 H        24 LEU24      0.2719
    353 CA            3.6177       7.5247      14.8071 C.3      24 LEU24     -0.0518
    354 HA            4.3768       7.5012      14.0249 H        24 LEU24      0.0922
    355 CB            2.8429       6.2007      14.7589 C.3      24 LEU24     -0.1102
    356 HB2           1.9899       6.2812      15.4348 H        24 LEU24      0.0457
    357 HB3           2.4596       6.0794      13.7463 H        24 LEU24      0.0457
    358 CG            3.6277       4.9352      15.1353 C.3      24 LEU24      0.3531
    359 HG            3.9636       5.0042      16.1697 H        24 LEU24     -0.0361
    360 CD1           2.6844       3.7407      15.0159 C.3      24 LEU24     -0.4121
    361 HD11          2.3959       3.5887      13.9758 H        24 LEU24      0.1000
    362 HD12          3.1715       2.8471      15.3971 H        24 LEU24      0.1000
    363 HD13          1.7935       3.9207      15.6150 H        24 LEU24      0.1000
    364 CD2           4.8391       4.7077      14.2311 C.3      24 LEU24     -0.4121
    365 HD21          5.5446       5.5301      14.3463 H        24 LEU24      0.1000
    366 HD22          5.3436       3.7884      14.5171 H        24 LEU24      0.1000
    367 HD23          4.5178       4.6456      13.1936 H        24 LEU24      0.1000
    368 C             2.6799       8.7000      14.5206 C.2      24 LEU24      0.5973
    369 O             1.8286       9.0276      15.3424 O.2      24 LEU24     -0.5679
    370 N             2.7960       9.3130      13.3473 N.am     25 PHE25     -0.4157
    371 H             3.4707       8.9553      12.6806 H        25 PHE25      0.2719
    372 CA            1.9902      10.4655      12.9385 C.3      25 PHE25     -0.0024
    373 HA            1.8266      11.0947      13.8118 H        25 PHE25      0.0978
    374 CB            2.7560      11.2837      11.8975 C.3      25 PHE25     -0.0343
    375 HB2           2.8819      10.6773      11.0005 H        25 PHE25      0.0295
    376 HB3           2.1707      12.1672      11.6386 H        25 PHE25      0.0295
    377 CG            4.1097      11.7370      12.3858 C.ar     25 PHE25      0.0118
    378 CD1           4.2438      12.3132      13.6618 C.ar     25 PHE25     -0.1256
    379 HD1           3.3827      12.4558      14.2997 H        25 PHE25      0.1330
    380 CE1           5.5033      12.7079      14.1242 C.ar     25 PHE25     -0.1704
    381 HE1           5.5675      13.1527      15.1025 H        25 PHE25      0.1430
    382 CZ            6.6322      12.5436      13.3028 C.ar     25 PHE25     -0.1072
    383 HZ            7.6015      12.8764      13.6243 H        25 PHE25      0.1297
    384 CE2           6.5024      11.9659      12.0308 C.ar     25 PHE25     -0.1704
    385 HE2           7.3705      11.8316      11.3993 H        25 PHE25      0.1430
    386 CD2           5.2409      11.5570      11.5757 C.ar     25 PHE25     -0.1256
    387 HD2           5.1416      11.1009      10.6027 H        25 PHE25      0.1330
    388 C             0.5964      10.0676      12.4661 C.2      25 PHE25      0.5973
    389 O             0.2159      10.2947      11.3169 O.2      25 PHE25     -0.5679
    390 N            -0.1793       9.4583      13.3572 N.am     26 ALA26     -0.4157
    391 H             0.1858       9.3104      14.2924 H        26 ALA26      0.2719
    392 CA           -1.5369       9.0251      13.0561 C.3      26 ALA26      0.0337
    393 HA           -1.5091       8.3618      12.1916 H        26 ALA26      0.0823
    394 CB           -2.0734       8.2448      14.2585 C.3      26 ALA26     -0.1825
    395 HB1          -2.1097       8.8904      15.1374 H        26 ALA26      0.0603
    396 HB2          -3.0778       7.8793      14.0397 H        26 ALA26      0.0603
    397 HB3          -1.4245       7.3928      14.4638 H        26 ALA26      0.0603
    398 C            -2.4623      10.1956      12.6989 C.2      26 ALA26      0.5973
    399 O            -3.4100      10.0133      11.9451 O.2      26 ALA26     -0.5679
    400 N            -2.1874      11.4004      13.1952 N.am     27 ASP27     -0.5163
    401 H            -1.3935      11.5077      13.8203 H        27 ASP27      0.2936
    402 CA           -2.9800      12.5863      12.8908 C.3      27 ASP27      0.0381
    403 HA           -4.0350      12.3334      12.9982 H        27 ASP27      0.0880
    404 CB           -2.6441      13.6773      13.9114 C.3      27 ASP27     -0.0303
    405 HB2          -3.3492      14.5011      13.7854 H        27 ASP27     -0.0122
    406 HB3          -2.7905      13.2695      14.9113 H        27 ASP27     -0.0122
    407 CG           -1.2125      14.2156      13.8166 C.2      27 ASP27      0.7994
    408 OD1          -0.2372      13.4369      13.7108 O.co2    27 ASP27     -0.8014
    409 OD2          -1.0700      15.4585      13.8213 O.co2    27 ASP27     -0.8014
    410 C            -2.7905      13.1091      11.4568 C.2      27 ASP27      0.5366
    411 O            -3.6044      13.9096      10.9966 O.2      27 ASP27     -0.5819
    412 N            -1.7290      12.6862      10.7557 N.am     28 LYS28     -0.3479
    413 H            -1.0935      12.0496      11.2245 H        28 LYS28      0.2747
    414 CA           -1.4163      13.1332       9.3836 C.3      28 LYS28     -0.2400
    415 HA           -2.2260      13.7653       9.0124 H        28 LYS28      0.1426
    416 CB           -0.1221      13.9558       9.3968 C.3      28 LYS28     -0.0094
    417 HB2           0.6692      13.3745       9.8749 H        28 LYS28      0.0362
    418 HB3           0.1782      14.1710       8.3694 H        28 LYS28      0.0362
    419 CG           -0.3193      15.2822      10.1370 C.3      28 LYS28      0.0187
    420 HG2          -1.0686      15.8812       9.6172 H        28 LYS28      0.0103
    421 HG3          -0.6745      15.0778      11.1446 H        28 LYS28      0.0103
    422 CD            0.9946      16.0656      10.2195 C.3      28 LYS28     -0.0479
    423 HD2           1.7778      15.4349      10.6454 H        28 LYS28      0.0621
    424 HD3           1.2927      16.3627       9.2127 H        28 LYS28      0.0621
    425 CE            0.8124      17.3187      11.0825 C.3      28 LYS28     -0.0143
    426 HE2           1.6908      17.9585      10.9638 H        28 LYS28      0.1135
    427 HE3          -0.0625      17.8648      10.7171 H        28 LYS28      0.1135
    428 NZ            0.6325      16.9741      12.5145 N.4      28 LYS28     -0.3854
    429 HZ1           1.4200      16.4747      12.9025 H        28 LYS28      0.3400
    430 HZ2           0.4198      17.7735      13.0905 H        28 LYS28      0.3400
    431 HZ3          -0.1548      16.3301      12.6645 H        28 LYS28      0.3400
    432 C            -1.3002      12.0037       8.3642 C.2      28 LYS28      0.7341
    433 O            -1.5071      12.2369       7.1754 O.2      28 LYS28     -0.5894
    434 N            -0.9659      10.7976       8.8076 N.am     29 VAL29     -0.4157
    435 H            -0.7843      10.6901       9.7980 H        29 VAL29      0.2719
    436 CA           -0.7556       9.6185       7.9558 C.3      29 VAL29     -0.0875
    437 HA           -1.2238       9.7975       6.9875 H        29 VAL29      0.0969
    438 CB            0.7610       9.3583       7.7041 C.3      29 VAL29      0.2985
    439 HB            1.1263       8.5352       8.3156 H        29 VAL29     -0.0297
    440 CG1           1.0096       9.0165       6.2326 C.3      29 VAL29     -0.3192
    441 HG11          0.6891       9.8351       5.5878 H        29 VAL29      0.0791
    442 HG12          2.0720       8.8362       6.0715 H        29 VAL29      0.0791
    443 HG13          0.4703       8.1129       5.9652 H        29 VAL29      0.0791
    444 CG2           1.6821      10.5518       8.0034 C.3      29 VAL29     -0.3192
    445 HG21          1.6311      10.8067       9.0591 H        29 VAL29      0.0791
    446 HG22          2.7085      10.2934       7.7641 H        29 VAL29      0.0791
    447 HG23          1.3923      11.4118       7.3984 H        29 VAL29      0.0791
    448 C            -1.5150       8.4368       8.5857 C.2      29 VAL29      0.5973
    449 O            -0.8972       7.4488       8.9938 O.2      29 VAL29     -0.5679
    450 N            -2.8436       8.5653       8.8026 N.am     30 PRO30     -0.2548
    451 CD           -3.7226       9.6146       8.2955 C.3      30 PRO30      0.0192
    452 HD2          -3.4825       9.8854       7.2670 H        30 PRO30      0.0391
    453 HD3          -3.6572      10.4890       8.9444 H        30 PRO30      0.0391
    454 CG           -5.1304       9.0384       8.3743 C.3      30 PRO30      0.0189
    455 HG2          -5.3322       8.4034       7.5123 H        30 PRO30      0.0213
    456 HG3          -5.8827       9.8225       8.4596 H        30 PRO30      0.0213
    457 CB           -5.0496       8.1885       9.6398 C.3      30 PRO30     -0.0070
    458 HB2          -5.7807       7.3791       9.6219 H        30 PRO30      0.0253
    459 HB3          -5.2256       8.8213      10.5096 H        30 PRO30      0.0253
    460 CA           -3.6058       7.6659       9.6694 C.3      30 PRO30     -0.0266
    461 HA           -3.2287       7.7422      10.6886 H        30 PRO30      0.0641
    462 C            -3.5313       6.1932       9.2643 C.2      30 PRO30      0.5896
    463 O            -3.3437       5.3281      10.1218 O.2      30 PRO30     -0.5748
    464 N            -3.6424       5.8827       7.9749 N.am     31 LYS31     -0.3479
    465 H            -3.6859       6.6392       7.2867 H        31 LYS31      0.2747
    466 CA           -3.6462       4.4988       7.5010 C.3      31 LYS31     -0.2400
    467 HA           -4.3151       3.9075       8.1274 H        31 LYS31      0.1426
    468 CB           -4.1994       4.5480       6.0768 C.3      31 LYS31     -0.0094
    469 HB2          -5.1444       5.0958       6.0737 H        31 LYS31      0.0362
    470 HB3          -3.4930       5.0625       5.4300 H        31 LYS31      0.0362
    471 CG           -4.4309       3.1610       5.5141 C.3      31 LYS31      0.0187
    472 HG2          -3.4847       2.6195       5.4995 H        31 LYS31      0.0103
    473 HG3          -5.1572       2.6389       6.1350 H        31 LYS31      0.0103
    474 CD           -4.9773       3.2591       4.0967 C.3      31 LYS31     -0.0479
    475 HD2          -5.9730       3.7054       4.0949 H        31 LYS31      0.0621
    476 HD3          -4.2996       3.8751       3.5008 H        31 LYS31      0.0621
    477 CE           -5.0268       1.8358       3.5478 C.3      31 LYS31     -0.0143
    478 HE2          -4.3159       1.2191       4.1070 H        31 LYS31      0.1135
    479 HE3          -6.0262       1.4187       3.7010 H        31 LYS31      0.1135
    480 NZ           -4.6555       1.8115       2.1205 N.4      31 LYS31     -0.3854
    481 HZ1          -3.7902       2.2971       1.9301 H        31 LYS31      0.3400
    482 HZ2          -4.5848       0.8739       1.7492 H        31 LYS31      0.3400
    483 HZ3          -5.3480       2.2445       1.4984 H        31 LYS31      0.3400
    484 C            -2.2540       3.8580       7.6103 C.2      31 LYS31      0.7341
    485 O            -2.0977       2.7135       8.0320 O.2      31 LYS31     -0.5894
    486 N            -1.2064       4.5986       7.2779 N.am     32 THR32     -0.4157
    487 H            -1.3853       5.5311       6.9044 H        32 THR32      0.2719
    488 CA            0.1704       4.0944       7.3264 C.3      32 THR32     -0.0389
    489 HA            0.2022       3.1240       6.8321 H        32 THR32      0.1007
    490 CB            1.0894       5.0444       6.5508 C.3      32 THR32      0.3654
    491 HB            1.1410       6.0071       7.0609 H        32 THR32      0.0043
    492 CG2           2.4981       4.4827       6.3824 C.3      32 THR32     -0.2438
    493 HG21          2.4564       3.5404       5.8361 H        32 THR32      0.0642
    494 HG22          3.1049       5.1957       5.8242 H        32 THR32      0.0642
    495 HG23          2.9540       4.3116       7.3560 H        32 THR32      0.0642
    496 OG1           0.5550       5.2269       5.2575 O.3      32 THR32     -0.6761
    497 HG1          -0.2335       5.8053       5.3530 H        32 THR32      0.4102
    498 C             0.6292       3.8912       8.7755 C.2      32 THR32      0.5973
    499 O             1.2003       2.8462       9.1013 O.2      32 THR32     -0.5679
    500 N             0.3055       4.8363       9.6659 N.am     33 ALA33     -0.4157
    501 H            -0.1724       5.6755       9.3444 H        33 ALA33      0.2719
    502 CA            0.5760       4.7177      11.0944 C.3      33 ALA33      0.0337
    503 HA            1.6429       4.5428      11.2418 H        33 ALA33      0.0823
    504 CB            0.1970       6.0356      11.7763 C.3      33 ALA33     -0.1825
    505 HB1          -0.8554       6.2539      11.5907 H        33 ALA33      0.0603
    506 HB2           0.3495       5.9552      12.8519 H        33 ALA33      0.0603
    507 HB3           0.8069       6.8494      11.3814 H        33 ALA33      0.0603
    508 C            -0.1794       3.5378      11.7227 C.2      33 ALA33      0.5973
    509 O             0.4198       2.7628      12.4645 O.2      33 ALA33     -0.5679
    510 N            -1.4704       3.3684      11.4245 N.am     34 GLU34     -0.5163
    511 H            -1.9436       4.0570      10.8450 H        34 GLU34      0.2936
    512 CA           -2.2765       2.2890      12.0080 C.3      34 GLU34      0.0397
    513 HA           -2.2197       2.3678      13.0929 H        34 GLU34      0.1105
    514 CB           -3.7413       2.4871      11.5862 C.3      34 GLU34      0.0560
    515 HB2          -4.0793       3.4508      11.9694 H        34 GLU34     -0.0173
    516 HB3          -3.7930       2.5277      10.4977 H        34 GLU34     -0.0173
    517 CG           -4.7323       1.4148      12.0670 C.3      34 GLU34      0.0136
    518 HG2          -5.7388       1.7263      11.7792 H        34 GLU34     -0.0425
    519 HG3          -4.5189       0.4890      11.5290 H        34 GLU34     -0.0425
    520 CD           -4.7077       1.1309      13.5805 C.2      34 GLU34      0.8054
    521 OE1          -4.2326       1.9700      14.3767 O.co2    34 GLU34     -0.8188
    522 OE2          -5.1520       0.0301      13.9782 O.co2    34 GLU34     -0.8188
    523 C            -1.7414       0.9007      11.6286 C.2      34 GLU34      0.5366
    524 O            -1.6389       0.0135      12.4778 O.2      34 GLU34     -0.5819
    525 N            -1.3027       0.7347      10.3770 N.am     35 ASN35     -0.4157
    526 H            -1.4445       1.4893       9.7134 H        35 ASN35      0.2719
    527 CA           -0.6304      -0.4807       9.9356 C.3      35 ASN35      0.0143
    528 HA           -1.3184      -1.3189      10.0501 H        35 ASN35      0.1048
    529 CB           -0.2756      -0.3329       8.4565 C.3      35 ASN35     -0.2041
    530 HB2          -1.1935      -0.1984       7.9069 H        35 ASN35      0.0797
    531 HB3           0.3494       0.5446       8.3031 H        35 ASN35      0.0797
    532 CG            0.4109      -1.5606       7.9023 C.2      35 ASN35      0.7130
    533 OD1          -0.1562      -2.6401       7.8470 O.2      35 ASN35     -0.5931
    534 ND2           1.6357      -1.4318       7.4443 N.am     35 ASN35     -0.9191
    535 HD21          2.0446      -2.2246       6.9754 H        35 ASN35      0.4196
    536 HD22          2.1118      -0.5518       7.5227 H        35 ASN35      0.4196
    537 C             0.6051      -0.8012      10.7861 C.2      35 ASN35      0.5973
    538 O             0.6950      -1.8964      11.3356 O.2      35 ASN35     -0.5679
    539 N             1.5446       0.1375      10.9388 N.am     36 PHE36     -0.4157
    540 H             1.4223       1.0373      10.4884 H        36 PHE36      0.2719
    541 CA            2.7480      -0.0976      11.7457 C.3      36 PHE36     -0.0024
    542 HA            3.2564      -0.9853      11.3663 H        36 PHE36      0.0978
    543 CB            3.6876       1.0998      11.5974 C.3      36 PHE36     -0.0343
    544 HB2           3.8017       1.3186      10.5340 H        36 PHE36      0.0295
    545 HB3           3.2270       1.9769      12.0550 H        36 PHE36      0.0295
    546 CG            5.0723       0.9008      12.1911 C.ar     36 PHE36      0.0118
    547 CD1           6.1228       0.4526      11.3715 C.ar     36 PHE36     -0.1256
    548 HD1           5.9319       0.1877      10.3414 H        36 PHE36      0.1330
    549 CE1           7.4301       0.3772      11.8781 C.ar     36 PHE36     -0.1704
    550 HE1           8.2345       0.0440      11.2482 H        36 PHE36      0.1430
    551 CZ            7.7012       0.7461      13.2031 C.ar     36 PHE36     -0.1072
    552 HZ            8.7140       0.7149      13.5831 H        36 PHE36      0.1297
    553 CE2           6.6521       1.1575      14.0345 C.ar     36 PHE36     -0.1704
    554 HE2           6.8676       1.4223      15.0558 H        36 PHE36      0.1430
    555 CD2           5.3383       1.2287      13.5338 C.ar     36 PHE36     -0.1256
    556 HD2           4.5332       1.5490      14.1750 H        36 PHE36      0.1330
    557 C             2.4170      -0.3470      13.2254 C.2      36 PHE36      0.5973
    558 O             3.0340      -1.2018      13.8687 O.2      36 PHE36     -0.5679
    559 N             1.4276       0.3749      13.7731 N.am     37 ARG37     -0.3479
    560 H             0.9865       1.0936      13.2002 H        37 ARG37      0.2747
    561 CA            0.9714       0.2242      15.1632 C.3      37 ARG37     -0.2637
    562 HA            1.8192       0.3745      15.8315 H        37 ARG37      0.1560
    563 CB           -0.1007       1.2840      15.4676 C.3      37 ARG37     -0.0007
    564 HB2           0.2422       2.2644      15.1405 H        37 ARG37      0.0327
    565 HB3          -0.9958       1.0494      14.8917 H        37 ARG37      0.0327
    566 CG           -0.4341       1.3639      16.9705 C.3      37 ARG37      0.0390
    567 HG2          -0.3823       0.3757      17.4257 H        37 ARG37      0.0285
    568 HG3           0.3107       1.9897      17.4635 H        37 ARG37      0.0285
    569 CD           -1.8328       1.9494      17.2212 C.3      37 ARG37      0.0486
    570 HD2          -1.9854       2.0820      18.2919 H        37 ARG37      0.0687
    571 HD3          -1.8929       2.9312      16.7494 H        37 ARG37      0.0687
    572 NE           -2.8990       1.0952      16.6687 N.pl3    37 ARG37     -0.5295
    573 HE           -3.3855       1.4405      15.8341 H        37 ARG37      0.3456
    574 CZ           -3.2495      -0.1066      17.0846 C.cat    37 ARG37      0.8076
    575 NH1          -2.7606      -0.6522      18.1650 N.pl3    37 ARG37     -0.8627
    576 HH11         -2.2106      -0.1189      18.8289 H        37 ARG37      0.4478
    577 HH12         -3.0386      -1.6137      18.3613 H        37 ARG37      0.4478
    578 NH2          -4.1139      -0.8072      16.4109 N.pl3    37 ARG37     -0.8627
    579 HH21         -4.5183      -0.4236      15.5484 H        37 ARG37      0.4478
    580 HH22         -4.4341      -1.7050      16.7614 H        37 ARG37      0.4478
    581 C             0.4337      -1.1841      15.4252 C.2      37 ARG37      0.7341
    582 O             0.9345      -1.8725      16.3135 O.2      37 ARG37     -0.5894
    583 N            -0.5344      -1.6402      14.6325 N.am     38 ALA38     -0.4157
    584 H            -0.9118      -1.0244      13.9168 H        38 ALA38      0.2719
    585 CA           -1.1178      -2.9707      14.7965 C.3      38 ALA38      0.0337
    586 HA           -1.4868      -3.0697      15.8192 H        38 ALA38      0.0823
    587 CB           -2.3026      -3.0966      13.8406 C.3      38 ALA38     -0.1825
    588 HB1          -1.9688      -2.8913      12.8240 H        38 ALA38      0.0603
    589 HB2          -2.7209      -4.1004      13.8981 H        38 ALA38      0.0603
    590 HB3          -3.0711      -2.3694      14.1102 H        38 ALA38      0.0603
    591 C            -0.0966      -4.0990      14.5661 C.2      38 ALA38      0.5973
    592 O            -0.1616      -5.1274      15.2369 O.2      38 ALA38     -0.5679
    593 N             0.8798      -3.9183      13.6681 N.am     39 LEU39     -0.4157
    594 H             0.8694      -3.0826      13.0907 H        39 LEU39      0.2719
    595 CA            1.9759      -4.8829      13.4970 C.3      39 LEU39     -0.0518
    596 HA            1.5597      -5.8905      13.4573 H        39 LEU39      0.0922
    597 CB            2.7182      -4.5892      12.1842 C.3      39 LEU39     -0.1102
    598 HB2           3.0181      -3.5398      12.1874 H        39 LEU39      0.0457
    599 HB3           3.6265      -5.1928      12.1449 H        39 LEU39      0.0457
    600 CG            1.8932      -4.8662      10.9192 C.3      39 LEU39      0.3531
    601 HG            0.9289      -4.3701      10.9813 H        39 LEU39     -0.0361
    602 CD1           2.6405      -4.3357       9.6930 C.3      39 LEU39     -0.4121
    603 HD11          3.6077      -4.8259       9.6127 H        39 LEU39      0.1000
    604 HD12          2.0487      -4.5180       8.7963 H        39 LEU39      0.1000
    605 HD13          2.7886      -3.2605       9.7990 H        39 LEU39      0.1000
    606 CD2           1.6462      -6.3595      10.7183 C.3      39 LEU39     -0.4121
    607 HD21          1.0235      -6.7577      11.5190 H        39 LEU39      0.1000
    608 HD22          1.1273      -6.4938       9.7741 H        39 LEU39      0.1000
    609 HD23          2.5916      -6.8970      10.6848 H        39 LEU39      0.1000
    610 C             2.9670      -4.8780      14.6682 C.2      39 LEU39      0.5973
    611 O             3.6265      -5.8900      14.9065 O.2      39 LEU39     -0.5679
    612 N             3.0931      -3.7622      15.3887 N.am     40 SER40     -0.4157
    613 H             2.5630      -2.9493      15.0982 H        40 SER40      0.2719
    614 CA            3.9215      -3.6748      16.5978 C.3      40 SER40     -0.0249
    615 HA            4.8784      -4.1635      16.4151 H        40 SER40      0.0843
    616 CB            4.2079      -2.2162      16.9573 C.3      40 SER40      0.2117
    617 HB2           3.2789      -1.6701      17.1147 H        40 SER40      0.0352
    618 HB3           4.7922      -2.1835      17.8794 H        40 SER40      0.0352
    619 OG            4.9519      -1.6055      15.9221 O.3      40 SER40     -0.6546
    620 HG            4.3794      -1.5266      15.1396 H        40 SER40      0.4275
    621 C             3.2780      -4.3874      17.7865 C.2      40 SER40      0.5973
    622 O             3.9665      -5.0671      18.5345 O.2      40 SER40     -0.5679
    623 N             1.9629      -4.2709      17.9712 N.am     41 THR41     -0.4157
    624 H             1.4276      -3.6648      17.3586 H        41 THR41      0.2719
    625 CA            1.2511      -4.9585      19.0638 C.3      41 THR41     -0.0389
    626 HA            1.8622      -4.9327      19.9658 H        41 THR41      0.1007
    627 CB           -0.0741      -4.2404      19.3592 C.3      41 THR41      0.3654
    628 HB           -0.5518      -4.7176      20.2162 H        41 THR41      0.0043
    629 CG2           0.1164      -2.7508      19.6628 C.3      41 THR41     -0.2438
    630 HG21          0.4578      -2.2114      18.7823 H        41 THR41      0.0642
    631 HG22         -0.8319      -2.3229      19.9890 H        41 THR41      0.0642
    632 HG23          0.8456      -2.6327      20.4630 H        41 THR41      0.0642
    633 OG1          -0.9141      -4.3692      18.2356 O.3      41 THR41     -0.6761
    634 HG1          -1.7416      -3.8684      18.3857 H        41 THR41      0.4102
    635 C             0.9787      -6.4358      18.7488 C.2      41 THR41      0.5973
    636 O             0.8709      -7.2566      19.6596 O.2      41 THR41     -0.5679
    637 N             0.8603      -6.7812      17.4615 N.am     42 GLY42     -0.4157
    638 H             0.9073      -6.0413      16.7713 H        42 GLY42      0.2719
    639 CA            0.5279      -8.1291      16.9946 C.3      42 GLY42     -0.0252
    640 HA2           0.8016      -8.2099      15.9431 H        42 GLY42      0.0698
    641 HA3           1.1030      -8.8617      17.5608 H        42 GLY42      0.0698
    642 C            -0.9579      -8.4755      17.1281 C.2      42 GLY42      0.5973
    643 O            -1.3459      -9.6322      16.9811 O.2      42 GLY42     -0.5679
    644 N            -1.8125      -7.4842      17.3789 N.am     43 GLU43     -0.5163
    645 H            -1.4297      -6.5468      17.4647 H        43 GLU43      0.2936
    646 CA           -3.2475      -7.6735      17.6237 C.3      43 GLU43      0.0397
    647 HA           -3.3706      -8.3678      18.4567 H        43 GLU43      0.1105
    648 CB           -3.8453      -6.3243      18.0311 C.3      43 GLU43      0.0560
    649 HB2          -4.8966      -6.4507      18.2925 H        43 GLU43     -0.0173
    650 HB3          -3.3148      -5.9543      18.9095 H        43 GLU43     -0.0173
    651 CG           -3.7260      -5.3079      16.8913 C.3      43 GLU43      0.0136
    652 HG2          -2.7027      -5.2486      16.5244 H        43 GLU43     -0.0425
    653 HG3          -4.3366      -5.6395      16.0557 H        43 GLU43     -0.0425
    654 CD           -4.1572      -3.9227      17.3344 C.2      43 GLU43      0.8054
    655 OE1          -3.4273      -3.2928      18.1293 O.co2    43 GLU43     -0.8188
    656 OE2          -5.2046      -3.4698      16.8206 O.co2    43 GLU43     -0.8188
    657 C            -4.0337      -8.2550      16.4356 C.2      43 GLU43      0.5366
    658 O            -5.1775      -8.6660      16.6133 O.2      43 GLU43     -0.5819
    659 N            -3.4744      -8.2644      15.2194 N.am     44 LYS44     -0.3479
    660 H            -2.5412      -7.8830      15.1319 H        44 LYS44      0.2747
    661 CA           -4.1112      -8.8929      14.0482 C.3      44 LYS44     -0.2400
    662 HA           -5.1752      -9.0058      14.2435 H        44 LYS44      0.1426
    663 CB           -3.9428      -7.9932      12.8041 C.3      44 LYS44     -0.0094
    664 HB2          -2.8792      -7.9008      12.5761 H        44 LYS44      0.0362
    665 HB3          -4.4269      -8.4688      11.9490 H        44 LYS44      0.0362
    666 CG           -4.5356      -6.5762      12.9827 C.3      44 LYS44      0.0187
    667 HG2          -4.0461      -6.0871      13.8227 H        44 LYS44      0.0103
    668 HG3          -4.3156      -5.9898      12.0900 H        44 LYS44      0.0103
    669 CD           -6.0611      -6.5757      13.2060 C.3      44 LYS44     -0.0479
    670 HD2          -6.5311      -6.8373      12.2562 H        44 LYS44      0.0621
    671 HD3          -6.3521      -7.3338      13.9302 H        44 LYS44      0.0621
    672 CE           -6.6398      -5.2291      13.6752 C.3      44 LYS44     -0.0143
    673 HE2          -6.1071      -4.4075      13.1850 H        44 LYS44      0.1135
    674 HE3          -7.6787      -5.1891      13.3370 H        44 LYS44      0.1135
    675 NZ           -6.6215      -5.0537      15.1523 N.4      44 LYS44     -0.3854
    676 HZ1          -5.7382      -4.6714      15.4947 H        44 LYS44      0.3400
    677 HZ2          -7.2669      -4.3327      15.4473 H        44 LYS44      0.3400
    678 HZ3          -6.8117      -5.9091      15.6528 H        44 LYS44      0.3400
    679 C            -3.6690     -10.3441      13.8232 C.2      44 LYS44      0.7341
    680 O            -4.1966     -10.9939      12.9280 O.2      44 LYS44     -0.5894
    681 N            -2.7390     -10.8636      14.6294 N.am     45 GLY45     -0.4157
    682 H            -2.4011     -10.2999      15.4010 H        45 GLY45      0.2719
    683 CA           -2.2823     -12.2599      14.5689 C.3      45 GLY45     -0.0252
    684 HA2          -2.2506     -12.6547      15.5843 H        45 GLY45      0.0698
    685 HA3          -2.9919     -12.8630      14.0025 H        45 GLY45      0.0698
    686 C            -0.8966     -12.4713      13.9526 C.2      45 GLY45      0.5973
    687 O            -0.4025     -13.5909      13.9053 O.2      45 GLY45     -0.5679
    688 N            -0.2429     -11.4118      13.4957 N.am     46 PHE46     -0.4157
    689 H            -0.6852     -10.5060      13.5600 H        46 PHE46      0.2719
    690 CA            1.1002     -11.4278      12.9239 C.3      46 PHE46     -0.0024
    691 HA            1.7205     -12.1528      13.4535 H        46 PHE46      0.0978
    692 CB            1.0455     -11.8100      11.4346 C.3      46 PHE46     -0.0343
    693 HB2           2.0412     -11.7186      11.0016 H        46 PHE46      0.0295
    694 HB3           0.7546     -12.8585      11.3558 H        46 PHE46      0.0295
    695 CG            0.0662     -10.9716      10.6370 C.ar     46 PHE46      0.0118
    696 CD1          -1.2808     -11.3662      10.5580 C.ar     46 PHE46     -0.1256
    697 HD1          -1.6039     -12.2907      11.0155 H        46 PHE46      0.1330
    698 CE1          -2.2264     -10.5290       9.9450 C.ar     46 PHE46     -0.1704
    699 HE1          -3.2686     -10.8197       9.9260 H        46 PHE46      0.1430
    700 CZ           -1.8206      -9.3167       9.3642 C.ar     46 PHE46     -0.1072
    701 HZ           -2.5474      -8.6846       8.8731 H        46 PHE46      0.1297
    702 CE2          -0.4719      -8.9325       9.4141 C.ar     46 PHE46     -0.1704
    703 HE2          -0.1721      -7.9999       8.9624 H        46 PHE46      0.1430
    704 CD2           0.4643      -9.7445      10.0776 C.ar     46 PHE46     -0.1256
    705 HD2           1.4736      -9.3965      10.2192 H        46 PHE46      0.1330
    706 C             1.6980     -10.0392      13.1249 C.2      46 PHE46      0.5973
    707 O             0.9793      -9.0763      13.4130 O.2      46 PHE46     -0.5679
    708 N             3.0122      -9.9202      13.0005 N.am     47 GLY47     -0.4157
    709 H             3.5958     -10.7114      12.7634 H        47 GLY47      0.2719
    710 CA            3.6607      -8.6559      13.2780 C.3      47 GLY47     -0.0252
    711 HA2           3.4107      -7.9311      12.5058 H        47 GLY47      0.0698
    712 HA3           3.2902      -8.2752      14.2304 H        47 GLY47      0.0698
    713 C             5.1654      -8.7627      13.3682 C.2      47 GLY47      0.5973
    714 O             5.7734      -9.7633      12.9937 O.2      47 GLY47     -0.5679
    715 N             5.7476      -7.6842      13.8742 N.am     48 TYR48     -0.4157
    716 H             5.1554      -6.9191      14.1943 H        48 TYR48      0.2719
    717 CA            7.1883      -7.4892      13.8802 C.3      48 TYR48     -0.0014
    718 HA            7.5849      -7.8066      12.9161 H        48 TYR48      0.0876
    719 CB            7.4760      -6.0006      14.0829 C.3      48 TYR48     -0.0152
    720 HB2           7.0358      -5.6819      15.0291 H        48 TYR48      0.0295
    721 HB3           8.5542      -5.8584      14.1617 H        48 TYR48      0.0295
    722 CG            6.9835      -5.1015      12.9705 C.ar     48 TYR48     -0.0011
    723 CD1           7.2781      -5.4168      11.6306 C.ar     48 TYR48     -0.1906
    724 HD1           7.8273      -6.3160      11.3977 H        48 TYR48      0.1699
    725 CE1           6.8786      -4.5506      10.6006 C.ar     48 TYR48     -0.2341
    726 HE1           7.1136      -4.7954       9.5806 H        48 TYR48      0.1656
    727 CZ            6.1849      -3.3598      10.9088 C.ar     48 TYR48      0.3226
    728 OH            5.8157      -2.5124       9.9159 O.3      48 TYR48     -0.5579
    729 HH            6.2988      -2.7258       9.1022 H        48 TYR48      0.3992
    730 CE2           5.8917      -3.0450      12.2507 C.ar     48 TYR48     -0.2341
    731 HE2           5.3703      -2.1260      12.4788 H        48 TYR48      0.1656
    732 CD2           6.2863      -3.9175      13.2814 C.ar     48 TYR48     -0.1906
    733 HD2           6.0718      -3.6596      14.3107 H        48 TYR48      0.1699
    734 C             7.9522      -8.2857      14.9315 C.2      48 TYR48      0.5973
    735 O             9.1563      -8.4669      14.7469 O.2      48 TYR48     -0.5679
    736 N             7.3170      -8.7344      16.0216 N.am     49 LYS49     -0.3479
    737 H             6.3256      -8.5721      16.1019 H        49 LYS49      0.2747
    738 CA            8.0140      -9.4433      17.1048 C.3      49 LYS49     -0.2400
    739 HA            8.7309      -8.7597      17.5669 H        49 LYS49      0.1426
    740 CB            6.9876      -9.8717      18.1602 C.3      49 LYS49     -0.0094
    741 HB2           6.3563      -9.0030      18.3571 H        49 LYS49      0.0362
    742 HB3           6.3499     -10.6484      17.7330 H        49 LYS49      0.0362
    743 CG            7.5440     -10.3662      19.5099 C.3      49 LYS49      0.0187
    744 HG2           8.0802     -11.3073      19.3833 H        49 LYS49      0.0103
    745 HG3           8.2097      -9.6116      19.9282 H        49 LYS49      0.0103
    746 CD            6.3230     -10.5573      20.4306 C.3      49 LYS49     -0.0479
    747 HD2           5.7560      -9.6235      20.4144 H        49 LYS49      0.0621
    748 HD3           5.6833     -11.3440      20.0266 H        49 LYS49      0.0621
    749 CE            6.6479     -10.8837      21.8913 C.3      49 LYS49     -0.0143
    750 HE2           6.6727     -11.9677      22.0233 H        49 LYS49      0.1135
    751 HE3           7.6430     -10.4829      22.1240 H        49 LYS49      0.1135
    752 NZ            5.6680     -10.2455      22.8033 N.4      49 LYS49     -0.3854
    753 HZ1           4.7301     -10.2435      22.4325 H        49 LYS49      0.3400
    754 HZ2           5.7163     -10.6413      23.7302 H        49 LYS49      0.3400
    755 HZ3           5.9914      -9.2743      22.9209 H        49 LYS49      0.3400
    756 C             8.7779     -10.6236      16.5066 C.2      49 LYS49      0.7341
    757 O             8.2099     -11.4473      15.7948 O.2      49 LYS49     -0.5894
    758 N            10.0811     -10.6590      16.7499 N.am     50 GLY50     -0.4157
    759 H            10.4770      -9.9293      17.3327 H        50 GLY50      0.2719
    760 CA           11.0060     -11.6808      16.2657 C.3      50 GLY50     -0.0252
    761 HA2          11.8193     -11.7730      16.9858 H        50 GLY50      0.0698
    762 HA3          10.4855     -12.6381      16.2205 H        50 GLY50      0.0698
    763 C            11.6292     -11.4241      14.8906 C.2      50 GLY50      0.5973
    764 O            12.6627     -12.0218      14.5966 O.2      50 GLY50     -0.5679
    765 N            11.0675     -10.5429      14.0603 N.am     51 SER51     -0.4157
    766 H            10.2327     -10.0578      14.3644 H        51 SER51      0.2719
    767 CA           11.6412     -10.2191      12.7482 C.3      51 SER51     -0.0249
    768 HA           11.7988     -11.1536      12.2080 H        51 SER51      0.0843
    769 CB           10.6525      -9.3808      11.9368 C.3      51 SER51      0.2117
    770 HB2          11.0132      -9.2964      10.9108 H        51 SER51      0.0352
    771 HB3           9.6875      -9.8885      11.9254 H        51 SER51      0.0352
    772 OG           10.4928      -8.0825      12.4705 O.3      51 SER51     -0.6546
    773 HG           10.1549      -8.1688      13.3833 H        51 SER51      0.4275
    774 C            13.0044      -9.5253      12.8722 C.2      51 SER51      0.5973
    775 O            13.3454      -8.9623      13.9178 O.2      51 SER51     -0.5679
    776 N            13.8187      -9.5776      11.8167 N.am     52 CYS52     -0.4157
    777 H            13.5162     -10.0477      10.9758 H        52 CYS52      0.2719
    778 CA           15.1490      -8.9813      11.8099 C.3      52 CYS52      0.0213
    779 HA           15.3772      -8.6490      12.8152 H        52 CYS52      0.1124
    780 CB           16.1896     -10.0579      11.4518 C.3      52 CYS52     -0.1231
    781 HB2          17.1958      -9.6644      11.5915 H        52 CYS52      0.1112
    782 HB3          16.0551     -10.9098      12.1200 H        52 CYS52      0.1112
    783 SG           16.0242     -10.6171       9.7353 S.3      52 CYS52     -0.3119
    784 HG           16.6454     -11.7948       9.8618 H        52 CYS52      0.1933
    785 C            15.2317      -7.7169      10.9482 C.2      52 CYS52      0.5973
    786 O            14.3720      -7.4346      10.1106 O.2      52 CYS52     -0.5679
    787 N            16.2884      -6.9372      11.1786 N.am     53 PHE53     -0.4157
    788 H            16.9379      -7.2299      11.9009 H        53 PHE53      0.2719
    789 CA           16.7117      -5.8786      10.2680 C.3      53 PHE53     -0.0024
    790 HA           15.8531      -5.4673       9.7376 H        53 PHE53      0.0978
    791 CB           17.3863      -4.7379      11.0408 C.3      53 PHE53     -0.0343
    792 HB2          18.0914      -5.1452      11.7643 H        53 PHE53      0.0295
    793 HB3          17.9609      -4.1400      10.3317 H        53 PHE53      0.0295
    794 CG           16.4092      -3.8238      11.7525 C.ar     53 PHE53      0.0118
    795 CD1          15.7900      -4.2249      12.9515 C.ar     53 PHE53     -0.1256
    796 HD1          16.0124      -5.1897      13.3831 H        53 PHE53      0.1330
    797 CE1          14.8846      -3.3647      13.5971 C.ar     53 PHE53     -0.1704
    798 HE1          14.4147      -3.6690      14.5198 H        53 PHE53      0.1430
    799 CZ           14.5929      -2.1050      13.0468 C.ar     53 PHE53     -0.1072
    800 HZ           13.8972      -1.4461      13.5453 H        53 PHE53      0.1297
    801 CE2          15.2070      -1.7040      11.8477 C.ar     53 PHE53     -0.1704
    802 HE2          14.9861      -0.7354      11.4219 H        53 PHE53      0.1430
    803 CD2          16.1151      -2.5615      11.2046 C.ar     53 PHE53     -0.1256
    804 HD2          16.5922      -2.2505      10.2878 H        53 PHE53      0.1330
    805 C            17.6430      -6.5176       9.2422 C.2      53 PHE53      0.5973
    806 O            18.8148      -6.7658       9.5253 O.2      53 PHE53     -0.5679
    807 N            17.1160      -6.8511       8.0605 N.am     54 HIE54     -0.4157
    808 H            16.1335      -6.6694       7.8754 H        54 HIE54      0.2719
    809 CA           17.8924      -7.5844       7.0545 C.3      54 HIE54     -0.0581
    810 HA           18.4979      -8.3349       7.5674 H        54 HIE54      0.1360
    811 CB           16.9513      -8.3147       6.0819 C.3      54 HIE54     -0.0074
    812 HB2          17.5422      -8.9363       5.4093 H        54 HIE54      0.0367
    813 HB3          16.3013      -8.9800       6.6529 H        54 HIE54      0.0367
    814 CG           16.0834      -7.3967       5.2572 C.2      54 HIE54      0.1868
    815 ND1          14.9273      -6.7815       5.7241 N.2      54 HIE54     -0.5432
    816 CE1          14.4564      -6.0509       4.7081 C.2      54 HIE54      0.1635
    817 HE1          13.5392      -5.4776       4.7415 H        54 HIE54      0.1435
    818 NE2          15.2713      -6.1477       3.6463 N.pl3    54 HIE54     -0.2795
    819 HE2          15.0909      -5.7228       2.7476 H        54 HIE54      0.3339
    820 CD2          16.2992      -7.0059       3.9666 C.2      54 HIE54     -0.2207
    821 HD2          17.0975      -7.3394       3.3216 H        54 HIE54      0.1862
    822 C            18.8566      -6.6914       6.2757 C.2      54 HIE54      0.5973
    823 O            19.7759      -7.2088       5.6356 O.2      54 HIE54     -0.5679
    824 N            18.6537      -5.3709       6.2724 N.am     55 ARG55     -0.3479
    825 H            17.8861      -5.0017       6.8298 H        55 ARG55      0.2747
    826 CA           19.4013      -4.4431       5.4223 C.3      55 ARG55     -0.2637
    827 HA           20.3118      -4.9202       5.0876 H        55 ARG55      0.1560
    828 CB           18.5517      -4.1393       4.1804 C.3      55 ARG55     -0.0007
    829 HB2          18.2689      -5.0868       3.7217 H        55 ARG55      0.0327
    830 HB3          17.6359      -3.6423       4.4899 H        55 ARG55      0.0327
    831 CG           19.2621      -3.3036       3.1059 C.3      55 ARG55      0.0390
    832 HG2          19.6338      -2.3752       3.5374 H        55 ARG55      0.0285
    833 HG3          20.0967      -3.8718       2.6953 H        55 ARG55      0.0285
    834 CD           18.2550      -2.9928       1.9932 C.3      55 ARG55      0.0486
    835 HD2          17.8729      -3.9284       1.5799 H        55 ARG55      0.0687
    836 HD3          17.4307      -2.4749       2.4636 H        55 ARG55      0.0687
    837 NE           18.8245      -2.1758       0.9027 N.pl3    55 ARG55     -0.5295
    838 HE           19.6825      -2.5034       0.4928 H        55 ARG55      0.3456
    839 CZ           18.2850      -1.0849       0.3824 C.cat    55 ARG55      0.8076
    840 NH1          17.1656      -0.5665       0.8094 N.pl3    55 ARG55     -0.8627
    841 HH11         16.6626      -1.0033       1.5832 H        55 ARG55      0.4478
    842 HH12         16.7666       0.2511       0.3915 H        55 ARG55      0.4478
    843 NH2          18.8800      -0.4751      -0.6037 N.pl3    55 ARG55     -0.8627
    844 HH21         19.7053      -0.8589      -1.0250 H        55 ARG55      0.4478
    845 HH22         18.4694       0.3639      -0.9706 H        55 ARG55      0.4478
    846 C            19.7780      -3.2154       6.2387 C.2      55 ARG55      0.7341
    847 O            18.9045      -2.4385       6.5959 O.2      55 ARG55     -0.5894
    848 N            21.0613      -3.0377       6.5333 N.am     56 ILE56     -0.4157
    849 H            21.7283      -3.7410       6.2365 H        56 ILE56      0.2719
    850 CA           21.5795      -1.8781       7.2714 C.3      56 ILE56     -0.0597
    851 HA           20.8100      -1.1093       7.3540 H        56 ILE56      0.0869
    852 CB           22.0233      -2.2611       8.7018 C.3      56 ILE56      0.1303
    853 HB           22.7759      -3.0449       8.6310 H        56 ILE56      0.0187
    854 CG2          22.6649      -1.0469       9.4007 C.3      56 ILE56     -0.3204
    855 HG21         21.9266      -0.2575       9.5324 H        56 ILE56      0.0882
    856 HG22         23.0596      -1.3395      10.3729 H        56 ILE56      0.0882
    857 HG23         23.4958      -0.6374       8.8298 H        56 ILE56      0.0882
    858 CG1          20.8270      -2.8141       9.5116 C.3      56 ILE56     -0.0430
    859 HG12         20.0296      -2.0706       9.5297 H        56 ILE56      0.0236
    860 HG13         20.4428      -3.7065       9.0171 H        56 ILE56      0.0236
    861 CD1          21.1554      -3.2085      10.9563 C.3      56 ILE56     -0.0660
    862 HD11         21.3753      -2.3208      11.5465 H        56 ILE56      0.0186
    863 HD12         20.2973      -3.7137      11.3991 H        56 ILE56      0.0186
    864 HD13         22.0146      -3.8791      10.9763 H        56 ILE56      0.0186
    865 C            22.7276      -1.2998       6.4635 C.2      56 ILE56      0.5973
    866 O            23.7378      -1.9761       6.2630 O.2      56 ILE56     -0.5679
    867 N            22.5550      -0.0772       5.9711 N.am     57 ILE57     -0.4157
    868 H            21.7404       0.4575       6.2700 H        57 ILE57      0.2719
    869 CA           23.5825       0.6267       5.2081 C.3      57 ILE57     -0.0597
    870 HA           24.4188      -0.0372       5.0165 H        57 ILE57      0.0869
    871 CB           23.0733       1.0495       3.8218 C.3      57 ILE57      0.1303
    872 HB           22.1769       1.6551       3.9507 H        57 ILE57      0.0187
    873 CG2          24.1514       1.8757       3.0927 C.3      57 ILE57     -0.3204
    874 HG21         25.0491       1.2744       2.9417 H        57 ILE57      0.0882
    875 HG22         23.7812       2.2161       2.1273 H        57 ILE57      0.0882
    876 HG23         24.4143       2.7663       3.6671 H        57 ILE57      0.0882
    877 CG1          22.7173      -0.2139       3.0073 C.3      57 ILE57     -0.0430
    878 HG12         23.6307      -0.7772       2.8192 H        57 ILE57      0.0236
    879 HG13         22.0421      -0.8442       3.5850 H        57 ILE57      0.0236
    880 CD1          22.0247       0.0456       1.6673 C.3      57 ILE57     -0.0660
    881 HD11         22.6892       0.5826       0.9911 H        57 ILE57      0.0186
    882 HD12         21.7647      -0.9092       1.2099 H        57 ILE57      0.0186
    883 HD13         21.1142       0.6227       1.8239 H        57 ILE57      0.0186
    884 C            24.0342       1.8068       6.0657 C.2      57 ILE57      0.5973
    885 O            23.2633       2.7604       6.2008 O.2      57 ILE57     -0.5679
    886 N            25.2479       1.7414       6.6444 N.am     58 PRO58     -0.2548
    887 CD           26.2215       0.6702       6.4931 C.3      58 PRO58      0.0192
    888 HD2          26.7323       0.7764       5.5355 H        58 PRO58      0.0391
    889 HD3          25.7590      -0.3118       6.5754 H        58 PRO58      0.0391
    890 CG           27.2078       0.8435       7.6343 C.3      58 PRO58      0.0189
    891 HG2          28.1992       0.4708       7.3764 H        58 PRO58      0.0213
    892 HG3          26.8238       0.3344       8.5132 H        58 PRO58      0.0213
    893 CB           27.2020       2.3525       7.8623 C.3      58 PRO58     -0.0070
    894 HB2          27.8999       2.8216       7.1664 H        58 PRO58      0.0253
    895 HB3          27.4656       2.6043       8.8906 H        58 PRO58      0.0253
    896 CA           25.7643       2.7727       7.5352 C.3      58 PRO58     -0.0266
    897 HA           25.1717       2.7742       8.4501 H        58 PRO58      0.0641
    898 C            25.7126       4.1543       6.8745 C.2      58 PRO58      0.5896
    899 O            26.0617       4.2851       5.6977 O.2      58 PRO58     -0.5748
    900 N            25.2790       5.1725       7.6153 N.am     59 GLY59     -0.4157
    901 H            24.9114       4.9602       8.5456 H        59 GLY59      0.2719
    902 CA           25.1261       6.5470       7.1379 C.3      59 GLY59     -0.0252
    903 HA2          25.0036       7.1977       8.0042 H        59 GLY59      0.0698
    904 HA3          26.0264       6.8457       6.6016 H        59 GLY59      0.0698
    905 C            23.9230       6.7721       6.2192 C.2      59 GLY59      0.5973
    906 O            23.7541       7.8759       5.7071 O.2      59 GLY59     -0.5679
    907 N            23.1005       5.7487       5.9788 N.am     60 PHE60     -0.4157
    908 H            23.2839       4.8685       6.4471 H        60 PHE60      0.2719
    909 CA           21.9030       5.8687       5.1592 C.3      60 PHE60     -0.0024
    910 HA           21.7861       6.9092       4.8579 H        60 PHE60      0.0978
    911 CB           22.0617       5.0309       3.8776 C.3      60 PHE60     -0.0343
    912 HB2          22.9168       5.4167       3.3211 H        60 PHE60      0.0295
    913 HB3          22.2962       4.0082       4.1624 H        60 PHE60      0.0295
    914 CG           20.8643       5.0070       2.9418 C.ar     60 PHE60      0.0118
    915 CD1          20.0979       6.1666       2.7191 C.ar     60 PHE60     -0.1256
    916 HD1          20.3649       7.0987       3.1956 H        60 PHE60      0.1330
    917 CE1          18.9740       6.1210       1.8779 C.ar     60 PHE60     -0.1704
    918 HE1          18.3943       7.0179       1.7123 H        60 PHE60      0.1430
    919 CZ           18.6147       4.9206       1.2439 C.ar     60 PHE60     -0.1072
    920 HZ           17.7440       4.8902       0.6047 H        60 PHE60      0.1297
    921 CE2          19.3922       3.7664       1.4387 C.ar     60 PHE60     -0.1704
    922 HE2          19.1183       2.8441       0.9506 H        60 PHE60      0.1430
    923 CD2          20.5199       3.8146       2.2775 C.ar     60 PHE60     -0.1256
    924 HD2          21.1156       2.9299       2.4280 H        60 PHE60      0.1330
    925 C            20.6553       5.5330       5.9667 C.2      60 PHE60      0.5973
    926 O            19.8627       6.4290       6.2711 O.2      60 PHE60     -0.5679
    927 N            20.4538       4.2483       6.2667 N.am     61 MET61     -0.4157
    928 H            21.2156       3.5948       6.1211 H        61 MET61      0.2719
    929 CA           19.2611       3.7605       6.9519 C.3      61 MET61     -0.0237
    930 HA           19.1365       4.3757       7.8422 H        61 MET61      0.0880
    931 CB           18.0001       3.9323       6.0634 C.3      61 MET61      0.0342
    932 HB2          17.1256       3.6250       6.6351 H        61 MET61      0.0241
    933 HB3          17.8650       4.9900       5.8459 H        61 MET61      0.0241
    934 CG           17.9785       3.1946       4.7193 C.3      61 MET61      0.0018
    935 HG2          17.2675       3.7031       4.0674 H        61 MET61      0.0440
    936 HG3          18.9609       3.2814       4.2643 H        61 MET61      0.0440
    937 SD           17.5012       1.4500       4.7881 S.3      61 MET61     -0.2737
    938 CE           18.9129       0.7109       3.9446 C.3      61 MET61     -0.0536
    939 HE1          19.8352       1.0038       4.4451 H        61 MET61      0.0684
    940 HE2          18.8095      -0.3707       3.9796 H        61 MET61      0.0684
    941 HE3          18.9371       1.0487       2.9099 H        61 MET61      0.0684
    942 C            19.4133       2.3092       7.4258 C.2      61 MET61      0.5973
    943 O            20.2235       1.5310       6.9088 O.2      61 MET61     -0.5679
    944 N            18.5666       1.9460       8.3878 N.am     62 CYS62     -0.4157
    945 H            17.9918       2.6759       8.7924 H        62 CYS62      0.2719
    946 CA           18.3402       0.5777       8.8481 C.3      62 CYS62      0.0213
    947 HA           19.0865      -0.0945       8.4244 H        62 CYS62      0.1124
    948 CB           18.4205       0.5189      10.3850 C.3      62 CYS62     -0.1231
    949 HB2          17.6209       1.1348      10.8005 H        62 CYS62      0.1112
    950 HB3          18.2811      -0.5075      10.7273 H        62 CYS62      0.1112
    951 SG           20.0080       1.1330      11.0093 S.3      62 CYS62     -0.3119
    952 HG           19.5865       1.5940      12.1919 H        62 CYS62      0.1933
    953 C            16.9446       0.1557       8.3883 C.2      62 CYS62      0.5973
    954 O            15.9805       0.8491       8.7071 O.2      62 CYS62     -0.5679
    955 N            16.8141      -0.9656       7.6833 N.am     63 GLN63     -0.4157
    956 H            17.6515      -1.4777       7.4281 H        63 GLN63      0.2719
    957 CA           15.5506      -1.4839       7.1589 C.3      63 GLN63     -0.0031
    958 HA           14.7440      -0.8174       7.4548 H        63 GLN63      0.0850
    959 CB           15.5918      -1.5071       5.6202 C.3      63 GLN63     -0.0036
    960 HB2          15.6885      -0.4850       5.2707 H        63 GLN63      0.0171
    961 HB3          16.4797      -2.0497       5.3112 H        63 GLN63      0.0171
    962 CG           14.3658      -2.1222       4.9135 C.3      63 GLN63     -0.0645
    963 HG2          14.1811      -3.1227       5.3010 H        63 GLN63      0.0352
    964 HG3          13.4881      -1.5118       5.1063 H        63 GLN63      0.0352
    965 CD           14.5347      -2.2336       3.3983 C.2      63 GLN63      0.6951
    966 OE1          15.3655      -1.5890       2.7713 O.2      63 GLN63     -0.6086
    967 NE2          13.7826      -3.0736       2.7207 N.am     63 GLN63     -0.9407
    968 HE21         13.8933      -3.0853       1.7245 H        63 GLN63      0.4251
    969 HE22         13.0392      -3.6177       3.1493 H        63 GLN63      0.4251
    970 C            15.2469      -2.8550       7.7513 C.2      63 GLN63      0.5973
    971 O            16.1273      -3.7099       7.8915 O.2      63 GLN63     -0.5679
    972 N            13.9736      -3.0707       8.0576 N.am     64 GLY64     -0.4157
    973 H            13.3036      -2.3240       7.8813 H        64 GLY64      0.2719
    974 CA           13.4519      -4.3270       8.5737 C.3      64 GLY64     -0.0252
    975 HA2          13.9839      -5.1715       8.1328 H        64 GLY64      0.0698
    976 HA3          13.5852      -4.3544       9.6564 H        64 GLY64      0.0698
    977 C            11.9710      -4.4657       8.2466 C.2      64 GLY64      0.5973
    978 O            11.4513      -3.8042       7.3460 O.2      64 GLY64     -0.5679
    979 N            11.2829      -5.3342       8.9825 N.am     65 GLY65     -0.4157
    980 H            11.7813      -5.8359       9.7067 H        65 GLY65      0.2719
    981 CA            9.8361      -5.5357       8.8719 C.3      65 GLY65     -0.0252
    982 HA2           9.4624      -5.8094       9.8564 H        65 GLY65      0.0698
    983 HA3           9.3587      -4.6005       8.5791 H        65 GLY65      0.0698
    984 C             9.3879      -6.6275       7.8963 C.2      65 GLY65      0.5973
    985 O             8.1794      -6.8253       7.7329 O.2      65 GLY65     -0.5679
    986 N            10.3209      -7.3451       7.2617 N.am     66 ASP66     -0.5163
    987 H            11.2944      -7.1500       7.4488 H        66 ASP66      0.2936
    988 CA           10.0082      -8.5296       6.4591 C.3      66 ASP66      0.0381
    989 HA            9.0546      -8.3742       5.9514 H        66 ASP66      0.0880
    990 CB           11.0616      -8.7653       5.3665 C.3      66 ASP66     -0.0303
    991 HB2          11.1434      -7.8685       4.7541 H        66 ASP66     -0.0122
    992 HB3          12.0352      -8.9470       5.8252 H        66 ASP66     -0.0122
    993 CG           10.6987      -9.9465       4.4571 C.2      66 ASP66      0.7994
    994 OD1           9.6567     -10.6135       4.6719 O.co2    66 ASP66     -0.8014
    995 OD2          11.4684     -10.1959       3.5043 O.co2    66 ASP66     -0.8014
    996 C             9.8490      -9.7503       7.3689 C.2      66 ASP66      0.5366
    997 O            10.7384     -10.5880       7.4814 O.2      66 ASP66     -0.5819
    998 N             8.7115      -9.8440       8.0499 N.am     67 PHE67     -0.4157
    999 H             8.0255      -9.1088       7.9616 H        67 PHE67      0.2719
   1000 CA            8.4656     -10.9428       8.9801 C.3      67 PHE67     -0.0024
   1001 HA            9.4053     -11.1769       9.4830 H        67 PHE67      0.0978
   1002 CB            7.4809     -10.4801      10.0620 C.3      67 PHE67     -0.0343
   1003 HB2           7.4060     -11.2554      10.8258 H        67 PHE67      0.0295
   1004 HB3           7.8893      -9.5954      10.5512 H        67 PHE67      0.0295
   1005 CG            6.0903     -10.1595       9.5621 C.ar     67 PHE67      0.0118
   1006 CD1           5.1601     -11.1954       9.3539 C.ar     67 PHE67     -0.1256
   1007 HD1           5.4352     -12.2196       9.5671 H        67 PHE67      0.1330
   1008 CE1           3.8731     -10.9009       8.8783 C.ar     67 PHE67     -0.1704
   1009 HE1           3.1542     -11.6955       8.7327 H        67 PHE67      0.1430
   1010 CZ            3.5170      -9.5661       8.6311 C.ar     67 PHE67     -0.1072
   1011 HZ            2.5174      -9.3179       8.3209 H        67 PHE67      0.1297
   1012 CE2           4.4318      -8.5302       8.8588 C.ar     67 PHE67     -0.1704
   1013 HE2           4.1235      -7.5076       8.7056 H        67 PHE67      0.1430
   1014 CD2           5.7235      -8.8237       9.3206 C.ar     67 PHE67     -0.1256
   1015 HD2           6.4228      -8.0232       9.5121 H        67 PHE67      0.1330
   1016 C             8.0294     -12.2494       8.2950 C.2      67 PHE67      0.5973
   1017 O             7.7947     -13.2330       8.9931 O.2      67 PHE67     -0.5679
   1018 N             7.8885     -12.2975       6.9630 N.am     68 THR68     -0.4157
   1019 H             8.1695     -11.4992       6.4091 H        68 THR68      0.2719
   1020 CA            7.5550     -13.5593       6.2817 C.3      68 THR68     -0.0389
   1021 HA            7.2160     -14.2900       7.0160 H        68 THR68      0.1007
   1022 CB            6.3983     -13.4284       5.2789 C.3      68 THR68      0.3654
   1023 HB            6.1805     -14.4226       4.8871 H        68 THR68      0.0043
   1024 CG2           5.1169     -12.8763       5.9009 C.3      68 THR68     -0.2438
   1025 HG21          5.2747     -11.8522       6.2419 H        68 THR68      0.0642
   1026 HG22          4.3060     -12.8939       5.1731 H        68 THR68      0.0642
   1027 HG23          4.8365     -13.4898       6.7577 H        68 THR68      0.0642
   1028 OG1           6.7119     -12.5943       4.1946 O.3      68 THR68     -0.6761
   1029 HG1           5.9193     -12.5417       3.6516 H        68 THR68      0.4102
   1030 C             8.7806     -14.1870       5.6353 C.2      68 THR68      0.5973
   1031 O             8.9919     -15.3841       5.8093 O.2      68 THR68     -0.5679
   1032 N             9.5764     -13.4196       4.8818 N.am     69 ARG69     -0.3479
   1033 H             9.3698     -12.4221       4.8118 H        69 ARG69      0.2747
   1034 CA           10.7354     -13.9269       4.1288 C.3      69 ARG69     -0.2637
   1035 HA           10.7210     -15.0166       4.1173 H        69 ARG69      0.1560
   1036 CB           10.6901     -13.4039       2.6861 C.3      69 ARG69     -0.0007
   1037 HB2          10.7011     -12.3223       2.7008 H        69 ARG69      0.0327
   1038 HB3          11.5898     -13.7288       2.1622 H        69 ARG69      0.0327
   1039 CG            9.4712     -13.8524       1.8761 C.3      69 ARG69      0.0390
   1040 HG2           8.5482     -13.5813       2.3847 H        69 ARG69      0.0285
   1041 HG3           9.4824     -13.3540       0.9092 H        69 ARG69      0.0285
   1042 CD            9.5047     -15.3634       1.6667 C.3      69 ARG69      0.0486
   1043 HD2          10.5368     -15.6626       1.4716 H        69 ARG69      0.0687
   1044 HD3           9.1853     -15.8722       2.5786 H        69 ARG69      0.0687
   1045 NE            8.6943     -15.7723       0.5070 N.pl3    69 ARG69     -0.5295
   1046 HE            9.1762     -15.7838      -0.3772 H        69 ARG69      0.3456
   1047 CZ            7.4345     -16.1647       0.5162 C.cat    69 ARG69      0.8076
   1048 NH1           6.7053     -16.1170       1.5993 N.pl3    69 ARG69     -0.8627
   1049 HH11          7.1400     -15.7833       2.4420 H        69 ARG69      0.4478
   1050 HH12          5.7600     -16.4494       1.6031 H        69 ARG69      0.4478
   1051 NH2           6.8853     -16.6180      -0.5789 N.pl3    69 ARG69     -0.8627
   1052 HH21          7.4185     -16.6548      -1.4296 H        69 ARG69      0.4478
   1053 HH22          5.9317     -16.9316      -0.5798 H        69 ARG69      0.4478
   1054 C            12.0800     -13.5652       4.7476 C.2      69 ARG69      0.7341
   1055 O            13.0617     -14.2257       4.4145 O.2      69 ARG69     -0.5894
   1056 N            12.1332     -12.5636       5.6273 N.am     70 HIE70     -0.4157
   1057 H            11.2730     -12.0833       5.8585 H        70 HIE70      0.2719
   1058 CA           13.3492     -12.1524       6.3456 C.3      70 HIE70     -0.0581
   1059 HA           13.0857     -11.2916       6.9617 H        70 HIE70      0.1360
   1060 CB           13.7865     -13.2666       7.3180 C.3      70 HIE70     -0.0074
   1061 HB2          14.2165     -14.0974       6.7586 H        70 HIE70      0.0367
   1062 HB3          14.5614     -12.8751       7.9775 H        70 HIE70      0.0367
   1063 CG           12.6620     -13.7881       8.1758 C.2      70 HIE70      0.1868
   1064 ND1          12.1734     -13.1540       9.3183 N.2      70 HIE70     -0.5432
   1065 CE1          11.0961     -13.8576       9.6895 C.2      70 HIE70      0.1635
   1066 HE1          10.4577     -13.6085      10.5274 H        70 HIE70      0.1435
   1067 NE2          10.8875     -14.8834       8.8492 N.pl3    70 HIE70     -0.2795
   1068 HE2          10.0997     -15.5146       8.8879 H        70 HIE70      0.3339
   1069 CD2          11.8694     -14.8628       7.8871 C.2      70 HIE70     -0.2207
   1070 HD2          11.9622     -15.5143       7.0292 H        70 HIE70      0.1862
   1071 C            14.4944     -11.6771       5.4347 C.2      70 HIE70      0.5973
   1072 O            15.6651     -11.7655       5.8058 O.2      70 HIE70     -0.5679
   1073 N            14.1942     -11.1890       4.2246 N.am     71 ASN71     -0.4157
   1074 H            13.2139     -11.1212       3.9624 H        71 ASN71      0.2719
   1075 CA           15.2275     -10.8308       3.2383 C.3      71 ASN71      0.0143
   1076 HA           16.1184     -10.5245       3.7851 H        71 ASN71      0.1048
   1077 CB           15.5956     -12.0760       2.4138 C.3      71 ASN71     -0.2041
   1078 HB2          16.4405     -11.8471       1.7652 H        71 ASN71      0.0797
   1079 HB3          15.9004     -12.8676       3.0984 H        71 ASN71      0.0797
   1080 CG           14.4622     -12.5997       1.5476 C.2      71 ASN71      0.7130
   1081 OD1          13.4593     -11.9505       1.2801 O.2      71 ASN71     -0.5931
   1082 ND2          14.5837     -13.8077       1.0578 N.am     71 ASN71     -0.9191
   1083 HD21         13.8185     -14.1487       0.5079 H        71 ASN71      0.4196
   1084 HD22         15.3643     -14.3815       1.3183 H        71 ASN71      0.4196
   1085 C            14.8955      -9.6408       2.3263 C.2      71 ASN71      0.5973
   1086 O            15.6917      -9.2942       1.4552 O.2      71 ASN71     -0.5679
   1087 N            13.7535      -8.9958       2.5167 N.am     72 GLY72     -0.4157
   1088 H            13.0940      -9.3713       3.1924 H        72 GLY72      0.2719
   1089 CA           13.3145      -7.8771       1.7003 C.3      72 GLY72     -0.0252
   1090 HA2          12.8546      -7.1509       2.3596 H        72 GLY72      0.0698
   1091 HA3          14.1655      -7.4067       1.2091 H        72 GLY72      0.0698
   1092 C            12.3057      -8.2500       0.6260 C.2      72 GLY72      0.5973
   1093 O            11.7846      -7.3400      -0.0137 O.2      72 GLY72     -0.5679
   1094 N            11.9731      -9.5292       0.4402 N.am     73 THR73     -0.4157
   1095 H            12.4153     -10.2347       1.0214 H        73 THR73      0.2719
   1096 CA           10.9481      -9.9344      -0.5395 C.3      73 THR73     -0.0389
   1097 HA           10.8884      -9.1744      -1.3187 H        73 THR73      0.1007
   1098 CB           11.3040     -11.2515      -1.2529 C.3      73 THR73      0.3654
   1099 HB           10.5294     -11.4568      -1.9926 H        73 THR73      0.0043
   1100 CG2          12.6432     -11.1507      -1.9819 C.3      73 THR73     -0.2438
   1101 HG21         13.4590     -10.9899      -1.2769 H        73 THR73      0.0642
   1102 HG22         12.8252     -12.0726      -2.5341 H        73 THR73      0.0642
   1103 HG23         12.6129     -10.3202      -2.6872 H        73 THR73      0.0642
   1104 OG1          11.3911     -12.3616      -0.3887 O.3      73 THR73     -0.6761
   1105 HG1          12.1462     -12.1923       0.2071 H        73 THR73      0.4102
   1106 C             9.5489     -10.0137       0.0651 C.2      73 THR73      0.5973
   1107 O             8.5633      -9.7513      -0.6236 O.2      73 THR73     -0.5679
   1108 N             9.4367     -10.3514       1.3461 N.am     74 GLY74     -0.4157
   1109 H            10.2763     -10.4506       1.9131 H        74 GLY74      0.2719
   1110 CA            8.1559     -10.6057       1.9792 C.3      74 GLY74     -0.0252
   1111 HA2           7.4306     -10.9650       1.2497 H        74 GLY74      0.0698
   1112 HA3           8.3155     -11.3953       2.7073 H        74 GLY74      0.0698
   1113 C             7.5588      -9.4087       2.7086 C.2      74 GLY74      0.5973
   1114 O             7.7670      -8.2315       2.3810 O.2      74 GLY74     -0.5679
   1115 N             6.7898      -9.7538       3.7350 N.am     75 GLY75     -0.4157
   1116 H             6.8396     -10.7192       4.0357 H        75 GLY75      0.2719
   1117 CA            5.9307      -8.8482       4.4689 C.3      75 GLY75     -0.0252
   1118 HA2           5.8086      -9.2198       5.4872 H        75 GLY75      0.0698
   1119 HA3           6.4029      -7.8683       4.5171 H        75 GLY75      0.0698
   1120 C             4.5550      -8.6949       3.8230 C.2      75 GLY75      0.5973
   1121 O             4.3447      -8.9786       2.6433 O.2      75 GLY75     -0.5679
   1122 N             3.6110      -8.2220       4.6263 N.am     76 LYS76     -0.3479
   1123 H             3.8816      -7.9818       5.5762 H        76 LYS76      0.2747
   1124 CA            2.2126      -7.9620       4.2647 C.3      76 LYS76     -0.2400
   1125 HA            2.1579      -7.5539       3.2543 H        76 LYS76      0.1426
   1126 CB            1.3425      -9.2347       4.3322 C.3      76 LYS76     -0.0094
   1127 HB2           0.2950      -8.9370       4.2594 H        76 LYS76      0.0362
   1128 HB3           1.5811      -9.8603       3.4730 H        76 LYS76      0.0362
   1129 CG            1.5606     -10.0642       5.6093 C.3      76 LYS76      0.0187
   1130 HG2           2.3536     -10.7915       5.4287 H        76 LYS76      0.0103
   1131 HG3           1.9079      -9.3905       6.3780 H        76 LYS76      0.0103
   1132 CD            0.3398     -10.7827       6.2034 C.3      76 LYS76     -0.0479
   1133 HD2           0.6677     -11.2594       7.1289 H        76 LYS76      0.0621
   1134 HD3          -0.4122     -10.0403       6.4816 H        76 LYS76      0.0621
   1135 CE           -0.3049     -11.8664       5.3335 C.3      76 LYS76     -0.0143
   1136 HE2           0.4730     -12.4980       4.8956 H        76 LYS76      0.1135
   1137 HE3          -0.9274     -12.4874       5.9828 H        76 LYS76      0.1135
   1138 NZ           -1.1483     -11.2916       4.2699 N.4      76 LYS76     -0.3854
   1139 HZ1          -0.5917     -10.9708       3.4720 H        76 LYS76      0.3400
   1140 HZ2          -1.7316     -11.9720       3.8037 H        76 LYS76      0.3400
   1141 HZ3          -1.7282     -10.5217       4.5617 H        76 LYS76      0.3400
   1142 C             1.6804      -6.9172       5.2250 C.2      76 LYS76      0.7341
   1143 O             2.1306      -6.8484       6.3674 O.2      76 LYS76     -0.5894
   1144 N             0.7535      -6.0922       4.7766 N.am     77 SER77     -0.4157
   1145 H             0.3469      -6.2544       3.8633 H        77 SER77      0.2719
   1146 CA            0.0998      -5.1357       5.6646 C.3      77 SER77     -0.0249
   1147 HA            0.8054      -4.8008       6.4270 H        77 SER77      0.0843
   1148 CB           -0.3074      -3.9007       4.8656 C.3      77 SER77      0.2117
   1149 HB2          -0.4779      -3.0657       5.5398 H        77 SER77      0.0352
   1150 HB3           0.5046      -3.6251       4.1949 H        77 SER77      0.0352
   1151 OG           -1.4832      -4.1024       4.1208 O.3      77 SER77     -0.6546
   1152 HG           -1.3471      -4.8430       3.4973 H        77 SER77      0.4275
   1153 C            -1.0885      -5.7748       6.3823 C.2      77 SER77      0.5973
   1154 O            -1.5281      -6.8776       6.0415 O.2      77 SER77     -0.5679
   1155 N            -1.6587      -5.0467       7.3390 N.am     78 ILE78     -0.4157
   1156 H            -1.2286      -4.1621       7.6015 H        78 ILE78      0.2719
   1157 CA           -2.9518      -5.3991       7.9413 C.3      78 ILE78     -0.0597
   1158 HA           -2.9161      -6.4485       8.2329 H        78 ILE78      0.0869
   1159 CB           -3.2111      -4.5680       9.2191 C.3      78 ILE78      0.1303
   1160 HB           -4.0850      -5.0089       9.7018 H        78 ILE78      0.0187
   1161 CG2          -2.0282      -4.7083      10.1926 C.3      78 ILE78     -0.3204
   1162 HG21         -1.1762      -4.1157       9.8577 H        78 ILE78      0.0882
   1163 HG22         -2.3258      -4.3661      11.1796 H        78 ILE78      0.0882
   1164 HG23         -1.7320      -5.7547      10.2751 H        78 ILE78      0.0882
   1165 CG1          -3.5420      -3.0840       8.9289 C.3      78 ILE78     -0.0430
   1166 HG12         -2.6567      -2.5708       8.5580 H        78 ILE78      0.0236
   1167 HG13         -4.3041      -3.0223       8.1544 H        78 ILE78      0.0236
   1168 CD1          -4.1008      -2.3179      10.1325 C.3      78 ILE78     -0.0660
   1169 HD11         -3.3564      -2.2561      10.9253 H        78 ILE78      0.0186
   1170 HD12         -4.3616      -1.3060       9.8241 H        78 ILE78      0.0186
   1171 HD13         -4.9947      -2.8151      10.5101 H        78 ILE78      0.0186
   1172 C            -4.1139      -5.2630       6.9414 C.2      78 ILE78      0.5973
   1173 O            -5.1998      -5.7740       7.1961 O.2      78 ILE78     -0.5679
   1174 N            -3.8959      -4.5625       5.8217 N.am     79 TYR79     -0.4157
   1175 H            -2.9750      -4.1690       5.6733 H        79 TYR79      0.2719
   1176 CA           -4.8996      -4.3002       4.7842 C.3      79 TYR79     -0.0014
   1177 HA           -5.8876      -4.2798       5.2462 H        79 TYR79      0.0876
   1178 CB           -4.6206      -2.9178       4.1642 C.3      79 TYR79     -0.0152
   1179 HB2          -3.6999      -2.9533       3.5846 H        79 TYR79      0.0295
   1180 HB3          -5.4253      -2.6852       3.4655 H        79 TYR79      0.0295
   1181 CG           -4.5380      -1.7946       5.1790 C.ar     79 TYR79     -0.0011
   1182 CD1          -5.6803      -1.4871       5.9394 C.ar     79 TYR79     -0.1906
   1183 HD1          -6.5990      -2.0345       5.7761 H        79 TYR79      0.1699
   1184 CE1          -5.6227      -0.5035       6.9387 C.ar     79 TYR79     -0.2341
   1185 HE1          -6.4885      -0.2944       7.5488 H        79 TYR79      0.1656
   1186 CZ           -4.4246       0.1983       7.1576 C.ar     79 TYR79      0.3226
   1187 OH           -4.3802       1.1147       8.1527 O.3      79 TYR79     -0.5579
   1188 HH           -5.0330       0.9541       8.8359 H        79 TYR79      0.3992
   1189 CE2          -3.3022      -0.0469       6.3375 C.ar     79 TYR79     -0.2341
   1190 HE2          -2.4266       0.5730       6.4472 H        79 TYR79      0.1656
   1191 CD2          -3.3451      -1.0719       5.3737 C.ar     79 TYR79     -0.1906
   1192 HD2          -2.4735      -1.2910       4.7749 H        79 TYR79      0.1699
   1193 C            -4.9391      -5.3739       3.6869 C.2      79 TYR79      0.5973
   1194 O            -5.9212      -5.4949       2.9643 O.2      79 TYR79     -0.5679
   1195 N            -3.8611      -6.1368       3.5431 N.am     80 GLY80     -0.4157
   1196 H            -3.1094      -6.0092       4.2071 H        80 GLY80      0.2719
   1197 CA           -3.6111      -7.0352       2.4203 C.3      80 GLY80     -0.0252
   1198 HA2          -3.9444      -8.0439       2.6652 H        80 GLY80      0.0698
   1199 HA3          -4.1398      -6.6905       1.5300 H        80 GLY80      0.0698
   1200 C            -2.1166      -7.0551       2.1341 C.2      80 GLY80      0.5973
   1201 O            -1.3393      -6.4129       2.8436 O.2      80 GLY80     -0.5679
   1202 N            -1.6627      -7.7628       1.1041 N.am     81 GLU81     -0.5163
   1203 H            -2.2941      -8.3962       0.6274 H        81 GLU81      0.2936
   1204 CA           -0.2136      -7.8913       0.8824 C.3      81 GLU81      0.0397
   1205 HA            0.2432      -8.2861       1.7902 H        81 GLU81      0.1105
   1206 CB            0.0882      -8.8790      -0.2544 C.3      81 GLU81      0.0560
   1207 HB2          -0.1786      -8.4235      -1.2094 H        81 GLU81     -0.0173
   1208 HB3           1.1662      -9.0493      -0.2621 H        81 GLU81     -0.0173
   1209 CG           -0.6101     -10.2482      -0.1598 C.3      81 GLU81      0.0136
   1210 HG2          -1.5934     -10.1561      -0.6275 H        81 GLU81     -0.0425
   1211 HG3          -0.0409     -10.9755      -0.7423 H        81 GLU81     -0.0425
   1212 CD           -0.7976     -10.7590       1.2718 C.2      81 GLU81      0.8054
   1213 OE1           0.1727     -11.2331       1.9019 O.co2    81 GLU81     -0.8188
   1214 OE2          -1.9031     -10.6084       1.8312 O.co2    81 GLU81     -0.8188
   1215 C             0.4539      -6.5369       0.6010 C.2      81 GLU81      0.5366
   1216 O             1.5704      -6.2926       1.0744 O.2      81 GLU81     -0.5819
   1217 N            -0.2453      -5.6539      -0.1256 N.am     82 LYS82     -0.3479
   1218 H            -1.1845      -5.9089      -0.4009 H        82 LYS82      0.2747
   1219 CA            0.1951      -4.3017      -0.4656 C.3      82 LYS82     -0.2400
   1220 HA            0.9253      -4.0341       0.2756 H        82 LYS82      0.1426
   1221 CB            0.8572      -4.2518      -1.8610 C.3      82 LYS82     -0.0094
   1222 HB2           0.1031      -4.4966      -2.6113 H        82 LYS82      0.0362
   1223 HB3           1.1931      -3.2324      -2.0546 H        82 LYS82      0.0362
   1224 CG            2.0528      -5.2119      -2.0434 C.3      82 LYS82      0.0187
   1225 HG2           1.7151      -6.2329      -1.8660 H        82 LYS82      0.0103
   1226 HG3           2.3846      -5.1625      -3.0815 H        82 LYS82      0.0103
   1227 CD            3.2552      -4.9028      -1.1336 C.3      82 LYS82     -0.0479
   1228 HD2           3.8599      -4.1676      -1.6525 H        82 LYS82      0.0621
   1229 HD3           2.9289      -4.4843      -0.1847 H        82 LYS82      0.0621
   1230 CE            4.1258      -6.1364      -0.8645 C.3      82 LYS82     -0.0143
   1231 HE2           3.4817      -6.9376      -0.4868 H        82 LYS82      0.1135
   1232 HE3           4.5641      -6.4656      -1.8110 H        82 LYS82      0.1135
   1233 NZ            5.1882      -5.8477       0.1284 N.4      82 LYS82     -0.3854
   1234 HZ1           4.7627      -5.7070       1.0311 H        82 LYS82      0.3400
   1235 HZ2           5.8371      -6.6258       0.1911 H        82 LYS82      0.3400
   1236 HZ3           5.6906      -5.0087      -0.1431 H        82 LYS82      0.3400
   1237 C            -0.9464      -3.2915      -0.3391 C.2      82 LYS82      0.7341
   1238 O            -2.1078      -3.6551      -0.4983 O.2      82 LYS82     -0.5894
   1239 N            -0.6079      -2.0425      -0.0426 N.am     83 PHE83     -0.4157
   1240 H             0.3686      -1.8410       0.1384 H        83 PHE83      0.2719
   1241 CA           -1.5255      -0.9114      -0.0437 C.3      83 PHE83     -0.0024
   1242 HA           -2.3464      -1.1393      -0.7300 H        83 PHE83      0.0978
   1243 CB           -2.1512      -0.6756       1.3436 C.3      83 PHE83     -0.0343
   1244 HB2          -2.9949      -0.0064       1.2022 H        83 PHE83      0.0295
   1245 HB3          -2.5636      -1.6193       1.7028 H        83 PHE83      0.0295
   1246 CG           -1.2518      -0.0951       2.4254 C.ar     83 PHE83      0.0118
   1247 CD1          -0.3982      -0.9460       3.1478 C.ar     83 PHE83     -0.1256
   1248 HD1          -0.3591      -1.9915       2.8875 H        83 PHE83      0.1330
   1249 CE1           0.4079      -0.4411       4.1843 C.ar     83 PHE83     -0.1704
   1250 HE1           1.0692      -1.0990       4.7290 H        83 PHE83      0.1430
   1251 CZ            0.3666       0.9278       4.4985 C.ar     83 PHE83     -0.1072
   1252 HZ            0.9969       1.3291       5.2798 H        83 PHE83      0.1297
   1253 CE2          -0.4700       1.7879       3.7682 C.ar     83 PHE83     -0.1704
   1254 HE2          -0.4652       2.8504       3.9824 H        83 PHE83      0.1430
   1255 CD2          -1.2735       1.2797       2.7318 C.ar     83 PHE83     -0.1256
   1256 HD2          -1.8584       1.9645       2.1382 H        83 PHE83      0.1330
   1257 C            -0.8300       0.3320      -0.5916 C.2      83 PHE83      0.5973
   1258 O             0.3968       0.4471      -0.6530 O.2      83 PHE83     -0.5679
   1259 N            -1.6633       1.2460      -1.0395 N.am     84 GLU84     -0.5163
   1260 H            -2.6473       0.9979      -1.0534 H        84 GLU84      0.2936
   1261 CA           -1.3082       2.4617      -1.7398 C.3      84 GLU84      0.0397
   1262 HA           -0.6178       2.1938      -2.5359 H        84 GLU84      0.1105
   1263 CB           -2.5606       3.0357      -2.4253 C.3      84 GLU84      0.0560
   1264 HB2          -2.2732       3.9683      -2.9113 H        84 GLU84     -0.0173
   1265 HB3          -2.8699       2.3521      -3.2172 H        84 GLU84     -0.0173
   1266 CG           -3.7795       3.3339      -1.5315 C.3      84 GLU84      0.0136
   1267 HG2          -3.4396       3.8880      -0.6535 H        84 GLU84     -0.0425
   1268 HG3          -4.4392       3.9993      -2.0924 H        84 GLU84     -0.0425
   1269 CD           -4.6227       2.1267      -1.0666 C.2      84 GLU84      0.8054
   1270 OE1          -4.3238       0.9536      -1.3792 O.co2    84 GLU84     -0.8188
   1271 OE2          -5.5259       2.3641      -0.2344 O.co2    84 GLU84     -0.8188
   1272 C            -0.5758       3.4747      -0.8604 C.2      84 GLU84      0.5366
   1273 O            -0.7040       3.4814       0.3699 O.2      84 GLU84     -0.5819
   1274 N             0.2296       4.3031      -1.5285 N.am     85 ASP85     -0.5163
   1275 H             0.2087       4.2901      -2.5448 H        85 ASP85      0.2936
   1276 CA            0.9034       5.4357      -0.9086 C.3      85 ASP85      0.0381
   1277 HA            1.4433       5.0924      -0.0264 H        85 ASP85      0.0880
   1278 CB            1.9156       6.0618      -1.8821 C.3      85 ASP85     -0.0303
   1279 HB2           1.3978       6.3689      -2.7934 H        85 ASP85     -0.0122
   1280 HB3           2.3265       6.9551      -1.4110 H        85 ASP85     -0.0122
   1281 CG            3.0789       5.1289      -2.2441 C.2      85 ASP85      0.7994
   1282 OD1           3.6377       4.4900      -1.3249 O.co2    85 ASP85     -0.8014
   1283 OD2           3.4167       5.0281      -3.4470 O.co2    85 ASP85     -0.8014
   1284 C            -0.1602       6.4432      -0.4713 C.2      85 ASP85      0.5366
   1285 O            -0.9429       6.9435      -1.2767 O.2      85 ASP85     -0.5819
   1286 N            -0.2316       6.6961       0.8319 N.am     86 GLU86     -0.5163
   1287 H             0.3655       6.1702       1.4507 H        86 GLU86      0.2936
   1288 CA           -1.3130       7.4849       1.4133 C.3      86 GLU86      0.0397
   1289 HA           -2.2632       7.1512       0.9930 H        86 GLU86      0.1105
   1290 CB           -1.3153       7.2058       2.9196 C.3      86 GLU86      0.0560
   1291 HB2          -1.4353       6.1300       3.0642 H        86 GLU86     -0.0173
   1292 HB3          -0.3557       7.5069       3.3449 H        86 GLU86     -0.0173
   1293 CG           -2.4416       7.9235       3.6671 C.3      86 GLU86      0.0136
   1294 HG2          -2.2738       9.0021       3.6263 H        86 GLU86     -0.0425
   1295 HG3          -3.3877       7.7037       3.1677 H        86 GLU86     -0.0425
   1296 CD           -2.5375       7.4856       5.1344 C.2      86 GLU86      0.8054
   1297 OE1          -1.5988       6.8351       5.6548 O.co2    86 GLU86     -0.8188
   1298 OE2          -3.5835       7.7627       5.7547 O.co2    86 GLU86     -0.8188
   1299 C            -1.1717       8.9738       1.0826 C.2      86 GLU86      0.5366
   1300 O            -2.0827       9.6045       0.5516 O.2      86 GLU86     -0.5819
   1301 N            -0.0109       9.5443       1.3855 N.am     87 ASN87     -0.4157
   1302 H             0.7189       8.9661       1.7847 H        87 ASN87      0.2719
   1303 CA            0.3653      10.8918       0.9933 C.3      87 ASN87      0.0143
   1304 HA            0.1259      11.0239      -0.0627 H        87 ASN87      0.1048
   1305 CB           -0.4104      11.9421       1.8205 C.3      87 ASN87     -0.2041
   1306 HB2          -0.1760      12.9360       1.4460 H        87 ASN87      0.0797
   1307 HB3          -1.4792      11.7981       1.6702 H        87 ASN87      0.0797
   1308 CG           -0.1122      11.9239       3.3132 C.2      87 ASN87      0.7130
   1309 OD1           0.9847      12.2580       3.7385 O.2      87 ASN87     -0.5931
   1310 ND2          -1.0958      11.6349       4.1383 N.am     87 ASN87     -0.9191
   1311 HD21         -0.9234      11.7070       5.1344 H        87 ASN87      0.4196
   1312 HD22         -1.9796      11.3190       3.7778 H        87 ASN87      0.4196
   1313 C             1.8760      11.0366       1.1574 C.2      87 ASN87      0.5973
   1314 O             2.5361      10.1795       1.7344 O.2      87 ASN87     -0.5679
   1315 N             2.4155      12.1474       0.6738 N.am     88 PHE88     -0.4157
   1316 H             1.8201      12.7900       0.1785 H        88 PHE88      0.2719
   1317 CA            3.8331      12.4753       0.7957 C.3      88 PHE88     -0.0024
   1318 HA            4.3303      11.7361       1.4263 H        88 PHE88      0.0978
   1319 CB            4.4855      12.4133      -0.5907 C.3      88 PHE88     -0.0343
   1320 HB2           4.0159      13.1515      -1.2422 H        88 PHE88      0.0295
   1321 HB3           5.5376      12.6837      -0.4930 H        88 PHE88      0.0295
   1322 CG            4.4166      11.0456      -1.2410 C.ar     88 PHE88      0.0118
   1323 CD1           5.2673      10.0178      -0.7917 C.ar     88 PHE88     -0.1256
   1324 HD1           5.9422      10.1894       0.0354 H        88 PHE88      0.1330
   1325 CE1           5.2306       8.7565      -1.4097 C.ar     88 PHE88     -0.1704
   1326 HE1           5.8654       7.9572      -1.0592 H        88 PHE88      0.1430
   1327 CZ            4.3519       8.5205      -2.4785 C.ar     88 PHE88     -0.1072
   1328 HZ            4.3328       7.5497      -2.9566 H        88 PHE88      0.1297
   1329 CE2           3.4809       9.5339      -2.9084 C.ar     88 PHE88     -0.1704
   1330 HE2           2.7901       9.3367      -3.7153 H        88 PHE88      0.1430
   1331 CD2           3.5129      10.7963      -2.2914 C.ar     88 PHE88     -0.1256
   1332 HD2           2.8507      11.5751      -2.6347 H        88 PHE88      0.1330
   1333 C             4.0216      13.8173       1.5030 C.2      88 PHE88      0.5973
   1334 O             4.8861      14.6040       1.1291 O.2      88 PHE88     -0.5679
   1335 N             3.1701      14.1325       2.4871 N.am     89 ILE89     -0.4157
   1336 H             2.4806      13.4492       2.7876 H        89 ILE89      0.2719
   1337 CA            3.2271      15.4337       3.1662 C.3      89 ILE89     -0.0597
   1338 HA            3.2095      16.2227       2.4129 H        89 ILE89      0.0869
   1339 CB            1.9980      15.6175       4.0878 C.3      89 ILE89      0.1303
   1340 HB            1.9477      14.7662       4.7697 H        89 ILE89      0.0187
   1341 CG2           2.1156      16.9035       4.9301 C.3      89 ILE89     -0.3204
   1342 HG21          2.2101      17.7716       4.2764 H        89 ILE89      0.0882
   1343 HG22          1.2395      17.0233       5.5645 H        89 ILE89      0.0882
   1344 HG23          2.9835      16.8537       5.5870 H        89 ILE89      0.0882
   1345 CG1           0.7015      15.6593       3.2445 C.3      89 ILE89     -0.0430
   1346 HG12          0.6825      16.5730       2.6489 H        89 ILE89      0.0236
   1347 HG13          0.6889      14.8184       2.5546 H        89 ILE89      0.0236
   1348 CD1          -0.5883      15.5757       4.0720 C.3      89 ILE89     -0.0660
   1349 HD11         -0.7320      16.4839       4.6562 H        89 ILE89      0.0186
   1350 HD12         -1.4387      15.4610       3.3993 H        89 ILE89      0.0186
   1351 HD13         -0.5487      14.7136       4.7391 H        89 ILE89      0.0186
   1352 C             4.5509      15.5821       3.9291 C.2      89 ILE89      0.5973
   1353 O             5.1574      16.6503       3.9190 O.2      89 ILE89     -0.5679
   1354 N             5.0112      14.5224       4.5969 N.am     90 LEU90     -0.4157
   1355 H             4.5439      13.6380       4.4601 H        90 LEU90      0.2719
   1356 CA            6.2118      14.5565       5.4315 C.3      90 LEU90     -0.0518
   1357 HA            6.3736      15.5783       5.7747 H        90 LEU90      0.0922
   1358 CB            5.9755      13.6705       6.6625 C.3      90 LEU90     -0.1102
   1359 HB2           5.8103      12.6546       6.3093 H        90 LEU90      0.0457
   1360 HB3           6.8667      13.6788       7.2921 H        90 LEU90      0.0457
   1361 CG            4.7434      14.0592       7.5022 C.3      90 LEU90      0.3531
   1362 HG            3.8518      14.0955       6.8766 H        90 LEU90     -0.0361
   1363 CD1           4.5167      13.0001       8.5716 C.3      90 LEU90     -0.4121
   1364 HD11          5.3834      12.9581       9.2284 H        90 LEU90      0.1000
   1365 HD12          3.6241      13.2353       9.1518 H        90 LEU90      0.1000
   1366 HD13          4.3748      12.0287       8.0978 H        90 LEU90      0.1000
   1367 CD2           4.9163      15.4101       8.1989 C.3      90 LEU90     -0.4121
   1368 HD21          5.0139      16.2027       7.4574 H        90 LEU90      0.1000
   1369 HD22          4.0378      15.6162       8.8088 H        90 LEU90      0.1000
   1370 HD23          5.8017      15.3917       8.8342 H        90 LEU90      0.1000
   1371 C             7.4607      14.1502       4.6345 C.2      90 LEU90      0.5973
   1372 O             7.3967      13.2675       3.7855 O.2      90 LEU90     -0.5679
   1373 N             8.5932      14.7990       4.9248 N.am     91 LYS91     -0.3479
   1374 H             8.5700      15.4678       5.6762 H        91 LYS91      0.2747
   1375 CA            9.8665      14.6366       4.2012 C.3      91 LYS91     -0.2400
   1376 HA            9.6993      14.0790       3.2746 H        91 LYS91      0.1426
   1377 CB           10.4599      16.0125       3.8602 C.3      91 LYS91     -0.0094
   1378 HB2          10.8140      16.4520       4.7840 H        91 LYS91      0.0362
   1379 HB3          11.3256      15.8855       3.2101 H        91 LYS91      0.0362
   1380 CG            9.4868      17.0378       3.2605 C.3      91 LYS91      0.0187
   1381 HG2           8.4841      16.9198       3.6681 H        91 LYS91      0.0103
   1382 HG3           9.8120      18.0342       3.5645 H        91 LYS91      0.0103
   1383 CD            9.3977      16.9960       1.7357 C.3      91 LYS91     -0.0479
   1384 HD2           9.6206      15.9954       1.3580 H        91 LYS91      0.0621
   1385 HD3           8.3697      17.2345       1.4541 H        91 LYS91      0.0621
   1386 CE           10.3140      18.0538       1.1054 C.3      91 LYS91     -0.0143
   1387 HE2           9.9805      18.2033       0.0742 H        91 LYS91      0.1135
   1388 HE3          10.1850      18.9990       1.6383 H        91 LYS91      0.1135
   1389 NZ           11.7335      17.6451       1.0920 N.4      91 LYS91     -0.3854
   1390 HZ1          11.8546      16.7543       0.5990 H        91 LYS91      0.3400
   1391 HZ2          12.3370      18.3015       0.6258 H        91 LYS91      0.3400
   1392 HZ3          12.0813      17.4140       2.0089 H        91 LYS91      0.3400
   1393 C            10.8864      13.8476       5.0224 C.2      91 LYS91      0.7341
   1394 O            10.8072      13.8144       6.2540 O.2      91 LYS91     -0.5894
   1395 N            11.9080      13.3111       4.3753 N.am     92 HIE92     -0.4157
   1396 H            11.8564      13.2939       3.3531 H        92 HIE92      0.2719
   1397 CA           13.0532      12.6510       4.9885 C.3      92 HIE92     -0.0581
   1398 HA           12.7204      12.1169       5.8744 H        92 HIE92      0.1360
   1399 CB           13.6103      11.6139       4.0074 C.3      92 HIE92     -0.0074
   1400 HB2          14.0088      12.1281       3.1328 H        92 HIE92      0.0367
   1401 HB3          14.4224      11.0932       4.5070 H        92 HIE92      0.0367
   1402 CG           12.6030      10.5967       3.5249 C.2      92 HIE92      0.1868
   1403 ND1          11.6156      10.8396       2.5794 N.2      92 HIE92     -0.5432
   1404 CE1          10.9334       9.7056       2.4324 C.2      92 HIE92      0.1635
   1405 HE1          10.0963       9.5829       1.7620 H        92 HIE92      0.1435
   1406 NE2          11.4339       8.7629       3.2450 N.pl3    92 HIE92     -0.2795
   1407 HE2          11.0150       7.8488       3.3934 H        92 HIE92      0.3339
   1408 CD2          12.4896       9.3024       3.9412 C.2      92 HIE92     -0.2207
   1409 HD2          13.0934       8.8122       4.6850 H        92 HIE92      0.1862
   1410 C            14.0821      13.7013       5.4293 C.2      92 HIE92      0.5973
   1411 O            15.1211      13.9173       4.8017 O.2      92 HIE92     -0.5679
   1412 N            13.7499      14.4273       6.5009 N.am     93 THR93     -0.4157
   1413 H            12.8582      14.2352       6.9487 H        93 THR93      0.2719
   1414 CA           14.4734      15.6395       6.9288 C.3      93 THR93     -0.0389
   1415 HA           14.7771      16.1788       6.0330 H        93 THR93      0.1007
   1416 CB           13.5536      16.5676       7.7321 C.3      93 THR93      0.3654
   1417 HB           14.1396      17.3895       8.1444 H        93 THR93      0.0043
   1418 CG2          12.4474      17.1513       6.8663 C.3      93 THR93     -0.2438
   1419 HG21         11.7004      16.3799       6.6917 H        93 THR93      0.0642
   1420 HG22         11.9753      17.9806       7.3930 H        93 THR93      0.0642
   1421 HG23         12.8531      17.5126       5.9218 H        93 THR93      0.0642
   1422 OG1          12.9298      15.8598       8.7770 O.3      93 THR93     -0.6761
   1423 HG1          12.4465      16.4870       9.3215 H        93 THR93      0.4102
   1424 C            15.7567      15.4105       7.7274 C.2      93 THR93      0.5973
   1425 O            16.5354      16.3504       7.8862 O.2      93 THR93     -0.5679
   1426 N            16.0253      14.1965       8.1988 N.am     94 GLY94     -0.4157
   1427 H            15.3493      13.4563       8.0838 H        94 GLY94      0.2719
   1428 CA           17.2092      13.9183       8.9975 C.3      94 GLY94     -0.0252
   1429 HA2          18.0924      13.9827       8.3666 H        94 GLY94      0.0698
   1430 HA3          17.2918      14.6724       9.7809 H        94 GLY94      0.0698
   1431 C            17.1744      12.5461       9.6640 C.2      94 GLY94      0.5973
   1432 O            16.2480      11.7662       9.4285 O.2      94 GLY94     -0.5679
   1433 N            18.1810      12.2533      10.5007 N.am     95 PRO95     -0.2548
   1434 CD           19.3156      13.1074      10.8110 C.3      95 PRO95      0.0192
   1435 HD2          19.0270      13.8316      11.5750 H        95 PRO95      0.0391
   1436 HD3          19.7020      13.6171       9.9282 H        95 PRO95      0.0391
   1437 CG           20.3744      12.1650      11.3674 C.3      95 PRO95      0.0189
   1438 HG2          21.0545      12.6769      12.0490 H        95 PRO95      0.0213
   1439 HG3          20.9270      11.7131      10.5467 H        95 PRO95      0.0213
   1440 CB           19.5412      11.1053      12.0875 C.3      95 PRO95     -0.0070
   1441 HB2          19.3058      11.4588      13.0931 H        95 PRO95      0.0253
   1442 HB3          20.0659      10.1510      12.1372 H        95 PRO95      0.0253
   1443 CA           18.2617      11.0058      11.2490 C.3      95 PRO95     -0.0266
   1444 HA           18.3624      10.1887      10.5365 H        95 PRO95      0.0641
   1445 C            17.0202      10.7841      12.1250 C.2      95 PRO95      0.5896
   1446 O            16.4454      11.7302      12.6611 O.2      95 PRO95     -0.5748
   1447 N            16.6060       9.5306      12.2792 N.am     96 GLY96     -0.4157
   1448 H            17.1154       8.8034      11.7885 H        96 GLY96      0.2719
   1449 CA           15.4501       9.1311      13.0743 C.3      96 GLY96     -0.0252
   1450 HA2          15.6084       8.1094      13.4183 H        96 GLY96      0.0698
   1451 HA3          15.3793       9.7739      13.9528 H        96 GLY96      0.0698
   1452 C            14.1031       9.1729      12.3459 C.2      96 GLY96      0.5973
   1453 O            13.1109       8.7732      12.9504 O.2      96 GLY96     -0.5679
   1454 N            14.0219       9.6187      11.0862 N.am     97 ILE97     -0.4157
   1455 H            14.8650       9.9487      10.6332 H        97 ILE97      0.2719
   1456 CA           12.7764       9.5458      10.3037 C.3      97 ILE97     -0.0597
   1457 HA           11.9696       9.9643      10.9040 H        97 ILE97      0.0869
   1458 CB           12.8834      10.3687       8.9996 C.3      97 ILE97      0.1303
   1459 HB           13.8016      10.0799       8.4861 H        97 ILE97      0.0187
   1460 CG2          11.7079      10.0801       8.0510 C.3      97 ILE97     -0.3204
   1461 HG21         10.7734      10.1065       8.6070 H        97 ILE97      0.0882
   1462 HG22         11.6672      10.8189       7.2532 H        97 ILE97      0.0882
   1463 HG23         11.8258       9.0957       7.5948 H        97 ILE97      0.0882
   1464 CG1          12.9686      11.8828       9.2914 C.3      97 ILE97     -0.0430
   1465 HG12         13.7882      12.0705       9.9826 H        97 ILE97      0.0236
   1466 HG13         13.2033      12.3997       8.3621 H        97 ILE97      0.0236
   1467 CD1          11.7042      12.5192       9.8870 C.3      97 ILE97     -0.0660
   1468 HD11         11.4441      12.0535      10.8366 H        97 ILE97      0.0186
   1469 HD12         11.8917      13.5777      10.0655 H        97 ILE97      0.0186
   1470 HD13         10.8676      12.4326       9.1938 H        97 ILE97      0.0186
   1471 C            12.4117       8.0830      10.0345 C.2      97 ILE97      0.5973
   1472 O            13.2481       7.2992       9.5913 O.2      97 ILE97     -0.5679
   1473 N            11.1590       7.7229      10.3184 N.am     98 LEU98     -0.4157
   1474 H            10.5245       8.4270      10.6816 H        98 LEU98      0.2719
   1475 CA           10.5895       6.4019      10.0734 C.3      98 LEU98     -0.0518
   1476 HA           11.3955       5.6937       9.8743 H        98 LEU98      0.0922
   1477 CB            9.8493       5.9460      11.3434 C.3      98 LEU98     -0.1102
   1478 HB2          10.5526       5.9291      12.1771 H        98 LEU98      0.0457
   1479 HB3           9.0871       6.6874      11.5651 H        98 LEU98      0.0457
   1480 CG            9.1478       4.5815      11.2568 C.3      98 LEU98      0.3531
   1481 HG            8.5189       4.5569      10.3709 H        98 LEU98     -0.0361
   1482 CD1          10.1440       3.4281      11.1890 C.3      98 LEU98     -0.4121
   1483 HD11         10.7809       3.4272      12.0733 H        98 LEU98      0.1000
   1484 HD12          9.6022       2.4835      11.1405 H        98 LEU98      0.1000
   1485 HD13         10.7597       3.5203      10.2973 H        98 LEU98      0.1000
   1486 CD2           8.2643       4.3781      12.4890 C.3      98 LEU98     -0.4121
   1487 HD21          7.5137       5.1656      12.5403 H        98 LEU98      0.1000
   1488 HD22          7.7480       3.4222      12.4142 H        98 LEU98      0.1000
   1489 HD23          8.8688       4.3871      13.3943 H        98 LEU98      0.1000
   1490 C             9.6892       6.4791       8.8347 C.2      98 LEU98      0.5973
   1491 O             8.7673       7.3015       8.7556 O.2      98 LEU98     -0.5679
   1492 N             9.9934       5.6391       7.8491 N.am     99 SER99     -0.4157
   1493 H            10.7500       4.9774       7.9963 H        99 SER99      0.2719
   1494 CA            9.4062       5.6791       6.5117 C.3      99 SER99     -0.0249
   1495 HA            8.4460       6.1886       6.5642 H        99 SER99      0.0843
   1496 CB           10.3346       6.4963       5.6086 C.3      99 SER99      0.2117
   1497 HB2          10.5014       7.4708       6.0671 H        99 SER99      0.0352
   1498 HB3          11.2964       5.9893       5.5337 H        99 SER99      0.0352
   1499 OG            9.8048       6.6835       4.3130 O.3      99 SER99     -0.6546
   1500 HG            8.8464       6.8019       4.3800 H        99 SER99      0.4275
   1501 C             9.1528       4.2745       5.9590 C.2      99 SER99      0.5973
   1502 O             9.8247       3.3119       6.3422 O.2      99 SER99     -0.5679
   1503 N             8.1505       4.1454       5.0895 N.am    100 MET100    -0.4157
   1504 H             7.5994       4.9614       4.8492 H       100 MET100     0.2719
   1505 CA            7.8103       2.8775       4.4528 C.3     100 MET100    -0.0237
   1506 HA            7.8067       2.0943       5.2102 H       100 MET100     0.0880
   1507 CB            6.4195       2.9515       3.8151 C.3     100 MET100     0.0342
   1508 HB2           6.3533       3.8255       3.1650 H       100 MET100     0.0241
   1509 HB3           6.2773       2.0625       3.2017 H       100 MET100     0.0241
   1510 CG            5.2994       3.0044       4.8552 C.3     100 MET100     0.0018
   1511 HG2           5.3759       3.9487       5.3927 H       100 MET100     0.0440
   1512 HG3           4.3430       2.9985       4.3307 H       100 MET100     0.0440
   1513 SD            5.3098       1.6484       6.0710 S.3     100 MET100    -0.2737
   1514 CE            4.8745       0.2281       5.0436 C.3     100 MET100    -0.0536
   1515 HE1           5.5964       0.1241       4.2331 H       100 MET100     0.0684
   1516 HE2           4.8952      -0.6741       5.6549 H       100 MET100     0.0684
   1517 HE3           3.8748       0.3694       4.6380 H       100 MET100     0.0684
   1518 C             8.8371       2.4885       3.3980 C.2     100 MET100     0.5973
   1519 O             9.0744       3.2426       2.4643 O.2     100 MET100    -0.5679
   1520 N             9.4182       1.2952       3.5341 N.am    101 ALA101    -0.4157
   1521 H             9.0698       0.6794       4.2579 H       101 ALA101     0.2719
   1522 CA           10.1687       0.6867       2.4458 C.3     101 ALA101     0.0337
   1523 HA           10.7989       1.4394       1.9672 H       101 ALA101     0.0823
   1524 CB           11.0445      -0.4496       2.9871 C.3     101 ALA101    -0.1825
   1525 HB1          10.4062      -1.2152       3.4170 H       101 ALA101     0.0603
   1526 HB2          11.6234      -0.8853       2.1724 H       101 ALA101     0.0603
   1527 HB3          11.7248      -0.0806       3.7532 H       101 ALA101     0.0603
   1528 C             9.1538       0.1640       1.4251 C.2     101 ALA101     0.5973
   1529 O             8.0952      -0.3443       1.8020 O.2     101 ALA101    -0.5679
   1530 N             9.4686       0.2220       0.1378 N.am    102 ASN102    -0.4157
   1531 H            10.3406       0.6333      -0.1566 H       102 ASN102     0.2719
   1532 CA            8.5602      -0.2552      -0.8964 C.3     102 ASN102     0.0143
   1533 HA            8.0071      -1.1165      -0.5175 H       102 ASN102     0.1048
   1534 CB            7.5271       0.8497      -1.2103 C.3     102 ASN102    -0.2041
   1535 HB2           6.7257       0.4604      -1.8221 H       102 ASN102     0.0797
   1536 HB3           7.0625       1.1673      -0.2755 H       102 ASN102     0.0797
   1537 CG            8.0883       2.0749      -1.9140 C.2     102 ASN102     0.7130
   1538 OD1           8.9330       1.9963      -2.7990 O.2     102 ASN102    -0.5931
   1539 ND2           7.6185       3.2393      -1.5397 N.am    102 ASN102    -0.9191
   1540 HD21          7.9999       4.0868      -1.9512 H       102 ASN102     0.4196
   1541 HD22          6.8473       3.2955      -0.8977 H       102 ASN102     0.4196
   1542 C             9.3576      -0.7478      -2.1055 C.2     102 ASN102     0.5973
   1543 O            10.5750      -0.5658      -2.1855 O.2     102 ASN102    -0.5679
   1544 N             8.6608      -1.3923      -3.0290 N.am    103 ALA103    -0.4157
   1545 H             7.6543      -1.4389      -2.9147 H       103 ALA103     0.2719
   1546 CA            9.1890      -1.8718      -4.2969 C.3     103 ALA103     0.0337
   1547 HA           10.2740      -1.7632      -4.2968 H       103 ALA103     0.0823
   1548 CB            8.8748      -3.3658      -4.4038 C.3     103 ALA103    -0.1825
   1549 HB1           7.7950      -3.5170      -4.4404 H       103 ALA103     0.0603
   1550 HB2           9.3187      -3.7692      -5.3154 H       103 ALA103     0.0603
   1551 HB3           9.2917      -3.8959      -3.5465 H       103 ALA103     0.0603
   1552 C             8.6691      -1.0339      -5.4810 C.2     103 ALA103     0.5973
   1553 O             8.4610      -1.5507      -6.5767 O.2     103 ALA103    -0.5679
   1554 N             8.4554       0.2640      -5.2555 N.am    104 GLY104    -0.4157
   1555 H             8.6227       0.6267      -4.3224 H       104 GLY104     0.2719
   1556 CA            7.8884       1.1910      -6.2243 C.3     104 GLY104    -0.0252
   1557 HA2           8.5992       1.9988      -6.3882 H       104 GLY104     0.0698
   1558 HA3           7.7035       0.6900      -7.1750 H       104 GLY104     0.0698
   1559 C             6.5740       1.7931      -5.7289 C.2     104 GLY104     0.5973
   1560 O             6.1336       1.4906      -4.6160 O.2     104 GLY104    -0.5679
   1561 N             5.9397       2.6400      -6.5517 N.am    105 PRO105    -0.2548
   1562 CD            6.3934       3.0898      -7.8550 C.3     105 PRO105     0.0192
   1563 HD2           6.1814       2.3192      -8.5979 H       105 PRO105     0.0391
   1564 HD3           7.4538       3.3418      -7.8541 H       105 PRO105     0.0391
   1565 CG            5.5599       4.3343      -8.1412 C.3     105 PRO105     0.0189
   1566 HG2           5.4447       4.5069      -9.2115 H       105 PRO105     0.0213
   1567 HG3           6.0097       5.2014      -7.6547 H       105 PRO105     0.0213
   1568 CB            4.2273       4.0033      -7.4739 C.3     105 PRO105    -0.0070
   1569 HB2           3.6502       3.3400      -8.1210 H       105 PRO105     0.0253
   1570 HB3           3.6565       4.9015      -7.2344 H       105 PRO105     0.0253
   1571 CA            4.6722       3.2670      -6.2095 C.3     105 PRO105    -0.0266
   1572 HA            4.8391       3.9875      -5.4055 H       105 PRO105     0.0641
   1573 C             3.6417       2.2351      -5.7656 C.2     105 PRO105     0.5896
   1574 O             3.5051       1.1875      -6.3963 O.2     105 PRO105    -0.5748
   1575 N             2.9106       2.5398      -4.6986 N.am    106 ASN106    -0.4157
   1576 H             3.1083       3.4283      -4.2319 H       106 ASN106     0.2719
   1577 CA            1.7806       1.7505      -4.2045 C.3     106 ASN106     0.0143
   1578 HA            1.4673       2.2292      -3.2765 H       106 ASN106     0.1048
   1579 CB            0.6143       1.8557      -5.1986 C.3     106 ASN106    -0.2041
   1580 HB2           0.8677       1.3258      -6.1158 H       106 ASN106     0.0797
   1581 HB3          -0.2720       1.3846      -4.7755 H       106 ASN106     0.0797
   1582 CG            0.2688       3.2908      -5.5097 C.2     106 ASN106     0.7130
   1583 OD1          -0.0904       4.0519      -4.6313 O.2     106 ASN106    -0.5931
   1584 ND2           0.3600       3.7006      -6.7554 N.am    106 ASN106    -0.9191
   1585 HD21          0.1031       4.6573      -6.9190 H       106 ASN106     0.4196
   1586 HD22          0.6817       3.0721      -7.4654 H       106 ASN106     0.4196
   1587 C             2.1005       0.2939      -3.8248 C.2     106 ASN106     0.5973
   1588 O             1.2926      -0.6105      -4.0444 O.2     106 ASN106    -0.5679
   1589 N             3.2724       0.0482      -3.2368 N.am    107 THR107    -0.4157
   1590 H             3.9082       0.8266      -3.1165 H       107 THR107     0.2719
   1591 CA            3.6972      -1.2988      -2.8080 C.3     107 THR107    -0.0389
   1592 HA            2.8633      -1.9825      -2.9481 H       107 THR107     0.1007
   1593 CB            4.8379      -1.8432      -3.6746 C.3     107 THR107     0.3654
   1594 HB            5.1160      -2.8282      -3.2996 H       107 THR107     0.0043
   1595 CG2           4.4862      -2.0073      -5.1482 C.3     107 THR107    -0.2438
   1596 HG21          4.2818      -1.0397      -5.5990 H       107 THR107     0.0642
   1597 HG22          5.3230      -2.4709      -5.6713 H       107 THR107     0.0642
   1598 HG23          3.6046      -2.6400      -5.2480 H       107 THR107     0.0642
   1599 OG1           5.9534      -1.0077      -3.5744 O.3     107 THR107    -0.6761
   1600 HG1           5.7599      -0.1646      -4.0274 H       107 THR107     0.4102
   1601 C             4.0195      -1.3726      -1.3116 C.2     107 THR107     0.5973
   1602 O             4.8733      -2.1541      -0.8745 O.2     107 THR107    -0.5679
   1603 N             3.3234      -0.5848      -0.4909 N.am    108 ASN108    -0.4157
   1604 H             2.5823      -0.0017      -0.8656 H       108 ASN108     0.2719
   1605 CA            3.5065      -0.6151       0.9579 C.3     108 ASN108     0.0143
   1606 HA            4.5707      -0.5005       1.1778 H       108 ASN108     0.1048
   1607 CB            2.7557       0.5450       1.6156 C.3     108 ASN108    -0.2041
   1608 HB2           1.6889       0.4853       1.4180 H       108 ASN108     0.0797
   1609 HB3           2.8893       0.5143       2.6929 H       108 ASN108     0.0797
   1610 CG            3.3125       1.8577       1.1286 C.2     108 ASN108     0.7130
   1611 OD1           4.4657       2.1679       1.3691 O.2     108 ASN108    -0.5931
   1612 ND2           2.5423       2.6210       0.4009 N.am    108 ASN108    -0.9191
   1613 HD21          2.9878       3.4036      -0.0964 H       108 ASN108     0.4196
   1614 HD22          1.5863       2.3603       0.2085 H       108 ASN108     0.4196
   1615 C             3.0259      -1.9426       1.5244 C.2     108 ASN108     0.5973
   1616 O             1.9015      -2.3390       1.2649 O.2     108 ASN108    -0.5679
   1617 N             3.8492      -2.6216       2.3189 N.am    109 GLY109    -0.4157
   1618 H             4.7511      -2.2079       2.5004 H       109 GLY109     0.2719
   1619 CA            3.4738      -3.8463       3.0295 C.3     109 GLY109    -0.0252
   1620 HA2           2.4154      -4.0705       2.8893 H       109 GLY109     0.0698
   1621 HA3           4.0512      -4.6861       2.6499 H       109 GLY109     0.0698
   1622 C             3.7310      -3.6771       4.5192 C.2     109 GLY109     0.5973
   1623 O             3.0305      -2.9279       5.1936 O.2     109 GLY109    -0.5679
   1624 N             4.7649      -4.3436       5.0257 N.am    110 SER110    -0.4157
   1625 H             5.2367      -5.0363       4.4682 H       110 SER110     0.2719
   1626 CA            5.2078      -4.1825       6.4164 C.3     110 SER110    -0.0249
   1627 HA            4.5832      -3.4510       6.9306 H       110 SER110     0.0843
   1628 CB            5.0517      -5.5062       7.1523 C.3     110 SER110     0.2117
   1629 HB2           5.4102      -5.4022       8.1767 H       110 SER110     0.0352
   1630 HB3           3.9982      -5.7552       7.1964 H       110 SER110     0.0352
   1631 OG            5.7713      -6.5372       6.5032 O.3     110 SER110    -0.6546
   1632 HG            6.6264      -6.6411       6.9689 H       110 SER110     0.4275
   1633 C             6.6398      -3.6900       6.5569 C.2     110 SER110     0.5973
   1634 O             7.0411      -3.3229       7.6571 O.2     110 SER110    -0.5679
   1635 N             7.4286      -3.6890       5.4844 N.am    111 GLN111    -0.4157
   1636 H             7.0507      -3.9163       4.5834 H       111 GLN111     0.2719
   1637 CA            8.8046      -3.2241       5.5727 C.3     111 GLN111    -0.0031
   1638 HA            9.2444      -3.6782       6.4582 H       111 GLN111     0.0850
   1639 CB            9.6276      -3.6785       4.3705 C.3     111 GLN111    -0.0036
   1640 HB2           9.1693      -3.3098       3.4514 H       111 GLN111     0.0171
   1641 HB3          10.6275      -3.2524       4.4634 H       111 GLN111     0.0171
   1642 CG            9.7602      -5.2027       4.3023 C.3     111 GLN111    -0.0645
   1643 HG2          10.2155      -5.5642       5.2217 H       111 GLN111     0.0352
   1644 HG3           8.7782      -5.6627       4.1906 H       111 GLN111     0.0352
   1645 CD           10.6518      -5.6026       3.1412 C.2     111 GLN111     0.6951
   1646 OE1          11.7697      -5.1155       3.0022 O.2     111 GLN111    -0.6086
   1647 NE2          10.1903      -6.4776       2.2741 N.am    111 GLN111    -0.9407
   1648 HE21         10.7542      -6.6625       1.4520 H       111 GLN111     0.4251
   1649 HE22          9.2994      -6.9456       2.3938 H       111 GLN111     0.4251
   1650 C             8.8725      -1.7070       5.7535 C.2     111 GLN111     0.5973
   1651 O             8.1092      -0.9439       5.1618 O.2     111 GLN111    -0.5679
   1652 N             9.8330      -1.2894       6.5603 N.am    112 PHE112    -0.4157
   1653 H            10.4626      -1.9836       6.9576 H       112 PHE112     0.2719
   1654 CA           10.0570       0.0946       6.9544 C.3     112 PHE112    -0.0024
   1655 HA            9.6412       0.7739       6.2123 H       112 PHE112     0.0978
   1656 CB            9.3715       0.3558       8.3084 C.3     112 PHE112    -0.0343
   1657 HB2           9.4575       1.4163       8.5493 H       112 PHE112     0.0295
   1658 HB3           8.3079       0.1267       8.2238 H       112 PHE112     0.0295
   1659 CG            9.9804      -0.4596       9.4362 C.ar    112 PHE112     0.0118
   1660 CD1          11.1064       0.0267      10.1266 C.ar    112 PHE112    -0.1256
   1661 HD1          11.4831       1.0179       9.9210 H       112 PHE112     0.1330
   1662 CE1          11.7861      -0.7995      11.0348 C.ar    112 PHE112    -0.1704
   1663 HE1          12.6662      -0.4286      11.5365 H       112 PHE112     0.1430
   1664 CZ           11.3214      -2.1025      11.2841 C.ar    112 PHE112    -0.1072
   1665 HZ           11.8419      -2.7450      11.9805 H       112 PHE112     0.1297
   1666 CE2          10.1459      -2.5572      10.6667 C.ar    112 PHE112    -0.1704
   1667 HE2           9.7556      -3.5352      10.9106 H       112 PHE112     0.1430
   1668 CD2           9.4833      -1.7433       9.7328 C.ar    112 PHE112    -0.1256
   1669 HD2           8.6035      -2.1131       9.2284 H       112 PHE112     0.1330
   1670 C            11.5638       0.3246       7.0374 C.2     112 PHE112     0.5973
   1671 O            12.3411      -0.6304       7.1026 O.2     112 PHE112    -0.5679
   1672 N            11.9796       1.5809       7.0801 N.am    113 PHE113    -0.4157
   1673 H            11.2994       2.3322       6.9936 H       113 PHE113     0.2719
   1674 CA           13.3571       1.9481       7.3589 C.3     113 PHE113    -0.0024
   1675 HA           13.8088       1.1278       7.9070 H       113 PHE113     0.0978
   1676 CB           14.1483       2.1389       6.0585 C.3     113 PHE113    -0.0343
   1677 HB2          15.1903       2.3133       6.3190 H       113 PHE113     0.0295
   1678 HB3          14.1120       1.2081       5.4933 H       113 PHE113     0.0295
   1679 CG           13.6750       3.2610       5.1543 C.ar    113 PHE113     0.0118
   1680 CD1          12.6289       3.0290       4.2431 C.ar    113 PHE113    -0.1256
   1681 HD1          12.1300       2.0759       4.2251 H       113 PHE113     0.1330
   1682 CE1          12.2232       4.0391       3.3570 C.ar    113 PHE113    -0.1704
   1683 HE1          11.4236       3.8648       2.6522 H       113 PHE113     0.1430
   1684 CZ           12.8542       5.2898       3.3840 C.ar    113 PHE113    -0.1072
   1685 HZ           12.5227       6.0663       2.7101 H       113 PHE113     0.1297
   1686 CE2          13.8894       5.5328       4.3012 C.ar    113 PHE113    -0.1704
   1687 HE2          14.3658       6.5004       4.3264 H       113 PHE113     0.1430
   1688 CD2          14.2983       4.5229       5.1898 C.ar    113 PHE113    -0.1256
   1689 HD2          15.0908       4.7233       5.8957 H       113 PHE113     0.1330
   1690 C            13.4260       3.1629       8.2749 C.2     113 PHE113     0.5973
   1691 O            12.4837       3.9534       8.3662 O.2     113 PHE113    -0.5679
   1692 N            14.5536       3.2759       8.9677 N.am    114 ILE114    -0.4157
   1693 H            15.2476       2.5424       8.8588 H       114 ILE114     0.2719
   1694 CA           14.8696       4.3657       9.8829 C.3     114 ILE114    -0.0597
   1695 HA           14.0185       5.0396       9.9652 H       114 ILE114     0.0869
   1696 CB           15.2006       3.8176      11.2916 C.3     114 ILE114     0.1303
   1697 HB           16.1385       3.2624      11.2302 H       114 ILE114     0.0187
   1698 CG2          15.3996       5.0093      12.2456 C.3     114 ILE114    -0.3204
   1699 HG21         14.4947       5.6179      12.2803 H       114 ILE114     0.0882
   1700 HG22         15.6361       4.6599      13.2500 H       114 ILE114     0.0882
   1701 HG23         16.2305       5.6306      11.9076 H       114 ILE114     0.0882
   1702 CG1          14.1214       2.8525      11.8450 C.3     114 ILE114    -0.0430
   1703 HG12         13.2443       3.4242      12.1493 H       114 ILE114     0.0236
   1704 HG13         13.8074       2.1519      11.0729 H       114 ILE114     0.0236
   1705 CD1          14.6074       1.9944      13.0217 C.3     114 ILE114    -0.0660
   1706 HD11         14.8388       2.6209      13.8827 H       114 ILE114     0.0186
   1707 HD12         13.8225       1.2919      13.3026 H       114 ILE114     0.0186
   1708 HD13         15.4971       1.4341      12.7322 H       114 ILE114     0.0186
   1709 C            16.0537       5.1116       9.2718 C.2     114 ILE114     0.5973
   1710 O            17.1387       4.5338       9.1801 O.2     114 ILE114    -0.5679
   1711 N            15.8633       6.3428       8.8008 N.am    115 CYS115    -0.4157
   1712 H            14.9465       6.7723       8.8830 H       115 CYS115     0.2719
   1713 CA           16.9657       7.1095       8.2231 C.3     115 CYS115     0.0213
   1714 HA           17.4417       6.5149       7.4443 H       115 CYS115     0.1124
   1715 CB           16.4985       8.4330       7.6099 C.3     115 CYS115    -0.1231
   1716 HB2          16.2095       9.1258       8.4035 H       115 CYS115     0.1112
   1717 HB3          17.3295       8.8697       7.0563 H       115 CYS115     0.1112
   1718 SG           15.1068       8.2172       6.4794 S.3     115 CYS115    -0.3119
   1719 HG           15.1999       9.4419       5.9396 H       115 CYS115     0.1933
   1720 C            17.9984       7.4160       9.2996 C.2     115 CYS115     0.5973
   1721 O            17.6433       7.8195      10.4053 O.2     115 CYS115    -0.5679
   1722 N            19.2713       7.3088       8.9642 N.am    116 THR116    -0.4157
   1723 H            19.5311       6.8885       8.0753 H       116 THR116     0.2719
   1724 CA           20.3703       7.7935       9.8010 C.3     116 THR116    -0.0389
   1725 HA           19.9878       8.0997      10.7717 H       116 THR116     0.1007
   1726 CB           21.3623       6.6563      10.0745 C.3     116 THR116     0.3654
   1727 HB           22.1999       7.0335      10.6615 H       116 THR116     0.0043
   1728 CG2          20.6553       5.5389      10.8550 C.3     116 THR116    -0.2438
   1729 HG21         19.9064       5.0488      10.2335 H       116 THR116     0.0642
   1730 HG22         21.3782       4.7938      11.1744 H       116 THR116     0.0642
   1731 HG23         20.1761       5.9585      11.7382 H       116 THR116     0.0642
   1732 OG1          21.8332       6.0997       8.8727 O.3     116 THR116    -0.6761
   1733 HG1          22.5128       5.4405       9.1452 H       116 THR116     0.4102
   1734 C            20.9911       9.0550       9.1971 C.2     116 THR116     0.5973
   1735 O            22.0041       9.5524       9.6685 O.2     116 THR116    -0.5679
   1736 N            20.3331       9.6512       8.1959 N.am    117 ALA117    -0.4157
   1737 H            19.5033       9.1987       7.8498 H       117 ALA117     0.2719
   1738 CA           20.7371      10.8739       7.5121 C.3     117 ALA117     0.0337
   1739 HA           21.2302      11.5413       8.2193 H       117 ALA117     0.0823
   1740 CB           21.7364      10.4984       6.4135 C.3     117 ALA117    -0.1825
   1741 HB1          21.2768       9.8049       5.7072 H       117 ALA117     0.0603
   1742 HB2          22.0677      11.3870       5.8769 H       117 ALA117     0.0603
   1743 HB3          22.6075      10.0172       6.8615 H       117 ALA117     0.0603
   1744 C            19.5169      11.5968       6.9234 C.2     117 ALA117     0.5973
   1745 O            18.4225      11.0390       6.8632 O.2     117 ALA117    -0.5679
   1746 N            19.6932      12.8452       6.4741 N.am    118 LYS118    -0.3479
   1747 H            20.6267      13.2245       6.5152 H       118 LYS118     0.2747
   1748 CA           18.7132      13.4946       5.5905 C.3     118 LYS118    -0.2400
   1749 HA           17.7032      13.3406       5.9789 H       118 LYS118     0.1426
   1750 CB           19.0113      14.9941       5.4747 C.3     118 LYS118    -0.0094
   1751 HB2          19.1348      15.4157       6.4742 H       118 LYS118     0.0362
   1752 HB3          19.9496      15.1264       4.9329 H       118 LYS118     0.0362
   1753 CG           17.8769      15.7558       4.7694 C.3     118 LYS118     0.0187
   1754 HG2          17.4642      15.1717       3.9460 H       118 LYS118     0.0103
   1755 HG3          17.0735      15.9298       5.4745 H       118 LYS118     0.0103
   1756 CD           18.3697      17.1034       4.2388 C.3     118 LYS118    -0.0479
   1757 HD2          17.5309      17.7985       4.1774 H       118 LYS118     0.0621
   1758 HD3          19.1325      17.5129       4.9041 H       118 LYS118     0.0621
   1759 CE           18.9200      16.8443       2.8318 C.3     118 LYS118    -0.0143
   1760 HE2          19.4983      15.9139       2.8520 H       118 LYS118     0.1135
   1761 HE3          18.0773      16.6812       2.1508 H       118 LYS118     0.1135
   1762 NZ           19.7804      17.9392       2.3324 N.4     118 LYS118    -0.3854
   1763 HZ1          20.5981      18.0408       2.9175 H       118 LYS118     0.3400
   1764 HZ2          20.0922      17.7201       1.3910 H       118 LYS118     0.3400
   1765 HZ3          19.2718      18.8126       2.2998 H       118 LYS118     0.3400
   1766 C            18.8182      12.8299       4.2231 C.2     118 LYS118     0.7341
   1767 O            19.9193      12.7650       3.6819 O.2     118 LYS118    -0.5894
   1768 N            17.7050      12.4118       3.6402 N.am    119 THR119    -0.4157
   1769 H            16.8246      12.5081       4.1303 H       119 THR119     0.2719
   1770 CA           17.6939      11.6503       2.3831 C.3     119 THR119    -0.0389
   1771 HA           18.6570      11.7447       1.8843 H       119 THR119     0.1007
   1772 CB           17.4939      10.1472       2.6643 C.3     119 THR119     0.3654
   1773 HB           17.4389       9.6152       1.7140 H       119 THR119     0.0043
   1774 CG2          18.6092       9.5309       3.5122 C.3     119 THR119    -0.2438
   1775 HG21         18.6355       9.9887       4.4982 H       119 THR119     0.0642
   1776 HG22         18.4267       8.4655       3.6386 H       119 THR119     0.0642
   1777 HG23         19.5704       9.6791       3.0220 H       119 THR119     0.0642
   1778 OG1          16.3142       9.9216       3.3930 O.3     119 THR119    -0.6761
   1779 HG1          16.0444       9.0194       3.2180 H       119 THR119     0.4102
   1780 C            16.6569      12.2429       1.4241 C.2     119 THR119     0.5973
   1781 O            15.6342      11.6340       1.1353 O.2     119 THR119    -0.5679
   1782 N            16.9223      13.4607       0.9308 N.am    120 GLU120    -0.5163
   1783 H            17.8251      13.8598       1.1188 H       120 GLU120     0.2936
   1784 CA           15.9909      14.2277       0.0767 C.3     120 GLU120     0.0397
   1785 HA           15.0821      14.4145       0.6536 H       120 GLU120     0.1105
   1786 CB           16.6211      15.6052      -0.2627 C.3     120 GLU120     0.0560
   1787 HB2          16.0897      16.3439       0.3395 H       120 GLU120    -0.0173
   1788 HB3          17.6525      15.6340       0.0938 H       120 GLU120    -0.0173
   1789 CG           16.5979      16.1151      -1.7238 C.3     120 GLU120     0.0136
   1790 HG2          15.5796      16.0443      -2.1115 H       120 GLU120    -0.0425
   1791 HG3          16.8578      17.1763      -1.7029 H       120 GLU120    -0.0425
   1792 CD           17.5905      15.4002      -2.6610 C.2     120 GLU120     0.8054
   1793 OE1          18.7217      15.1297      -2.1946 O.co2   120 GLU120    -0.8188
   1794 OE2          17.2041      15.1042      -3.8097 O.co2   120 GLU120    -0.8188
   1795 C            15.5134      13.4469      -1.1587 C.2     120 GLU120     0.5366
   1796 O            14.3390      13.5232      -1.5051 O.2     120 GLU120    -0.5819
   1797 N            16.3701      12.6238      -1.7729 N.am    121 TRP121    -0.4157
   1798 H            17.3388      12.6403      -1.4981 H       121 TRP121     0.2719
   1799 CA           16.0013      11.8479      -2.9647 C.3     121 TRP121    -0.0275
   1800 HA           15.6298      12.5506      -3.7142 H       121 TRP121     0.1123
   1801 CB           17.2374      11.1471      -3.5412 C.3     121 TRP121    -0.0050
   1802 HB2          16.9704      10.7190      -4.5082 H       121 TRP121     0.0339
   1803 HB3          17.9983      11.9053      -3.7351 H       121 TRP121     0.0339
   1804 CG           17.8508      10.0690      -2.7007 C.2     121 TRP121    -0.1415
   1805 CD1          17.6041       8.7433      -2.8058 C.2     121 TRP121    -0.1638
   1806 HD1          16.9165       8.3061      -3.5187 H       121 TRP121     0.2062
   1807 NE1          18.3841       8.0585      -1.8987 N.pl3   121 TRP121    -0.3418
   1808 HE1          18.4297       7.0546      -1.8450 H       121 TRP121     0.3412
   1809 CE2          19.1596       8.9204      -1.1585 C.ar    121 TRP121     0.1380
   1810 CZ2          20.1089       8.7179      -0.1530 C.ar    121 TRP121    -0.2601
   1811 HZ2          20.3572       7.7213       0.1744 H       121 TRP121     0.1572
   1812 CH2          20.7547       9.8317       0.4064 C.ar    121 TRP121    -0.1134
   1813 HH2          21.5030       9.6937       1.1757 H       121 TRP121     0.1417
   1814 CZ3          20.4561      11.1275      -0.0527 C.ar    121 TRP121    -0.1972
   1815 HZ3          20.9821      11.9770       0.3616 H       121 TRP121     0.1447
   1816 CE3          19.5083      11.3236      -1.0741 C.ar    121 TRP121    -0.2387
   1817 HE3          19.3261      12.3192      -1.4638 H       121 TRP121     0.1700
   1818 CD2          18.8333      10.2212      -1.6417 C.ar    121 TRP121     0.1243
   1819 C            14.8901      10.8130      -2.7261 C.2     121 TRP121     0.5973
   1820 O            14.3798      10.2242      -3.6828 O.2     121 TRP121    -0.5679
   1821 N            14.5436      10.5232      -1.4674 N.am    122 LEU122    -0.4157
   1822 H            14.9797      11.0480      -0.7157 H       122 LEU122     0.2719
   1823 CA           13.4451       9.6154      -1.1263 C.3     122 LEU122    -0.0518
   1824 HA           13.3039       8.9007      -1.9351 H       122 LEU122     0.0922
   1825 CB           13.7817       8.8434       0.1538 C.3     122 LEU122    -0.1102
   1826 HB2          13.8767       9.5611       0.9707 H       122 LEU122     0.0457
   1827 HB3          12.9445       8.1899       0.3985 H       122 LEU122     0.0457
   1828 CG           15.0636       8.0026       0.0859 C.3     122 LEU122     0.3531
   1829 HG           15.9291       8.6599       0.0054 H       122 LEU122    -0.0361
   1830 CD1          15.1664       7.2156       1.3905 C.3     122 LEU122    -0.4121
   1831 HD11         14.3992       6.4439       1.4141 H       122 LEU122     0.1000
   1832 HD12         16.1430       6.7448       1.4587 H       122 LEU122     0.1000
   1833 HD13         15.0225       7.8799       2.2398 H       122 LEU122     0.1000
   1834 CD2          15.0888       6.9947      -1.0727 C.3     122 LEU122    -0.4121
   1835 HD21         15.0370       7.5265      -2.0213 H       122 LEU122     0.1000
   1836 HD22         16.0209       6.4344      -1.0371 H       122 LEU122     0.1000
   1837 HD23         14.2491       6.3114      -0.9855 H       122 LEU122     0.1000
   1838 C            12.1021      10.3294      -0.9717 C.2     122 LEU122     0.5973
   1839 O            11.0640       9.6545      -0.9149 O.2     122 LEU122    -0.5679
   1840 N            12.1053      11.6615      -0.9310 N.am    123 ASP123    -0.5163
   1841 H            12.9828      12.1613      -1.0371 H       123 ASP123     0.2936
   1842 CA           10.8842      12.4398      -0.8266 C.3     123 ASP123     0.0381
   1843 HA           10.3535      12.1048       0.0673 H       123 ASP123     0.0880
   1844 CB           11.1963      13.9280      -0.6567 C.3     123 ASP123    -0.0303
   1845 HB2          11.7884      14.2770      -1.5041 H       123 ASP123    -0.0122
   1846 HB3          10.2554      14.4815      -0.6618 H       123 ASP123    -0.0122
   1847 CG           11.9194      14.2489       0.6481 C.2     123 ASP123     0.7994
   1848 OD1          11.6071      13.6355       1.6772 O.co2   123 ASP123    -0.8014
   1849 OD2          12.6326      15.2740       0.7066 O.co2   123 ASP123    -0.8014
   1850 C             9.9870      12.2076      -2.0437 C.2     123 ASP123     0.5366
   1851 O            10.4320      12.1464      -3.1912 O.2     123 ASP123    -0.5819
   1852 N             8.6898      12.0413      -1.7840 N.am    124 GLY124    -0.4157
   1853 H             8.3796      12.0985      -0.8260 H       124 GLY124     0.2719
   1854 CA            7.6980      11.7478      -2.8208 C.3     124 GLY124    -0.0252
   1855 HA2           6.7020      11.9368      -2.4279 H       124 GLY124     0.0698
   1856 HA3           7.8583      12.4145      -3.6681 H       124 GLY124     0.0698
   1857 C             7.7325      10.3099      -3.3483 C.2     124 GLY124     0.5973
   1858 O             6.9916       9.9874      -4.2736 O.2     124 GLY124    -0.5679
   1859 N             8.5931       9.4438      -2.7930 N.am    125 LYS125    -0.3479
   1860 H             9.2686       9.8230      -2.1374 H       125 LYS125     0.2747
   1861 CA            8.7211       8.0289      -3.1880 C.3     125 LYS125    -0.2400
   1862 HA            7.9619       7.7912      -3.9352 H       125 LYS125     0.1426
   1863 CB           10.1065       7.7809      -3.7880 C.3     125 LYS125    -0.0094
   1864 HB2          10.8751       7.9207      -3.0262 H       125 LYS125     0.0362
   1865 HB3          10.1444       6.7427      -4.1179 H       125 LYS125     0.0362
   1866 CG           10.3856       8.7370      -4.9559 C.3     125 LYS125     0.0187
   1867 HG2           9.4603       8.9364      -5.4995 H       125 LYS125     0.0103
   1868 HG3          10.7572       9.6831      -4.5595 H       125 LYS125     0.0103
   1869 CD           11.4058       8.1793      -5.9471 C.3     125 LYS125    -0.0479
   1870 HD2          11.6095       8.9614      -6.6803 H       125 LYS125     0.0621
   1871 HD3          12.3347       7.9364      -5.4265 H       125 LYS125     0.0621
   1872 CE           10.8215       6.9319      -6.6295 C.3     125 LYS125    -0.0143
   1873 HE2          11.1490       6.0425      -6.0820 H       125 LYS125     0.1135
   1874 HE3           9.7296       6.9828      -6.5508 H       125 LYS125     0.1135
   1875 NZ           11.2053       6.8554      -8.0570 N.4     125 LYS125    -0.3854
   1876 HZ1          12.2115       6.8201      -8.1487 H       125 LYS125     0.3400
   1877 HZ2          10.8023       6.0369      -8.4956 H       125 LYS125     0.3400
   1878 HZ3          10.8679       7.6787      -8.5394 H       125 LYS125     0.3400
   1879 C             8.4972       7.0463      -2.0511 C.2     125 LYS125     0.7341
   1880 O             8.1933       5.8870      -2.3087 O.2     125 LYS125    -0.5894
   1881 N             8.6757       7.4951      -0.8166 N.am    126 HIE126    -0.4157
   1882 H             8.9677       8.4553      -0.6996 H       126 HIE126     0.2719
   1883 CA            8.4761       6.7053       0.3909 C.3     126 HIE126    -0.0581
   1884 HA            7.9394       5.7813       0.1610 H       126 HIE126     0.1360
   1885 CB            9.8303       6.3250       0.9945 C.3     126 HIE126    -0.0074
   1886 HB2          10.4108       7.2240       1.1930 H       126 HIE126     0.0367
   1887 HB3           9.6557       5.8042       1.9330 H       126 HIE126     0.0367
   1888 CG           10.6355       5.4100       0.1165 C.2     126 HIE126     0.1868
   1889 ND1          10.4913       4.0282       0.0591 N.2     126 HIE126    -0.5432
   1890 CE1          11.3216       3.6010      -0.8911 C.2     126 HIE126     0.1635
   1891 HE1          11.3930       2.5738      -1.2251 H       126 HIE126     0.1435
   1892 NE2          11.9878       4.6373      -1.4236 N.pl3   126 HIE126    -0.2795
   1893 HE2          12.6104       4.5825      -2.2137 H       126 HIE126     0.3339
   1894 CD2          11.5598       5.7920      -0.8082 C.2     126 HIE126    -0.2207
   1895 HD2          11.8446       6.8111      -1.0305 H       126 HIE126     0.1862
   1896 C             7.6367       7.5307       1.3507 C.2     126 HIE126     0.5973
   1897 O             7.9134       8.7112       1.5576 O.2     126 HIE126    -0.5679
   1898 N             6.5987       6.9294       1.9179 N.am    127 VAL127    -0.4157
   1899 H             6.4058       5.9649       1.6912 H       127 VAL127     0.2719
   1900 CA            5.7010       7.6216       2.8451 C.3     127 VAL127    -0.0875
   1901 HA            5.5603       8.6466       2.4981 H       127 VAL127     0.0969
   1902 CB            4.3099       6.9621       2.8516 C.3     127 VAL127     0.2985
   1903 HB            4.4087       5.9148       3.1420 H       127 VAL127    -0.0297
   1904 CG1           3.3719       7.6492       3.8466 C.3     127 VAL127    -0.3192
   1905 HG11          3.3126       8.7169       3.6435 H       127 VAL127     0.0791
   1906 HG12          2.3747       7.2140       3.7755 H       127 VAL127     0.0791
   1907 HG13          3.7306       7.5021       4.8647 H       127 VAL127     0.0791
   1908 CG2           3.6798       7.0205       1.4520 C.3     127 VAL127    -0.3192
   1909 HG21          4.2369       6.3908       0.7574 H       127 VAL127     0.0791
   1910 HG22          2.6576       6.6484       1.4913 H       127 VAL127     0.0791
   1911 HG23          3.6778       8.0405       1.0729 H       127 VAL127     0.0791
   1912 C             6.3509       7.6717       4.2272 C.2     127 VAL127     0.5973
   1913 O             6.6119       6.6356       4.8478 O.2     127 VAL127    -0.5679
   1914 N             6.6837       8.8759       4.6914 N.am    128 VAL128    -0.4157
   1915 H             6.5158       9.6747       4.0933 H       128 VAL128     0.2719
   1916 CA            7.1273       9.1295       6.0675 C.3     128 VAL128    -0.0875
   1917 HA            7.7973       8.3331       6.3882 H       128 VAL128     0.0969
   1918 CB            7.8826      10.4627       6.1706 C.3     128 VAL128     0.2985
   1919 HB            7.2810      11.2430       5.7175 H       128 VAL128    -0.0297
   1920 CG1           8.1821      10.8532       7.6272 C.3     128 VAL128    -0.3192
   1921 HG11          8.6304      10.0101       8.1505 H       128 VAL128     0.0791
   1922 HG12          8.8654      11.7031       7.6467 H       128 VAL128     0.0791
   1923 HG13          7.2639      11.1438       8.1369 H       128 VAL128     0.0791
   1924 CG2           9.1857      10.3826       5.3804 C.3     128 VAL128    -0.3192
   1925 HG21          8.9731      10.2064       4.3262 H       128 VAL128     0.0791
   1926 HG22          9.7221      11.3270       5.4541 H       128 VAL128     0.0791
   1927 HG23          9.8173       9.5836       5.7618 H       128 VAL128     0.0791
   1928 C             5.9129       9.1362       6.9818 C.2     128 VAL128     0.5973
   1929 O             4.9357       9.8306       6.7092 O.2     128 VAL128    -0.5679
   1930 N             5.9897       8.4027       8.0920 N.am    129 PHE129    -0.4157
   1931 H             6.8218       7.8444       8.2566 H       129 PHE129     0.2719
   1932 CA            4.8629       8.2700       9.0172 C.3     129 PHE129    -0.0024
   1933 HA            4.1999       9.1241       8.8901 H       129 PHE129     0.0978
   1934 CB            4.0527       7.0152       8.6646 C.3     129 PHE129    -0.0343
   1935 HB2           3.1254       7.0173       9.2405 H       129 PHE129     0.0295
   1936 HB3           3.7713       7.0581       7.6111 H       129 PHE129     0.0295
   1937 CG            4.7934       5.7219       8.9322 C.ar    129 PHE129     0.0118
   1938 CD1           5.6331       5.1801       7.9443 C.ar    129 PHE129    -0.1256
   1939 HD1           5.7171       5.6665       6.9852 H       129 PHE129     0.1330
   1940 CE1           6.3580       4.0068       8.2049 C.ar    129 PHE129    -0.1704
   1941 HE1           6.9932       3.5759       7.4487 H       129 PHE129     0.1430
   1942 CZ            6.2468       3.3732       9.4510 C.ar    129 PHE129    -0.1072
   1943 HZ            6.8145       2.4757       9.6473 H       129 PHE129     0.1297
   1944 CE2           5.4098       3.9144      10.4402 C.ar    129 PHE129    -0.1704
   1945 HE2           5.3424       3.4416      11.4077 H       129 PHE129     0.1430
   1946 CD2           4.6746       5.0822      10.1792 C.ar    129 PHE129    -0.1256
   1947 HD2           4.0349       5.5001      10.9441 H       129 PHE129     0.1330
   1948 C             5.2517       8.2866      10.4959 C.2     129 PHE129     0.5973
   1949 O             4.3672       8.1541      11.3374 O.2     129 PHE129    -0.5679
   1950 N             6.5238       8.4592      10.8551 N.am    130 GLY130    -0.4157
   1951 H             7.2493       8.5242      10.1500 H       130 GLY130     0.2719
   1952 CA            6.9126       8.5277      12.2600 C.3     130 GLY130    -0.0252
   1953 HA2           6.2235       9.1755      12.8043 H       130 GLY130     0.0698
   1954 HA3           6.8549       7.5323      12.7011 H       130 GLY130     0.0698
   1955 C             8.3179       9.0660      12.4526 C.2     130 GLY130     0.5973
   1956 O             9.0066       9.4246      11.4939 O.2     130 GLY130    -0.5679
   1957 N             8.7543       9.1051      13.7070 N.am    131 LYS131    -0.3479
   1958 H             8.1204       8.7971      14.4446 H       131 LYS131     0.2747
   1959 CA           10.1161       9.4905      14.0771 C.3     131 LYS131    -0.2400
   1960 HA           10.7874       9.1608      13.2850 H       131 LYS131     0.1426
   1961 CB           10.2350      11.0202      14.2035 C.3     131 LYS131    -0.0094
   1962 HB2          11.2875      11.2671      14.3549 H       131 LYS131     0.0362
   1963 HB3           9.9130      11.4858      13.2704 H       131 LYS131     0.0362
   1964 CG            9.4138      11.5940      15.3740 C.3     131 LYS131     0.0187
   1965 HG2           8.3514      11.4154      15.2132 H       131 LYS131     0.0103
   1966 HG3           9.7060      11.0986      16.2998 H       131 LYS131     0.0103
   1967 CD            9.6865      13.0932      15.5551 C.3     131 LYS131    -0.0479
   1968 HD2          10.7645      13.2311      15.6599 H       131 LYS131     0.0621
   1969 HD3           9.3609      13.6628      14.6850 H       131 LYS131     0.0621
   1970 CE            9.0270      13.6247      16.8333 C.3     131 LYS131    -0.0143
   1971 HE2           9.2537      12.9300      17.6492 H       131 LYS131     0.1135
   1972 HE3           9.4702      14.5907      17.0901 H       131 LYS131     0.1135
   1973 NZ            7.5641      13.7694      16.6961 N.4     131 LYS131    -0.3854
   1974 HZ1           7.1422      12.9084      16.3694 H       131 LYS131     0.3400
   1975 HZ2           7.0918      13.8212      17.6065 H       131 LYS131     0.3400
   1976 HZ3           7.2748      14.5513      16.1328 H       131 LYS131     0.3400
   1977 C            10.5373       8.7871      15.3586 C.2     131 LYS131     0.7341
   1978 O             9.6957       8.4822      16.2015 O.2     131 LYS131    -0.5894
   1979 N            11.8374       8.5753      15.5198 N.am    132 VAL132    -0.4157
   1980 H            12.4563       8.8104      14.7511 H       132 VAL132     0.2719
   1981 CA           12.4191       8.0929      16.7758 C.3     132 VAL132    -0.0875
   1982 HA           11.8921       7.1845      17.0698 H       132 VAL132     0.0969
   1983 CB           13.9032       7.7193      16.6032 C.3     132 VAL132     0.2985
   1984 HB           14.4462       8.5676      16.1848 H       132 VAL132    -0.0297
   1985 CG1          14.5638       7.3106      17.9256 C.3     132 VAL132    -0.3192
   1986 HG11         13.9886       6.5164      18.4041 H       132 VAL132     0.0791
   1987 HG12         15.5788       6.9584      17.7402 H       132 VAL132     0.0791
   1988 HG13         14.6178       8.1672      18.5977 H       132 VAL132     0.0791
   1989 CG2          14.0195       6.5307      15.6410 C.3     132 VAL132    -0.3192
   1990 HG21         13.5718       6.7638      14.6766 H       132 VAL132     0.0791
   1991 HG22         15.0718       6.2973      15.4821 H       132 VAL132     0.0791
   1992 HG23         13.5255       5.6605      16.0713 H       132 VAL132     0.0791
   1993 C            12.1899       9.1471      17.8605 C.2     132 VAL132     0.5973
   1994 O            12.5226      10.3200      17.6923 O.2     132 VAL132    -0.5679
   1995 N            11.5668       8.6983      18.9490 N.am    133 LYS133    -0.3479
   1996 H            11.3439       7.7090      18.9507 H       133 LYS133     0.2747
   1997 CA           11.2443       9.4356      20.1722 C.3     133 LYS133    -0.2400
   1998 HA           11.1316      10.4947      19.9357 H       133 LYS133     0.1426
   1999 CB            9.9065       8.8723      20.7088 C.3     133 LYS133    -0.0094
   2000 HB2           9.2187       8.7704      19.8674 H       133 LYS133     0.0362
   2001 HB3          10.0822       7.8716      21.1078 H       133 LYS133     0.0362
   2002 CG            9.1868       9.7118      21.7797 C.3     133 LYS133     0.0187
   2003 HG2           9.8560       9.8710      22.6265 H       133 LYS133     0.0103
   2004 HG3           8.9149      10.6787      21.3539 H       133 LYS133     0.0103
   2005 CD            7.9145       8.9851      22.2676 C.3     133 LYS133    -0.0479
   2006 HD2           7.2766       8.7591      21.4103 H       133 LYS133     0.0621
   2007 HD3           8.2091       8.0460      22.7411 H       133 LYS133     0.0621
   2008 CE            7.1092       9.8209      23.2789 C.3     133 LYS133    -0.0143
   2009 HE2           7.7503      10.0791      24.1257 H       133 LYS133     0.1135
   2010 HE3           6.7926      10.7447      22.7876 H       133 LYS133     0.1135
   2011 NZ            5.9144       9.0967      23.7722 N.4     133 LYS133    -0.3854
   2012 HZ1           6.1153       8.3087      24.3936 H       133 LYS133     0.3400
   2013 HZ2           5.2655       9.6257      24.3571 H       133 LYS133     0.3400
   2014 HZ3           5.3514       8.7033      23.0280 H       133 LYS133     0.3400
   2015 C            12.3987       9.3127      21.1723 C.2     133 LYS133     0.7341
   2016 O            12.8786      10.3208      21.6720 O.2     133 LYS133    -0.5894
   2017 N            12.9019       8.1006      21.4103 N.am    134 GLU134    -0.5163
   2018 H            12.5100       7.3058      20.9238 H       134 GLU134     0.2936
   2019 CA           14.0862       7.8489      22.2417 C.3     134 GLU134     0.0397
   2020 HA           14.7871       8.6616      22.0446 H       134 GLU134     0.1105
   2021 CB           13.7270       7.9580      23.7522 C.3     134 GLU134     0.0560
   2022 HB2          14.4246       8.6909      24.1605 H       134 GLU134    -0.0173
   2023 HB3          12.7385       8.4057      23.8665 H       134 GLU134    -0.0173
   2024 CG           13.8200       6.7408      24.6888 C.3     134 GLU134     0.0136
   2025 HG2          14.7581       6.2130      24.5049 H       134 GLU134    -0.0425
   2026 HG3          13.8677       7.1148      25.7143 H       134 GLU134    -0.0425
   2027 CD           12.6309       5.7781      24.5929 C.2     134 GLU134     0.8054
   2028 OE1          11.4957       6.1828      24.9110 O.co2   134 GLU134    -0.8188
   2029 OE2          12.8405       4.6156      24.1814 O.co2   134 GLU134    -0.8188
   2030 C            14.7984       6.5671      21.7673 C.2     134 GLU134     0.5366
   2031 O            14.2051       5.7635      21.0486 O.2     134 GLU134    -0.5819
   2032 N            16.0955       6.4180      22.0591 N.am    135 GLY135    -0.4157
   2033 H            16.5238       7.0491      22.7183 H       135 GLY135     0.2719
   2034 CA           16.8968       5.2927      21.5582 C.3     135 GLY135    -0.0252
   2035 HA2          17.6122       5.0088      22.3288 H       135 GLY135     0.0698
   2036 HA3          16.2545       4.4324      21.3826 H       135 GLY135     0.0698
   2037 C            17.6756       5.5607      20.2668 C.2     135 GLY135     0.5973
   2038 O            18.0843       4.6175      19.5969 O.2     135 GLY135    -0.5679
   2039 N            17.9275       6.8224      19.8989 N.am    136 MET136    -0.4157
   2040 H            17.5506       7.5739      20.4522 H       136 MET136     0.2719
   2041 CA           18.7268       7.1468      18.7058 C.3     136 MET136    -0.0237
   2042 HA           18.2371       6.6879      17.8467 H       136 MET136     0.0880
   2043 CB           18.7560       8.6715      18.5103 C.3     136 MET136     0.0342
   2044 HB2          17.7734       9.0857      18.7413 H       136 MET136     0.0241
   2045 HB3          19.4852       9.1158      19.1893 H       136 MET136     0.0241
   2046 CG           19.0978       9.0620      17.0728 C.3     136 MET136     0.0018
   2047 HG2          19.1787      10.1473      17.0073 H       136 MET136     0.0440
   2048 HG3          20.0734       8.6402      16.8248 H       136 MET136     0.0440
   2049 SD           17.8631       8.5005      15.8636 S.3     136 MET136    -0.2737
   2050 CE           19.0185       7.9056      14.6070 C.3     136 MET136    -0.0536
   2051 HE1          19.7121       7.1885      15.0446 H       136 MET136     0.0684
   2052 HE2          18.4708       7.4354      13.7907 H       136 MET136     0.0684
   2053 HE3          19.5931       8.7458      14.2163 H       136 MET136     0.0684
   2054 C            20.1460       6.5596      18.7870 C.2     136 MET136     0.5973
   2055 O            20.6458       6.0108      17.8119 O.2     136 MET136    -0.5679
   2056 N            20.7197       6.5295      19.9926 N.am    137 ASN137    -0.4157
   2057 H            20.2242       6.9528      20.7610 H       137 ASN137     0.2719
   2058 CA           21.9879       5.8624      20.2967 C.3     137 ASN137     0.0143
   2059 HA           22.7760       6.2944      19.6817 H       137 ASN137     0.1048
   2060 CB           22.3276       6.1005      21.7796 C.3     137 ASN137    -0.2041
   2061 HB2          23.3274       5.7086      21.9647 H       137 ASN137     0.0797
   2062 HB3          22.3560       7.1725      21.9754 H       137 ASN137     0.0797
   2063 CG           21.3432       5.4545      22.7485 C.2     137 ASN137     0.7130
   2064 OD1          20.1345       5.5614      22.6181 O.2     137 ASN137    -0.5931
   2065 ND2          21.8275       4.7652      23.7557 N.am    137 ASN137    -0.9191
   2066 HD21         21.1566       4.3779      24.3925 H       137 ASN137     0.4196
   2067 HD22         22.8177       4.6744      23.8837 H       137 ASN137     0.4196
   2068 C            21.9631       4.3571      20.0016 C.2     137 ASN137     0.5973
   2069 O            22.9895       3.7651      19.6694 O.2     137 ASN137    -0.5679
   2070 N            20.8017       3.7165      20.1471 N.am    138 ILE138    -0.4157
   2071 H            19.9851       4.2564      20.4076 H       138 ILE138     0.2719
   2072 CA           20.6187       2.3092      19.7975 C.3     138 ILE138    -0.0597
   2073 HA           21.4727       1.7412      20.1661 H       138 ILE138     0.0869
   2074 CB           19.3385       1.7384      20.4434 C.3     138 ILE138     0.1303
   2075 HB           18.4827       2.2721      20.0523 H       138 ILE138     0.0187
   2076 CG2          19.1422       0.2633      20.0626 C.3     138 ILE138    -0.3204
   2077 HG21         20.0392      -0.3079      20.2863 H       138 ILE138     0.0882
   2078 HG22         18.2968      -0.1555      20.6105 H       138 ILE138     0.0882
   2079 HG23         18.9259       0.1758      18.9974 H       138 ILE138     0.0882
   2080 CG1          19.3155       1.9158      21.9762 C.3     138 ILE138    -0.0430
   2081 HG12         19.2698       2.9779      22.2158 H       138 ILE138     0.0236
   2082 HG13         18.4024       1.4654      22.3644 H       138 ILE138     0.0236
   2083 CD1          20.5102       1.2980      22.7142 C.3     138 ILE138    -0.0660
   2084 HD11         21.4354       1.7967      22.4266 H       138 ILE138     0.0186
   2085 HD12         20.3710       1.4272      23.7877 H       138 ILE138     0.0186
   2086 HD13         20.5875       0.2339      22.4990 H       138 ILE138     0.0186
   2087 C            20.6115       2.1606      18.2795 C.2     138 ILE138     0.5973
   2088 O            21.2448       1.2450      17.7651 O.2     138 ILE138    -0.5679
   2089 N            19.9730       3.0838      17.5562 N.am    139 VAL139    -0.4157
   2090 H            19.4812       3.8222      18.0471 H       139 VAL139     0.2719
   2091 CA           20.0159       3.1267      16.0875 C.3     139 VAL139    -0.0875
   2092 HA           19.6627       2.1669      15.7101 H       139 VAL139     0.0969
   2093 CB           19.0838       4.2219      15.5275 C.3     139 VAL139     0.2985
   2094 HB           19.4406       5.1955      15.8403 H       139 VAL139    -0.0297
   2095 CG1          19.0599       4.2003      13.9955 C.3     139 VAL139    -0.3192
   2096 HG11         18.7139       3.2306      13.6386 H       139 VAL139     0.0791
   2097 HG12         18.3960       4.9780      13.6193 H       139 VAL139     0.0791
   2098 HG13         20.0597       4.3867      13.6033 H       139 VAL139     0.0791
   2099 CG2          17.6363       4.0689      16.0161 C.3     139 VAL139    -0.3192
   2100 HG21         17.5866       4.1729      17.0984 H       139 VAL139     0.0791
   2101 HG22         17.0160       4.8479      15.5737 H       139 VAL139     0.0791
   2102 HG23         17.2465       3.0918      15.7321 H       139 VAL139     0.0791
   2103 C            21.4616       3.2938      15.5913 C.2     139 VAL139     0.5973
   2104 O            21.9222       2.4719      14.8036 O.2     139 VAL139    -0.5679
   2105 N            22.2186       4.2631      16.1160 N.am    140 GLU140    -0.5163
   2106 H            21.7776       4.9312      16.7437 H       140 GLU140     0.2936
   2107 CA           23.6519       4.4431      15.8090 C.3     140 GLU140     0.0397
   2108 HA           23.7762       4.7029      14.7553 H       140 GLU140     0.1105
   2109 CB           24.2378       5.5817      16.6743 C.3     140 GLU140     0.0560
   2110 HB2          24.1027       5.3200      17.7240 H       140 GLU140    -0.0173
   2111 HB3          25.3098       5.6516      16.4848 H       140 GLU140    -0.0173
   2112 CG           23.6095       6.9673      16.4355 C.3     140 GLU140     0.0136
   2113 HG2          23.9071       7.3139      15.4433 H       140 GLU140    -0.0425
   2114 HG3          22.5239       6.8880      16.4240 H       140 GLU140    -0.0425
   2115 CD           24.0302       8.0066      17.4960 C.2     140 GLU140     0.8054
   2116 OE1          25.1229       8.5908      17.3351 O.co2   140 GLU140    -0.8188
   2117 OE2          23.2637       8.2185      18.4661 O.co2   140 GLU140    -0.8188
   2118 C            24.4493       3.1495      16.0760 C.2     140 GLU140     0.5366
   2119 O            25.3302       2.7542      15.3107 O.2     140 GLU140    -0.5819
   2120 N            24.1244       2.4330      17.1588 N.am    141 ALA141    -0.4157
   2121 H            23.4214       2.8008      17.7904 H       141 ALA141     0.2719
   2122 CA           24.7699       1.1668      17.4800 C.3     141 ALA141     0.0337
   2123 HA           25.8448       1.3264      17.4439 H       141 ALA141     0.0823
   2124 CB           24.3786       0.7403      18.8987 C.3     141 ALA141    -0.1825
   2125 HB1          23.3059       0.5714      18.9620 H       141 ALA141     0.0603
   2126 HB2          24.8832      -0.1866      19.1637 H       141 ALA141     0.0603
   2127 HB3          24.6518       1.5212      19.6092 H       141 ALA141     0.0603
   2128 C            24.4539       0.0562      16.4738 C.2     141 ALA141     0.5973
   2129 O            25.3360      -0.7647      16.2027 O.2     141 ALA141    -0.5679
   2130 N            23.2298       0.0172      15.9409 N.am    142 MET142    -0.4157
   2131 H            22.5581       0.7274      16.2234 H       142 MET142     0.2719
   2132 CA           22.8434      -0.9400      14.9046 C.3     142 MET142    -0.0237
   2133 HA           23.0209      -1.9507      15.2658 H       142 MET142     0.0880
   2134 CB           21.3623      -0.8050      14.5400 C.3     142 MET142     0.0342
   2135 HB2          21.1376       0.2212      14.2605 H       142 MET142     0.0241
   2136 HB3          21.1695      -1.4278      13.6687 H       142 MET142     0.0241
   2137 CG           20.4094      -1.2462      15.6476 C.3     142 MET142     0.0018
   2138 HG2          20.4928      -2.3231      15.7922 H       142 MET142     0.0440
   2139 HG3          20.6905      -0.7606      16.5781 H       142 MET142     0.0440
   2140 SD           18.6878      -0.8164      15.2909 S.3     142 MET142    -0.2737
   2141 CE           18.2980      -2.0288      14.0082 C.3     142 MET142    -0.0536
   2142 HE1          18.2069      -3.0137      14.4587 H       142 MET142     0.0684
   2143 HE2          17.3417      -1.7585      13.5662 H       142 MET142     0.0684
   2144 HE3          19.0591      -2.0338      13.2295 H       142 MET142     0.0684
   2145 C            23.6688      -0.7383      13.6367 C.2     142 MET142     0.5973
   2146 O            24.0617      -1.7226      13.0085 O.2     142 MET142    -0.5679
   2147 N            23.9679       0.5177      13.2864 N.am    143 GLU143    -0.5163
   2148 H            23.6047       1.2812      13.8514 H       143 GLU143     0.2936
   2149 CA           24.6994       0.8656      12.0637 C.3     143 GLU143     0.0397
   2150 HA           24.1096       0.5780      11.1945 H       143 GLU143     0.1105
   2151 CB           24.9617       2.3641      11.9804 C.3     143 GLU143     0.0560
   2152 HB2          25.5295       2.7132      12.8395 H       143 GLU143    -0.0173
   2153 HB3          25.5821       2.5272      11.0964 H       143 GLU143    -0.0173
   2154 CG           23.6814       3.1734      11.8253 C.3     143 GLU143     0.0136
   2155 HG2          22.9019       2.5570      11.3710 H       143 GLU143    -0.0425
   2156 HG3          23.3315       3.5076      12.8022 H       143 GLU143    -0.0425
   2157 CD           23.9774       4.3611      10.9179 C.2     143 GLU143     0.8054
   2158 OE1          24.5402       5.3564      11.4078 O.co2   143 GLU143    -0.8188
   2159 OE2          23.6702       4.2685       9.7053 O.co2   143 GLU143    -0.8188
   2160 C            26.0529       0.1820      11.9410 C.2     143 GLU143     0.5366
   2161 O            26.4132      -0.2589      10.8523 O.2     143 GLU143    -0.5819
   2162 N            26.7878       0.0163      13.0473 N.am    144 ARG144    -0.3479
   2163 H            26.4192       0.3931      13.9125 H       144 ARG144     0.2747
   2164 CA           28.0946      -0.6627      13.0184 C.3     144 ARG144    -0.2637
   2165 HA           28.7731      -0.1243      12.3540 H       144 ARG144     0.1560
   2166 CB           28.6878      -0.7616      14.4172 C.3     144 ARG144    -0.0007
   2167 HB2          27.9207      -1.1641      15.0813 H       144 ARG144     0.0327
   2168 HB3          29.5118      -1.4780      14.3839 H       144 ARG144     0.0327
   2169 CG           29.2470       0.5445      14.9845 C.3     144 ARG144     0.0390
   2170 HG2          29.9033       1.0182      14.2530 H       144 ARG144     0.0285
   2171 HG3          28.4290       1.2244      15.2307 H       144 ARG144     0.0285
   2172 CD           30.0582       0.1943      16.2417 C.3     144 ARG144     0.0486
   2173 HD2          30.9198      -0.4080      15.9467 H       144 ARG144     0.0687
   2174 HD3          30.4414       1.1120      16.6905 H       144 ARG144     0.0687
   2175 NE           29.2426      -0.5701      17.2116 N.pl3   144 ARG144    -0.5295
   2176 HE           29.2344      -1.5706      17.1106 H       144 ARG144     0.3456
   2177 CZ           28.4080      -0.0518      18.0918 C.cat   144 ARG144     0.8076
   2178 NH1          28.3385       1.2345      18.2943 N.pl3   144 ARG144    -0.8627
   2179 HH11         28.8860       1.8496      17.7184 H       144 ARG144     0.4478
   2180 HH12         27.6824       1.6242      18.9440 H       144 ARG144     0.4478
   2181 NH2          27.6287      -0.8227      18.7933 N.pl3   144 ARG144    -0.8627
   2182 HH21         27.5681      -1.7969      18.5699 H       144 ARG144     0.4478
   2183 HH22         26.9545      -0.4090      19.4094 H       144 ARG144     0.4478
   2184 C            28.0286      -2.0918      12.4923 C.2     144 ARG144     0.7341
   2185 O            29.0494      -2.6142      12.0575 O.2     144 ARG144    -0.5894
   2186 N            26.8745      -2.7456      12.6036 N.am    145 PHE145    -0.4157
   2187 H            26.0604      -2.2437      12.9399 H       145 PHE145     0.2719
   2188 CA           26.6972      -4.0959      12.0904 C.3     145 PHE145    -0.0024
   2189 HA           27.6555      -4.6150      12.1239 H       145 PHE145     0.0978
   2190 CB           25.7118      -4.8798      12.9630 C.3     145 PHE145    -0.0343
   2191 HB2          24.7184      -4.4415      12.8515 H       145 PHE145     0.0295
   2192 HB3          25.6557      -5.9072      12.6012 H       145 PHE145     0.0295
   2193 CG           26.0817      -4.9180      14.4297 C.ar    145 PHE145     0.0118
   2194 CD1          27.1523      -5.7147      14.8763 C.ar    145 PHE145    -0.1256
   2195 HD1          27.7231      -6.3015      14.1714 H       145 PHE145     0.1330
   2196 CE1          27.4928      -5.7282      16.2406 C.ar    145 PHE145    -0.1704
   2197 HE1          28.3304      -6.3175      16.5816 H       145 PHE145     0.1430
   2198 CZ           26.7565      -4.9607      17.1605 C.ar    145 PHE145    -0.1072
   2199 HZ           27.0043      -4.9929      18.2119 H       145 PHE145     0.1297
   2200 CE2          25.6945      -4.1576      16.7119 C.ar    145 PHE145    -0.1704
   2201 HE2          25.1240      -3.5562      17.4062 H       145 PHE145     0.1430
   2202 CD2          25.3629      -4.1348      15.3480 C.ar    145 PHE145    -0.1256
   2203 HD2          24.5523      -3.5118      15.0025 H       145 PHE145     0.1330
   2204 C            26.2526      -4.1106      10.6333 C.2     145 PHE145     0.5973
   2205 O            26.1254      -5.1966      10.0948 O.2     145 PHE145    -0.5679
   2206 N            25.9774      -2.9758       9.9953 N.am    146 GLY146    -0.4157
   2207 H            26.1259      -2.0940      10.4757 H       146 GLY146     0.2719
   2208 CA           25.6559      -2.9218       8.5751 C.3     146 GLY146    -0.0252
   2209 HA2          24.9929      -3.7429       8.3034 H       146 GLY146     0.0698
   2210 HA3          25.1497      -1.9828       8.3714 H       146 GLY146     0.0698
   2211 C            26.8943      -2.9733       7.6889 C.2     146 GLY146     0.5973
   2212 O            28.0309      -2.9915       8.1539 O.2     146 GLY146    -0.5679
   2213 N            26.6733      -2.9384       6.3803 N.am    147 SER147    -0.4157
   2214 H            25.7145      -2.8194       6.0698 H       147 SER147     0.2719
   2215 CA           27.7437      -2.8562       5.3831 C.3     147 SER147    -0.0249
   2216 HA           28.6027      -2.3549       5.8313 H       147 SER147     0.0843
   2217 CB           28.1938      -4.2600       4.9458 C.3     147 SER147     0.2117
   2218 HB2          29.0367      -4.1698       4.2600 H       147 SER147     0.0352
   2219 HB3          28.5254      -4.8209       5.8222 H       147 SER147     0.0352
   2220 OG           27.1538      -4.9675       4.3068 O.3     147 SER147    -0.6546
   2221 HG           26.6468      -5.3649       5.0456 H       147 SER147     0.4275
   2222 C            27.2811      -2.0086       4.2035 C.2     147 SER147     0.5973
   2223 O            26.1003      -1.6862       4.0839 O.2     147 SER147    -0.5679
   2224 N            28.1864      -1.6429       3.2873 N.am    148 ARG148    -0.3479
   2225 H            29.1508      -1.9039       3.4352 H       148 ARG148     0.2747
   2226 CA           27.8337      -0.7843       2.1364 C.3     148 ARG148    -0.2637
   2227 HA           27.4330       0.1606       2.5149 H       148 ARG148     0.1560
   2228 CB           29.0952      -0.4873       1.3038 C.3     148 ARG148    -0.0007
   2229 HB2          29.5862      -1.4279       1.0479 H       148 ARG148     0.0327
   2230 HB3          28.7999      -0.0058       0.3695 H       148 ARG148     0.0327
   2231 CG           30.0905       0.4177       2.0634 C.3     148 ARG148     0.0390
   2232 HG2          29.7536       0.5465       3.0933 H       148 ARG148     0.0285
   2233 HG3          31.0659      -0.0700       2.1058 H       148 ARG148     0.0285
   2234 CD           30.2451       1.8193       1.4481 C.3     148 ARG148     0.0486
   2235 HD2          29.3019       2.1237       0.9879 H       148 ARG148     0.0687
   2236 HD3          30.4311       2.5207       2.2621 H       148 ARG148     0.0687
   2237 NE           31.3367       1.8834       0.4473 N.pl3   148 ARG148    -0.5295
   2238 HE           31.1861       1.3911      -0.4178 H       148 ARG148     0.3456
   2239 CZ           32.4766       2.5510       0.5622 C.cat   148 ARG148     0.8076
   2240 NH1          32.7674       3.2671       1.6152 N.pl3   148 ARG148    -0.8627
   2241 HH11         32.0977       3.3477       2.3592 H       148 ARG148     0.4478
   2242 HH12         33.6285       3.7812       1.6656 H       148 ARG148     0.4478
   2243 NH2          33.3671       2.5130      -0.3914 N.pl3   148 ARG148    -0.8627
   2244 HH21         33.1957       1.9895      -1.2326 H       148 ARG148     0.4478
   2245 HH22         34.2253       3.0264      -0.2997 H       148 ARG148     0.4478
   2246 C            26.7012      -1.3644       1.2729 C.2     148 ARG148     0.7341
   2247 O            25.8687      -0.6139       0.7853 O.2     148 ARG148    -0.5894
   2248 N            26.6397      -2.6897       1.1211 N.am    149 ASN149    -0.4157
   2249 H            27.2994      -3.2463       1.6354 H       149 ASN149     0.2719
   2250 CA           25.5658      -3.3789       0.3879 C.3     149 ASN149     0.0143
   2251 HA           25.1405      -2.6788      -0.3341 H       149 ASN149     0.1048
   2252 CB           26.1448      -4.5527      -0.4238 C.3     149 ASN149    -0.2041
   2253 HB2          25.3890      -4.8842      -1.1369 H       149 ASN149     0.0797
   2254 HB3          27.0117      -4.2199      -0.9927 H       149 ASN149     0.0797
   2255 CG           26.5346      -5.7587       0.4108 C.2     149 ASN149     0.7130
   2256 OD1          25.9208      -6.8010       0.3552 O.2     149 ASN149    -0.5931
   2257 ND2          27.5618      -5.6683       1.2230 N.am    149 ASN149    -0.9191
   2258 HD21         27.7585      -6.4901       1.7733 H       149 ASN149     0.4196
   2259 HD22         28.2013      -4.9057       1.1634 H       149 ASN149     0.4196
   2260 C            24.3907      -3.8030       1.2898 C.2     149 ASN149     0.5973
   2261 O            23.4677      -4.4799       0.8466 O.2     149 ASN149    -0.5679
   2262 N            24.4024      -3.4126       2.5625 N.am    150 GLY150    -0.4157
   2263 H            25.1473      -2.8087       2.8911 H       150 GLY150     0.2719
   2264 CA           23.3089      -3.6582       3.4871 C.3     150 GLY150    -0.0252
   2265 HA2          23.2729      -2.8404       4.1927 H       150 GLY150     0.0698
   2266 HA3          22.3693      -3.6497       2.9378 H       150 GLY150     0.0698
   2267 C            23.3810      -4.9680       4.2619 C.2     150 GLY150     0.5973
   2268 O            22.5424      -5.1727       5.1343 O.2     150 GLY150    -0.5679
   2269 N            24.3207      -5.8799       3.9948 N.am    151 LYS151    -0.3479
   2270 H            25.0399      -5.6705       3.3152 H       151 LYS151     0.2747
   2271 CA           24.3823      -7.1191       4.7825 C.3     151 LYS151    -0.2400
   2272 HA           23.3631      -7.4551       4.9373 H       151 LYS151     0.1426
   2273 CB           25.1708      -8.2312       4.0799 C.3     151 LYS151    -0.0094
   2274 HB2          26.1844      -7.8875       3.8648 H       151 LYS151     0.0362
   2275 HB3          25.2515      -9.0763       4.7663 H       151 LYS151     0.0362
   2276 CG           24.5227      -8.7428       2.7804 C.3     151 LYS151     0.0187
   2277 HG2          24.8654      -8.1193       1.9698 H       151 LYS151     0.0103
   2278 HG3          24.8824      -9.7543       2.5866 H       151 LYS151     0.0103
   2279 CD           22.9857      -8.7331       2.7218 C.3     151 LYS151    -0.0479
   2280 HD2          22.6389      -7.6991       2.7577 H       151 LYS151     0.0621
   2281 HD3          22.6689      -9.1464       1.7622 H       151 LYS151     0.0621
   2282 CE           22.3488      -9.5487       3.8543 C.3     151 LYS151    -0.0143
   2283 HE2          22.3177     -10.5991       3.5480 H       151 LYS151     0.1135
   2284 HE3          22.9805      -9.4858       4.7444 H       151 LYS151     0.1135
   2285 NZ           20.9895      -9.0623       4.1811 N.4     151 LYS151    -0.3854
   2286 HZ1          20.3892      -9.0816       3.3689 H       151 LYS151     0.3400
   2287 HZ2          20.5619      -9.6367       4.8970 H       151 LYS151     0.3400
   2288 HZ3          20.9759      -8.1158       4.5631 H       151 LYS151     0.3400
   2289 C            24.9004      -6.8711       6.1862 C.2     151 LYS151     0.7341
   2290 O            25.8201      -6.0781       6.3725 O.2     151 LYS151    -0.5894
   2291 N            24.2948      -7.5507       7.1493 N.am    152 THR152    -0.4157
   2292 H            23.5314      -8.1715       6.9459 H       152 THR152     0.2719
   2293 CA           24.6051      -7.3573       8.5539 C.3     152 THR152    -0.0389
   2294 HA           25.0035      -6.3608       8.6339 H       152 THR152     0.1007
   2295 CB           23.3255      -7.3931       9.3970 C.3     152 THR152     0.3654
   2296 HB           23.5883      -7.2982      10.4507 H       152 THR152     0.0043
   2297 CG2          22.3676      -6.2589       9.0310 C.3     152 THR152    -0.2438
   2298 HG21         22.0210      -6.3600       8.0029 H       152 THR152     0.0642
   2299 HG22         21.5032      -6.2912       9.6953 H       152 THR152     0.0642
   2300 HG23         22.8744      -5.3036       9.1541 H       152 THR152     0.0642
   2301 OG1          22.6489      -8.6115       9.1818 O.3     152 THR152    -0.6761
   2302 HG1          23.0030      -9.2390       9.8238 H       152 THR152     0.4102
   2303 C            25.6517      -8.3547       9.0554 C.2     152 THR152     0.5973
   2304 O            25.5332      -9.5537       8.8098 O.2     152 THR152    -0.5679
   2305 N            26.6412      -7.8702       9.8118 N.am    153 SER153    -0.4157
   2306 H            26.7346      -6.8601       9.8629 H       153 SER153     0.2719
   2307 CA           27.6461      -8.6736      10.5255 C.3     153 SER153    -0.0249
   2308 HA           28.1676      -9.3176       9.8165 H       153 SER153     0.0843
   2309 CB           28.6685      -7.7619      11.2140 C.3     153 SER153     0.2117
   2310 HB2          28.1545      -7.0312      11.8400 H       153 SER153     0.0352
   2311 HB3          29.3289      -8.3675      11.8370 H       153 SER153     0.0352
   2312 OG           29.4434      -7.0995      10.2430 O.3     153 SER153    -0.6546
   2313 HG           30.1401      -6.5899      10.6670 H       153 SER153     0.4275
   2314 C            27.0438      -9.5567      11.6124 C.2     153 SER153     0.5973
   2315 O            27.5638     -10.6314      11.9032 O.2     153 SER153    -0.5679
   2316 N            25.9654      -9.0974      12.2534 N.am    154 LYS154    -0.3479
   2317 H            25.5549      -8.2287      11.9406 H       154 LYS154     0.2747
   2318 CA           25.2948      -9.8233      13.3313 C.3     154 LYS154    -0.2400
   2319 HA           25.6438     -10.8584      13.3413 H       154 LYS154     0.1426
   2320 CB           25.6538      -9.1913      14.6867 C.3     154 LYS154    -0.0094
   2321 HB2          25.4770      -8.1148      14.6670 H       154 LYS154     0.0362
   2322 HB3          25.0130      -9.6236      15.4518 H       154 LYS154     0.0362
   2323 CG           27.1304      -9.4807      15.0223 C.3     154 LYS154     0.0187
   2324 HG2          27.3781     -10.4757      14.6502 H       154 LYS154     0.0103
   2325 HG3          27.7673      -8.7747      14.4881 H       154 LYS154     0.0103
   2326 CD           27.4691      -9.4333      16.5224 C.3     154 LYS154    -0.0479
   2327 HD2          28.0950      -8.5629      16.7100 H       154 LYS154     0.0621
   2328 HD3          26.5685      -9.3371      17.1203 H       154 LYS154     0.0621
   2329 CE           28.2335     -10.6901      16.9670 C.3     154 LYS154    -0.0143
   2330 HE2          29.0358     -10.8786      16.2465 H       154 LYS154     0.1135
   2331 HE3          28.6909     -10.5010      17.9426 H       154 LYS154     0.1135
   2332 NZ           27.3433     -11.8710      17.0573 N.4     154 LYS154    -0.3854
   2333 HZ1          26.7020     -11.9124      16.2585 H       154 LYS154     0.3400
   2334 HZ2          27.8447     -12.7450      17.1183 H       154 LYS154     0.3400
   2335 HZ3          26.7139     -11.7859      17.8444 H       154 LYS154     0.3400
   2336 C            23.8024      -9.9186      13.0632 C.2     154 LYS154     0.7341
   2337 O            23.2557      -9.1473      12.2761 O.2     154 LYS154    -0.5894
   2338 N            23.1447     -10.8920      13.6844 N.am    155 LYS155    -0.3479
   2339 H            23.6686     -11.4702      14.3375 H       155 LYS155     0.2747
   2340 CA           21.7011     -11.1060      13.5497 C.3     155 LYS155    -0.2400
   2341 HA           21.3930     -10.9496      12.5138 H       155 LYS155     0.1426
   2342 CB           21.4621     -12.5657      13.9342 C.3     155 LYS155    -0.0094
   2343 HB2          22.0384     -13.1927      13.2502 H       155 LYS155     0.0362
   2344 HB3          21.8886     -12.6972      14.9241 H       155 LYS155     0.0362
   2345 CG           20.0139     -13.0730      13.9313 C.3     155 LYS155     0.0187
   2346 HG2          19.3915     -12.4326      14.5528 H       155 LYS155     0.0103
   2347 HG3          19.6285     -13.0729      12.9109 H       155 LYS155     0.0103
   2348 CD           19.9983     -14.5057      14.4970 C.3     155 LYS155    -0.0479
   2349 HD2          19.0077     -14.9383      14.3472 H       155 LYS155     0.0621
   2350 HD3          20.7238     -15.1116      13.9502 H       155 LYS155     0.0621
   2351 CE           20.3202     -14.4998      16.0042 C.3     155 LYS155    -0.0143
   2352 HE2          20.7741     -13.5432      16.2541 H       155 LYS155     0.1135
   2353 HE3          19.3748     -14.5417      16.5534 H       155 LYS155     0.1135
   2354 NZ           21.2158     -15.6017      16.4398 N.4     155 LYS155    -0.3854
   2355 HZ1          22.1516     -15.4450      16.0580 H       155 LYS155     0.3400
   2356 HZ2          21.3325     -15.5881      17.4493 H       155 LYS155     0.3400
   2357 HZ3          20.8684     -16.5052      16.1537 H       155 LYS155     0.3400
   2358 C            20.9827     -10.0902      14.4373 C.2     155 LYS155     0.7341
   2359 O            20.9872     -10.2428      15.6554 O.2     155 LYS155    -0.5894
   2360 N            20.4288      -9.0397      13.8337 N.am    156 ILE156    -0.4157
   2361 H            20.5223      -8.9622      12.8320 H       156 ILE156     0.2719
   2362 CA           19.7428      -7.9475      14.5353 C.3     156 ILE156    -0.0597
   2363 HA           20.0920      -7.9060      15.5671 H       156 ILE156     0.0869
   2364 CB           20.0292      -6.5833      13.8667 C.3     156 ILE156     0.1303
   2365 HB           19.4630      -6.5278      12.9373 H       156 ILE156     0.0187
   2366 CG2          19.5272      -5.4653      14.7903 C.3     156 ILE156    -0.3204
   2367 HG21         19.9800      -5.5539      15.7791 H       156 ILE156     0.0882
   2368 HG22         19.8002      -4.5015      14.3641 H       156 ILE156     0.0882
   2369 HG23         18.4416      -5.5119      14.8891 H       156 ILE156     0.0882
   2370 CG1          21.5015      -6.3500      13.4642 C.3     156 ILE156    -0.0430
   2371 HG12         21.7587      -7.0484      12.6689 H       156 ILE156     0.0236
   2372 HG13         21.5961      -5.3513      13.0371 H       156 ILE156     0.0236
   2373 CD1          22.5352      -6.4901      14.5857 C.3     156 ILE156    -0.0660
   2374 HD11         22.4141      -7.4376      15.1086 H       156 ILE156     0.0186
   2375 HD12         23.5349      -6.4564      14.1554 H       156 ILE156     0.0186
   2376 HD13         22.4291      -5.6598      15.2819 H       156 ILE156     0.0186
   2377 C            18.2435      -8.2235      14.5321 C.2     156 ILE156     0.5973
   2378 O            17.6319      -8.1997      13.4685 O.2     156 ILE156    -0.5679
   2379 N            17.6450      -8.4855      15.6839 N.am    157 THR157    -0.4157
   2380 H            18.1998      -8.4809      16.5367 H       157 THR157     0.2719
   2381 CA           16.2327      -8.8686      15.7909 C.3     157 THR157    -0.0389
   2382 HA           15.7668      -8.8569      14.8114 H       157 THR157     0.1007
   2383 CB           16.0927     -10.2976      16.3307 C.3     157 THR157     0.3654
   2384 HB           15.0418     -10.5130      16.5285 H       157 THR157     0.0043
   2385 CG2          16.6220     -11.3267      15.3362 C.3     157 THR157    -0.2438
   2386 HG21         17.6689     -11.1281      15.1194 H       157 THR157     0.0642
   2387 HG22         16.5201     -12.3247      15.7615 H       157 THR157     0.0642
   2388 HG23         16.0378     -11.2760      14.4174 H       157 THR157     0.0642
   2389 OG1          16.8336     -10.4534      17.5206 O.3     157 THR157    -0.6761
   2390 HG1          16.4626      -9.8636      18.1832 H       157 THR157     0.4102
   2391 C            15.4553      -7.8886      16.6473 C.2     157 THR157     0.5973
   2392 O            16.0180      -7.2084      17.5028 O.2     157 THR157    -0.5679
   2393 N            14.1466      -7.8475      16.4354 N.am    158 ILE158    -0.4157
   2394 H            13.7655      -8.3734      15.6512 H       158 ILE158     0.2719
   2395 CA           13.1867      -7.1899      17.3168 C.3     158 ILE158    -0.0597
   2396 HA           13.6543      -6.3500      17.8351 H       158 ILE158     0.0869
   2397 CB           12.0160      -6.6500      16.4600 C.3     158 ILE158     0.1303
   2398 HB           11.5658      -7.4826      15.9158 H       158 ILE158     0.0187
   2399 CG2          10.9394      -6.0099      17.3510 C.3     158 ILE158    -0.3204
   2400 HG21         11.3633      -5.1728      17.9070 H       158 ILE158     0.0882
   2401 HG22         10.1063      -5.6562      16.7461 H       158 ILE158     0.0882
   2402 HG23         10.5471      -6.7374      18.0619 H       158 ILE158     0.0882
   2403 CG1          12.5519      -5.6209      15.4320 C.3     158 ILE158    -0.0430
   2404 HG12         12.9273      -4.7481      15.9678 H       158 ILE158     0.0236
   2405 HG13         13.3797      -6.0510      14.8693 H       158 ILE158     0.0236
   2406 CD1          11.5296      -5.1582      14.3895 C.3     158 ILE158    -0.0660
   2407 HD11         10.7475      -4.5646      14.8611 H       158 ILE158     0.0186
   2408 HD12         12.0286      -4.5437      13.6408 H       158 ILE158     0.0186
   2409 HD13         11.0845      -6.0208      13.9006 H       158 ILE158     0.0186
   2410 C            12.7815      -8.2411      18.3576 C.2     158 ILE158     0.5973
   2411 O            11.9284      -9.0826      18.0869 O.2     158 ILE158    -0.5679
   2412 N            13.4443      -8.2588      19.5160 N.am    159 ALA159    -0.4157
   2413 H            14.0463      -7.4706      19.7320 H       159 ALA159     0.2719
   2414 CA           13.1892      -9.2290      20.5880 C.3     159 ALA159     0.0337
   2415 HA           13.3259     -10.2402      20.2032 H       159 ALA159     0.0823
   2416 CB           14.1935      -8.9811      21.7193 C.3     159 ALA159    -0.1825
   2417 HB1          14.0690      -7.9775      22.1297 H       159 ALA159     0.0603
   2418 HB2          14.0357      -9.7090      22.5164 H       159 ALA159     0.0603
   2419 HB3          15.2032      -9.0878      21.3370 H       159 ALA159     0.0603
   2420 C            11.7626      -9.1243      21.1364 C.2     159 ALA159     0.5973
   2421 O            11.0887     -10.1296      21.3619 O.2     159 ALA159    -0.5679
   2422 N            11.3103      -7.8909      21.3144 N.am    160 ASP160    -0.5163
   2423 H            11.9190      -7.1119      21.0955 H       160 ASP160     0.2936
   2424 CA            9.9804      -7.5638      21.7861 C.3     160 ASP160     0.0381
   2425 HA            9.2829      -8.3230      21.4338 H       160 ASP160     0.0880
   2426 CB            9.9659      -7.5453      23.3182 C.3     160 ASP160    -0.0303
   2427 HB2          10.5248      -8.4055      23.6919 H       160 ASP160    -0.0122
   2428 HB3          10.4623      -6.6413      23.6739 H       160 ASP160    -0.0122
   2429 CG            8.5566      -7.6240      23.9096 C.2     160 ASP160     0.7994
   2430 OD1           7.6242      -8.1450      23.2349 O.co2   160 ASP160    -0.8014
   2431 OD2           8.4092      -7.1970      25.0698 O.co2   160 ASP160    -0.8014
   2432 C             9.5683      -6.2196      21.2029 C.2     160 ASP160     0.5366
   2433 O            10.4101      -5.4276      20.7740 O.2     160 ASP160    -0.5819
   2434 N             8.2724      -5.9758      21.1355 N.am    161 CYS161    -0.4157
   2435 H             7.6250      -6.6439      21.5455 H       161 CYS161     0.2719
   2436 CA            7.7188      -4.7310      20.6414 C.3     161 CYS161     0.0213
   2437 HA            8.2701      -3.9097      21.0986 H       161 CYS161     0.1124
   2438 CB            7.8425      -4.6296      19.1074 C.3     161 CYS161    -0.1231
   2439 HB2           7.3706      -3.7030      18.7785 H       161 CYS161     0.1112
   2440 HB3           8.9002      -4.5884      18.8477 H       161 CYS161     0.1112
   2441 SG            7.0782      -6.0228      18.2280 S.3     161 CYS161    -0.3119
   2442 HG            7.3241      -5.5634      16.9985 H       161 CYS161     0.1933
   2443 C             6.2767      -4.6195      21.0987 C.2     161 CYS161     0.5973
   2444 O             5.6363      -5.6014      21.4825 O.2     161 CYS161    -0.5679
   2445 N             5.7620      -3.4014      21.0669 N.am    162 GLY162    -0.4157
   2446 H             6.3468      -2.6303      20.7652 H       162 GLY162     0.2719
   2447 CA            4.4013      -3.1285      21.4865 C.3     162 GLY162    -0.0252
   2448 HA2           3.7038      -3.6059      20.7984 H       162 GLY162     0.0698
   2449 HA3           4.2446      -3.5396      22.4847 H       162 GLY162     0.0698
   2450 C             4.1271      -1.6404      21.5166 C.2     162 GLY162     0.5973
   2451 O             4.8990      -0.8421      20.9842 O.2     162 GLY162    -0.5679
   2452 N             3.0145      -1.2767      22.1421 N.am    163 GLN163    -0.4157
   2453 H             2.4516      -1.9817      22.5926 H       163 GLN163     0.2719
   2454 CA            2.5697       0.1015      22.2776 C.3     163 GLN163    -0.0031
   2455 HA            3.2184       0.7510      21.6930 H       163 GLN163     0.0850
   2456 CB            1.1664       0.2154      21.6831 C.3     163 GLN163    -0.0036
   2457 HB2           1.1958      -0.1570      20.6579 H       163 GLN163     0.0171
   2458 HB3           0.4728      -0.3996      22.2596 H       163 GLN163     0.0171
   2459 CG            0.6581       1.6569      21.6556 C.3     163 GLN163    -0.0645
   2460 HG2           0.5630       2.0322      22.6752 H       163 GLN163     0.0352
   2461 HG3           1.3717       2.2839      21.1239 H       163 GLN163     0.0352
   2462 CD           -0.6880       1.8009      20.9606 C.2     163 GLN163     0.6951
   2463 OE1          -1.2480       0.8784      20.3665 O.2     163 GLN163    -0.6086
   2464 NE2          -1.2286       2.9968      20.9858 N.am    163 GLN163    -0.9407
   2465 HE21         -2.1789       3.1058      20.6995 H       163 GLN163     0.4251
   2466 HE22         -0.7400       3.7443      21.5030 H       163 GLN163     0.4251
   2467 C             2.6497       0.5491      23.7355 C.2     163 GLN163     0.5973
   2468 O             2.1699      -0.1424      24.6348 O.2     163 GLN163    -0.5679
   2469 N             3.3044       1.6887      23.9322 N.am    164 LEU164    -0.4157
   2470 H             3.6114       2.1959      23.1111 H       164 LEU164     0.2719
   2471 CA            3.4289       2.3717      25.2106 C.3     164 LEU164    -0.0518
   2472 HA            3.3828       1.6459      26.0230 H       164 LEU164     0.0922
   2473 CB            4.7760       3.1242      25.2660 C.3     164 LEU164    -0.1102
   2474 HB2           4.8150       3.8428      24.4481 H       164 LEU164     0.0457
   2475 HB3           4.8172       3.6878      26.1994 H       164 LEU164     0.0457
   2476 CG            6.0174       2.2261      25.1819 C.3     164 LEU164     0.3531
   2477 HG            5.9860       1.6935      24.2384 H       164 LEU164    -0.0361
   2478 CD1           7.3115       3.0391      25.2089 C.3     164 LEU164    -0.4121
   2479 HD11          7.3706       3.6253      26.1262 H       164 LEU164     0.1000
   2480 HD12          8.1747       2.3782      25.1401 H       164 LEU164     0.1000
   2481 HD13          7.3413       3.7204      24.3606 H       164 LEU164     0.1000
   2482 CD2           6.0664       1.2276      26.3400 C.3     164 LEU164    -0.4121
   2483 HD21          5.2369       0.5259      26.2656 H       164 LEU164     0.1000
   2484 HD22          6.9932       0.6567      26.2910 H       164 LEU164     0.1000
   2485 HD23          6.0128       1.7571      27.2910 H       164 LEU164     0.1000
   2486 C             2.2565       3.3285      25.4259 C.2     164 LEU164     0.5973
   2487 O             1.5418       3.1936      26.4108 O.2     164 LEU164    -0.5679
   2488 N             2.0653       4.2683      24.4991 N.am    165 GLU165    -0.5192
   2489 H             2.5599       4.1844      23.6235 H       165 GLU165     0.3055
   2490 CA            1.0948       5.3754      24.5869 C.3     165 GLU165    -0.2059
   2491 HA            0.4012       5.2010      25.4088 H       165 GLU165     0.1399
   2492 CB            1.8123       6.7258      24.8333 C.3     165 GLU165     0.0071
   2493 HB2           2.3473       6.9673      23.9156 H       165 GLU165    -0.0078
   2494 HB3           1.0583       7.5026      24.9665 H       165 GLU165    -0.0078
   2495 CG            2.8155       6.8243      26.0079 C.3     165 GLU165     0.0675
   2496 HG2           2.2822       7.1432      26.9067 H       165 GLU165    -0.0548
   2497 HG3           3.2440       5.8429      26.2186 H       165 GLU165    -0.0548
   2498 CD            3.9728       7.8041      25.7047 C.2     165 GLU165     0.8183
   2499 OE1           3.7418       8.9943      25.3802 O.co2   165 GLU165    -0.8220
   2500 OE2           5.1566       7.3825      25.7126 O.co2   165 GLU165    -0.8220
   2501 C             0.2354       5.4466      23.3148 C.2     165 GLU165     0.7420
   2502 O            -0.8139       6.1137      23.3395 O.2     165 GLU165    -0.7930
   2503 OXT           0.6159       4.8095      22.2984 O.3     165 GLU165    -0.7930
@<TRIPOS>BOND
      1      18      19 2
      2      18      20 am
      3      13      14 1
      4      10      13 1
      5       7      10 1
      6       5       7 1
      7       5      18 1
      8       1       5 1
      9      34      35 2
     10      34      36 am
     11      24      26 1
     12      24      30 1
     13      22      24 1
     14      22      34 1
     15      20      22 1
     16      48      49 2
     17      48      50 am
     18      43      44 2
     19      43      45 am
     20      40      43 1
     21      38      40 1
     22      38      48 1
     23      36      38 1
     24      62      63 2
     25      62      64 am
     26      60      62 1
     27      57      60 1
     28      54      57 1
     29      51      54 1
     30      50      51 1
     31      50      60 1
     32      76      77 2
     33      76      78 am
     34      68      70 1
     35      68      74 1
     36      66      68 1
     37      66      76 1
     38      64      66 1
     39      92      93 2
     40      92      94 am
     41      82      84 1
     42      82      88 1
     43      80      82 1
     44      80      92 1
     45      78      80 1
     46     112     113 2
     47     112     114 am
     48     108     110 ar
     49     106     108 ar
     50     104     106 ar
     51     102     104 ar
     52     101     102 ar
     53     101     110 ar
     54      98     101 1
     55      96      98 1
     56      96     112 1
     57      94      96 1
     58     132     133 2
     59     132     134 am
     60     128     130 ar
     61     126     128 ar
     62     124     126 ar
     63     122     124 ar
     64     121     122 ar
     65     121     130 ar
     66     118     121 1
     67     116     118 1
     68     116     132 1
     69     114     116 1
     70     144     145 2
     71     144     146 am
     72     141     142 ar
     73     141     143 ar
     74     138     141 1
     75     136     138 1
     76     136     144 1
     77     134     136 1
     78     163     164 2
     79     163     165 am
     80     156     159 1
     81     150     152 1
     82     150     156 1
     83     148     150 1
     84     148     163 1
     85     146     148 1
     86     173     174 2
     87     173     175 am
     88     167     169 1
     89     167     173 1
     90     165     167 1
     91     189     190 2
     92     189     191 am
     93     179     181 1
     94     179     185 1
     95     177     179 1
     96     177     189 1
     97     175     177 1
     98     201     202 2
     99     201     203 am
    100     198     199 ar
    101     198     200 ar
    102     195     198 1
    103     193     195 1
    104     193     201 1
    105     191     193 1
    106     208     209 2
    107     208     210 am
    108     205     208 1
    109     203     205 1
    110     223     224 2
    111     223     225 am
    112     220     221 ar
    113     220     222 ar
    114     217     220 1
    115     214     217 1
    116     212     214 1
    117     212     223 1
    118     210     212 1
    119     237     238 2
    120     237     239 am
    121     235     237 1
    122     232     235 1
    123     229     232 1
    124     226     229 1
    125     225     226 1
    126     225     235 1
    127     256     257 2
    128     256     258 am
    129     246     248 1
    130     246     252 1
    131     243     246 1
    132     241     243 1
    133     241     256 1
    134     239     241 1
    135     263     264 2
    136     263     265 am
    137     260     263 1
    138     258     260 1
    139     287     288 2
    140     287     289 am
    141     280     281 ar
    142     280     284 ar
    143     278     280 ar
    144     275     278 1
    145     272     275 1
    146     269     272 1
    147     267     269 1
    148     267     287 1
    149     265     267 1
    150     303     304 2
    151     303     305 am
    152     293     295 1
    153     293     299 1
    154     291     293 1
    155     291     303 1
    156     289     291 1
    157     314     315 2
    158     314     316 am
    159     309     312 1
    160     307     309 1
    161     307     314 1
    162     305     307 1
    163     334     335 2
    164     334     336 am
    165     330     332 ar
    166     328     330 ar
    167     326     328 ar
    168     324     326 ar
    169     323     324 ar
    170     323     332 ar
    171     320     323 1
    172     318     320 1
    173     318     334 1
    174     316     318 1
    175     349     350 2
    176     349     351 am
    177     346     347 ar
    178     346     348 ar
    179     343     346 1
    180     340     343 1
    181     338     340 1
    182     338     349 1
    183     336     338 1
    184     368     369 2
    185     368     370 am
    186     358     360 1
    187     358     364 1
    188     355     358 1
    189     353     355 1
    190     353     368 1
    191     351     353 1
    192     388     389 2
    193     388     390 am
    194     384     386 ar
    195     382     384 ar
    196     380     382 ar
    197     378     380 ar
    198     377     378 ar
    199     377     386 ar
    200     374     377 1
    201     372     374 1
    202     372     388 1
    203     370     372 1
    204     398     399 2
    205     398     400 am
    206     392     394 1
    207     392     398 1
    208     390     392 1
    209     410     411 2
    210     410     412 am
    211     407     408 ar
    212     407     409 ar
    213     404     407 1
    214     402     404 1
    215     402     410 1
    216     400     402 1
    217     432     433 2
    218     432     434 am
    219     425     428 1
    220     422     425 1
    221     419     422 1
    222     416     419 1
    223     414     416 1
    224     414     432 1
    225     412     414 1
    226     448     449 2
    227     448     450 am
    228     438     440 1
    229     438     444 1
    230     436     438 1
    231     436     448 1
    232     434     436 1
    233     462     463 2
    234     462     464 am
    235     460     462 1
    236     457     460 1
    237     454     457 1
    238     451     454 1
    239     450     451 1
    240     450     460 1
    241     484     485 2
    242     484     486 am
    243     477     480 1
    244     474     477 1
    245     471     474 1
    246     468     471 1
    247     466     468 1
    248     466     484 1
    249     464     466 1
    250     498     499 2
    251     498     500 am
    252     490     492 1
    253     490     496 1
    254     488     490 1
    255     488     498 1
    256     486     488 1
    257     508     509 2
    258     508     510 am
    259     502     504 1
    260     502     508 1
    261     500     502 1
    262     523     524 2
    263     523     525 am
    264     520     521 ar
    265     520     522 ar
    266     517     520 1
    267     514     517 1
    268     512     514 1
    269     512     523 1
    270     510     512 1
    271     537     538 2
    272     537     539 am
    273     532     533 2
    274     532     534 am
    275     529     532 1
    276     527     529 1
    277     527     537 1
    278     525     527 1
    279     557     558 2
    280     557     559 am
    281     553     555 ar
    282     551     553 ar
    283     549     551 ar
    284     547     549 ar
    285     546     547 ar
    286     546     555 ar
    287     543     546 1
    288     541     543 1
    289     541     557 1
    290     539     541 1
    291     581     582 2
    292     581     583 am
    293     574     575 ar
    294     574     578 ar
    295     572     574 ar
    296     569     572 1
    297     566     569 1
    298     563     566 1
    299     561     563 1
    300     561     581 1
    301     559     561 1
    302     591     592 2
    303     591     593 am
    304     585     587 1
    305     585     591 1
    306     583     585 1
    307     610     611 2
    308     610     612 am
    309     600     602 1
    310     600     606 1
    311     597     600 1
    312     595     597 1
    313     595     610 1
    314     593     595 1
    315     621     622 2
    316     621     623 am
    317     616     619 1
    318     614     616 1
    319     614     621 1
    320     612     614 1
    321     635     636 2
    322     635     637 am
    323     627     629 1
    324     627     633 1
    325     625     627 1
    326     625     635 1
    327     623     625 1
    328     642     643 2
    329     642     644 am
    330     639     642 1
    331     637     639 1
    332     657     658 2
    333     657     659 am
    334     654     655 ar
    335     654     656 ar
    336     651     654 1
    337     648     651 1
    338     646     648 1
    339     646     657 1
    340     644     646 1
    341     679     680 2
    342     679     681 am
    343     672     675 1
    344     669     672 1
    345     666     669 1
    346     663     666 1
    347     661     663 1
    348     661     679 1
    349     659     661 1
    350     686     687 2
    351     686     688 am
    352     683     686 1
    353     681     683 1
    354     706     707 2
    355     706     708 am
    356     702     704 ar
    357     700     702 ar
    358     698     700 ar
    359     696     698 ar
    360     695     696 ar
    361     695     704 ar
    362     692     695 1
    363     690     692 1
    364     690     706 1
    365     688     690 1
    366     713     714 2
    367     713     715 am
    368     710     713 1
    369     708     710 1
    370     734     735 2
    371     734     736 am
    372     730     732 ar
    373     727     728 1
    374     727     730 ar
    375     725     727 ar
    376     723     725 ar
    377     722     723 ar
    378     722     732 ar
    379     719     722 1
    380     717     719 1
    381     717     734 1
    382     715     717 1
    383     756     757 2
    384     756     758 am
    385     749     752 1
    386     746     749 1
    387     743     746 1
    388     740     743 1
    389     738     740 1
    390     738     756 1
    391     736     738 1
    392     763     764 2
    393     763     765 am
    394     760     763 1
    395     758     760 1
    396     774     775 2
    397     774     776 am
    398     769     772 1
    399     767     769 1
    400     767     774 1
    401     765     767 1
    402     785     786 2
    403     785     787 am
    404     780     783 1
    405     778     780 1
    406     778     785 1
    407     776     778 1
    408     805     806 2
    409     805     807 am
    410     801     803 ar
    411     799     801 ar
    412     797     799 ar
    413     795     797 ar
    414     794     795 ar
    415     794     803 ar
    416     791     794 1
    417     789     791 1
    418     789     805 1
    419     787     789 1
    420     822     823 2
    421     822     824 am
    422     818     820 1
    423     816     818 1
    424     815     816 2
    425     814     815 1
    426     814     820 2
    427     811     814 1
    428     809     811 1
    429     809     822 1
    430     807     809 1
    431     846     847 2
    432     846     848 am
    433     839     840 ar
    434     839     843 ar
    435     837     839 ar
    436     834     837 1
    437     831     834 1
    438     828     831 1
    439     826     828 1
    440     826     846 1
    441     824     826 1
    442     865     866 2
    443     865     867 am
    444     858     861 1
    445     852     854 1
    446     852     858 1
    447     850     852 1
    448     850     865 1
    449     848     850 1
    450     884     885 2
    451     884     886 am
    452     877     880 1
    453     871     873 1
    454     871     877 1
    455     869     871 1
    456     869     884 1
    457     867     869 1
    458     898     899 2
    459     898     900 am
    460     896     898 1
    461     893     896 1
    462     890     893 1
    463     887     890 1
    464     886     887 1
    465     886     896 1
    466     905     906 2
    467     905     907 am
    468     902     905 1
    469     900     902 1
    470     925     926 2
    471     925     927 am
    472     921     923 ar
    473     919     921 ar
    474     917     919 ar
    475     915     917 ar
    476     914     915 ar
    477     914     923 ar
    478     911     914 1
    479     909     911 1
    480     909     925 1
    481     907     909 1
    482     942     943 2
    483     942     944 am
    484     937     938 1
    485     934     937 1
    486     931     934 1
    487     929     931 1
    488     929     942 1
    489     927     929 1
    490     953     954 2
    491     953     955 am
    492     948     951 1
    493     946     948 1
    494     946     953 1
    495     944     946 1
    496     970     971 2
    497     970     972 am
    498     965     966 2
    499     965     967 am
    500     962     965 1
    501     959     962 1
    502     957     959 1
    503     957     970 1
    504     955     957 1
    505     977     978 2
    506     977     979 am
    507     974     977 1
    508     972     974 1
    509     984     985 2
    510     984     986 am
    511     981     984 1
    512     979     981 1
    513     996     997 2
    514     996     998 am
    515     993     994 ar
    516     993     995 ar
    517     990     993 1
    518     988     990 1
    519     988     996 1
    520     986     988 1
    521    1016    1017 2
    522    1016    1018 am
    523    1012    1014 ar
    524    1010    1012 ar
    525    1008    1010 ar
    526    1006    1008 ar
    527    1005    1006 ar
    528    1005    1014 ar
    529    1002    1005 1
    530    1000    1002 1
    531    1000    1016 1
    532     998    1000 1
    533    1030    1031 2
    534    1030    1032 am
    535    1022    1024 1
    536    1022    1028 1
    537    1020    1022 1
    538    1020    1030 1
    539    1018    1020 1
    540    1054    1055 2
    541    1054    1056 am
    542    1047    1048 ar
    543    1047    1051 ar
    544    1045    1047 ar
    545    1042    1045 1
    546    1039    1042 1
    547    1036    1039 1
    548    1034    1036 1
    549    1034    1054 1
    550    1032    1034 1
    551    1071    1072 2
    552    1071    1073 am
    553    1067    1069 1
    554    1065    1067 1
    555    1064    1065 2
    556    1063    1064 1
    557    1063    1069 2
    558    1060    1063 1
    559    1058    1060 1
    560    1058    1071 1
    561    1056    1058 1
    562    1085    1086 2
    563    1085    1087 am
    564    1080    1081 2
    565    1080    1082 am
    566    1077    1080 1
    567    1075    1077 1
    568    1075    1085 1
    569    1073    1075 1
    570    1092    1093 2
    571    1092    1094 am
    572    1089    1092 1
    573    1087    1089 1
    574    1106    1107 2
    575    1106    1108 am
    576    1098    1100 1
    577    1098    1104 1
    578    1096    1098 1
    579    1096    1106 1
    580    1094    1096 1
    581    1113    1114 2
    582    1113    1115 am
    583    1110    1113 1
    584    1108    1110 1
    585    1120    1121 2
    586    1120    1122 am
    587    1117    1120 1
    588    1115    1117 1
    589    1142    1143 2
    590    1142    1144 am
    591    1135    1138 1
    592    1132    1135 1
    593    1129    1132 1
    594    1126    1129 1
    595    1124    1126 1
    596    1124    1142 1
    597    1122    1124 1
    598    1153    1154 2
    599    1153    1155 am
    600    1148    1151 1
    601    1146    1148 1
    602    1146    1153 1
    603    1144    1146 1
    604    1172    1173 2
    605    1172    1174 am
    606    1165    1168 1
    607    1159    1161 1
    608    1159    1165 1
    609    1157    1159 1
    610    1157    1172 1
    611    1155    1157 1
    612    1193    1194 2
    613    1193    1195 am
    614    1189    1191 ar
    615    1186    1187 1
    616    1186    1189 ar
    617    1184    1186 ar
    618    1182    1184 ar
    619    1181    1182 ar
    620    1181    1191 ar
    621    1178    1181 1
    622    1176    1178 1
    623    1176    1193 1
    624    1174    1176 1
    625    1200    1201 2
    626    1200    1202 am
    627    1197    1200 1
    628    1195    1197 1
    629    1215    1216 2
    630    1215    1217 am
    631    1212    1213 ar
    632    1212    1214 ar
    633    1209    1212 1
    634    1206    1209 1
    635    1204    1206 1
    636    1204    1215 1
    637    1202    1204 1
    638    1237    1238 2
    639    1237    1239 am
    640    1230    1233 1
    641    1227    1230 1
    642    1224    1227 1
    643    1221    1224 1
    644    1219    1221 1
    645    1219    1237 1
    646    1217    1219 1
    647    1257    1258 2
    648    1257    1259 am
    649    1253    1255 ar
    650    1251    1253 ar
    651    1249    1251 ar
    652    1247    1249 ar
    653    1246    1247 ar
    654    1246    1255 ar
    655    1243    1246 1
    656    1241    1243 1
    657    1241    1257 1
    658    1239    1241 1
    659    1272    1273 2
    660    1272    1274 am
    661    1269    1270 ar
    662    1269    1271 ar
    663    1266    1269 1
    664    1263    1266 1
    665    1261    1263 1
    666    1261    1272 1
    667    1259    1261 1
    668    1284    1285 2
    669    1284    1286 am
    670    1281    1282 ar
    671    1281    1283 ar
    672    1278    1281 1
    673    1276    1278 1
    674    1276    1284 1
    675    1274    1276 1
    676    1299    1300 2
    677    1299    1301 am
    678    1296    1297 ar
    679    1296    1298 ar
    680    1293    1296 1
    681    1290    1293 1
    682    1288    1290 1
    683    1288    1299 1
    684    1286    1288 1
    685    1313    1314 2
    686    1313    1315 am
    687    1308    1309 2
    688    1308    1310 am
    689    1305    1308 1
    690    1303    1305 1
    691    1303    1313 1
    692    1301    1303 1
    693    1333    1334 2
    694    1333    1335 am
    695    1329    1331 ar
    696    1327    1329 ar
    697    1325    1327 ar
    698    1323    1325 ar
    699    1322    1323 ar
    700    1322    1331 ar
    701    1319    1322 1
    702    1317    1319 1
    703    1317    1333 1
    704    1315    1317 1
    705    1352    1353 2
    706    1352    1354 am
    707    1345    1348 1
    708    1339    1341 1
    709    1339    1345 1
    710    1337    1339 1
    711    1337    1352 1
    712    1335    1337 1
    713    1371    1372 2
    714    1371    1373 am
    715    1361    1363 1
    716    1361    1367 1
    717    1358    1361 1
    718    1356    1358 1
    719    1356    1371 1
    720    1354    1356 1
    721    1393    1394 2
    722    1393    1395 am
    723    1386    1389 1
    724    1383    1386 1
    725    1380    1383 1
    726    1377    1380 1
    727    1375    1377 1
    728    1375    1393 1
    729    1373    1375 1
    730    1410    1411 2
    731    1410    1412 am
    732    1406    1408 1
    733    1404    1406 1
    734    1403    1404 2
    735    1402    1403 1
    736    1402    1408 2
    737    1399    1402 1
    738    1397    1399 1
    739    1397    1410 1
    740    1395    1397 1
    741    1424    1425 2
    742    1424    1426 am
    743    1416    1418 1
    744    1416    1422 1
    745    1414    1416 1
    746    1414    1424 1
    747    1412    1414 1
    748    1431    1432 2
    749    1431    1433 am
    750    1428    1431 1
    751    1426    1428 1
    752    1445    1446 2
    753    1445    1447 am
    754    1443    1445 1
    755    1440    1443 1
    756    1437    1440 1
    757    1434    1437 1
    758    1433    1434 1
    759    1433    1443 1
    760    1452    1453 2
    761    1452    1454 am
    762    1449    1452 1
    763    1447    1449 1
    764    1471    1472 2
    765    1471    1473 am
    766    1464    1467 1
    767    1458    1460 1
    768    1458    1464 1
    769    1456    1458 1
    770    1456    1471 1
    771    1454    1456 1
    772    1490    1491 2
    773    1490    1492 am
    774    1480    1482 1
    775    1480    1486 1
    776    1477    1480 1
    777    1475    1477 1
    778    1475    1490 1
    779    1473    1475 1
    780    1501    1502 2
    781    1501    1503 am
    782    1496    1499 1
    783    1494    1496 1
    784    1494    1501 1
    785    1492    1494 1
    786    1518    1519 2
    787    1518    1520 am
    788    1513    1514 1
    789    1510    1513 1
    790    1507    1510 1
    791    1505    1507 1
    792    1505    1518 1
    793    1503    1505 1
    794    1528    1529 2
    795    1528    1530 am
    796    1522    1524 1
    797    1522    1528 1
    798    1520    1522 1
    799    1542    1543 2
    800    1542    1544 am
    801    1537    1538 2
    802    1537    1539 am
    803    1534    1537 1
    804    1532    1534 1
    805    1532    1542 1
    806    1530    1532 1
    807    1552    1553 2
    808    1552    1554 am
    809    1546    1548 1
    810    1546    1552 1
    811    1544    1546 1
    812    1559    1560 2
    813    1559    1561 am
    814    1556    1559 1
    815    1554    1556 1
    816    1573    1574 2
    817    1573    1575 am
    818    1571    1573 1
    819    1568    1571 1
    820    1565    1568 1
    821    1562    1565 1
    822    1561    1562 1
    823    1561    1571 1
    824    1587    1588 2
    825    1587    1589 am
    826    1582    1583 2
    827    1582    1584 am
    828    1579    1582 1
    829    1577    1579 1
    830    1577    1587 1
    831    1575    1577 1
    832    1601    1602 2
    833    1601    1603 am
    834    1593    1595 1
    835    1593    1599 1
    836    1591    1593 1
    837    1591    1601 1
    838    1589    1591 1
    839    1615    1616 2
    840    1615    1617 am
    841    1610    1611 2
    842    1610    1612 am
    843    1607    1610 1
    844    1605    1607 1
    845    1605    1615 1
    846    1603    1605 1
    847    1622    1623 2
    848    1622    1624 am
    849    1619    1622 1
    850    1617    1619 1
    851    1633    1634 2
    852    1633    1635 am
    853    1628    1631 1
    854    1626    1628 1
    855    1626    1633 1
    856    1624    1626 1
    857    1650    1651 2
    858    1650    1652 am
    859    1645    1646 2
    860    1645    1647 am
    861    1642    1645 1
    862    1639    1642 1
    863    1637    1639 1
    864    1637    1650 1
    865    1635    1637 1
    866    1670    1671 2
    867    1670    1672 am
    868    1666    1668 ar
    869    1664    1666 ar
    870    1662    1664 ar
    871    1660    1662 ar
    872    1659    1660 ar
    873    1659    1668 ar
    874    1656    1659 1
    875    1654    1656 1
    876    1654    1670 1
    877    1652    1654 1
    878    1690    1691 2
    879    1690    1692 am
    880    1686    1688 ar
    881    1684    1686 ar
    882    1682    1684 ar
    883    1680    1682 ar
    884    1679    1680 ar
    885    1679    1688 ar
    886    1676    1679 1
    887    1674    1676 1
    888    1674    1690 1
    889    1672    1674 1
    890    1709    1710 2
    891    1709    1711 am
    892    1702    1705 1
    893    1696    1698 1
    894    1696    1702 1
    895    1694    1696 1
    896    1694    1709 1
    897    1692    1694 1
    898    1720    1721 2
    899    1720    1722 am
    900    1715    1718 1
    901    1713    1715 1
    902    1713    1720 1
    903    1711    1713 1
    904    1734    1735 2
    905    1734    1736 am
    906    1726    1728 1
    907    1726    1732 1
    908    1724    1726 1
    909    1724    1734 1
    910    1722    1724 1
    911    1744    1745 2
    912    1744    1746 am
    913    1738    1740 1
    914    1738    1744 1
    915    1736    1738 1
    916    1766    1767 2
    917    1766    1768 am
    918    1759    1762 1
    919    1756    1759 1
    920    1753    1756 1
    921    1750    1753 1
    922    1748    1750 1
    923    1748    1766 1
    924    1746    1748 1
    925    1780    1781 2
    926    1780    1782 am
    927    1772    1774 1
    928    1772    1778 1
    929    1770    1772 1
    930    1770    1780 1
    931    1768    1770 1
    932    1795    1796 2
    933    1795    1797 am
    934    1792    1793 ar
    935    1792    1794 ar
    936    1789    1792 1
    937    1786    1789 1
    938    1784    1786 1
    939    1784    1795 1
    940    1782    1784 1
    941    1819    1820 2
    942    1819    1821 am
    943    1816    1818 ar
    944    1814    1816 ar
    945    1812    1814 ar
    946    1810    1812 ar
    947    1809    1810 ar
    948    1809    1818 ar
    949    1807    1809 1
    950    1805    1807 1
    951    1804    1805 2
    952    1804    1818 1
    953    1801    1804 1
    954    1799    1801 1
    955    1799    1819 1
    956    1797    1799 1
    957    1838    1839 2
    958    1838    1840 am
    959    1828    1830 1
    960    1828    1834 1
    961    1825    1828 1
    962    1823    1825 1
    963    1823    1838 1
    964    1821    1823 1
    965    1850    1851 2
    966    1850    1852 am
    967    1847    1848 ar
    968    1847    1849 ar
    969    1844    1847 1
    970    1842    1844 1
    971    1842    1850 1
    972    1840    1842 1
    973    1857    1858 2
    974    1857    1859 am
    975    1854    1857 1
    976    1852    1854 1
    977    1879    1880 2
    978    1879    1881 am
    979    1872    1875 1
    980    1869    1872 1
    981    1866    1869 1
    982    1863    1866 1
    983    1861    1863 1
    984    1861    1879 1
    985    1859    1861 1
    986    1896    1897 2
    987    1896    1898 am
    988    1892    1894 1
    989    1890    1892 1
    990    1889    1890 2
    991    1888    1889 1
    992    1888    1894 2
    993    1885    1888 1
    994    1883    1885 1
    995    1883    1896 1
    996    1881    1883 1
    997    1912    1913 2
    998    1912    1914 am
    999    1902    1904 1
   1000    1902    1908 1
   1001    1900    1902 1
   1002    1900    1912 1
   1003    1898    1900 1
   1004    1928    1929 2
   1005    1928    1930 am
   1006    1918    1920 1
   1007    1918    1924 1
   1008    1916    1918 1
   1009    1916    1928 1
   1010    1914    1916 1
   1011    1948    1949 2
   1012    1948    1950 am
   1013    1944    1946 ar
   1014    1942    1944 ar
   1015    1940    1942 ar
   1016    1938    1940 ar
   1017    1937    1938 ar
   1018    1937    1946 ar
   1019    1934    1937 1
   1020    1932    1934 1
   1021    1932    1948 1
   1022    1930    1932 1
   1023    1955    1956 2
   1024    1955    1957 am
   1025    1952    1955 1
   1026    1950    1952 1
   1027    1977    1978 2
   1028    1977    1979 am
   1029    1970    1973 1
   1030    1967    1970 1
   1031    1964    1967 1
   1032    1961    1964 1
   1033    1959    1961 1
   1034    1959    1977 1
   1035    1957    1959 1
   1036    1993    1994 2
   1037    1993    1995 am
   1038    1983    1985 1
   1039    1983    1989 1
   1040    1981    1983 1
   1041    1981    1993 1
   1042    1979    1981 1
   1043    2015    2016 2
   1044    2015    2017 am
   1045    2008    2011 1
   1046    2005    2008 1
   1047    2002    2005 1
   1048    1999    2002 1
   1049    1997    1999 1
   1050    1997    2015 1
   1051    1995    1997 1
   1052    2030    2031 2
   1053    2030    2032 am
   1054    2027    2028 ar
   1055    2027    2029 ar
   1056    2024    2027 1
   1057    2021    2024 1
   1058    2019    2021 1
   1059    2019    2030 1
   1060    2017    2019 1
   1061    2037    2038 2
   1062    2037    2039 am
   1063    2034    2037 1
   1064    2032    2034 1
   1065    2054    2055 2
   1066    2054    2056 am
   1067    2049    2050 1
   1068    2046    2049 1
   1069    2043    2046 1
   1070    2041    2043 1
   1071    2041    2054 1
   1072    2039    2041 1
   1073    2068    2069 2
   1074    2068    2070 am
   1075    2063    2064 2
   1076    2063    2065 am
   1077    2060    2063 1
   1078    2058    2060 1
   1079    2058    2068 1
   1080    2056    2058 1
   1081    2087    2088 2
   1082    2087    2089 am
   1083    2080    2083 1
   1084    2074    2076 1
   1085    2074    2080 1
   1086    2072    2074 1
   1087    2072    2087 1
   1088    2070    2072 1
   1089    2103    2104 2
   1090    2103    2105 am
   1091    2093    2095 1
   1092    2093    2099 1
   1093    2091    2093 1
   1094    2091    2103 1
   1095    2089    2091 1
   1096    2118    2119 2
   1097    2118    2120 am
   1098    2115    2116 ar
   1099    2115    2117 ar
   1100    2112    2115 1
   1101    2109    2112 1
   1102    2107    2109 1
   1103    2107    2118 1
   1104    2105    2107 1
   1105    2128    2129 2
   1106    2128    2130 am
   1107    2122    2124 1
   1108    2122    2128 1
   1109    2120    2122 1
   1110    2145    2146 2
   1111    2145    2147 am
   1112    2140    2141 1
   1113    2137    2140 1
   1114    2134    2137 1
   1115    2132    2134 1
   1116    2132    2145 1
   1117    2130    2132 1
   1118    2160    2161 2
   1119    2160    2162 am
   1120    2157    2158 ar
   1121    2157    2159 ar
   1122    2154    2157 1
   1123    2151    2154 1
   1124    2149    2151 1
   1125    2149    2160 1
   1126    2147    2149 1
   1127    2184    2185 2
   1128    2184    2186 am
   1129    2177    2178 ar
   1130    2177    2181 ar
   1131    2175    2177 ar
   1132    2172    2175 1
   1133    2169    2172 1
   1134    2166    2169 1
   1135    2164    2166 1
   1136    2164    2184 1
   1137    2162    2164 1
   1138    2204    2205 2
   1139    2204    2206 am
   1140    2200    2202 ar
   1141    2198    2200 ar
   1142    2196    2198 ar
   1143    2194    2196 ar
   1144    2193    2194 ar
   1145    2193    2202 ar
   1146    2190    2193 1
   1147    2188    2190 1
   1148    2188    2204 1
   1149    2186    2188 1
   1150    2211    2212 2
   1151    2211    2213 am
   1152    2208    2211 1
   1153    2206    2208 1
   1154    2222    2223 2
   1155    2222    2224 am
   1156    2217    2220 1
   1157    2215    2217 1
   1158    2215    2222 1
   1159    2213    2215 1
   1160    2246    2247 2
   1161    2246    2248 am
   1162    2239    2240 ar
   1163    2239    2243 ar
   1164    2237    2239 ar
   1165    2234    2237 1
   1166    2231    2234 1
   1167    2228    2231 1
   1168    2226    2228 1
   1169    2226    2246 1
   1170    2224    2226 1
   1171    2260    2261 2
   1172    2260    2262 am
   1173    2255    2256 2
   1174    2255    2257 am
   1175    2252    2255 1
   1176    2250    2252 1
   1177    2250    2260 1
   1178    2248    2250 1
   1179    2267    2268 2
   1180    2267    2269 am
   1181    2264    2267 1
   1182    2262    2264 1
   1183    2289    2290 2
   1184    2289    2291 am
   1185    2282    2285 1
   1186    2279    2282 1
   1187    2276    2279 1
   1188    2273    2276 1
   1189    2271    2273 1
   1190    2271    2289 1
   1191    2269    2271 1
   1192    2303    2304 2
   1193    2303    2305 am
   1194    2295    2297 1
   1195    2295    2301 1
   1196    2293    2295 1
   1197    2293    2303 1
   1198    2291    2293 1
   1199    2314    2315 2
   1200    2314    2316 am
   1201    2309    2312 1
   1202    2307    2309 1
   1203    2307    2314 1
   1204    2305    2307 1
   1205    2336    2337 2
   1206    2336    2338 am
   1207    2329    2332 1
   1208    2326    2329 1
   1209    2323    2326 1
   1210    2320    2323 1
   1211    2318    2320 1
   1212    2318    2336 1
   1213    2316    2318 1
   1214    2358    2359 2
   1215    2358    2360 am
   1216    2351    2354 1
   1217    2348    2351 1
   1218    2345    2348 1
   1219    2342    2345 1
   1220    2340    2342 1
   1221    2340    2358 1
   1222    2338    2340 1
   1223    2377    2378 2
   1224    2377    2379 am
   1225    2370    2373 1
   1226    2364    2366 1
   1227    2364    2370 1
   1228    2362    2364 1
   1229    2362    2377 1
   1230    2360    2362 1
   1231    2391    2392 2
   1232    2391    2393 am
   1233    2383    2385 1
   1234    2383    2389 1
   1235    2381    2383 1
   1236    2381    2391 1
   1237    2379    2381 1
   1238    2410    2411 2
   1239    2410    2412 am
   1240    2403    2406 1
   1241    2397    2399 1
   1242    2397    2403 1
   1243    2395    2397 1
   1244    2395    2410 1
   1245    2393    2395 1
   1246    2420    2421 2
   1247    2420    2422 am
   1248    2414    2416 1
   1249    2414    2420 1
   1250    2412    2414 1
   1251    2432    2433 2
   1252    2432    2434 am
   1253    2429    2430 ar
   1254    2429    2431 ar
   1255    2426    2429 1
   1256    2424    2426 1
   1257    2424    2432 1
   1258    2422    2424 1
   1259    2443    2444 2
   1260    2443    2445 am
   1261    2438    2441 1
   1262    2436    2438 1
   1263    2436    2443 1
   1264    2434    2436 1
   1265    2450    2451 2
   1266    2450    2452 am
   1267    2447    2450 1
   1268    2445    2447 1
   1269    2467    2468 2
   1270    2467    2469 am
   1271    2462    2463 2
   1272    2462    2464 am
   1273    2459    2462 1
   1274    2456    2459 1
   1275    2454    2456 1
   1276    2454    2467 1
   1277    2452    2454 1
   1278    2486    2487 2
   1279    2486    2488 am
   1280    2476    2478 1
   1281    2476    2482 1
   1282    2473    2476 1
   1283    2471    2473 1
   1284    2471    2486 1
   1285    2469    2471 1
   1286    2501    2502 2
   1287    2501    2503 1
   1288    2498    2499 ar
   1289    2498    2500 ar
   1290    2495    2498 1
   1291    2492    2495 1
   1292    2490    2492 1
   1293    2490    2501 1
   1294    2488    2490 1
   1295      14      15 1
   1296      14      16 1
   1297      14      17 1
   1298      10      11 1
   1299      10      12 1
   1300       7       8 1
   1301       7       9 1
   1302       5       6 1
   1303       1       2 1
   1304       1       3 1
   1305       1       4 1
   1306      30      31 1
   1307      30      32 1
   1308      30      33 1
   1309      26      27 1
   1310      26      28 1
   1311      26      29 1
   1312      24      25 1
   1313      22      23 1
   1314      20      21 1
   1315      45      46 1
   1316      45      47 1
   1317      40      41 1
   1318      40      42 1
   1319      38      39 1
   1320      36      37 1
   1321      60      61 1
   1322      57      58 1
   1323      57      59 1
   1324      54      55 1
   1325      54      56 1
   1326      51      52 1
   1327      51      53 1
   1328      74      75 1
   1329      70      71 1
   1330      70      72 1
   1331      70      73 1
   1332      68      69 1
   1333      66      67 1
   1334      64      65 1
   1335      88      89 1
   1336      88      90 1
   1337      88      91 1
   1338      84      85 1
   1339      84      86 1
   1340      84      87 1
   1341      82      83 1
   1342      80      81 1
   1343      78      79 1
   1344     110     111 1
   1345     108     109 1
   1346     106     107 1
   1347     104     105 1
   1348     102     103 1
   1349      98      99 1
   1350      98     100 1
   1351      96      97 1
   1352      94      95 1
   1353     130     131 1
   1354     128     129 1
   1355     126     127 1
   1356     124     125 1
   1357     122     123 1
   1358     118     119 1
   1359     118     120 1
   1360     116     117 1
   1361     114     115 1
   1362     138     139 1
   1363     138     140 1
   1364     136     137 1
   1365     134     135 1
   1366     159     160 1
   1367     159     161 1
   1368     159     162 1
   1369     156     157 1
   1370     156     158 1
   1371     152     153 1
   1372     152     154 1
   1373     152     155 1
   1374     150     151 1
   1375     148     149 1
   1376     146     147 1
   1377     169     170 1
   1378     169     171 1
   1379     169     172 1
   1380     167     168 1
   1381     165     166 1
   1382     185     186 1
   1383     185     187 1
   1384     185     188 1
   1385     181     182 1
   1386     181     183 1
   1387     181     184 1
   1388     179     180 1
   1389     177     178 1
   1390     175     176 1
   1391     195     196 1
   1392     195     197 1
   1393     193     194 1
   1394     191     192 1
   1395     205     206 1
   1396     205     207 1
   1397     203     204 1
   1398     217     218 1
   1399     217     219 1
   1400     214     215 1
   1401     214     216 1
   1402     212     213 1
   1403     210     211 1
   1404     235     236 1
   1405     232     233 1
   1406     232     234 1
   1407     229     230 1
   1408     229     231 1
   1409     226     227 1
   1410     226     228 1
   1411     252     253 1
   1412     252     254 1
   1413     252     255 1
   1414     248     249 1
   1415     248     250 1
   1416     248     251 1
   1417     246     247 1
   1418     243     244 1
   1419     243     245 1
   1420     241     242 1
   1421     239     240 1
   1422     260     261 1
   1423     260     262 1
   1424     258     259 1
   1425     284     285 1
   1426     284     286 1
   1427     281     282 1
   1428     281     283 1
   1429     278     279 1
   1430     275     276 1
   1431     275     277 1
   1432     272     273 1
   1433     272     274 1
   1434     269     270 1
   1435     269     271 1
   1436     267     268 1
   1437     265     266 1
   1438     299     300 1
   1439     299     301 1
   1440     299     302 1
   1441     295     296 1
   1442     295     297 1
   1443     295     298 1
   1444     293     294 1
   1445     291     292 1
   1446     289     290 1
   1447     312     313 1
   1448     309     310 1
   1449     309     311 1
   1450     307     308 1
   1451     305     306 1
   1452     332     333 1
   1453     330     331 1
   1454     328     329 1
   1455     326     327 1
   1456     324     325 1
   1457     320     321 1
   1458     320     322 1
   1459     318     319 1
   1460     316     317 1
   1461     343     344 1
   1462     343     345 1
   1463     340     341 1
   1464     340     342 1
   1465     338     339 1
   1466     336     337 1
   1467     364     365 1
   1468     364     366 1
   1469     364     367 1
   1470     360     361 1
   1471     360     362 1
   1472     360     363 1
   1473     358     359 1
   1474     355     356 1
   1475     355     357 1
   1476     353     354 1
   1477     351     352 1
   1478     386     387 1
   1479     384     385 1
   1480     382     383 1
   1481     380     381 1
   1482     378     379 1
   1483     374     375 1
   1484     374     376 1
   1485     372     373 1
   1486     370     371 1
   1487     394     395 1
   1488     394     396 1
   1489     394     397 1
   1490     392     393 1
   1491     390     391 1
   1492     404     405 1
   1493     404     406 1
   1494     402     403 1
   1495     400     401 1
   1496     428     429 1
   1497     428     430 1
   1498     428     431 1
   1499     425     426 1
   1500     425     427 1
   1501     422     423 1
   1502     422     424 1
   1503     419     420 1
   1504     419     421 1
   1505     416     417 1
   1506     416     418 1
   1507     414     415 1
   1508     412     413 1
   1509     444     445 1
   1510     444     446 1
   1511     444     447 1
   1512     440     441 1
   1513     440     442 1
   1514     440     443 1
   1515     438     439 1
   1516     436     437 1
   1517     434     435 1
   1518     460     461 1
   1519     457     458 1
   1520     457     459 1
   1521     454     455 1
   1522     454     456 1
   1523     451     452 1
   1524     451     453 1
   1525     480     481 1
   1526     480     482 1
   1527     480     483 1
   1528     477     478 1
   1529     477     479 1
   1530     474     475 1
   1531     474     476 1
   1532     471     472 1
   1533     471     473 1
   1534     468     469 1
   1535     468     470 1
   1536     466     467 1
   1537     464     465 1
   1538     496     497 1
   1539     492     493 1
   1540     492     494 1
   1541     492     495 1
   1542     490     491 1
   1543     488     489 1
   1544     486     487 1
   1545     504     505 1
   1546     504     506 1
   1547     504     507 1
   1548     502     503 1
   1549     500     501 1
   1550     517     518 1
   1551     517     519 1
   1552     514     515 1
   1553     514     516 1
   1554     512     513 1
   1555     510     511 1
   1556     534     535 1
   1557     534     536 1
   1558     529     530 1
   1559     529     531 1
   1560     527     528 1
   1561     525     526 1
   1562     555     556 1
   1563     553     554 1
   1564     551     552 1
   1565     549     550 1
   1566     547     548 1
   1567     543     544 1
   1568     543     545 1
   1569     541     542 1
   1570     539     540 1
   1571     578     579 1
   1572     578     580 1
   1573     575     576 1
   1574     575     577 1
   1575     572     573 1
   1576     569     570 1
   1577     569     571 1
   1578     566     567 1
   1579     566     568 1
   1580     563     564 1
   1581     563     565 1
   1582     561     562 1
   1583     559     560 1
   1584     587     588 1
   1585     587     589 1
   1586     587     590 1
   1587     585     586 1
   1588     583     584 1
   1589     606     607 1
   1590     606     608 1
   1591     606     609 1
   1592     602     603 1
   1593     602     604 1
   1594     602     605 1
   1595     600     601 1
   1596     597     598 1
   1597     597     599 1
   1598     595     596 1
   1599     593     594 1
   1600     619     620 1
   1601     616     617 1
   1602     616     618 1
   1603     614     615 1
   1604     612     613 1
   1605     633     634 1
   1606     629     630 1
   1607     629     631 1
   1608     629     632 1
   1609     627     628 1
   1610     625     626 1
   1611     623     624 1
   1612     639     640 1
   1613     639     641 1
   1614     637     638 1
   1615     651     652 1
   1616     651     653 1
   1617     648     649 1
   1618     648     650 1
   1619     646     647 1
   1620     644     645 1
   1621     675     676 1
   1622     675     677 1
   1623     675     678 1
   1624     672     673 1
   1625     672     674 1
   1626     669     670 1
   1627     669     671 1
   1628     666     667 1
   1629     666     668 1
   1630     663     664 1
   1631     663     665 1
   1632     661     662 1
   1633     659     660 1
   1634     683     684 1
   1635     683     685 1
   1636     681     682 1
   1637     704     705 1
   1638     702     703 1
   1639     700     701 1
   1640     698     699 1
   1641     696     697 1
   1642     692     693 1
   1643     692     694 1
   1644     690     691 1
   1645     688     689 1
   1646     710     711 1
   1647     710     712 1
   1648     708     709 1
   1649     732     733 1
   1650     730     731 1
   1651     728     729 1
   1652     725     726 1
   1653     723     724 1
   1654     719     720 1
   1655     719     721 1
   1656     717     718 1
   1657     715     716 1
   1658     752     753 1
   1659     752     754 1
   1660     752     755 1
   1661     749     750 1
   1662     749     751 1
   1663     746     747 1
   1664     746     748 1
   1665     743     744 1
   1666     743     745 1
   1667     740     741 1
   1668     740     742 1
   1669     738     739 1
   1670     736     737 1
   1671     760     761 1
   1672     760     762 1
   1673     758     759 1
   1674     772     773 1
   1675     769     770 1
   1676     769     771 1
   1677     767     768 1
   1678     765     766 1
   1679     783     784 1
   1680     780     781 1
   1681     780     782 1
   1682     778     779 1
   1683     776     777 1
   1684     803     804 1
   1685     801     802 1
   1686     799     800 1
   1687     797     798 1
   1688     795     796 1
   1689     791     792 1
   1690     791     793 1
   1691     789     790 1
   1692     787     788 1
   1693     820     821 1
   1694     818     819 1
   1695     816     817 1
   1696     811     812 1
   1697     811     813 1
   1698     809     810 1
   1699     807     808 1
   1700     843     844 1
   1701     843     845 1
   1702     840     841 1
   1703     840     842 1
   1704     837     838 1
   1705     834     835 1
   1706     834     836 1
   1707     831     832 1
   1708     831     833 1
   1709     828     829 1
   1710     828     830 1
   1711     826     827 1
   1712     824     825 1
   1713     861     862 1
   1714     861     863 1
   1715     861     864 1
   1716     858     859 1
   1717     858     860 1
   1718     854     855 1
   1719     854     856 1
   1720     854     857 1
   1721     852     853 1
   1722     850     851 1
   1723     848     849 1
   1724     880     881 1
   1725     880     882 1
   1726     880     883 1
   1727     877     878 1
   1728     877     879 1
   1729     873     874 1
   1730     873     875 1
   1731     873     876 1
   1732     871     872 1
   1733     869     870 1
   1734     867     868 1
   1735     896     897 1
   1736     893     894 1
   1737     893     895 1
   1738     890     891 1
   1739     890     892 1
   1740     887     888 1
   1741     887     889 1
   1742     902     903 1
   1743     902     904 1
   1744     900     901 1
   1745     923     924 1
   1746     921     922 1
   1747     919     920 1
   1748     917     918 1
   1749     915     916 1
   1750     911     912 1
   1751     911     913 1
   1752     909     910 1
   1753     907     908 1
   1754     938     939 1
   1755     938     940 1
   1756     938     941 1
   1757     934     935 1
   1758     934     936 1
   1759     931     932 1
   1760     931     933 1
   1761     929     930 1
   1762     927     928 1
   1763     951     952 1
   1764     948     949 1
   1765     948     950 1
   1766     946     947 1
   1767     944     945 1
   1768     967     968 1
   1769     967     969 1
   1770     962     963 1
   1771     962     964 1
   1772     959     960 1
   1773     959     961 1
   1774     957     958 1
   1775     955     956 1
   1776     974     975 1
   1777     974     976 1
   1778     972     973 1
   1779     981     982 1
   1780     981     983 1
   1781     979     980 1
   1782     990     991 1
   1783     990     992 1
   1784     988     989 1
   1785     986     987 1
   1786    1014    1015 1
   1787    1012    1013 1
   1788    1010    1011 1
   1789    1008    1009 1
   1790    1006    1007 1
   1791    1002    1003 1
   1792    1002    1004 1
   1793    1000    1001 1
   1794     998     999 1
   1795    1028    1029 1
   1796    1024    1025 1
   1797    1024    1026 1
   1798    1024    1027 1
   1799    1022    1023 1
   1800    1020    1021 1
   1801    1018    1019 1
   1802    1051    1052 1
   1803    1051    1053 1
   1804    1048    1049 1
   1805    1048    1050 1
   1806    1045    1046 1
   1807    1042    1043 1
   1808    1042    1044 1
   1809    1039    1040 1
   1810    1039    1041 1
   1811    1036    1037 1
   1812    1036    1038 1
   1813    1034    1035 1
   1814    1032    1033 1
   1815    1069    1070 1
   1816    1067    1068 1
   1817    1065    1066 1
   1818    1060    1061 1
   1819    1060    1062 1
   1820    1058    1059 1
   1821    1056    1057 1
   1822    1082    1083 1
   1823    1082    1084 1
   1824    1077    1078 1
   1825    1077    1079 1
   1826    1075    1076 1
   1827    1073    1074 1
   1828    1089    1090 1
   1829    1089    1091 1
   1830    1087    1088 1
   1831    1104    1105 1
   1832    1100    1101 1
   1833    1100    1102 1
   1834    1100    1103 1
   1835    1098    1099 1
   1836    1096    1097 1
   1837    1094    1095 1
   1838    1110    1111 1
   1839    1110    1112 1
   1840    1108    1109 1
   1841    1117    1118 1
   1842    1117    1119 1
   1843    1115    1116 1
   1844    1138    1139 1
   1845    1138    1140 1
   1846    1138    1141 1
   1847    1135    1136 1
   1848    1135    1137 1
   1849    1132    1133 1
   1850    1132    1134 1
   1851    1129    1130 1
   1852    1129    1131 1
   1853    1126    1127 1
   1854    1126    1128 1
   1855    1124    1125 1
   1856    1122    1123 1
   1857    1151    1152 1
   1858    1148    1149 1
   1859    1148    1150 1
   1860    1146    1147 1
   1861    1144    1145 1
   1862    1168    1169 1
   1863    1168    1170 1
   1864    1168    1171 1
   1865    1165    1166 1
   1866    1165    1167 1
   1867    1161    1162 1
   1868    1161    1163 1
   1869    1161    1164 1
   1870    1159    1160 1
   1871    1157    1158 1
   1872    1155    1156 1
   1873    1191    1192 1
   1874    1189    1190 1
   1875    1187    1188 1
   1876    1184    1185 1
   1877    1182    1183 1
   1878    1178    1179 1
   1879    1178    1180 1
   1880    1176    1177 1
   1881    1174    1175 1
   1882    1197    1198 1
   1883    1197    1199 1
   1884    1195    1196 1
   1885    1209    1210 1
   1886    1209    1211 1
   1887    1206    1207 1
   1888    1206    1208 1
   1889    1204    1205 1
   1890    1202    1203 1
   1891    1233    1234 1
   1892    1233    1235 1
   1893    1233    1236 1
   1894    1230    1231 1
   1895    1230    1232 1
   1896    1227    1228 1
   1897    1227    1229 1
   1898    1224    1225 1
   1899    1224    1226 1
   1900    1221    1222 1
   1901    1221    1223 1
   1902    1219    1220 1
   1903    1217    1218 1
   1904    1255    1256 1
   1905    1253    1254 1
   1906    1251    1252 1
   1907    1249    1250 1
   1908    1247    1248 1
   1909    1243    1244 1
   1910    1243    1245 1
   1911    1241    1242 1
   1912    1239    1240 1
   1913    1266    1267 1
   1914    1266    1268 1
   1915    1263    1264 1
   1916    1263    1265 1
   1917    1261    1262 1
   1918    1259    1260 1
   1919    1278    1279 1
   1920    1278    1280 1
   1921    1276    1277 1
   1922    1274    1275 1
   1923    1293    1294 1
   1924    1293    1295 1
   1925    1290    1291 1
   1926    1290    1292 1
   1927    1288    1289 1
   1928    1286    1287 1
   1929    1310    1311 1
   1930    1310    1312 1
   1931    1305    1306 1
   1932    1305    1307 1
   1933    1303    1304 1
   1934    1301    1302 1
   1935    1331    1332 1
   1936    1329    1330 1
   1937    1327    1328 1
   1938    1325    1326 1
   1939    1323    1324 1
   1940    1319    1320 1
   1941    1319    1321 1
   1942    1317    1318 1
   1943    1315    1316 1
   1944    1348    1349 1
   1945    1348    1350 1
   1946    1348    1351 1
   1947    1345    1346 1
   1948    1345    1347 1
   1949    1341    1342 1
   1950    1341    1343 1
   1951    1341    1344 1
   1952    1339    1340 1
   1953    1337    1338 1
   1954    1335    1336 1
   1955    1367    1368 1
   1956    1367    1369 1
   1957    1367    1370 1
   1958    1363    1364 1
   1959    1363    1365 1
   1960    1363    1366 1
   1961    1361    1362 1
   1962    1358    1359 1
   1963    1358    1360 1
   1964    1356    1357 1
   1965    1354    1355 1
   1966    1389    1390 1
   1967    1389    1391 1
   1968    1389    1392 1
   1969    1386    1387 1
   1970    1386    1388 1
   1971    1383    1384 1
   1972    1383    1385 1
   1973    1380    1381 1
   1974    1380    1382 1
   1975    1377    1378 1
   1976    1377    1379 1
   1977    1375    1376 1
   1978    1373    1374 1
   1979    1408    1409 1
   1980    1406    1407 1
   1981    1404    1405 1
   1982    1399    1400 1
   1983    1399    1401 1
   1984    1397    1398 1
   1985    1395    1396 1
   1986    1422    1423 1
   1987    1418    1419 1
   1988    1418    1420 1
   1989    1418    1421 1
   1990    1416    1417 1
   1991    1414    1415 1
   1992    1412    1413 1
   1993    1428    1429 1
   1994    1428    1430 1
   1995    1426    1427 1
   1996    1443    1444 1
   1997    1440    1441 1
   1998    1440    1442 1
   1999    1437    1438 1
   2000    1437    1439 1
   2001    1434    1435 1
   2002    1434    1436 1
   2003    1449    1450 1
   2004    1449    1451 1
   2005    1447    1448 1
   2006    1467    1468 1
   2007    1467    1469 1
   2008    1467    1470 1
   2009    1464    1465 1
   2010    1464    1466 1
   2011    1460    1461 1
   2012    1460    1462 1
   2013    1460    1463 1
   2014    1458    1459 1
   2015    1456    1457 1
   2016    1454    1455 1
   2017    1486    1487 1
   2018    1486    1488 1
   2019    1486    1489 1
   2020    1482    1483 1
   2021    1482    1484 1
   2022    1482    1485 1
   2023    1480    1481 1
   2024    1477    1478 1
   2025    1477    1479 1
   2026    1475    1476 1
   2027    1473    1474 1
   2028    1499    1500 1
   2029    1496    1497 1
   2030    1496    1498 1
   2031    1494    1495 1
   2032    1492    1493 1
   2033    1514    1515 1
   2034    1514    1516 1
   2035    1514    1517 1
   2036    1510    1511 1
   2037    1510    1512 1
   2038    1507    1508 1
   2039    1507    1509 1
   2040    1505    1506 1
   2041    1503    1504 1
   2042    1524    1525 1
   2043    1524    1526 1
   2044    1524    1527 1
   2045    1522    1523 1
   2046    1520    1521 1
   2047    1539    1540 1
   2048    1539    1541 1
   2049    1534    1535 1
   2050    1534    1536 1
   2051    1532    1533 1
   2052    1530    1531 1
   2053    1548    1549 1
   2054    1548    1550 1
   2055    1548    1551 1
   2056    1546    1547 1
   2057    1544    1545 1
   2058    1556    1557 1
   2059    1556    1558 1
   2060    1554    1555 1
   2061    1571    1572 1
   2062    1568    1569 1
   2063    1568    1570 1
   2064    1565    1566 1
   2065    1565    1567 1
   2066    1562    1563 1
   2067    1562    1564 1
   2068    1584    1585 1
   2069    1584    1586 1
   2070    1579    1580 1
   2071    1579    1581 1
   2072    1577    1578 1
   2073    1575    1576 1
   2074    1599    1600 1
   2075    1595    1596 1
   2076    1595    1597 1
   2077    1595    1598 1
   2078    1593    1594 1
   2079    1591    1592 1
   2080    1589    1590 1
   2081    1612    1613 1
   2082    1612    1614 1
   2083    1607    1608 1
   2084    1607    1609 1
   2085    1605    1606 1
   2086    1603    1604 1
   2087    1619    1620 1
   2088    1619    1621 1
   2089    1617    1618 1
   2090    1631    1632 1
   2091    1628    1629 1
   2092    1628    1630 1
   2093    1626    1627 1
   2094    1624    1625 1
   2095    1647    1648 1
   2096    1647    1649 1
   2097    1642    1643 1
   2098    1642    1644 1
   2099    1639    1640 1
   2100    1639    1641 1
   2101    1637    1638 1
   2102    1635    1636 1
   2103    1668    1669 1
   2104    1666    1667 1
   2105    1664    1665 1
   2106    1662    1663 1
   2107    1660    1661 1
   2108    1656    1657 1
   2109    1656    1658 1
   2110    1654    1655 1
   2111    1652    1653 1
   2112    1688    1689 1
   2113    1686    1687 1
   2114    1684    1685 1
   2115    1682    1683 1
   2116    1680    1681 1
   2117    1676    1677 1
   2118    1676    1678 1
   2119    1674    1675 1
   2120    1672    1673 1
   2121    1705    1706 1
   2122    1705    1707 1
   2123    1705    1708 1
   2124    1702    1703 1
   2125    1702    1704 1
   2126    1698    1699 1
   2127    1698    1700 1
   2128    1698    1701 1
   2129    1696    1697 1
   2130    1694    1695 1
   2131    1692    1693 1
   2132    1718    1719 1
   2133    1715    1716 1
   2134    1715    1717 1
   2135    1713    1714 1
   2136    1711    1712 1
   2137    1732    1733 1
   2138    1728    1729 1
   2139    1728    1730 1
   2140    1728    1731 1
   2141    1726    1727 1
   2142    1724    1725 1
   2143    1722    1723 1
   2144    1740    1741 1
   2145    1740    1742 1
   2146    1740    1743 1
   2147    1738    1739 1
   2148    1736    1737 1
   2149    1762    1763 1
   2150    1762    1764 1
   2151    1762    1765 1
   2152    1759    1760 1
   2153    1759    1761 1
   2154    1756    1757 1
   2155    1756    1758 1
   2156    1753    1754 1
   2157    1753    1755 1
   2158    1750    1751 1
   2159    1750    1752 1
   2160    1748    1749 1
   2161    1746    1747 1
   2162    1778    1779 1
   2163    1774    1775 1
   2164    1774    1776 1
   2165    1774    1777 1
   2166    1772    1773 1
   2167    1770    1771 1
   2168    1768    1769 1
   2169    1789    1790 1
   2170    1789    1791 1
   2171    1786    1787 1
   2172    1786    1788 1
   2173    1784    1785 1
   2174    1782    1783 1
   2175    1816    1817 1
   2176    1814    1815 1
   2177    1812    1813 1
   2178    1810    1811 1
   2179    1807    1808 1
   2180    1805    1806 1
   2181    1801    1802 1
   2182    1801    1803 1
   2183    1799    1800 1
   2184    1797    1798 1
   2185    1834    1835 1
   2186    1834    1836 1
   2187    1834    1837 1
   2188    1830    1831 1
   2189    1830    1832 1
   2190    1830    1833 1
   2191    1828    1829 1
   2192    1825    1826 1
   2193    1825    1827 1
   2194    1823    1824 1
   2195    1821    1822 1
   2196    1844    1845 1
   2197    1844    1846 1
   2198    1842    1843 1
   2199    1840    1841 1
   2200    1854    1855 1
   2201    1854    1856 1
   2202    1852    1853 1
   2203    1875    1876 1
   2204    1875    1877 1
   2205    1875    1878 1
   2206    1872    1873 1
   2207    1872    1874 1
   2208    1869    1870 1
   2209    1869    1871 1
   2210    1866    1867 1
   2211    1866    1868 1
   2212    1863    1864 1
   2213    1863    1865 1
   2214    1861    1862 1
   2215    1859    1860 1
   2216    1894    1895 1
   2217    1892    1893 1
   2218    1890    1891 1
   2219    1885    1886 1
   2220    1885    1887 1
   2221    1883    1884 1
   2222    1881    1882 1
   2223    1908    1909 1
   2224    1908    1910 1
   2225    1908    1911 1
   2226    1904    1905 1
   2227    1904    1906 1
   2228    1904    1907 1
   2229    1902    1903 1
   2230    1900    1901 1
   2231    1898    1899 1
   2232    1924    1925 1
   2233    1924    1926 1
   2234    1924    1927 1
   2235    1920    1921 1
   2236    1920    1922 1
   2237    1920    1923 1
   2238    1918    1919 1
   2239    1916    1917 1
   2240    1914    1915 1
   2241    1946    1947 1
   2242    1944    1945 1
   2243    1942    1943 1
   2244    1940    1941 1
   2245    1938    1939 1
   2246    1934    1935 1
   2247    1934    1936 1
   2248    1932    1933 1
   2249    1930    1931 1
   2250    1952    1953 1
   2251    1952    1954 1
   2252    1950    1951 1
   2253    1973    1974 1
   2254    1973    1975 1
   2255    1973    1976 1
   2256    1970    1971 1
   2257    1970    1972 1
   2258    1967    1968 1
   2259    1967    1969 1
   2260    1964    1965 1
   2261    1964    1966 1
   2262    1961    1962 1
   2263    1961    1963 1
   2264    1959    1960 1
   2265    1957    1958 1
   2266    1989    1990 1
   2267    1989    1991 1
   2268    1989    1992 1
   2269    1985    1986 1
   2270    1985    1987 1
   2271    1985    1988 1
   2272    1983    1984 1
   2273    1981    1982 1
   2274    1979    1980 1
   2275    2011    2012 1
   2276    2011    2013 1
   2277    2011    2014 1
   2278    2008    2009 1
   2279    2008    2010 1
   2280    2005    2006 1
   2281    2005    2007 1
   2282    2002    2003 1
   2283    2002    2004 1
   2284    1999    2000 1
   2285    1999    2001 1
   2286    1997    1998 1
   2287    1995    1996 1
   2288    2024    2025 1
   2289    2024    2026 1
   2290    2021    2022 1
   2291    2021    2023 1
   2292    2019    2020 1
   2293    2017    2018 1
   2294    2034    2035 1
   2295    2034    2036 1
   2296    2032    2033 1
   2297    2050    2051 1
   2298    2050    2052 1
   2299    2050    2053 1
   2300    2046    2047 1
   2301    2046    2048 1
   2302    2043    2044 1
   2303    2043    2045 1
   2304    2041    2042 1
   2305    2039    2040 1
   2306    2065    2066 1
   2307    2065    2067 1
   2308    2060    2061 1
   2309    2060    2062 1
   2310    2058    2059 1
   2311    2056    2057 1
   2312    2083    2084 1
   2313    2083    2085 1
   2314    2083    2086 1
   2315    2080    2081 1
   2316    2080    2082 1
   2317    2076    2077 1
   2318    2076    2078 1
   2319    2076    2079 1
   2320    2074    2075 1
   2321    2072    2073 1
   2322    2070    2071 1
   2323    2099    2100 1
   2324    2099    2101 1
   2325    2099    2102 1
   2326    2095    2096 1
   2327    2095    2097 1
   2328    2095    2098 1
   2329    2093    2094 1
   2330    2091    2092 1
   2331    2089    2090 1
   2332    2112    2113 1
   2333    2112    2114 1
   2334    2109    2110 1
   2335    2109    2111 1
   2336    2107    2108 1
   2337    2105    2106 1
   2338    2124    2125 1
   2339    2124    2126 1
   2340    2124    2127 1
   2341    2122    2123 1
   2342    2120    2121 1
   2343    2141    2142 1
   2344    2141    2143 1
   2345    2141    2144 1
   2346    2137    2138 1
   2347    2137    2139 1
   2348    2134    2135 1
   2349    2134    2136 1
   2350    2132    2133 1
   2351    2130    2131 1
   2352    2154    2155 1
   2353    2154    2156 1
   2354    2151    2152 1
   2355    2151    2153 1
   2356    2149    2150 1
   2357    2147    2148 1
   2358    2181    2182 1
   2359    2181    2183 1
   2360    2178    2179 1
   2361    2178    2180 1
   2362    2175    2176 1
   2363    2172    2173 1
   2364    2172    2174 1
   2365    2169    2170 1
   2366    2169    2171 1
   2367    2166    2167 1
   2368    2166    2168 1
   2369    2164    2165 1
   2370    2162    2163 1
   2371    2202    2203 1
   2372    2200    2201 1
   2373    2198    2199 1
   2374    2196    2197 1
   2375    2194    2195 1
   2376    2190    2191 1
   2377    2190    2192 1
   2378    2188    2189 1
   2379    2186    2187 1
   2380    2208    2209 1
   2381    2208    2210 1
   2382    2206    2207 1
   2383    2220    2221 1
   2384    2217    2218 1
   2385    2217    2219 1
   2386    2215    2216 1
   2387    2213    2214 1
   2388    2243    2244 1
   2389    2243    2245 1
   2390    2240    2241 1
   2391    2240    2242 1
   2392    2237    2238 1
   2393    2234    2235 1
   2394    2234    2236 1
   2395    2231    2232 1
   2396    2231    2233 1
   2397    2228    2229 1
   2398    2228    2230 1
   2399    2226    2227 1
   2400    2224    2225 1
   2401    2257    2258 1
   2402    2257    2259 1
   2403    2252    2253 1
   2404    2252    2254 1
   2405    2250    2251 1
   2406    2248    2249 1
   2407    2264    2265 1
   2408    2264    2266 1
   2409    2262    2263 1
   2410    2285    2286 1
   2411    2285    2287 1
   2412    2285    2288 1
   2413    2282    2283 1
   2414    2282    2284 1
   2415    2279    2280 1
   2416    2279    2281 1
   2417    2276    2277 1
   2418    2276    2278 1
   2419    2273    2274 1
   2420    2273    2275 1
   2421    2271    2272 1
   2422    2269    2270 1
   2423    2301    2302 1
   2424    2297    2298 1
   2425    2297    2299 1
   2426    2297    2300 1
   2427    2295    2296 1
   2428    2293    2294 1
   2429    2291    2292 1
   2430    2312    2313 1
   2431    2309    2310 1
   2432    2309    2311 1
   2433    2307    2308 1
   2434    2305    2306 1
   2435    2332    2333 1
   2436    2332    2334 1
   2437    2332    2335 1
   2438    2329    2330 1
   2439    2329    2331 1
   2440    2326    2327 1
   2441    2326    2328 1
   2442    2323    2324 1
   2443    2323    2325 1
   2444    2320    2321 1
   2445    2320    2322 1
   2446    2318    2319 1
   2447    2316    2317 1
   2448    2354    2355 1
   2449    2354    2356 1
   2450    2354    2357 1
   2451    2351    2352 1
   2452    2351    2353 1
   2453    2348    2349 1
   2454    2348    2350 1
   2455    2345    2346 1
   2456    2345    2347 1
   2457    2342    2343 1
   2458    2342    2344 1
   2459    2340    2341 1
   2460    2338    2339 1
   2461    2373    2374 1
   2462    2373    2375 1
   2463    2373    2376 1
   2464    2370    2371 1
   2465    2370    2372 1
   2466    2366    2367 1
   2467    2366    2368 1
   2468    2366    2369 1
   2469    2364    2365 1
   2470    2362    2363 1
   2471    2360    2361 1
   2472    2389    2390 1
   2473    2385    2386 1
   2474    2385    2387 1
   2475    2385    2388 1
   2476    2383    2384 1
   2477    2381    2382 1
   2478    2379    2380 1
   2479    2406    2407 1
   2480    2406    2408 1
   2481    2406    2409 1
   2482    2403    2404 1
   2483    2403    2405 1
   2484    2399    2400 1
   2485    2399    2401 1
   2486    2399    2402 1
   2487    2397    2398 1
   2488    2395    2396 1
   2489    2393    2394 1
   2490    2416    2417 1
   2491    2416    2418 1
   2492    2416    2419 1
   2493    2414    2415 1
   2494    2412    2413 1
   2495    2426    2427 1
   2496    2426    2428 1
   2497    2424    2425 1
   2498    2422    2423 1
   2499    2441    2442 1
   2500    2438    2439 1
   2501    2438    2440 1
   2502    2436    2437 1
   2503    2434    2435 1
   2504    2447    2448 1
   2505    2447    2449 1
   2506    2445    2446 1
   2507    2464    2465 1
   2508    2464    2466 1
   2509    2459    2460 1
   2510    2459    2461 1
   2511    2456    2457 1
   2512    2456    2458 1
   2513    2454    2455 1
   2514    2452    2453 1
   2515    2482    2483 1
   2516    2482    2484 1
   2517    2482    2485 1
   2518    2478    2479 1
   2519    2478    2480 1
   2520    2478    2481 1
   2521    2476    2477 1
   2522    2473    2474 1
   2523    2473    2475 1
   2524    2471    2472 1
   2525    2469    2470 1
   2526    2495    2496 1
   2527    2495    2497 1
   2528    2492    2493 1
   2529    2492    2494 1
   2530    2490    2491 1
   2531    2488    2489 1
@<TRIPOS>SUBSTRUCTURE
      1 MET1           1 RESIDUE    4    A MET
      2 VAL2          20 RESIDUE    4    A VAL
      3 ASN3          36 RESIDUE    4    A ASN
      4 PRO4          50 RESIDUE    4    A PRO
      5 THR5          64 RESIDUE    4    A THR
      6 VAL6          78 RESIDUE    4    A VAL
      7 PHE7          94 RESIDUE    4    A PHE
      8 PHE8         114 RESIDUE    4    A PHE
      9 ASP9         134 RESIDUE    4    A ASP
     10 ILE10        146 RESIDUE    4    A ILE
     11 ALA11        165 RESIDUE    4    A ALA
     12 VAL12        175 RESIDUE    4    A VAL
     13 ASP13        191 RESIDUE    4    A ASP
     14 GLY14        203 RESIDUE    4    A GLY
     15 GLU15        210 RESIDUE    4    A GLU
     16 PRO16        225 RESIDUE    4    A PRO
     17 LEU17        239 RESIDUE    4    A LEU
     18 GLY18        258 RESIDUE    4    A GLY
     19 ARG19        265 RESIDUE    4    A ARG
     20 VAL20        289 RESIDUE    4    A VAL
     21 SER21        305 RESIDUE    4    A SER
     22 PHE22        316 RESIDUE    4    A PHE
     23 GLU23        336 RESIDUE    4    A GLU
     24 LEU24        351 RESIDUE    4    A LEU
     25 PHE25        370 RESIDUE    4    A PHE
     26 ALA26        390 RESIDUE    4    A ALA
     27 ASP27        400 RESIDUE    4    A ASP
     28 LYS28        412 RESIDUE    4    A LYS
     29 VAL29        434 RESIDUE    4    A VAL
     30 PRO30        450 RESIDUE    4    A PRO
     31 LYS31        464 RESIDUE    4    A LYS
     32 THR32        486 RESIDUE    4    A THR
     33 ALA33        500 RESIDUE    4    A ALA
     34 GLU34        510 RESIDUE    4    A GLU
     35 ASN35        525 RESIDUE    4    A ASN
     36 PHE36        539 RESIDUE    4    A PHE
     37 ARG37        559 RESIDUE    4    A ARG
     38 ALA38        583 RESIDUE    4    A ALA
     39 LEU39        593 RESIDUE    4    A LEU
     40 SER40        612 RESIDUE    4    A SER
     41 THR41        623 RESIDUE    4    A THR
     42 GLY42        637 RESIDUE    4    A GLY
     43 GLU43        644 RESIDUE    4    A GLU
     44 LYS44        659 RESIDUE    4    A LYS
     45 GLY45        681 RESIDUE    4    A GLY
     46 PHE46        688 RESIDUE    4    A PHE
     47 GLY47        708 RESIDUE    4    A GLY
     48 TYR48        715 RESIDUE    4    A TYR
     49 LYS49        736 RESIDUE    4    A LYS
     50 GLY50        758 RESIDUE    4    A GLY
     51 SER51        765 RESIDUE    4    A SER
     52 CYS52        776 RESIDUE    4    A CYS
     53 PHE53        787 RESIDUE    4    A PHE
     54 HIE54        807 RESIDUE    4    A HIE
     55 ARG55        824 RESIDUE    4    A ARG
     56 ILE56        848 RESIDUE    4    A ILE
     57 ILE57        867 RESIDUE    4    A ILE
     58 PRO58        886 RESIDUE    4    A PRO
     59 GLY59        900 RESIDUE    4    A GLY
     60 PHE60        907 RESIDUE    4    A PHE
     61 MET61        927 RESIDUE    4    A MET
     62 CYS62        944 RESIDUE    4    A CYS
     63 GLN63        955 RESIDUE    4    A GLN
     64 GLY64        972 RESIDUE    4    A GLY
     65 GLY65        979 RESIDUE    4    A GLY
     66 ASP66        986 RESIDUE    4    A ASP
     67 PHE67        998 RESIDUE    4    A PHE
     68 THR68       1018 RESIDUE    4    A THR
     69 ARG69       1032 RESIDUE    4    A ARG
     70 HIE70       1056 RESIDUE    4    A HIE
     71 ASN71       1073 RESIDUE    4    A ASN
     72 GLY72       1087 RESIDUE    4    A GLY
     73 THR73       1094 RESIDUE    4    A THR
     74 GLY74       1108 RESIDUE    4    A GLY
     75 GLY75       1115 RESIDUE    4    A GLY
     76 LYS76       1122 RESIDUE    4    A LYS
     77 SER77       1144 RESIDUE    4    A SER
     78 ILE78       1155 RESIDUE    4    A ILE
     79 TYR79       1174 RESIDUE    4    A TYR
     80 GLY80       1195 RESIDUE    4    A GLY
     81 GLU81       1202 RESIDUE    4    A GLU
     82 LYS82       1217 RESIDUE    4    A LYS
     83 PHE83       1239 RESIDUE    4    A PHE
     84 GLU84       1259 RESIDUE    4    A GLU
     85 ASP85       1274 RESIDUE    4    A ASP
     86 GLU86       1286 RESIDUE    4    A GLU
     87 ASN87       1301 RESIDUE    4    A ASN
     88 PHE88       1315 RESIDUE    4    A PHE
     89 ILE89       1335 RESIDUE    4    A ILE
     90 LEU90       1354 RESIDUE    4    A LEU
     91 LYS91       1373 RESIDUE    4    A LYS
     92 HIE92       1395 RESIDUE    4    A HIE
     93 THR93       1412 RESIDUE    4    A THR
     94 GLY94       1426 RESIDUE    4    A GLY
     95 PRO95       1433 RESIDUE    4    A PRO
     96 GLY96       1447 RESIDUE    4    A GLY
     97 ILE97       1454 RESIDUE    4    A ILE
     98 LEU98       1473 RESIDUE    4    A LEU
     99 SER99       1492 RESIDUE    4    A SER
    100 MET100      1503 RESIDUE    4    A MET
    101 ALA101      1520 RESIDUE    4    A ALA
    102 ASN102      1530 RESIDUE    4    A ASN
    103 ALA103      1544 RESIDUE    4    A ALA
    104 GLY104      1554 RESIDUE    4    A GLY
    105 PRO105      1561 RESIDUE    4    A PRO
    106 ASN106      1575 RESIDUE    4    A ASN
    107 THR107      1589 RESIDUE    4    A THR
    108 ASN108      1603 RESIDUE    4    A ASN
    109 GLY109      1617 RESIDUE    4    A GLY
    110 SER110      1624 RESIDUE    4    A SER
    111 GLN111      1635 RESIDUE    4    A GLN
    112 PHE112      1652 RESIDUE    4    A PHE
    113 PHE113      1672 RESIDUE    4    A PHE
    114 ILE114      1692 RESIDUE    4    A ILE
    115 CYS115      1711 RESIDUE    4    A CYS
    116 THR116      1722 RESIDUE    4    A THR
    117 ALA117      1736 RESIDUE    4    A ALA
    118 LYS118      1746 RESIDUE    4    A LYS
    119 THR119      1768 RESIDUE    4    A THR
    120 GLU120      1782 RESIDUE    4    A GLU
    121 TRP121      1797 RESIDUE    4    A TRP
    122 LEU122      1821 RESIDUE    4    A LEU
    123 ASP123      1840 RESIDUE    4    A ASP
    124 GLY124      1852 RESIDUE    4    A GLY
    125 LYS125      1859 RESIDUE    4    A LYS
    126 HIE126      1881 RESIDUE    4    A HIE
    127 VAL127      1898 RESIDUE    4    A VAL
    128 VAL128      1914 RESIDUE    4    A VAL
    129 PHE129      1930 RESIDUE    4    A PHE
    130 GLY130      1950 RESIDUE    4    A GLY
    131 LYS131      1957 RESIDUE    4    A LYS
    132 VAL132      1979 RESIDUE    4    A VAL
    133 LYS133      1995 RESIDUE    4    A LYS
    134 GLU134      2017 RESIDUE    4    A GLU
    135 GLY135      2032 RESIDUE    4    A GLY
    136 MET136      2039 RESIDUE    4    A MET
    137 ASN137      2056 RESIDUE    4    A ASN
    138 ILE138      2070 RESIDUE    4    A ILE
    139 VAL139      2089 RESIDUE    4    A VAL
    140 GLU140      2105 RESIDUE    4    A GLU
    141 ALA141      2120 RESIDUE    4    A ALA
    142 MET142      2130 RESIDUE    4    A MET
    143 GLU143      2147 RESIDUE    4    A GLU
    144 ARG144      2162 RESIDUE    4    A ARG
    145 PHE145      2186 RESIDUE    4    A PHE
    146 GLY146      2206 RESIDUE    4    A GLY
    147 SER147      2213 RESIDUE    4    A SER
    148 ARG148      2224 RESIDUE    4    A ARG
    149 ASN149      2248 RESIDUE    4    A ASN
    150 GLY150      2262 RESIDUE    4    A GLY
    151 LYS151      2269 RESIDUE    4    A LYS
    152 THR152      2291 RESIDUE    4    A THR
    153 SER153      2305 RESIDUE    4    A SER
    154 LYS154      2316 RESIDUE    4    A LYS
    155 LYS155      2338 RESIDUE    4    A LYS
    156 ILE156      2360 RESIDUE    4    A ILE
    157 THR157      2379 RESIDUE    4    A THR
    158 ILE158      2393 RESIDUE    4    A ILE
    159 ALA159      2412 RESIDUE    4    A ALA
    160 ASP160      2422 RESIDUE    4    A ASP
    161 CYS161      2434 RESIDUE    4    A CYS
    162 GLY162      2445 RESIDUE    4    A GLY
    163 GLN163      2452 RESIDUE    4    A GLN
    164 LEU164      2469 RESIDUE    4    A LEU
    165 GLU165      2488 RESIDUE    4    A GLU
