# Supplementary material for: Improved Structure-Based Histidine pKa Prediction for pH-Responsive Protein Design
Source: J Chem Inf Model. 2025 Jan 18;65(3):1560–9. doi: 10.1021/acs.jcim.4c01957 (PMC11815838; doi:10.1021/acs.jcim.4c01957)
Supplement: Supplementary file 3 — ci4c01957_si_003.zip [file ci4c01957_si_003.zip › structures/prep_mol2/1FKS_prep.mol2]

@<TRIPOS>MOLECULE
Cpptraj generated mol2 file.
 1663  1682   107     0     0
SMALL
USER_CHARGES


@<TRIPOS>ATOM
      1 N           -52.1129     -30.6935      57.1817 N.am      1 GLY1       0.2943
      2 H1          -52.7379     -31.4135      57.5200 H         1 GLY1       0.1642
      3 H2          -51.4727     -31.0965      56.5108 H         1 GLY1       0.1642
      4 H3          -52.6422     -29.9561      56.7375 H         1 GLY1       0.1642
      5 CA          -51.3383     -30.1383      58.3000 C.3       1 GLY1      -0.0100
      6 HA2         -50.3809     -29.7510      57.9452 H         1 GLY1       0.0895
      7 HA3         -51.8836     -29.3301      58.7850 H         1 GLY1       0.0895
      8 C           -51.0794     -31.2233      59.3158 C.2       1 GLY1       0.6163
      9 O           -50.0070     -31.7894      59.3799 O.2       1 GLY1      -0.5722
     10 N           -52.0973     -31.6053      60.0757 N.am      2 VAL2      -0.4157
     11 H           -52.9886     -31.1348      60.0238 H         2 VAL2       0.2719
     12 CA          -51.9722     -32.6690      61.0839 C.3       2 VAL2      -0.0875
     13 HA          -50.9304     -32.9692      61.1665 H         2 VAL2       0.0969
     14 CB          -52.3752     -32.1217      62.4555 C.3       2 VAL2       0.2985
     15 HB          -51.7831     -31.2266      62.6470 H         2 VAL2      -0.0297
     16 CG1         -53.8620     -31.7501      62.5177 C.3       2 VAL2      -0.3192
     17 HG11        -54.4877     -32.6380      62.4120 H         2 VAL2       0.0791
     18 HG12        -54.0813     -31.2982      63.4856 H         2 VAL2       0.0791
     19 HG13        -54.1238     -31.0402      61.7372 H         2 VAL2       0.0791
     20 CG2         -52.0742     -33.1190      63.5716 C.3       2 VAL2      -0.3192
     21 HG21        -51.0370     -33.4443      63.5216 H         2 VAL2       0.0791
     22 HG22        -52.2438     -32.6511      64.5316 H         2 VAL2       0.0791
     23 HG23        -52.7323     -33.9852      63.5102 H         2 VAL2       0.0791
     24 C           -52.7646     -33.9142      60.6993 C.2       2 VAL2       0.5973
     25 O           -53.7940     -33.8081      60.0347 O.2       2 VAL2      -0.5679
     26 N           -52.2910     -35.0832      61.1192 N.am      3 GLN3      -0.4157
     27 H           -51.4149     -35.0887      61.6317 H         3 GLN3       0.2719
     28 CA          -53.0051     -36.3535      60.9784 C.3       3 GLN3      -0.0031
     29 HA          -53.9612     -36.1909      60.4786 H         3 GLN3       0.0850
     30 CB          -52.1805     -37.3297      60.1402 C.3       3 GLN3      -0.0036
     31 HB2         -51.2251     -37.5057      60.6371 H         3 GLN3       0.0171
     32 HB3         -52.7100     -38.2816      60.0740 H         3 GLN3       0.0171
     33 CG          -51.9354     -36.8073      58.7225 C.3       3 GLN3      -0.0645
     34 HG2         -52.8894     -36.6635      58.2141 H         3 GLN3       0.0352
     35 HG3         -51.4077     -35.8547      58.7532 H         3 GLN3       0.0352
     36 CD          -51.0720     -37.7941      57.9570 C.2       3 GLN3       0.6951
     37 OE1         -49.9208     -38.0152      58.2785 O.2       3 GLN3      -0.6086
     38 NE2         -51.5764     -38.4151      56.9154 N.am      3 GLN3      -0.9407
     39 HE21        -50.9639     -39.0885      56.4887 H         3 GLN3       0.4251
     40 HE22        -52.5397     -38.3085      56.6666 H         3 GLN3       0.4251
     41 C           -53.2943     -36.9619      62.3461 C.2       3 GLN3       0.5973
     42 O           -52.5696     -36.6980      63.3044 O.2       3 GLN3      -0.5679
     43 N           -54.3237     -37.8031      62.4251 N.am      4 VAL4      -0.4157
     44 H           -54.8712     -37.9898      61.5980 H         4 VAL4       0.2719
     45 CA          -54.7406     -38.4679      63.6634 C.3       4 VAL4      -0.0875
     46 HA          -53.9976     -38.3004      64.4412 H         4 VAL4       0.0969
     47 CB          -56.0863     -37.9153      64.1715 C.3       4 VAL4       0.2985
     48 HB          -56.8770     -38.1619      63.4621 H         4 VAL4      -0.0297
     49 CG1         -56.4554     -38.5236      65.5338 C.3       4 VAL4      -0.3192
     50 HG11        -55.7006     -38.2857      66.2784 H         4 VAL4       0.0791
     51 HG12        -57.4134     -38.1166      65.8610 H         4 VAL4       0.0791
     52 HG13        -56.5602     -39.6056      65.4502 H         4 VAL4       0.0791
     53 CG2         -56.0398     -36.3906      64.2997 C.3       4 VAL4      -0.3192
     54 HG21        -56.0500     -35.9294      63.3124 H         4 VAL4       0.0791
     55 HG22        -56.9164     -36.0432      64.8443 H         4 VAL4       0.0791
     56 HG23        -55.1480     -36.0749      64.8366 H         4 VAL4       0.0791
     57 C           -54.8292     -39.9628      63.4165 C.2       4 VAL4       0.5973
     58 O           -55.7905     -40.4418      62.8219 O.2       4 VAL4      -0.5679
     59 N           -53.8240     -40.7133      63.8571 N.am      5 GLU5      -0.5163
     60 H           -52.9941     -40.2856      64.2562 H         5 GLU5       0.2936
     61 CA          -53.8114     -42.1667      63.7032 C.3       5 GLU5       0.0397
     62 HA          -54.5637     -42.4764      62.9763 H         5 GLU5       0.1105
     63 CB          -52.4700     -42.6567      63.1735 C.3       5 GLU5       0.0560
     64 HB2         -51.6716     -42.4175      63.8729 H         5 GLU5      -0.0173
     65 HB3         -52.5273     -43.7434      63.0913 H         5 GLU5      -0.0173
     66 CG          -52.1435     -42.0657      61.8009 C.3       5 GLU5       0.0136
     67 HG2         -52.9061     -42.3708      61.0804 H         5 GLU5      -0.0425
     68 HG3         -52.1264     -40.9743      61.8538 H         5 GLU5      -0.0425
     69 CD          -50.7786     -42.5870      61.3671 C.2       5 GLU5       0.8054
     70 OE1         -50.5586     -43.8191      61.4520 O.co2     5 GLU5      -0.8188
     71 OE2         -49.9036     -41.7519      61.0768 O.co2     5 GLU5      -0.8188
     72 C           -54.1378     -42.8306      65.0319 C.2       5 GLU5       0.5366
     73 O           -53.2913     -42.9684      65.9176 O.2       5 GLU5      -0.5819
     74 N           -55.3905     -43.2268      65.1995 N.am      6 THR6      -0.4157
     75 H           -56.0705     -43.0087      64.4857 H         6 THR6       0.2719
     76 CA          -55.8468     -43.8434      66.4439 C.3       6 THR6      -0.0389
     77 HA          -55.4399     -43.2650      67.2698 H         6 THR6       0.1007
     78 CB          -57.3669     -43.7502      66.5534 C.3       6 THR6       0.3654
     79 HB          -57.8376     -44.3275      65.7570 H         6 THR6       0.0043
     80 CG2         -57.9093     -44.1871      67.9091 C.3       6 THR6      -0.2438
     81 HG21        -57.4094     -43.6383      68.7042 H         6 THR6       0.0642
     82 HG22        -58.9788     -43.9807      67.9513 H         6 THR6       0.0642
     83 HG23        -57.7625     -45.2559      68.0444 H         6 THR6       0.0642
     84 OG1         -57.7105     -42.3928      66.4246 O.3       6 THR6      -0.6761
     85 HG1         -58.6522     -42.3401      66.2346 H         6 THR6       0.4102
     86 C           -55.3420     -45.2758      66.5987 C.2       6 THR6       0.5973
     87 O           -55.1517     -46.0069      65.6314 O.2       6 THR6      -0.5679
     88 N           -55.1448     -45.6684      67.8564 N.am      7 ILE7      -0.4157
     89 H           -55.2862     -44.9776      68.5850 H         7 ILE7       0.2719
     90 CA          -54.7029     -47.0108      68.2483 C.3       7 ILE7      -0.0597
     91 HA          -54.5923     -47.6435      67.3652 H         7 ILE7       0.0869
     92 CB          -53.3429     -46.9299      68.9716 C.3       7 ILE7       0.1303
     93 HB          -53.4877     -46.3781      69.9025 H         7 ILE7       0.0187
     94 CG2         -52.8554     -48.3496      69.3190 C.3       7 ILE7      -0.3204
     95 HG21        -52.7466     -48.9335      68.4035 H         7 ILE7       0.0882
     96 HG22        -51.8931     -48.3138      69.8265 H         7 ILE7       0.0882
     97 HG23        -53.5650     -48.8587      69.9712 H         7 ILE7       0.0882
     98 CG1         -52.2747     -46.1816      68.1402 C.3       7 ILE7      -0.0430
     99 HG12        -51.9015     -46.8298      67.3457 H         7 ILE7       0.0236
    100 HG13        -52.6936     -45.2922      67.6723 H         7 ILE7       0.0236
    101 CD1         -51.1064     -45.6914      69.0021 C.3       7 ILE7      -0.0660
    102 HD11        -50.5694     -46.5313      69.4408 H         7 ILE7       0.0186
    103 HD12        -50.4135     -45.1268      68.3783 H         7 ILE7       0.0186
    104 HD13        -51.4741     -45.0379      69.7945 H         7 ILE7       0.0186
    105 C           -55.7499     -47.6538      69.1532 C.2       7 ILE7       0.5973
    106 O           -56.1832     -48.7749      68.9169 O.2       7 ILE7      -0.5679
    107 N           -56.1688     -46.9152      70.1831 N.am      8 SER8      -0.4157
    108 H           -55.8202     -45.9692      70.2740 H         8 SER8       0.2719
    109 CA          -57.1873     -47.3503      71.1401 C.3       8 SER8      -0.0249
    110 HA          -57.6050     -48.3168      70.8529 H         8 SER8       0.0843
    111 CB          -56.5784     -47.5225      72.5305 C.3       8 SER8       0.2117
    112 HB2         -55.8165     -48.3018      72.4960 H         8 SER8       0.0352
    113 HB3         -56.1267     -46.5893      72.8700 H         8 SER8       0.0352
    114 OG          -57.5960     -47.9117      73.4236 O.3       8 SER8      -0.6546
    115 HG          -58.1902     -47.1617      73.5943 H         8 SER8       0.4275
    116 C           -58.3097     -46.3245      71.1744 C.2       8 SER8       0.5973
    117 O           -58.2073     -45.3837      71.9597 O.2       8 SER8      -0.5679
    118 N           -59.3105     -46.4356      70.2861 N.am      9 PRO9      -0.2548
    119 CD          -59.3848     -47.3903      69.1870 C.3       9 PRO9       0.0192
    120 HD2         -59.6127     -48.3810      69.5828 H         9 PRO9       0.0391
    121 HD3         -58.4650     -47.4197      68.6049 H         9 PRO9       0.0391
    122 CG          -60.5393     -46.9063      68.3142 C.3       9 PRO9       0.0189
    123 HG2         -61.0252     -47.7328      67.7945 H         9 PRO9       0.0213
    124 HG3         -60.1861     -46.1578      67.6045 H         9 PRO9       0.0213
    125 CB          -61.4700     -46.2551      69.3396 C.3       9 PRO9      -0.0070
    126 HB2         -62.0282     -47.0263      69.8746 H         9 PRO9       0.0253
    127 HB3         -62.1502     -45.5393      68.8758 H         9 PRO9       0.0253
    128 CA          -60.4846     -45.5671      70.2867 C.3       9 PRO9      -0.0266
    129 HA          -60.2064     -44.6068      69.8569 H         9 PRO9       0.0641
    130 C           -61.0726     -45.3200      71.6860 C.2       9 PRO9       0.5896
    131 O           -60.8717     -46.1119      72.6041 O.2       9 PRO9      -0.5748
    132 N           -61.7856     -44.2085      71.8347 N.am     10 GLY10     -0.4157
    133 H           -61.9271     -43.6185      71.0286 H        10 GLY10      0.2719
    134 CA          -62.5225     -43.8684      73.0543 C.3      10 GLY10     -0.0252
    135 HA2         -62.1717     -44.4576      73.9030 H        10 GLY10      0.0698
    136 HA3         -62.3816     -42.8135      73.2909 H        10 GLY10      0.0698
    137 C           -64.0060     -44.1359      72.8486 C.2      10 GLY10      0.5973
    138 O           -64.3959     -44.7174      71.8375 O.2      10 GLY10     -0.5679
    139 N           -64.8544     -43.6626      73.7568 N.am     11 ASP11     -0.5163
    140 H           -64.5026     -43.0457      74.4834 H        11 ASP11      0.2936
    141 CA          -66.3108     -43.7796      73.6025 C.3      11 ASP11      0.0381
    142 HA          -66.5943     -44.8255      73.7186 H        11 ASP11      0.0880
    143 CB          -67.0000     -42.9417      74.6933 C.3      11 ASP11     -0.0303
    144 HB2         -68.0776     -43.0979      74.6208 H        11 ASP11     -0.0122
    145 HB3         -66.6741     -43.2957      75.6726 H        11 ASP11     -0.0122
    146 CG          -66.6954     -41.4431      74.5746 C.2      11 ASP11      0.7994
    147 OD1         -65.5292     -41.0558      74.3627 O.co2    11 ASP11     -0.8014
    148 OD2         -67.6750     -40.6681      74.5351 O.co2    11 ASP11     -0.8014
    149 C           -66.7807     -43.3134      72.2069 C.2      11 ASP11      0.5366
    150 O           -67.5740     -43.9841      71.5482 O.2      11 ASP11     -0.5819
    151 N           -66.2667     -42.1649      71.7583 N.am     12 GLY12     -0.4157
    152 H           -65.6517     -41.6754      72.4031 H        12 GLY12      0.2719
    153 CA          -66.5882     -41.5474      70.4704 C.3      12 GLY12     -0.0252
    154 HA2         -65.6882     -41.0809      70.0726 H        12 GLY12      0.0698
    155 HA3         -66.9158     -42.3113      69.7648 H        12 GLY12      0.0698
    156 C           -67.6708     -40.4730      70.5594 C.2      12 GLY12      0.5973
    157 O           -68.1620     -40.0126      69.5321 O.2      12 GLY12     -0.5679
    158 N           -68.0668     -40.0600      71.7703 N.am     13 ARG13     -0.3479
    159 H           -67.6381     -40.4870      72.5881 H        13 ARG13      0.2747
    160 CA          -69.1302     -39.0660      71.9995 C.3      13 ARG13     -0.2637
    161 HA          -69.3558     -38.5610      71.0591 H        13 ARG13      0.1560
    162 CB          -70.4009     -39.7994      72.4496 C.3      13 ARG13     -0.0007
    163 HB2         -70.1954     -40.3425      73.3736 H        13 ARG13      0.0327
    164 HB3         -71.1895     -39.0687      72.6368 H        13 ARG13      0.0327
    165 CG          -70.8619     -40.7704      71.3409 C.3      13 ARG13      0.0390
    166 HG2         -71.0216     -40.2087      70.4192 H        13 ARG13      0.0285
    167 HG3         -70.0979     -41.5249      71.1538 H        13 ARG13      0.0285
    168 CD          -72.1486     -41.5107      71.6858 C.3      13 ARG13      0.0486
    169 HD2         -72.9371     -40.7708      71.8330 H        13 ARG13      0.0687
    170 HD3         -72.4185     -42.1520      70.8441 H        13 ARG13      0.0687
    171 NE          -71.9589     -42.3359      72.8910 N.pl3    13 ARG13     -0.5295
    172 HE          -71.0257     -42.6861      73.0494 H        13 ARG13      0.3456
    173 CZ          -72.8391     -42.5001      73.8533 C.cat    13 ARG13      0.8076
    174 NH1         -74.0945     -42.1855      73.6846 N.pl3    13 ARG13     -0.8627
    175 HH11        -74.3876     -41.8728      72.7768 H        13 ARG13      0.4478
    176 HH12        -74.7589     -42.3024      74.4261 H        13 ARG13      0.4478
    177 NH2         -72.4590     -42.9694      75.0071 N.pl3    13 ARG13     -0.8627
    178 HH21        -71.4801     -43.1458      75.1688 H        13 ARG13      0.4478
    179 HH22        -73.1173     -43.0946      75.7525 H        13 ARG13      0.4478
    180 C           -68.7270     -37.9404      72.9549 C.2      13 ARG13      0.7341
    181 O           -69.3694     -36.8920      72.9439 O.2      13 ARG13     -0.5894
    182 N           -67.6587     -38.0953      73.7289 N.am     14 THR14     -0.4157
    183 H           -67.2390     -39.0204      73.7814 H        14 THR14      0.2719
    184 CA          -67.1882     -37.0942      74.6845 C.3      14 THR14     -0.0389
    185 HA          -67.8731     -36.2492      74.6953 H        14 THR14      0.1007
    186 CB          -67.1533     -37.6595      76.1027 C.3      14 THR14      0.3654
    187 HB          -66.3650     -38.4072      76.1950 H        14 THR14      0.0043
    188 CG2         -66.9563     -36.5510      77.1371 C.3      14 THR14     -0.2438
    189 HG21        -67.7940     -35.8543      77.1043 H        14 THR14      0.0642
    190 HG22        -66.8980     -36.9993      78.1292 H        14 THR14      0.0642
    191 HG23        -66.0313     -36.0113      76.9410 H        14 THR14      0.0642
    192 OG1         -68.3962     -38.2598      76.3648 O.3      14 THR14     -0.6761
    193 HG1         -68.3700     -39.0969      75.8686 H        14 THR14      0.4102
    194 C           -65.8168     -36.5982      74.2758 C.2      14 THR14      0.5973
    195 O           -64.8535     -37.3475      74.2459 O.2      14 THR14     -0.5679
    196 N           -65.7241     -35.3089      73.9905 N.am     15 PHE15     -0.4157
    197 H           -66.5483     -34.7429      74.0749 H        15 PHE15      0.2719
    198 CA          -64.5159     -34.6341      73.5128 C.3      15 PHE15     -0.0024
    199 HA          -63.6519     -35.3004      73.5577 H        15 PHE15      0.0978
    200 CB          -64.7380     -34.2222      72.0504 C.3      15 PHE15     -0.0343
    201 HB2         -65.5931     -33.5481      71.9917 H        15 PHE15      0.0295
    202 HB3         -63.8691     -33.6707      71.6924 H        15 PHE15      0.0295
    203 CG          -64.9779     -35.3982      71.1258 C.ar     15 PHE15      0.0118
    204 CD1         -66.2175     -36.0657      71.1177 C.ar     15 PHE15     -0.1256
    205 HD1         -67.0321     -35.7205      71.7343 H        15 PHE15      0.1330
    206 CE1         -66.4134     -37.1755      70.2830 C.ar     15 PHE15     -0.1704
    207 HE1         -67.3693     -37.6706      70.2528 H        15 PHE15      0.1430
    208 CZ          -65.3862     -37.6082      69.4307 C.ar     15 PHE15     -0.1072
    209 HZ          -65.5461     -38.4492      68.7695 H        15 PHE15      0.1297
    210 CE2         -64.1604     -36.9255      69.4123 C.ar     15 PHE15     -0.1704
    211 HE2         -63.3680     -37.2389      68.7448 H        15 PHE15      0.1430
    212 CD2         -63.9591     -35.8285      70.2617 C.ar     15 PHE15     -0.1256
    213 HD2         -63.0125     -35.3157      70.2407 H        15 PHE15      0.1330
    214 C           -64.2513     -33.4183      74.4036 C.2      15 PHE15      0.5973
    215 O           -65.1395     -33.0432      75.1830 O.2      15 PHE15     -0.5679
    216 N           -63.0929     -32.7523      74.2971 N.am     16 PRO16     -0.2548
    217 CD          -61.8777     -33.1544      73.6051 C.3      16 PRO16      0.0192
    218 HD2         -61.9199     -32.8321      72.5637 H        16 PRO16      0.0391
    219 HD3         -61.7069     -34.2293      73.6590 H        16 PRO16      0.0391
    220 CG          -60.7714     -32.3947      74.3339 C.3      16 PRO16      0.0189
    221 HG2         -59.8958     -32.2535      73.6993 H        16 PRO16      0.0213
    222 HG3         -60.4992     -32.9149      75.2519 H        16 PRO16      0.0213
    223 CB          -61.4569     -31.0648      74.6668 C.3      16 PRO16     -0.0070
    224 HB2         -61.3881     -30.4009      73.8028 H        16 PRO16      0.0253
    225 HB3         -61.0346     -30.5887      75.5483 H        16 PRO16      0.0253
    226 CA          -62.9103     -31.4525      74.9230 C.3      16 PRO16     -0.0266
    227 HA          -63.0683     -31.5566      75.9941 H        16 PRO16      0.0641
    228 C           -63.8932     -30.4163      74.3718 C.2      16 PRO16      0.5896
    229 O           -64.2452     -30.4190      73.1920 O.2      16 PRO16     -0.5748
    230 N           -64.3405     -29.5048      75.2364 N.am     17 LYS17     -0.3479
    231 H           -63.9283     -29.4965      76.1588 H        17 LYS17      0.2747
    232 CA          -65.2890     -28.4413      74.8844 C.3      17 LYS17     -0.2400
    233 HA          -65.4967     -28.4869      73.8141 H        17 LYS17      0.1426
    234 CB          -66.6071     -28.6233      75.6478 C.3      17 LYS17     -0.0094
    235 HB2         -66.4129     -28.5831      76.7176 H        17 LYS17      0.0362
    236 HB3         -67.2848     -27.8053      75.3976 H        17 LYS17      0.0362
    237 CG          -67.2979     -29.9458      75.3089 C.3      17 LYS17      0.0187
    238 HG2         -67.5348     -29.9608      74.2446 H        17 LYS17      0.0103
    239 HG3         -66.6405     -30.7834      75.5414 H        17 LYS17      0.0103
    240 CD          -68.5756     -30.0821      76.1437 C.3      17 LYS17     -0.0479
    241 HD2         -68.3143     -30.0667      77.2038 H        17 LYS17      0.0621
    242 HD3         -69.2488     -29.2467      75.9433 H        17 LYS17      0.0621
    243 CE          -69.2816     -31.4045      75.8374 C.3      17 LYS17     -0.0143
    244 HE2         -68.5711     -32.2205      76.0097 H        17 LYS17      0.1135
    245 HE3         -70.1091     -31.5278      76.5434 H        17 LYS17      0.1135
    246 NZ          -69.7914     -31.4544      74.4421 N.4      17 LYS17     -0.3854
    247 HZ1         -69.0329     -31.3448      73.7797 H        17 LYS17      0.3400
    248 HZ2         -70.2314     -32.3500      74.2630 H        17 LYS17      0.3400
    249 HZ3         -70.4780     -30.7288      74.2841 H        17 LYS17      0.3400
    250 C           -64.6814     -27.0715      75.1466 C.2      17 LYS17      0.7341
    251 O           -63.6711     -26.9265      75.8261 O.2      17 LYS17     -0.5894
    252 N           -65.3390     -26.0456      74.6210 N.am     18 ARG18     -0.3479
    253 H           -66.2029     -26.2417      74.1439 H        18 ARG18      0.2747
    254 CA          -64.9236     -24.6525      74.7896 C.3      18 ARG18     -0.2637
    255 HA          -63.8530     -24.5520      74.5859 H        18 ARG18      0.1560
    256 CB          -65.7091     -23.7855      73.8172 C.3      18 ARG18     -0.0007
    257 HB2         -66.7749     -23.8684      74.0421 H        18 ARG18      0.0327
    258 HB3         -65.4011     -22.7513      73.9760 H        18 ARG18      0.0327
    259 CG          -65.4752     -24.1881      72.3546 C.3      18 ARG18      0.0390
    260 HG2         -64.4431     -23.9758      72.0701 H        18 ARG18      0.0285
    261 HG3         -65.6733     -25.2487      72.2006 H        18 ARG18      0.0285
    262 CD          -66.4374     -23.3968      71.4751 C.3      18 ARG18      0.0486
    263 HD2         -66.2734     -23.7020      70.4392 H        18 ARG18      0.0687
    264 HD3         -67.4677     -23.6295      71.7536 H        18 ARG18      0.0687
    265 NE          -66.1861     -21.9576      71.6446 N.pl3    18 ARG18     -0.5295
    266 HE          -65.8311     -21.6664      72.5401 H        18 ARG18      0.3456
    267 CZ          -66.1213     -21.0743      70.6772 C.cat    18 ARG18      0.8076
    268 NH1         -66.6594     -21.3020      69.5131 N.pl3    18 ARG18     -0.8627
    269 HH11        -67.1796     -22.1491      69.3775 H        18 ARG18      0.4478
    270 HH12        -66.6030     -20.6210      68.7776 H        18 ARG18      0.4478
    271 NH2         -65.4933     -19.9521      70.8720 N.pl3    18 ARG18     -0.8627
    272 HH21        -65.0369     -19.7643      71.7471 H        18 ARG18      0.4478
    273 HH22        -65.4077     -19.2855      70.1277 H        18 ARG18      0.4478
    274 C           -65.1889     -24.1806      76.2174 C.2      18 ARG18      0.7341
    275 O           -66.3451     -24.0288      76.5929 O.2      18 ARG18     -0.5894
    276 N           -64.1284     -23.9409      76.9778 N.am     19 GLY19     -0.4157
    277 H           -63.2085     -24.0857      76.5885 H        19 GLY19      0.2719
    278 CA          -64.2097     -23.5902      78.4019 C.3      19 GLY19     -0.0252
    279 HA2         -63.5437     -22.7503      78.5993 H        19 GLY19      0.0698
    280 HA3         -65.2240     -23.2911      78.6706 H        19 GLY19      0.0698
    281 C           -63.7985     -24.7312      79.3294 C.2      19 GLY19      0.5973
    282 O           -63.8315     -24.5591      80.5371 O.2      19 GLY19     -0.5679
    283 N           -63.4093     -25.8738      78.7620 N.am     20 GLN20     -0.4157
    284 H           -63.3833     -25.9345      77.7570 H        20 GLN20      0.2719
    285 CA          -62.8269     -26.9873      79.5012 C.3      20 GLN20     -0.0031
    286 HA          -63.0964     -26.9179      80.5587 H        20 GLN20      0.0850
    287 CB          -63.3293     -28.3260      78.9331 C.3      20 GLN20     -0.0036
    288 HB2         -63.0286     -28.4046      77.8885 H        20 GLN20      0.0171
    289 HB3         -62.8566     -29.1480      79.4728 H        20 GLN20      0.0171
    290 CG          -64.8454     -28.5063      79.0287 C.3      20 GLN20     -0.0645
    291 HG2         -65.3569     -27.6644      78.5647 H        20 GLN20      0.0352
    292 HG3         -65.1180     -29.4135      78.4913 H        20 GLN20      0.0352
    293 CD          -65.3116     -28.6287      80.4713 C.2      20 GLN20      0.6951
    294 OE1         -65.3539     -27.6816      81.2216 O.2      20 GLN20     -0.6086
    295 NE2         -65.7179     -29.7967      80.9103 N.am     20 GLN20     -0.9407
    296 HE21        -65.8686     -29.7927      81.9101 H        20 GLN20      0.4251
    297 HE22        -65.5834     -30.6325      80.3845 H        20 GLN20      0.4251
    298 C           -61.3087     -26.9586      79.4225 C.2      20 GLN20      0.5973
    299 O           -60.7144     -26.3370      78.5338 O.2      20 GLN20     -0.5679
    300 N           -60.7088     -27.7413      80.3037 N.am     21 THR21     -0.4157
    301 H           -61.2418     -28.0918      81.0989 H        21 THR21      0.2719
    302 CA          -59.2929     -28.0751      80.2624 C.3      21 THR21     -0.0389
    303 HA          -58.7738     -27.4133      79.5725 H        21 THR21      0.1007
    304 CB          -58.7011     -27.8633      81.6574 C.3      21 THR21      0.3654
    305 HB          -59.0902     -28.6187      82.3385 H        21 THR21      0.0043
    306 CG2         -57.1789     -27.9113      81.6861 C.3      21 THR21     -0.2438
    307 HG21        -56.7727     -27.0949      81.0904 H        21 THR21      0.0642
    308 HG22        -56.8451     -27.7948      82.7174 H        21 THR21      0.0642
    309 HG23        -56.8254     -28.8670      81.3031 H        21 THR21      0.0642
    310 OG1         -59.0796     -26.5846      82.1088 O.3      21 THR21     -0.6761
    311 HG1         -59.8936     -26.7324      82.6187 H        21 THR21      0.4102
    312 C           -59.1665     -29.5153      79.7788 C.2      21 THR21      0.5973
    313 O           -60.0086     -30.3568      80.0975 O.2      21 THR21     -0.5679
    314 N           -58.1618     -29.8265      78.9680 N.am     22 CYS22     -0.4157
    315 H           -57.5290     -29.0847      78.6891 H        22 CYS22      0.2719
    316 CA          -57.8509     -31.1939      78.5607 C.3      22 CYS22      0.0213
    317 HA          -58.7403     -31.8224      78.6237 H        22 CYS22      0.1124
    318 CB          -57.3147     -31.2167      77.1224 C.3      22 CYS22     -0.1231
    319 HB2         -56.3375     -30.7309      77.1277 H        22 CYS22      0.1112
    320 HB3         -57.1833     -32.2459      76.7855 H        22 CYS22      0.1112
    321 SG          -58.3634     -30.3190      75.9488 S.3      22 CYS22     -0.3119
    322 HG          -57.3662     -29.7975      75.2190 H        22 CYS22      0.1933
    323 C           -56.7759     -31.7285      79.4991 C.2      22 CYS22      0.5973
    324 O           -55.7773     -31.0484      79.7246 O.2      22 CYS22     -0.5679
    325 N           -56.9261     -32.9498      79.9948 N.am     23 VAL23     -0.4157
    326 H           -57.8004     -33.4391      79.8302 H        23 VAL23      0.2719
    327 CA          -55.9198     -33.6280      80.8149 C.3      23 VAL23     -0.0875
    328 HA          -55.1302     -32.9316      81.0967 H        23 VAL23      0.0969
    329 CB          -56.5497     -34.1877      82.1031 C.3      23 VAL23      0.2985
    330 HB          -57.3031     -34.9349      81.8620 H        23 VAL23     -0.0297
    331 CG1         -55.4916     -34.8762      82.9703 C.3      23 VAL23     -0.3192
    332 HG11        -54.6928     -34.1749      83.2088 H        23 VAL23      0.0791
    333 HG12        -55.9523     -35.2361      83.8900 H        23 VAL23      0.0791
    334 HG13        -55.0726     -35.7314      82.4417 H        23 VAL23      0.0791
    335 CG2         -57.2132     -33.0710      82.9223 C.3      23 VAL23     -0.3192
    336 HG21        -58.0572     -32.6482      82.3747 H        23 VAL23      0.0791
    337 HG22        -57.6003     -33.4664      83.8618 H        23 VAL23      0.0791
    338 HG23        -56.5072     -32.2696      83.1359 H        23 VAL23      0.0791
    339 C           -55.3126     -34.7170      79.9543 C.2      23 VAL23      0.5973
    340 O           -55.9751     -35.7138      79.6776 O.2      23 VAL23     -0.5679
    341 N           -54.0831     -34.5114      79.4903 N.am     24 VAL24     -0.4157
    342 H           -53.5588     -33.7059      79.8244 H        24 VAL24      0.2719
    343 CA          -53.4292     -35.3939      78.5118 C.3      24 VAL24     -0.0875
    344 HA          -54.0460     -36.2816      78.3718 H        24 VAL24      0.0969
    345 CB          -53.3039     -34.7280      77.1304 C.3      24 VAL24      0.2985
    346 HB          -53.0192     -35.4972      76.4144 H        24 VAL24     -0.0297
    347 CG1         -54.6239     -34.1078      76.6628 C.3      24 VAL24     -0.3192
    348 HG11        -54.8784     -33.2321      77.2600 H        24 VAL24      0.0791
    349 HG12        -54.5293     -33.8204      75.6182 H        24 VAL24      0.0791
    350 HG13        -55.4158     -34.8474      76.7428 H        24 VAL24      0.0791
    351 CG2         -52.2580     -33.6148      77.0729 C.3      24 VAL24     -0.3192
    352 HG21        -51.2659     -34.0106      77.2722 H        24 VAL24      0.0791
    353 HG22        -52.2681     -33.2012      76.0698 H        24 VAL24      0.0791
    354 HG23        -52.4948     -32.8353      77.7972 H        24 VAL24      0.0791
    355 C           -52.0674     -35.8802      78.9978 C.2      24 VAL24      0.5973
    356 O           -51.3144     -35.1403      79.6326 O.2      24 VAL24     -0.5679
    357 N           -51.7366     -37.1176      78.6421 N.am     25 HIE25     -0.4157
    358 H           -52.4141     -37.6646      78.1150 H        25 HIE25      0.2719
    359 CA          -50.4099     -37.7191      78.8056 C.3      25 HIE25     -0.0581
    360 HA          -49.7000     -37.0000      79.2143 H        25 HIE25      0.1360
    361 CB          -50.4679     -38.9356      79.7504 C.3      25 HIE25     -0.0074
    362 HB2         -50.7273     -38.5956      80.7494 H        25 HIE25      0.0367
    363 HB3         -51.2435     -39.6190      79.4002 H        25 HIE25      0.0367
    364 CG          -49.1759     -39.7177      79.8522 C.2      25 HIE25      0.1868
    365 ND1         -48.0304     -39.4805      79.1146 N.2      25 HIE25     -0.5432
    366 CE1         -47.1238     -40.3917      79.4411 C.2      25 HIE25      0.1635
    367 HE1         -46.1411     -40.4684      78.9956 H        25 HIE25      0.1435
    368 NE2         -47.6436     -41.2218      80.3537 N.pl3    25 HIE25     -0.2795
    369 HE2         -47.1982     -42.0508      80.7137 H        25 HIE25      0.3339
    370 CD2         -48.9360     -40.8162      80.6211 C.2      25 HIE25     -0.2207
    371 HD2         -49.6553     -41.2982      81.2680 H        25 HIE25      0.1862
    372 C           -49.9253     -38.1187      77.4173 C.2      25 HIE25      0.5973
    373 O           -50.6246     -38.8164      76.6880 O.2      25 HIE25     -0.5679
    374 N           -48.7511     -37.6485      77.0299 N.am     26 TYR26     -0.4157
    375 H           -48.1613     -37.2101      77.7221 H        26 TYR26      0.2719
    376 CA          -48.1341     -37.9306      75.7573 C.3      26 TYR26     -0.0014
    377 HA          -48.6138     -38.8142      75.3600 H        26 TYR26      0.0876
    378 CB          -48.3807     -36.7533      74.8219 C.3      26 TYR26     -0.0152
    379 HB2         -48.0179     -36.9878      73.8203 H        26 TYR26      0.0295
    380 HB3         -49.4519     -36.5741      74.7567 H        26 TYR26      0.0295
    381 CG          -47.7060     -35.5034      75.3317 C.ar     26 TYR26     -0.0011
    382 CD1         -48.3589     -34.7371      76.3098 C.ar     26 TYR26     -0.1906
    383 HD1         -49.3294     -35.0399      76.6712 H        26 TYR26      0.1699
    384 CE1         -47.7461     -33.5846      76.8193 C.ar     26 TYR26     -0.2341
    385 HE1         -48.2391     -32.9837      77.5506 H        26 TYR26      0.1656
    386 CZ          -46.4818     -33.1918      76.3549 C.ar     26 TYR26      0.3226
    387 OH          -45.9014     -32.0622      76.8261 O.3      26 TYR26     -0.5579
    388 HH          -46.4406     -31.5811      77.4539 H        26 TYR26      0.3992
    389 CE2         -45.8183     -33.9717      75.3954 C.ar     26 TYR26     -0.2341
    390 HE2         -44.8514     -33.6469      75.0467 H        26 TYR26      0.1656
    391 CD2         -46.4209     -35.1363      74.8903 C.ar     26 TYR26     -0.1906
    392 HD2         -45.8927     -35.7325      74.1605 H        26 TYR26      0.1699
    393 C           -46.6394     -38.2274      75.8246 C.2      26 TYR26      0.5973
    394 O           -45.8988     -37.9774      76.7728 O.2      26 TYR26     -0.5679
    395 N           -46.1558     -38.7292      74.7058 N.am     27 THR27     -0.4157
    396 H           -46.8049     -38.9432      73.9556 H        27 THR27      0.2719
    397 CA          -44.7371     -38.9489      74.4765 C.3      27 THR27     -0.0389
    398 HA          -44.1372     -38.4773      75.2518 H        27 THR27      0.1007
    399 CB          -44.4537     -40.4527      74.4906 C.3      27 THR27      0.3654
    400 HB          -44.9499     -40.9383      73.6498 H        27 THR27      0.0043
    401 CG2         -42.9611     -40.7521      74.4488 C.3      27 THR27     -0.2438
    402 HG21        -42.4622     -40.2857      75.2971 H        27 THR27      0.0642
    403 HG22        -42.8120     -41.8309      74.4852 H        27 THR27      0.0642
    404 HG23        -42.5376     -40.3734      73.5177 H        27 THR27      0.0642
    405 OG1         -44.9433     -40.9932      75.7025 O.3      27 THR27     -0.6761
    406 HG1         -45.8911     -40.8188      75.7116 H        27 THR27      0.4102
    407 C           -44.4232     -38.2950      73.1495 C.2      27 THR27      0.5973
    408 O           -45.0124     -38.6667      72.1468 O.2      27 THR27     -0.5679
    409 N           -43.5884     -37.2622      73.1398 N.am     28 GLY28     -0.4157
    410 H           -43.2724     -36.8438      73.9997 H        28 GLY28      0.2719
    411 CA          -43.1784     -36.6117      71.9007 C.3      28 GLY28     -0.0252
    412 HA2         -43.9419     -36.7434      71.1329 H        28 GLY28      0.0698
    413 HA3         -43.0520     -35.5398      72.0309 H        28 GLY28      0.0698
    414 C           -41.8693     -37.2010      71.4191 C.2      28 GLY28      0.5973
    415 O           -40.8995     -37.3313      72.1770 O.2      28 GLY28     -0.5679
    416 N           -41.8423     -37.5252      70.1392 N.am     29 MET29     -0.4157
    417 H           -42.6957     -37.3960      69.5948 H        29 MET29      0.2719
    418 CA          -40.7057     -38.0649      69.4231 C.3      29 MET29     -0.0237
    419 HA          -39.7993     -37.8993      70.0028 H        29 MET29      0.0880
    420 CB          -40.9095     -39.5830      69.2713 C.3      29 MET29      0.0342
    421 HB2         -41.1008     -40.0034      70.2591 H        29 MET29      0.0241
    422 HB3         -41.7826     -39.7768      68.6452 H        29 MET29      0.0241
    423 CG          -39.6918     -40.2941      68.6727 C.3      29 MET29      0.0018
    424 HG2         -39.6649     -40.0567      67.6158 H        29 MET29      0.0440
    425 HG3         -38.7813     -39.9190      69.1390 H        29 MET29      0.0440
    426 SD          -39.6900     -42.0985      68.7732 S.3      29 MET29     -0.2737
    427 CE          -39.2229     -42.3292      70.5015 C.3      29 MET29     -0.0536
    428 HE1         -39.9807     -41.8839      71.1463 H        29 MET29      0.0684
    429 HE2         -39.1579     -43.3972      70.7108 H        29 MET29      0.0684
    430 HE3         -38.2558     -41.8631      70.6842 H        29 MET29      0.0684
    431 C           -40.5531     -37.3027      68.1055 C.2      29 MET29      0.5973
    432 O           -41.4115     -36.5209      67.6977 O.2      29 MET29     -0.5679
    433 N           -39.4145     -37.4848      67.4638 N.am     30 LEU30     -0.4157
    434 H           -38.7759     -38.1811      67.8126 H        30 LEU30      0.2719
    435 CA          -39.1094     -36.9150      66.1582 C.3      30 LEU30     -0.0518
    436 HA          -39.8904     -36.2221      65.8382 H        30 LEU30      0.0922
    437 CB          -37.7778     -36.1631      66.2620 C.3      30 LEU30     -0.1102
    438 HB2         -36.9785     -36.8951      66.3815 H        30 LEU30      0.0457
    439 HB3         -37.6064     -35.6200      65.3308 H        30 LEU30      0.0457
    440 CG          -37.7277     -35.1794      67.4499 C.3      30 LEU30      0.3531
    441 HG          -37.8968     -35.6885      68.3931 H        30 LEU30     -0.0361
    442 CD1         -36.3366     -34.5611      67.5286 C.3      30 LEU30     -0.4121
    443 HD11        -36.1318     -34.0120      66.6086 H        30 LEU30      0.1000
    444 HD12        -36.2892     -33.8693      68.3689 H        30 LEU30      0.1000
    445 HD13        -35.5963     -35.3450      67.6580 H        30 LEU30      0.1000
    446 CD2         -38.7636     -34.0675      67.3298 C.3      30 LEU30     -0.4121
    447 HD21        -39.7659     -34.4671      67.4762 H        30 LEU30      0.1000
    448 HD22        -38.5850     -33.2933      68.0737 H        30 LEU30      0.1000
    449 HD23        -38.7131     -33.6147      66.3387 H        30 LEU30      0.1000
    450 C           -39.0540     -38.0614      65.1594 C.2      30 LEU30      0.5973
    451 O           -38.8703     -39.1934      65.5936 O.2      30 LEU30     -0.5679
    452 N           -39.1580     -37.7650      63.8678 N.am     31 GLU31     -0.5163
    453 H           -39.3128     -36.8037      63.5990 H        31 GLU31      0.2936
    454 CA          -39.1802     -38.7610      62.7803 C.3      31 GLU31      0.0397
    455 HA          -40.2062     -39.0935      62.6263 H        31 GLU31      0.1105
    456 CB          -38.6946     -38.0938      61.4872 C.3      31 GLU31      0.0560
    457 HB2         -37.6832     -37.7088      61.6265 H        31 GLU31     -0.0173
    458 HB3         -38.6867     -38.8383      60.6902 H        31 GLU31     -0.0173
    459 CG          -39.6220     -36.9384      61.0947 C.3      31 GLU31      0.0136
    460 HG2         -40.6445     -37.3140      61.0031 H        31 GLU31     -0.0425
    461 HG3         -39.6155     -36.1790      61.8808 H        31 GLU31     -0.0425
    462 CD          -39.2024     -36.2939      59.7720 C.2      31 GLU31      0.8054
    463 OE1         -39.1525     -37.0168      58.7536 O.co2    31 GLU31     -0.8188
    464 OE2         -39.0175     -35.0534      59.7792 O.co2    31 GLU31     -0.8188
    465 C           -38.3576     -40.0265      63.0624 C.2      31 GLU31      0.5366
    466 O           -38.8987     -41.1312      63.0482 O.2      31 GLU31     -0.5819
    467 N           -37.0840     -39.8578      63.4123 N.am     32 ASP32     -0.5163
    468 H           -36.6513     -39.0032      63.0816 H        32 ASP32      0.2936
    469 CA          -36.1808     -40.9744      63.6877 C.3      32 ASP32      0.0381
    470 HA          -36.7321     -41.7525      64.2155 H        32 ASP32      0.0880
    471 CB          -35.6820     -41.5470      62.3568 C.3      32 ASP32     -0.0303
    472 HB2         -35.0717     -42.4319      62.5481 H        32 ASP32     -0.0122
    473 HB3         -36.5331     -41.8625      61.7505 H        32 ASP32     -0.0122
    474 CG          -34.8735     -40.5035      61.5804 C.2      32 ASP32      0.7994
    475 OD1         -35.4121     -39.4021      61.3282 O.co2    32 ASP32     -0.8014
    476 OD2         -33.6982     -40.7949      61.2805 O.co2    32 ASP32     -0.8014
    477 C           -34.9967     -40.5601      64.5782 C.2      32 ASP32      0.5366
    478 O           -33.8850     -41.0639      64.4529 O.2      32 ASP32     -0.5819
    479 N           -35.2084     -39.6181      65.4969 N.am     33 GLY33     -0.4157
    480 H           -36.1419     -39.2307      65.5369 H        33 GLY33      0.2719
    481 CA          -34.1423     -39.1304      66.3738 C.3      33 GLY33     -0.0252
    482 HA2         -33.1659     -39.4577      66.0146 H        33 GLY33      0.0698
    483 HA3         -34.1481     -38.0415      66.3523 H        33 GLY33      0.0698
    484 C           -34.3025     -39.6105      67.8077 C.2      33 GLY33      0.5973
    485 O           -33.6870     -40.5691      68.2685 O.2      33 GLY33     -0.5679
    486 N           -35.0724     -38.8430      68.5735 N.am     34 LYS34     -0.3479
    487 H           -35.6520     -38.1493      68.1161 H        34 LYS34      0.2747
    488 CA          -35.2365     -39.0307      70.0166 C.3      34 LYS34     -0.2400
    489 HA          -35.4410     -40.0899      70.1951 H        34 LYS34      0.1426
    490 CB          -33.9426     -38.6501      70.7757 C.3      34 LYS34     -0.0094
    491 HB2         -34.0793     -38.8718      71.8344 H        34 LYS34      0.0362
    492 HB3         -33.1288     -39.2952      70.4420 H        34 LYS34      0.0362
    493 CG          -33.4895     -37.1849      70.6548 C.3      34 LYS34      0.0187
    494 HG2         -34.3039     -36.5117      70.9236 H        34 LYS34      0.0103
    495 HG3         -32.6914     -37.0431      71.3830 H        34 LYS34      0.0103
    496 CD          -32.9699     -36.8254      69.2504 C.3      34 LYS34     -0.0479
    497 HD2         -32.4044     -37.6618      68.8335 H        34 LYS34      0.0621
    498 HD3         -33.8172     -36.6173      68.5980 H        34 LYS34      0.0621
    499 CE          -32.0841     -35.5813      69.2516 C.3      34 LYS34     -0.0143
    500 HE2         -31.8618     -35.3195      68.2111 H        34 LYS34      0.1135
    501 HE3         -32.6428     -34.7468      69.6911 H        34 LYS34      0.1135
    502 NZ          -30.8181     -35.8192      69.9895 N.4      34 LYS34     -0.3854
    503 HZ1         -30.3250     -36.6105      69.5928 H        34 LYS34      0.3400
    504 HZ2         -30.2185     -35.0045      69.9257 H        34 LYS34      0.3400
    505 HZ3         -31.0062     -36.0005      70.9661 H        34 LYS34      0.3400
    506 C           -36.4371     -38.2464      70.5225 C.2      34 LYS34      0.7341
    507 O           -37.1456     -37.6021      69.7606 O.2      34 LYS34     -0.5894
    508 N           -36.6354     -38.2859      71.8320 N.am     35 LYS35     -0.3479
    509 H           -36.0145     -38.8599      72.3724 H        35 LYS35      0.2747
    510 CA          -37.6089     -37.4606      72.5375 C.3      35 LYS35     -0.2400
    511 HA          -38.5089     -37.3953      71.9223 H        35 LYS35      0.1426
    512 CB          -37.9977     -38.1417      73.8511 C.3      35 LYS35     -0.0094
    513 HB2         -38.6651     -37.4767      74.3969 H        35 LYS35      0.0362
    514 HB3         -38.5437     -39.0573      73.6176 H        35 LYS35      0.0362
    515 CG          -36.7831     -38.4775      74.7279 C.3      35 LYS35      0.0187
    516 HG2         -36.0734     -39.0962      74.1788 H        35 LYS35      0.0103
    517 HG3         -36.2950     -37.5505      75.0249 H        35 LYS35      0.0103
    518 CD          -37.2108     -39.2526      75.9739 C.3      35 LYS35     -0.0479
    519 HD2         -37.8833     -38.6387      76.5772 H        35 LYS35      0.0621
    520 HD3         -37.7511     -40.1524      75.6725 H        35 LYS35      0.0621
    521 CE          -35.9811     -39.6635      76.7939 C.3      35 LYS35     -0.0143
    522 HE2         -36.3214     -40.2487      77.6539 H        35 LYS35      0.1135
    523 HE3         -35.3493     -40.3139      76.1797 H        35 LYS35      0.1135
    524 NZ          -35.2084     -38.4774      77.2525 N.4      35 LYS35     -0.3854
    525 HZ1         -35.8080     -37.8277      77.7475 H        35 LYS35      0.3400
    526 HZ2         -34.4396     -38.7438      77.8581 H        35 LYS35      0.3400
    527 HZ3         -34.8376     -37.9723      76.4553 H        35 LYS35      0.3400
    528 C           -37.0944     -36.0362      72.7378 C.2      35 LYS35      0.7341
    529 O           -35.9422     -35.8423      73.1297 O.2      35 LYS35     -0.5894
    530 N           -37.9806     -35.0848      72.4965 N.am     36 PHE36     -0.4157
    531 H           -38.9051     -35.3775      72.2182 H        36 PHE36      0.2719
    532 CA          -37.7734     -33.6445      72.6403 C.3      36 PHE36     -0.0024
    533 HA          -36.7744     -33.4487      73.0293 H        36 PHE36      0.0978
    534 CB          -37.8897     -32.9945      71.2517 C.3      36 PHE36     -0.0343
    535 HB2         -37.4854     -31.9846      71.3199 H        36 PHE36      0.0295
    536 HB3         -37.2659     -33.5411      70.5447 H        36 PHE36      0.0295
    537 CG          -39.3075     -32.9229      70.7053 C.ar     36 PHE36      0.0118
    538 CD1         -40.0475     -34.0898      70.4169 C.ar     36 PHE36     -0.1256
    539 HD1         -39.5885     -35.0632      70.4652 H        36 PHE36      0.1330
    540 CE1         -41.3896     -33.9963      70.0106 C.ar     36 PHE36     -0.1704
    541 HE1         -41.9572     -34.8802      69.7599 H        36 PHE36      0.1430
    542 CZ          -41.9964     -32.7431      69.8755 C.ar     36 PHE36     -0.1072
    543 HZ          -43.0321     -32.6693      69.5873 H        36 PHE36      0.1297
    544 CE2         -41.2499     -31.5833      70.1078 C.ar     36 PHE36     -0.1704
    545 HE2         -41.7164     -30.6112      70.0350 H        36 PHE36      0.1430
    546 CD2         -39.9142     -31.6718      70.5243 C.ar     36 PHE36     -0.1256
    547 HD2         -39.3853     -30.7630      70.7658 H        36 PHE36      0.1330
    548 C           -38.7778     -33.0757      73.6537 C.2      36 PHE36      0.5973
    549 O           -38.3746     -32.3537      74.5531 O.2      36 PHE36     -0.5679
    550 N           -40.0315     -33.5378      73.5877 N.am     37 ASP37     -0.5163
    551 H           -40.3147     -33.9792      72.7287 H        37 ASP37      0.2936
    552 CA          -41.1325     -33.1245      74.4610 C.3      37 ASP37      0.0381
    553 HA          -40.7398     -32.6347      75.3542 H        37 ASP37      0.0880
    554 CB          -42.0115     -32.1109      73.7128 C.3      37 ASP37     -0.0303
    555 HB2         -42.2501     -32.4864      72.7168 H        37 ASP37     -0.0122
    556 HB3         -42.9494     -31.9870      74.2572 H        37 ASP37     -0.0122
    557 CG          -41.3385     -30.7429      73.6289 C.2      37 ASP37      0.7994
    558 OD1         -40.8833     -30.2741      74.6897 O.co2    37 ASP37     -0.8014
    559 OD2         -41.3098     -30.1504      72.5315 O.co2    37 ASP37     -0.8014
    560 C           -41.9608     -34.3297      74.9104 C.2      37 ASP37      0.5366
    561 O           -42.8749     -34.7714      74.2284 O.2      37 ASP37     -0.5819
    562 N           -41.6450     -34.9218      76.0570 N.am     38 SER38     -0.4157
    563 H           -40.9761     -34.4532      76.6514 H        38 SER38      0.2719
    564 CA          -42.4339     -36.0300      76.6248 C.3      38 SER38     -0.0249
    565 HA          -43.1846     -36.3754      75.9147 H        38 SER38      0.0843
    566 CB          -41.5245     -37.2067      76.9660 C.3      38 SER38      0.2117
    567 HB2         -40.8544     -36.9262      77.7791 H        38 SER38      0.0352
    568 HB3         -42.1362     -38.0548      77.2799 H        38 SER38      0.0352
    569 OG          -40.7524     -37.5655      75.8382 O.3      38 SER38     -0.6546
    570 HG          -41.1679     -37.1878      75.0498 H        38 SER38      0.4275
    571 C           -43.1848     -35.5740      77.8673 C.2      38 SER38      0.5973
    572 O           -42.7521     -34.6265      78.5089 O.2      38 SER38     -0.5679
    573 N           -44.2238     -36.2958      78.2854 N.am     39 SER39     -0.4157
    574 H           -44.6467     -36.9907      77.6752 H        39 SER39      0.2719
    575 CA          -44.9502     -35.9855      79.5233 C.3      39 SER39     -0.0249
    576 HA          -44.5807     -35.0393      79.9112 H        39 SER39      0.0843
    577 CB          -46.4192     -35.7571      79.2663 C.3      39 SER39      0.2117
    578 HB2         -46.8732     -35.2987      80.1460 H        39 SER39      0.0352
    579 HB3         -46.5368     -35.0977      78.4128 H        39 SER39      0.0352
    580 OG          -47.0212     -36.9761      79.0173 O.3      39 SER39     -0.6546
    581 HG          -46.7810     -37.6113      79.7130 H        39 SER39      0.4275
    582 C           -44.7174     -37.0449      80.5938 C.2      39 SER39      0.5973
    583 O           -45.6058     -37.7580      81.0667 O.2      39 SER39     -0.5679
    584 N           -43.4548     -37.2154      80.9462 N.am     40 ARG40     -0.3479
    585 H           -42.8199     -36.5140      80.5872 H        40 ARG40      0.2747
    586 CA          -43.0202     -38.1592      81.9809 C.3      40 ARG40     -0.2637
    587 HA          -43.8159     -38.8950      82.1207 H        40 ARG40      0.1560
    588 CB          -41.8137     -38.9333      81.4683 C.3      40 ARG40     -0.0007
    589 HB2         -41.5234     -39.6682      82.2139 H        40 ARG40      0.0327
    590 HB3         -42.1517     -39.5012      80.5987 H        40 ARG40      0.0327
    591 CG          -40.6351     -38.0495      81.0040 C.3      40 ARG40      0.0390
    592 HG2         -40.2690     -38.4504      80.0575 H        40 ARG40      0.0285
    593 HG3         -40.9474     -37.0226      80.8146 H        40 ARG40      0.0285
    594 CD          -39.4637     -38.0216      81.9807 C.3      40 ARG40      0.0486
    595 HD2         -38.6563     -37.4451      81.5258 H        40 ARG40      0.0687
    596 HD3         -39.7553     -37.4913      82.8869 H        40 ARG40      0.0687
    597 NE          -38.9802     -39.3880      82.2681 N.pl3    40 ARG40     -0.5295
    598 HE          -38.4610     -39.8486      81.5431 H        40 ARG40      0.3456
    599 CZ          -39.1309     -40.0412      83.4005 C.cat    40 ARG40      0.8076
    600 NH1         -39.8335     -39.5490      84.3771 N.pl3    40 ARG40     -0.8627
    601 HH11        -40.3640     -38.6989      84.2051 H        40 ARG40      0.4478
    602 HH12        -39.9272     -40.0416      85.2425 H        40 ARG40      0.4478
    603 NH2         -38.5754     -41.2085      83.5640 N.pl3    40 ARG40     -0.8627
    604 HH21        -38.0451     -41.6297      82.8207 H        40 ARG40      0.4478
    605 HH22        -38.7033     -41.7218      84.4157 H        40 ARG40      0.4478
    606 C           -42.9283     -37.4513      83.3232 C.2      40 ARG40      0.7341
    607 O           -41.9392     -37.5344      84.0655 O.2      40 ARG40     -0.5894
    608 N           -44.0071     -36.7513      83.6070 N.am     41 ASP41     -0.5163
    609 H           -44.7186     -36.7080      82.8823 H        41 ASP41      0.2936
    610 CA          -44.2351     -35.8801      84.7358 C.3      41 ASP41      0.0381
    611 HA          -43.2977     -35.3960      85.0086 H        41 ASP41      0.0880
    612 CB          -45.2166     -34.7767      84.3719 C.3      41 ASP41     -0.0303
    613 HB2         -46.1452     -35.2436      84.0429 H        41 ASP41     -0.0122
    614 HB3         -45.3978     -34.1664      85.2588 H        41 ASP41     -0.0122
    615 CG          -44.7007     -33.9027      83.2432 C.2      41 ASP41      0.7994
    616 OD1         -44.5044     -34.4687      82.1480 O.co2    41 ASP41     -0.8014
    617 OD2         -44.4487     -32.7171      83.5208 O.co2    41 ASP41     -0.8014
    618 C           -44.7783     -36.6836      85.8998 C.2      41 ASP41      0.5366
    619 O           -45.8062     -37.3432      85.8262 O.2      41 ASP41     -0.5819
    620 N           -44.0365     -36.5867      86.9949 N.am     42 ARG42     -0.3479
    621 H           -43.3070     -35.8937      86.9431 H        42 ARG42      0.2747
    622 CA          -44.1195     -37.3477      88.2424 C.3      42 ARG42     -0.2637
    623 HA          -43.5424     -38.2646      88.1901 H        42 ARG42      0.1560
    624 CB          -43.5512     -36.4451      89.3532 C.3      42 ARG42     -0.0007
    625 HB2         -44.0582     -35.4786      89.3144 H        42 ARG42      0.0327
    626 HB3         -43.7965     -36.8942      90.3180 H        42 ARG42      0.0327
    627 CG          -42.0298     -36.1781      89.3508 C.3      42 ARG42      0.0390
    628 HG2         -41.8623     -35.3744      90.0694 H        42 ARG42      0.0285
    629 HG3         -41.5373     -37.0459      89.7816 H        42 ARG42      0.0285
    630 CD          -41.3138     -35.7478      88.0368 C.3      42 ARG42      0.0486
    631 HD2         -41.8313     -34.8798      87.6219 H        42 ARG42      0.0687
    632 HD3         -40.3057     -35.4171      88.2959 H        42 ARG42      0.0687
    633 NE          -41.2054     -36.8095      86.9994 N.pl3    42 ARG42     -0.5295
    634 HE          -41.5593     -36.5873      86.0767 H        42 ARG42      0.3456
    635 CZ          -41.0596     -38.0944      87.2512 C.cat    42 ARG42      0.8076
    636 NH1         -40.2695     -38.5229      88.1947 N.pl3    42 ARG42     -0.8627
    637 HH11        -39.7351     -37.8439      88.7135 H        42 ARG42      0.4478
    638 HH12        -40.2431     -39.4894      88.4646 H        42 ARG42      0.4478
    639 NH2         -41.7467     -38.9701      86.5725 N.pl3    42 ARG42     -0.8627
    640 HH21        -42.3690     -38.6234      85.8497 H        42 ARG42      0.4478
    641 HH22        -41.8969     -39.8966      86.9332 H        42 ARG42      0.4478
    642 C           -45.5331     -37.8248      88.5540 C.2      42 ARG42      0.7341
    643 O           -45.8023     -39.0134      88.4754 O.2      42 ARG42     -0.5894
    644 N           -46.4017     -36.8766      88.8855 N.am     43 ASN43     -0.4157
    645 H           -46.0654     -35.9321      88.8904 H        43 ASN43      0.2719
    646 CA          -47.7744     -37.1580      89.3024 C.3      43 ASN43      0.0143
    647 HA          -47.9405     -38.2396      89.3369 H        43 ASN43      0.1048
    648 CB          -47.9629     -36.5928      90.7168 C.3      43 ASN43     -0.2041
    649 HB2         -47.8530     -35.5097      90.7067 H        43 ASN43      0.0797
    650 HB3         -48.9634     -36.8446      91.0705 H        43 ASN43      0.0797
    651 CG          -46.9682     -37.2035      91.6826 C.2      43 ASN43      0.7130
    652 OD1         -46.9325     -38.3959      91.8879 O.2      43 ASN43     -0.5931
    653 ND2         -46.0989     -36.4217      92.2798 N.am     43 ASN43     -0.9191
    654 HD21        -45.5159     -36.8882      92.9568 H        43 ASN43      0.4196
    655 HD22        -46.1138     -35.4282      92.1727 H        43 ASN43      0.4196
    656 C           -48.8262     -36.5783      88.3626 C.2      43 ASN43      0.5973
    657 O           -49.9301     -37.0995      88.2602 O.2      43 ASN43     -0.5679
    658 N           -48.5248     -35.4486      87.7257 N.am     44 LYS44     -0.3479
    659 H           -47.5643     -35.1425      87.7088 H        44 LYS44      0.2747
    660 CA          -49.4767     -34.7236      86.8909 C.3      44 LYS44     -0.2400
    661 HA          -50.4532     -35.2040      86.9188 H        44 LYS44      0.1426
    662 CB          -49.6157     -33.2825      87.4014 C.3      44 LYS44     -0.0094
    663 HB2         -48.6436     -32.7849      87.3742 H        44 LYS44      0.0362
    664 HB3         -50.2948     -32.7339      86.7536 H        44 LYS44      0.0362
    665 CG          -50.1357     -33.2853      88.8407 C.3      44 LYS44      0.0187
    666 HG2         -51.0641     -33.8571      88.8771 H        44 LYS44      0.0103
    667 HG3         -49.4024     -33.7614      89.4928 H        44 LYS44      0.0103
    668 CD          -50.3854     -31.8681      89.3595 C.3      44 LYS44     -0.0479
    669 HD2         -49.4904     -31.2611      89.2036 H        44 LYS44      0.0621
    670 HD3         -51.2136     -31.4090      88.8173 H        44 LYS44      0.0621
    671 CE          -50.6965     -31.9021      90.8620 C.3      44 LYS44     -0.0143
    672 HE2         -49.8134     -32.2742      91.3909 H        44 LYS44      0.1135
    673 HE3         -50.8708     -30.8750      91.2014 H        44 LYS44      0.1135
    674 NZ          -51.8769     -32.7505      91.1881 N.4      44 LYS44     -0.3854
    675 HZ1         -51.7242     -33.7135      90.9144 H        44 LYS44      0.3400
    676 HZ2         -52.0553     -32.7358      92.1873 H        44 LYS44      0.3400
    677 HZ3         -52.7140     -32.4050      90.7331 H        44 LYS44      0.3400
    678 C           -48.9602     -34.7555      85.4632 C.2      44 LYS44      0.7341
    679 O           -47.9501     -34.1081      85.2343 O.2      44 LYS44     -0.5894
    680 N           -49.6585     -35.4256      84.5341 N.am     45 PRO45     -0.2548
    681 CD          -50.5907     -36.5210      84.7698 C.3      45 PRO45      0.0192
    682 HD2         -51.5603     -36.1249      85.0731 H        45 PRO45      0.0391
    683 HD3         -50.2101     -37.2154      85.5209 H        45 PRO45      0.0391
    684 CG          -50.7227     -37.2278      83.4251 C.3      45 PRO45      0.0189
    685 HG2         -51.6870     -37.7250      83.3197 H        45 PRO45      0.0213
    686 HG3         -49.9032     -37.9372      83.2964 H        45 PRO45      0.0213
    687 CB          -50.5637     -36.0701      82.4473 C.3      45 PRO45     -0.0070
    688 HB2         -51.5116     -35.5349      82.3599 H        45 PRO45      0.0253
    689 HB3         -50.2221     -36.4314      81.4805 H        45 PRO45      0.0253
    690 CA          -49.4927     -35.1909      83.1066 C.3      45 PRO45     -0.0266
    691 HA          -48.5051     -35.5348      82.7957 H        45 PRO45      0.0641
    692 C           -49.6440     -33.7065      82.7445 C.2      45 PRO45      0.5896
    693 O           -49.6634     -32.8102      83.5937 O.2      45 PRO45     -0.5748
    694 N           -49.8520     -33.4274      81.4723 N.am     46 PHE46     -0.4157
    695 H           -50.0086     -34.1810      80.8086 H        46 PHE46      0.2719
    696 CA          -50.0102     -32.0689      80.9911 C.3      46 PHE46     -0.0024
    697 HA          -49.4573     -31.3832      81.6364 H        46 PHE46      0.0978
    698 CB          -49.3615     -32.0452      79.6295 C.3      46 PHE46     -0.0343
    699 HB2         -48.3483     -32.4429      79.7174 H        46 PHE46      0.0295
    700 HB3         -49.9334     -32.6870      78.9583 H        46 PHE46      0.0295
    701 CG          -49.2721     -30.6628      79.0652 C.ar     46 PHE46      0.0118
    702 CD1         -48.3456     -29.7536      79.5996 C.ar     46 PHE46     -0.1256
    703 HD1         -47.6780     -30.0490      80.3983 H        46 PHE46      0.1330
    704 CE1         -48.2756     -28.4520      79.0831 C.ar     46 PHE46     -0.1704
    705 HE1         -47.5626     -27.7442      79.4838 H        46 PHE46      0.1430
    706 CZ          -49.1203     -28.0698      78.0283 C.ar     46 PHE46     -0.1072
    707 HZ          -49.0606     -27.0662      77.6267 H        46 PHE46      0.1297
    708 CE2         -50.0422     -28.9874      77.4983 C.ar     46 PHE46     -0.1704
    709 HE2         -50.6896     -28.6959      76.6887 H        46 PHE46      0.1430
    710 CD2         -50.1318     -30.2794      78.0299 C.ar     46 PHE46     -0.1256
    711 HD2         -50.8625     -30.9735      77.6505 H        46 PHE46      0.1330
    712 C           -51.4792     -31.6242      80.9598 C.2      46 PHE46      0.5973
    713 O           -52.3772     -32.4428      80.7489 O.2      46 PHE46     -0.5679
    714 N           -51.7472     -30.3285      81.1661 N.am     47 LYS47     -0.3479
    715 H           -50.9775     -29.6759      81.2490 H        47 LYS47      0.2747
    716 CA          -53.1129     -29.7679      81.1632 C.3      47 LYS47     -0.2400
    717 HA          -53.7717     -30.4568      80.6478 H        47 LYS47      0.1426
    718 CB          -53.6421     -29.5651      82.5870 C.3      47 LYS47     -0.0094
    719 HB2         -53.0298     -28.8177      83.0954 H        47 LYS47      0.0362
    720 HB3         -54.6632     -29.1861      82.5281 H        47 LYS47      0.0362
    721 CG          -53.6392     -30.8543      83.3986 C.3      47 LYS47      0.0187
    722 HG2         -54.2260     -31.6155      82.8850 H        47 LYS47      0.0103
    723 HG3         -52.6105     -31.1969      83.4950 H        47 LYS47      0.0103
    724 CD          -54.2396     -30.5808      84.7815 C.3      47 LYS47     -0.0479
    725 HD2         -53.7284     -29.7411      85.2556 H        47 LYS47      0.0621
    726 HD3         -55.2954     -30.3164      84.6751 H        47 LYS47      0.0621
    727 CE          -54.1283     -31.8197      85.6624 C.3      47 LYS47     -0.0143
    728 HE2         -54.5815     -31.5857      86.6327 H        47 LYS47      0.1135
    729 HE3         -54.7232     -32.6166      85.2042 H        47 LYS47      0.1135
    730 NZ          -52.7075     -32.2262      85.7965 N.4      47 LYS47     -0.3854
    731 HZ1         -52.1737     -31.4579      86.1777 H        47 LYS47      0.3400
    732 HZ2         -52.6303     -33.0592      86.3570 H        47 LYS47      0.3400
    733 HZ3         -52.3296     -32.4153      84.8708 H        47 LYS47      0.3400
    734 C           -53.1692     -28.4361      80.4287 C.2      47 LYS47      0.7341
    735 O           -52.3934     -27.5498      80.7616 O.2      47 LYS47     -0.5894
    736 N           -54.0775     -28.2930      79.4703 N.am     48 PHE48     -0.4157
    737 H           -54.7502     -29.0325      79.3151 H        48 PHE48      0.2719
    738 CA          -54.2112     -27.0531      78.6906 C.3      48 PHE48     -0.0024
    739 HA          -53.8286     -26.2096      79.2726 H        48 PHE48      0.0978
    740 CB          -53.3794     -27.1486      77.4039 C.3      48 PHE48     -0.0343
    741 HB2         -53.2742     -26.1429      76.9937 H        48 PHE48      0.0295
    742 HB3         -52.3764     -27.4859      77.6569 H        48 PHE48      0.0295
    743 CG          -53.9664     -28.0499      76.3294 C.ar     48 PHE48      0.0118
    744 CD1         -53.7992     -29.4451      76.3928 C.ar     48 PHE48     -0.1256
    745 HD1         -53.2495     -29.8850      77.2123 H        48 PHE48      0.1330
    746 CE1         -54.3348     -30.2659      75.3841 C.ar     48 PHE48     -0.1704
    747 HE1         -54.1899     -31.3351      75.4282 H        48 PHE48      0.1430
    748 CZ          -55.0477     -29.6951      74.3161 C.ar     48 PHE48     -0.1072
    749 HZ          -55.4560     -30.3149      73.5334 H        48 PHE48      0.1297
    750 CE2         -55.2302     -28.3061      74.2588 C.ar     48 PHE48     -0.1704
    751 HE2         -55.7709     -27.8623      73.4336 H        48 PHE48      0.1430
    752 CD2         -54.6874     -27.4855      75.2612 C.ar     48 PHE48     -0.1256
    753 HD2         -54.8193     -26.4127      75.2053 H        48 PHE48      0.1330
    754 C           -55.6710     -26.7446      78.3686 C.2      48 PHE48      0.5973
    755 O           -56.5291     -27.6163      78.5046 O.2      48 PHE48     -0.5679
    756 N           -55.9497     -25.5289      77.9044 N.am     49 MET49     -0.4157
    757 H           -55.1949     -24.8391      77.8480 H        49 MET49      0.2719
    758 CA          -57.2963     -25.0845      77.5418 C.3      49 MET49     -0.0237
    759 HA          -58.0162     -25.8523      77.8296 H        49 MET49      0.0880
    760 CB          -57.6347     -23.8370      78.3641 C.3      49 MET49      0.0342
    761 HB2         -57.6096     -24.0966      79.4236 H        49 MET49      0.0241
    762 HB3         -56.8861     -23.0649      78.1771 H        49 MET49      0.0241
    763 CG          -59.0187     -23.2758      78.0181 C.3      49 MET49      0.0018
    764 HG2         -59.0008     -22.9273      76.9859 H        49 MET49      0.0440
    765 HG3         -59.7613     -24.0682      78.0952 H        49 MET49      0.0440
    766 SD          -59.5618     -21.8805      79.0317 S.3      49 MET49     -0.2737
    767 CE          -60.2065     -22.7882      80.4645 C.3      49 MET49     -0.0536
    768 HE1         -59.4121     -23.3824      80.9182 H        49 MET49      0.0684
    769 HE2         -60.5911     -22.0870      81.2049 H        49 MET49      0.0684
    770 HE3         -61.0107     -23.4566      80.1542 H        49 MET49      0.0684
    771 C           -57.4609     -24.8515      76.0327 C.2      49 MET49      0.5973
    772 O           -56.5658     -24.3639      75.3416 O.2      49 MET49     -0.5679
    773 N           -58.6508     -25.1596      75.5156 N.am     50 LEU50     -0.4157
    774 H           -59.3501     -25.5343      76.1418 H        50 LEU50      0.2719
    775 CA          -59.0168     -24.9592      74.1128 C.3      50 LEU50     -0.0518
    776 HA          -58.1250     -25.1020      73.4997 H        50 LEU50      0.0922
    777 CB          -60.0313     -26.0484      73.7423 C.3      50 LEU50     -0.1102
    778 HB2         -59.5548     -27.0237      73.8592 H        50 LEU50      0.0457
    779 HB3         -60.8688     -25.9948      74.4403 H        50 LEU50      0.0457
    780 CG          -60.5843     -25.9286      72.3145 C.3      50 LEU50      0.3531
    781 HG          -61.1135     -24.9828      72.1970 H        50 LEU50     -0.0361
    782 CD1         -59.4861     -26.0230      71.2585 C.3      50 LEU50     -0.4121
    783 HD11        -58.9007     -26.9334      71.3961 H        50 LEU50      0.1000
    784 HD12        -59.9276     -26.0461      70.2614 H        50 LEU50      0.1000
    785 HD13        -58.8263     -25.1590      71.2997 H        50 LEU50      0.1000
    786 CD2         -61.5818     -27.0590      72.0787 C.3      50 LEU50     -0.4121
    787 HD21        -62.3716     -27.0277      72.8273 H        50 LEU50      0.1000
    788 HD22        -62.0228     -26.9573      71.0870 H        50 LEU50      0.1000
    789 HD23        -61.0742     -28.0232      72.1340 H        50 LEU50      0.1000
    790 C           -59.5699     -23.5481      73.8500 C.2      50 LEU50      0.5973
    791 O           -60.5485     -23.1390      74.4747 O.2      50 LEU50     -0.5679
    792 N           -59.0028     -22.8329      72.8738 N.am     51 GLY51     -0.4157
    793 H           -58.2989     -23.2771      72.2950 H        51 GLY51      0.2719
    794 CA          -59.4025     -21.4588      72.5259 C.3      51 GLY51     -0.0252
    795 HA2         -59.3684     -21.3569      71.4411 H        51 GLY51      0.0698
    796 HA3         -60.4243     -21.2686      72.8536 H        51 GLY51      0.0698
    797 C           -58.5028     -20.3713      73.1192 C.2      51 GLY51      0.5973
    798 O           -58.8478     -19.1925      73.0759 O.2      51 GLY51     -0.5679
    799 N           -57.3586     -20.7699      73.6819 N.am     52 LYS52     -0.3479
    800 H           -57.2158     -21.7644      73.7789 H        52 LYS52      0.2747
    801 CA          -56.3339     -19.8717      74.2247 C.3      52 LYS52     -0.2400
    802 HA          -56.6565     -18.8389      74.0875 H        52 LYS52      0.1426
    803 CB          -56.2166     -20.1516      75.7269 C.3      52 LYS52     -0.0094
    804 HB2         -57.2081     -20.0673      76.1765 H        52 LYS52      0.0362
    805 HB3         -55.8485     -21.1665      75.8922 H        52 LYS52      0.0362
    806 CG          -55.2797     -19.1462      76.3961 C.3      52 LYS52      0.0187
    807 HG2         -54.2494     -19.3401      76.1006 H        52 LYS52      0.0103
    808 HG3         -55.5680     -18.1439      76.0783 H        52 LYS52      0.0103
    809 CD          -55.3455     -19.2565      77.9173 C.3      52 LYS52     -0.0479
    810 HD2         -56.3641     -19.0790      78.2663 H        52 LYS52      0.0621
    811 HD3         -55.0479     -20.2619      78.2224 H        52 LYS52      0.0621
    812 CE          -54.3864     -18.2410      78.5382 C.3      52 LYS52     -0.0143
    813 HE2         -54.3925     -18.3777      79.6241 H        52 LYS52      0.1135
    814 HE3         -53.3750     -18.4718      78.1842 H        52 LYS52      0.1135
    815 NZ          -54.7701     -16.8549      78.1726 N.4      52 LYS52     -0.3854
    816 HZ1         -55.6942     -16.6509      78.5252 H        52 LYS52      0.3400
    817 HZ2         -54.0997     -16.1988      78.5487 H        52 LYS52      0.3400
    818 HZ3         -54.7752     -16.7801      77.1626 H        52 LYS52      0.3400
    819 C           -54.9878     -19.9838      73.5088 C.2      52 LYS52      0.7341
    820 O           -54.1495     -19.1067      73.6774 O.2      52 LYS52     -0.5894
    821 N           -54.8005     -21.0284      72.7003 N.am     53 GLN53     -0.4157
    822 H           -55.5505     -21.6844      72.5736 H        53 GLN53      0.2719
    823 CA          -53.5501     -21.2595      71.9728 C.3      53 GLN53     -0.0031
    824 HA          -53.6183     -22.2330      71.4838 H        53 GLN53      0.0850
    825 CB          -53.3616     -20.2093      70.8712 C.3      53 GLN53     -0.0036
    826 HB2         -53.2090     -19.2225      71.3102 H        53 GLN53      0.0171
    827 HB3         -52.4694     -20.4638      70.2968 H        53 GLN53      0.0171
    828 CG          -54.5568     -20.1558      69.9198 C.3      53 GLN53     -0.0645
    829 HG2         -54.7004     -21.1329      69.4547 H        53 GLN53      0.0352
    830 HG3         -55.4662     -19.8865      70.4558 H        53 GLN53      0.0352
    831 CD          -54.3173     -19.0985      68.8608 C.2      53 GLN53      0.6951
    832 OE1         -54.2656     -17.9079      69.1215 O.2      53 GLN53     -0.6086
    833 NE2         -54.1601     -19.4962      67.6177 N.am     53 GLN53     -0.9407
    834 HE21        -53.9971     -18.7775      66.9388 H        53 GLN53      0.4251
    835 HE22        -54.2143     -20.4810      67.4178 H        53 GLN53      0.4251
    836 C           -52.3474     -21.3261      72.9199 C.2      53 GLN53      0.5973
    837 O           -51.4440     -20.4975      72.8860 O.2      53 GLN53     -0.5679
    838 N           -52.3678     -22.3148      73.8062 N.am     54 GLU54     -0.5163
    839 H           -53.1987     -22.8789      73.8821 H        54 GLU54      0.2936
    840 CA          -51.2470     -22.5967      74.7144 C.3      54 GLU54      0.0397
    841 HA          -50.6450     -21.7013      74.8762 H        54 GLU54      0.1105
    842 CB          -51.8120     -23.0664      76.0560 C.3      54 GLU54      0.0560
    843 HB2         -52.4076     -23.9681      75.9018 H        54 GLU54     -0.0173
    844 HB3         -50.9865     -23.3001      76.7299 H        54 GLU54     -0.0173
    845 CG          -52.6804     -21.9760      76.6883 C.3      54 GLU54      0.0136
    846 HG2         -52.0863     -21.0655      76.8038 H        54 GLU54     -0.0425
    847 HG3         -53.5267     -21.7469      76.0382 H        54 GLU54     -0.0425
    848 CD          -53.2241     -22.4281      78.0403 C.2      54 GLU54      0.8054
    849 OE1         -53.9623     -23.4439      78.0635 O.co2    54 GLU54     -0.8188
    850 OE2         -52.9333     -21.7115      79.0239 O.co2    54 GLU54     -0.8188
    851 C           -50.3321     -23.6752      74.1413 C.2      54 GLU54      0.5366
    852 O           -49.1284     -23.7016      74.3802 O.2      54 GLU54     -0.5819
    853 N           -50.9337     -24.5696      73.3671 N.am     55 VAL55     -0.4157
    854 H           -51.8970     -24.3965      73.1335 H        55 VAL55      0.2719
    855 CA          -50.2783     -25.6594      72.6631 C.3      55 VAL55     -0.0875
    856 HA          -49.2509     -25.7590      73.0149 H        55 VAL55      0.0969
    857 CB          -51.0151     -26.9822      72.9266 C.3      55 VAL55      0.2985
    858 HB          -50.4861     -27.7839      72.4102 H        55 VAL55     -0.0297
    859 CG1         -51.0107     -27.2917      74.4263 C.3      55 VAL55     -0.3192
    860 HG11        -51.5585     -26.5312      74.9820 H        55 VAL55      0.0791
    861 HG12        -51.4846     -28.2544      74.5997 H        55 VAL55      0.0791
    862 HG13        -49.9825     -27.3275      74.7874 H        55 VAL55      0.0791
    863 CG2         -52.4702     -26.9674      72.4394 C.3      55 VAL55     -0.3192
    864 HG21        -52.5111     -26.7983      71.3656 H        55 VAL55      0.0791
    865 HG22        -52.9414     -27.9243      72.6527 H        55 VAL55      0.0791
    866 HG23        -53.0354     -26.1839      72.9423 H        55 VAL55      0.0791
    867 C           -50.2521     -25.3119      71.1863 C.2      55 VAL55      0.5973
    868 O           -51.0940     -24.5574      70.7000 O.2      55 VAL55     -0.5679
    869 N           -49.3055     -25.8822      70.4516 N.am     56 ILE56     -0.4157
    870 H           -48.6078     -26.4475      70.9090 H        56 ILE56      0.2719
    871 CA          -49.2750     -25.7734      68.9916 C.3      56 ILE56     -0.0597
    872 HA          -49.1193     -24.7280      68.7213 H        56 ILE56      0.0869
    873 CB          -48.1094     -26.6074      68.4387 C.3      56 ILE56      0.1303
    874 HB          -48.1591     -26.5903      67.3525 H        56 ILE56      0.0187
    875 CG2         -46.7868     -25.9464      68.8400 C.3      56 ILE56     -0.3204
    876 HG21        -46.6281     -26.0211      69.9162 H        56 ILE56      0.0882
    877 HG22        -45.9625     -26.4365      68.3237 H        56 ILE56      0.0882
    878 HG23        -46.7846     -24.8966      68.5426 H        56 ILE56      0.0882
    879 CG1         -48.2235     -28.0762      68.9118 C.3      56 ILE56     -0.0430
    880 HG12        -48.1051     -28.1354      69.9942 H        56 ILE56      0.0236
    881 HG13        -49.2071     -28.4656      68.6538 H        56 ILE56      0.0236
    882 CD1         -47.1928     -29.0092      68.2839 C.3      56 ILE56     -0.0660
    883 HD11        -46.1829     -28.7016      68.5556 H        56 ILE56      0.0186
    884 HD12        -47.3517     -30.0198      68.6587 H        56 ILE56      0.0186
    885 HD13        -47.2994     -29.0040      67.2013 H        56 ILE56      0.0186
    886 C           -50.6087     -26.2134      68.3750 C.2      56 ILE56      0.5973
    887 O           -51.4328     -26.8721      69.0147 O.2      56 ILE56     -0.5679
    888 N           -50.8098     -25.9134      67.0916 N.am     57 ARG57     -0.3479
    889 H           -50.0834     -25.4312      66.5780 H        57 ARG57      0.2747
    890 CA          -52.0614     -26.2788      66.4277 C.3      57 ARG57     -0.2637
    891 HA          -52.8950     -25.9064      67.0334 H        57 ARG57      0.1560
    892 CB          -52.1405     -25.6526      65.0454 C.3      57 ARG57     -0.0007
    893 HB2         -51.9997     -24.5759      65.1514 H        57 ARG57      0.0327
    894 HB3         -51.3569     -26.0520      64.4009 H        57 ARG57      0.0327
    895 CG          -53.5222     -25.9472      64.4376 C.3      57 ARG57      0.0390
    896 HG2         -53.6804     -27.0193      64.3239 H        57 ARG57      0.0285
    897 HG3         -54.3035     -25.5434      65.0846 H        57 ARG57      0.0285
    898 CD          -53.6304     -25.3224      63.0561 C.3      57 ARG57      0.0486
    899 HD2         -52.8698     -25.7653      62.4138 H        57 ARG57      0.0687
    900 HD3         -54.6053     -25.5650      62.6271 H        57 ARG57      0.0687
    901 NE          -53.4185     -23.8677      63.0870 N.pl3    57 ARG57     -0.5295
    902 HE          -52.4853     -23.5542      62.8781 H        57 ARG57      0.3456
    903 CZ          -54.3661     -22.9580      63.1155 C.cat    57 ARG57      0.8076
    904 NH1         -55.5839     -23.2390      63.4875 N.pl3    57 ARG57     -0.8627
    905 HH11        -55.7821     -24.1587      63.8475 H        57 ARG57      0.4478
    906 HH12        -56.2816     -22.5290      63.5705 H        57 ARG57      0.4478
    907 NH2         -54.0796     -21.7423      62.7522 N.pl3    57 ARG57     -0.8627
    908 HH21        -53.1434     -21.5149      62.4698 H        57 ARG57      0.4478
    909 HH22        -54.7817     -21.0306      62.8222 H        57 ARG57      0.4478
    910 C           -52.2369     -27.7756      66.3148 C.2      57 ARG57      0.7341
    911 O           -53.2924     -28.2695      66.6678 O.2      57 ARG57     -0.5894
    912 N           -51.2308     -28.4944      65.8070 N.am     58 GLY58     -0.4157
    913 H           -50.3788     -28.0064      65.5541 H        58 GLY58      0.2719
    914 CA          -51.3339     -29.9435      65.5884 C.3      58 GLY58     -0.0252
    915 HA2         -52.0069     -30.1410      64.7557 H        58 GLY58      0.0698
    916 HA3         -50.3508     -30.3427      65.3580 H        58 GLY58      0.0698
    917 C           -51.8736     -30.6811      66.8123 C.2      58 GLY58      0.5973
    918 O           -52.5719     -31.6721      66.6793 O.2      58 GLY58     -0.5679
    919 N           -51.6136     -30.1436      67.9981 N.am     59 TRP59     -0.4157
    920 H           -51.0722     -29.2943      68.0302 H        59 TRP59      0.2719
    921 CA          -52.3075     -30.5241      69.2118 C.3      59 TRP59     -0.0275
    922 HA          -52.3328     -31.6117      69.2950 H        59 TRP59      0.1123
    923 CB          -51.5728     -29.9410      70.3992 C.3      59 TRP59     -0.0050
    924 HB2         -51.0168     -29.0487      70.1232 H        59 TRP59      0.0339
    925 HB3         -52.2914     -29.6469      71.1614 H        59 TRP59      0.0339
    926 CG          -50.6543     -30.8871      71.0344 C.2      59 TRP59     -0.1415
    927 CD1         -49.6573     -31.5822      70.4537 C.2      59 TRP59     -0.1638
    928 HD1         -49.3829     -31.5349      69.4088 H        59 TRP59      0.2062
    929 NE1         -49.0079     -32.3061      71.4272 N.pl3    59 TRP59     -0.3418
    930 HE1         -48.1537     -32.8315      71.2571 H        59 TRP59      0.3412
    931 CE2         -49.5694     -32.1074      72.6674 C.ar     59 TRP59      0.1380
    932 CZ2         -49.2704     -32.5532      73.9517 C.ar     59 TRP59     -0.2601
    933 HZ2         -48.4274     -33.2043      74.1084 H        59 TRP59      0.1572
    934 CH2         -50.0622     -32.1141      75.0228 C.ar     59 TRP59     -0.1134
    935 HH2         -49.8414     -32.4300      76.0253 H        59 TRP59      0.1417
    936 CZ3         -51.1353     -31.2436      74.8037 C.ar     59 TRP59     -0.1972
    937 HZ3         -51.7260     -30.8993      75.6324 H        59 TRP59      0.1447
    938 CE3         -51.4304     -30.8027      73.5151 C.ar     59 TRP59     -0.2387
    939 HE3         -52.2548     -30.1258      73.3571 H        59 TRP59      0.1700
    940 CD2         -50.6428     -31.2161      72.4308 C.ar     59 TRP59      0.1243
    941 C           -53.7397     -30.0386      69.2503 C.2      59 TRP59      0.5973
    942 O           -54.6295     -30.8499      69.1720 O.2      59 TRP59     -0.5679
    943 N           -53.9723     -28.7410      69.4061 N.am     60 GLU60     -0.5163
    944 H           -53.1872     -28.1022      69.4076 H        60 GLU60      0.2936
    945 CA          -55.3047     -28.1504      69.5178 C.3      60 GLU60      0.0397
    946 HA          -55.6737     -28.2659      70.5368 H        60 GLU60      0.1105
    947 CB          -55.1411     -26.6636      69.2065 C.3      60 GLU60      0.0560
    948 HB2         -54.3417     -26.2527      69.8249 H        60 GLU60     -0.0173
    949 HB3         -54.8626     -26.5477      68.1589 H        60 GLU60     -0.0173
    950 CG          -56.4210     -25.8832      69.4906 C.3      60 GLU60      0.0136
    951 HG2         -57.2561     -26.3309      68.9482 H        60 GLU60     -0.0425
    952 HG3         -56.6280     -25.9481      70.5618 H        60 GLU60     -0.0425
    953 CD          -56.3038     -24.4132      69.0772 C.2      60 GLU60      0.8054
    954 OE1         -55.3333     -24.0443      68.3716 O.co2    60 GLU60     -0.8188
    955 OE2         -57.2073     -23.6465      69.4839 O.co2    60 GLU60     -0.8188
    956 C           -56.3253     -28.7911      68.5700 C.2      60 GLU60      0.5366
    957 O           -57.3636     -29.2634      69.0109 O.2      60 GLU60     -0.5819
    958 N           -55.9645     -28.8969      67.2953 N.am     61 GLU61     -0.5163
    959 H           -55.0546     -28.5344      67.0380 H        61 GLU61      0.2936
    960 CA          -56.7358     -29.6061      66.2870 C.3      61 GLU61      0.0397
    961 HA          -57.7752     -29.2747      66.3354 H        61 GLU61      0.1105
    962 CB          -56.1411     -29.2706      64.9099 C.3      61 GLU61      0.0560
    963 HB2         -56.2036     -28.1935      64.7449 H        61 GLU61     -0.0173
    964 HB3         -55.0849     -29.5445      64.9010 H        61 GLU61     -0.0173
    965 CG          -56.8301     -29.9902      63.7463 C.3      61 GLU61      0.0136
    966 HG2         -56.2715     -29.7627      62.8352 H        61 GLU61     -0.0425
    967 HG3         -56.7815     -31.0713      63.8868 H        61 GLU61     -0.0425
    968 CD          -58.2849     -29.5364      63.5849 C.2      61 GLU61      0.8054
    969 OE1         -59.1121     -29.8740      64.4564 O.co2    61 GLU61     -0.8188
    970 OE2         -58.5376     -28.8427      62.5764 O.co2    61 GLU61     -0.8188
    971 C           -56.7230     -31.1164      66.5330 C.2      61 GLU61      0.5366
    972 O           -57.7650     -31.7563      66.5852 O.2      61 GLU61     -0.5819
    973 N           -55.5401     -31.7070      66.7009 N.am     62 GLY62     -0.4157
    974 H           -54.7182     -31.1256      66.7514 H        62 GLY62      0.2719
    975 CA          -55.3853     -33.1347      66.9654 C.3      62 GLY62     -0.0252
    976 HA2         -55.7990     -33.6959      66.1272 H        62 GLY62      0.0698
    977 HA3         -54.3294     -33.3749      67.0547 H        62 GLY62      0.0698
    978 C           -56.0978     -33.5869      68.2405 C.2      62 GLY62      0.5973
    979 O           -57.1074     -34.2653      68.1703 O.2      62 GLY62     -0.5679
    980 N           -55.5884     -33.2381      69.4151 N.am     63 VAL63     -0.4157
    981 H           -54.8171     -32.5882      69.3868 H        63 VAL63      0.2719
    982 CA          -56.2063     -33.5194      70.7141 C.3      63 VAL63     -0.0875
    983 HA          -56.0617     -34.5763      70.9328 H        63 VAL63      0.0969
    984 CB          -55.5633     -32.6947      71.8421 C.3      63 VAL63      0.2985
    985 HB          -55.7887     -31.6392      71.6890 H        63 VAL63     -0.0297
    986 CG1         -56.1370     -33.1321      73.1999 C.3      63 VAL63     -0.3192
    987 HG11        -56.0000     -34.2065      73.3358 H        63 VAL63      0.0791
    988 HG12        -55.6363     -32.6018      74.0047 H        63 VAL63      0.0791
    989 HG13        -57.1991     -32.8963      73.2625 H        63 VAL63      0.0791
    990 CG2         -54.0376     -32.8526      71.8996 C.3      63 VAL63     -0.3192
    991 HG21        -53.5779     -32.4538      71.0009 H        63 VAL63      0.0791
    992 HG22        -53.6410     -32.3116      72.7571 H        63 VAL63      0.0791
    993 HG23        -53.7781     -33.9074      71.9869 H        63 VAL63      0.0791
    994 C           -57.7145     -33.2645      70.7237 C.2      63 VAL63      0.5973
    995 O           -58.4355     -34.1268      71.2070 O.2      63 VAL63     -0.5679
    996 N           -58.2174     -32.1356      70.2036 N.am     64 ALA64     -0.4157
    997 H           -57.6129     -31.4843      69.7136 H        64 ALA64      0.2719
    998 CA          -59.6673     -31.8834      70.1943 C.3      64 ALA64      0.0337
    999 HA          -60.0319     -31.8182      71.2181 H        64 ALA64      0.0823
   1000 CB          -59.9808     -30.5769      69.4612 C.3      64 ALA64     -0.1825
   1001 HB1         -59.5451     -30.5789      68.4599 H        64 ALA64      0.0603
   1002 HB2         -61.0598     -30.4545      69.3717 H        64 ALA64      0.0603
   1003 HB3         -59.5888     -29.7358      70.0301 H        64 ALA64      0.0603
   1004 C           -60.4264     -33.0078      69.5022 C.2      64 ALA64      0.5973
   1005 O           -61.3617     -33.5813      70.0511 O.2      64 ALA64     -0.5679
   1006 N           -59.9660     -33.3276      68.3009 N.am     65 GLN65     -0.4157
   1007 H           -59.1759     -32.7925      67.9466 H        65 GLN65      0.2719
   1008 CA          -60.4596     -34.3926      67.4439 C.3      65 GLN65     -0.0031
   1009 HA          -61.5074     -34.2020      67.2109 H        65 GLN65      0.0850
   1010 CB          -59.6246     -34.2288      66.1722 C.3      65 GLN65     -0.0036
   1011 HB2         -59.7195     -33.1788      65.8891 H        65 GLN65      0.0171
   1012 HB3         -58.5873     -34.4405      66.3956 H        65 GLN65      0.0171
   1013 CG          -59.9603     -35.0266      64.9216 C.3      65 GLN65     -0.0645
   1014 HG2         -59.8361     -36.0904      65.1229 H        65 GLN65      0.0352
   1015 HG3         -60.9930     -34.8272      64.6352 H        65 GLN65      0.0352
   1016 CD          -59.0371     -34.6228      63.7622 C.2      65 GLN65      0.6951
   1017 OE1         -59.0633     -35.2162      62.6988 O.2      65 GLN65     -0.6086
   1018 NE2         -58.1695     -33.6344      63.8884 N.am     65 GLN65     -0.9407
   1019 HE21        -57.7407     -33.3204      63.0414 H        65 GLN65      0.4251
   1020 HE22        -58.1903     -33.0479      64.7177 H        65 GLN65      0.4251
   1021 C           -60.3700     -35.7807      68.1091 C.2      65 GLN65      0.5973
   1022 O           -60.9062     -36.7534      67.5805 O.2      65 GLN65     -0.5679
   1023 N           -59.7209     -35.8902      69.2738 N.am     66 MET66     -0.4157
   1024 H           -59.3609     -35.0403      69.6960 H        66 MET66      0.2719
   1025 CA          -59.6968     -37.0934      70.1058 C.3      66 MET66     -0.0237
   1026 HA          -59.8959     -37.9556      69.4700 H        66 MET66      0.0880
   1027 CB          -58.3193     -37.2951      70.7540 C.3      66 MET66      0.0342
   1028 HB2         -58.1487     -36.5463      71.5253 H        66 MET66      0.0241
   1029 HB3         -58.3074     -38.2732      71.2345 H        66 MET66      0.0241
   1030 CG          -57.1943     -37.2284      69.7166 C.3      66 MET66      0.0018
   1031 HG2         -57.3716     -37.9823      68.9495 H        66 MET66      0.0440
   1032 HG3         -57.2327     -36.2632      69.2364 H        66 MET66      0.0440
   1033 SD          -55.5154     -37.4228      70.3531 S.3      66 MET66     -0.2737
   1034 CE          -55.6504     -39.1292      70.9186 C.3      66 MET66     -0.0536
   1035 HE1         -56.1791     -39.7280      70.1799 H        66 MET66      0.0684
   1036 HE2         -54.6509     -39.5249      71.0574 H        66 MET66      0.0684
   1037 HE3         -56.1828     -39.1627      71.8702 H        66 MET66      0.0684
   1038 C           -60.7812     -37.0597      71.1875 C.2      66 MET66      0.5973
   1039 O           -61.1372     -36.0124      71.7223 O.2      66 MET66     -0.5679
   1040 N           -61.2845     -38.2331      71.5595 N.am     67 SER67     -0.4157
   1041 H           -60.9810     -39.0822      71.1087 H        67 SER67      0.2719
   1042 CA          -62.3113     -38.3741      72.5953 C.3      67 SER67     -0.0249
   1043 HA          -62.7770     -37.4064      72.7781 H        67 SER67      0.0843
   1044 CB          -63.4116     -39.3044      72.1036 C.3      67 SER67      0.2117
   1045 HB2         -64.1674     -39.4269      72.8797 H        67 SER67      0.0352
   1046 HB3         -63.8797     -38.8850      71.2168 H        67 SER67      0.0352
   1047 OG          -62.8478     -40.5601      71.7889 O.3      67 SER67     -0.6546
   1048 HG          -63.5608     -41.1892      71.6536 H        67 SER67      0.4275
   1049 C           -61.7523     -38.8805      73.9236 C.2      67 SER67      0.5973
   1050 O           -60.7081     -39.5195      73.9958 O.2      67 SER67     -0.5679
   1051 N           -62.4608     -38.5747      75.0012 N.am     68 VAL68     -0.4157
   1052 H           -63.3697     -38.1579      74.8357 H        68 VAL68      0.2719
   1053 CA          -62.1267     -38.9433      76.3788 C.3      68 VAL68     -0.0875
   1054 HA          -61.1860     -38.4722      76.6587 H        68 VAL68      0.0969
   1055 CB          -63.2460     -38.4108      77.2922 C.3      68 VAL68      0.2985
   1056 HB          -64.2149     -38.7138      76.8952 H        68 VAL68     -0.0297
   1057 CG1         -63.1540     -38.9121      78.7368 C.3      68 VAL68     -0.3192
   1058 HG11        -62.1664     -38.6982      79.1465 H        68 VAL68      0.0791
   1059 HG12        -63.9202     -38.4362      79.3465 H        68 VAL68      0.0791
   1060 HG13        -63.3228     -39.9890      78.7712 H        68 VAL68      0.0791
   1061 CG2         -63.1948     -36.8735      77.3309 C.3      68 VAL68     -0.3192
   1062 HG21        -63.3643     -36.4637      76.3359 H        68 VAL68      0.0791
   1063 HG22        -63.9653     -36.4934      77.9995 H        68 VAL68      0.0791
   1064 HG23        -62.2173     -36.5454      77.6862 H        68 VAL68      0.0791
   1065 C           -61.9459     -40.4594      76.5211 C.2      68 VAL68      0.5973
   1066 O           -62.9200     -41.2081      76.5060 O.2      68 VAL68     -0.5679
   1067 N           -60.7027     -40.9135      76.6981 N.am     69 GLY69     -0.4157
   1068 H           -59.9314     -40.2558      76.7486 H        69 GLY69      0.2719
   1069 CA          -60.3656     -42.3406      76.7415 C.3      69 GLY69     -0.0252
   1070 HA2         -59.6090     -42.4934      77.5107 H        69 GLY69      0.0698
   1071 HA3         -61.2420     -42.9330      77.0036 H        69 GLY69      0.0698
   1072 C           -59.8035     -42.8826      75.4271 C.2      69 GLY69      0.5973
   1073 O           -59.6001     -44.0852      75.3007 O.2      69 GLY69     -0.5679
   1074 N           -59.5449     -42.0184      74.4461 N.am     70 GLN70     -0.4157
   1075 H           -59.7947     -41.0454      74.5808 H        70 GLN70      0.2719
   1076 CA          -58.8958     -42.3787      73.1947 C.3      70 GLN70     -0.0031
   1077 HA          -59.0493     -43.4424      73.0283 H        70 GLN70      0.0850
   1078 CB          -59.5304     -41.6274      72.0219 C.3      70 GLN70     -0.0036
   1079 HB2         -60.5901     -41.8618      71.9879 H        70 GLN70      0.0171
   1080 HB3         -59.4158     -40.5552      72.1708 H        70 GLN70      0.0171
   1081 CG          -58.8744     -41.9737      70.6797 C.3      70 GLN70     -0.0645
   1082 HG2         -57.8841     -41.5228      70.6219 H        70 GLN70      0.0352
   1083 HG3         -58.7741     -43.0528      70.5882 H        70 GLN70      0.0352
   1084 CD          -59.7157     -41.4706      69.5256 C.2      70 GLN70      0.6951
   1085 OE1         -60.8461     -41.8751      69.3346 O.2      70 GLN70     -0.6086
   1086 NE2         -59.2013     -40.5929      68.6950 N.am     70 GLN70     -0.9407
   1087 HE21        -59.8258     -40.2233      67.9947 H        70 GLN70      0.4251
   1088 HE22        -58.2414     -40.3145      68.7595 H        70 GLN70      0.4251
   1089 C           -57.4007     -42.0922      73.2347 C.2      70 GLN70      0.5973
   1090 O           -56.9508     -41.0568      73.7328 O.2      70 GLN70     -0.5679
   1091 N           -56.6339     -42.9515      72.5648 N.am     71 ARG71     -0.3479
   1092 H           -57.0858     -43.7926      72.2149 H        71 ARG71      0.2747
   1093 CA          -55.2000     -42.7634      72.3541 C.3      71 ARG71     -0.2637
   1094 HA          -54.9308     -41.7591      72.6844 H        71 ARG71      0.1560
   1095 CB          -54.4666     -43.7659      73.2334 C.3      71 ARG71     -0.0007
   1096 HB2         -54.9180     -43.7525      74.2281 H        71 ARG71      0.0327
   1097 HB3         -54.5822     -44.7658      72.8144 H        71 ARG71      0.0327
   1098 CG          -52.9874     -43.4090      73.3729 C.3      71 ARG71      0.0390
   1099 HG2         -52.4716     -43.4853      72.4147 H        71 ARG71      0.0285
   1100 HG3         -52.8938     -42.3971      73.7485 H        71 ARG71      0.0285
   1101 CD          -52.3450     -44.3404      74.3876 C.3      71 ARG71      0.0486
   1102 HD2         -51.3587     -43.9349      74.6168 H        71 ARG71      0.0687
   1103 HD3         -52.9245     -44.3359      75.3156 H        71 ARG71      0.0687
   1104 NE          -52.2646     -45.7108      73.8452 N.pl3    71 ARG71     -0.5295
   1105 HE          -53.1161     -46.1128      73.4969 H        71 ARG71      0.3456
   1106 CZ          -51.1839     -46.4570      73.8310 C.cat    71 ARG71      0.8076
   1107 NH1         -50.1026     -46.0808      74.4477 N.pl3    71 ARG71     -0.8627
   1108 HH11        -50.1444     -45.2306      74.9889 H        71 ARG71      0.4478
   1109 HH12        -49.2634     -46.6242      74.4378 H        71 ARG71      0.4478
   1110 NH2         -51.1727     -47.5962      73.1984 N.pl3    71 ARG71     -0.8627
   1111 HH21        -52.0020     -47.9202      72.7400 H        71 ARG71      0.4478
   1112 HH22        -50.3440     -48.1589      73.2175 H        71 ARG71      0.4478
   1113 C           -54.8159     -42.8823      70.8906 C.2      71 ARG71      0.7341
   1114 O           -55.3167     -43.7594      70.1795 O.2      71 ARG71     -0.5894
   1115 N           -53.8964     -42.0320      70.4531 N.am     72 ALA72     -0.4157
   1116 H           -53.4796     -41.3799      71.1138 H        72 ALA72      0.2719
   1117 CA          -53.4687     -41.9461      69.0636 C.3      72 ALA72      0.0337
   1118 HA          -53.5769     -42.9228      68.5913 H        72 ALA72      0.0823
   1119 CB          -54.3802     -40.9521      68.3293 C.3      72 ALA72     -0.1825
   1120 HB1         -54.2167     -39.9487      68.7205 H        72 ALA72      0.0603
   1121 HB2         -54.1587     -40.9385      67.2626 H        72 ALA72      0.0603
   1122 HB3         -55.4271     -41.2302      68.4590 H        72 ALA72      0.0603
   1123 C           -52.0019     -41.5422      68.9131 C.2      72 ALA72      0.5973
   1124 O           -51.3392     -41.1143      69.8547 O.2      72 ALA72     -0.5679
   1125 N           -51.5304     -41.6632      67.6783 N.am     73 LYS73     -0.3479
   1126 H           -52.1664     -42.0262      66.9723 H        73 LYS73      0.2747
   1127 CA          -50.2440     -41.1787      67.2094 C.3      73 LYS73     -0.2400
   1128 HA          -49.6755     -40.7639      68.0394 H        73 LYS73      0.1426
   1129 CB          -49.4624     -42.3456      66.6235 C.3      73 LYS73     -0.0094
   1130 HB2         -49.3531     -43.1168      67.3878 H        73 LYS73      0.0362
   1131 HB3         -50.0399     -42.7405      65.7947 H        73 LYS73      0.0362
   1132 CG          -48.0653     -41.8899      66.1773 C.3      73 LYS73      0.0187
   1133 HG2         -48.1432     -41.1301      65.3979 H        73 LYS73      0.0103
   1134 HG3         -47.5573     -41.4472      67.0363 H        73 LYS73      0.0103
   1135 CD          -47.2040     -43.0496      65.6619 C.3      73 LYS73     -0.0479
   1136 HD2         -46.1733     -42.6922      65.6207 H        73 LYS73      0.0621
   1137 HD3         -47.2319     -43.8815      66.3673 H        73 LYS73      0.0621
   1138 CE          -47.5869     -43.5204      64.2461 C.3      73 LYS73     -0.0143
   1139 HE2         -47.6015     -42.6393      63.5926 H        73 LYS73      0.1135
   1140 HE3         -46.7959     -44.1766      63.8746 H        73 LYS73      0.1135
   1141 NZ          -48.8968     -44.2171      64.1412 N.4      73 LYS73     -0.3854
   1142 HZ1         -49.6352     -43.6252      64.4905 H        73 LYS73      0.3400
   1143 HZ2         -49.1413     -44.3260      63.1517 H        73 LYS73      0.3400
   1144 HZ3         -48.9032     -45.1151      64.5954 H        73 LYS73      0.3400
   1145 C           -50.5204     -40.0919      66.1864 C.2      73 LYS73      0.7341
   1146 O           -51.0688     -40.3644      65.1243 O.2      73 LYS73     -0.5894
   1147 N           -50.2369     -38.8569      66.5471 N.am     74 LEU74     -0.4157
   1148 H           -49.6683     -38.7370      67.3784 H        74 LEU74      0.2719
   1149 CA          -50.4881     -37.6960      65.7070 C.3      74 LEU74     -0.0518
   1150 HA          -51.2609     -37.9377      64.9773 H        74 LEU74      0.0922
   1151 CB          -50.9726     -36.5107      66.5569 C.3      74 LEU74     -0.1102
   1152 HB2         -50.1052     -36.0568      67.0392 H        74 LEU74      0.0457
   1153 HB3         -51.4198     -35.7668      65.8957 H        74 LEU74      0.0457
   1154 CG          -51.9757     -36.8900      67.6594 C.3      74 LEU74      0.3531
   1155 HG          -51.5134     -37.5772      68.3684 H        74 LEU74     -0.0361
   1156 CD1         -52.3738     -35.6413      68.4409 C.3      74 LEU74     -0.4121
   1157 HD11        -52.8356     -34.9155      67.7738 H        74 LEU74      0.1000
   1158 HD12        -53.0789     -35.9070      69.2286 H        74 LEU74      0.1000
   1159 HD13        -51.4908     -35.1979      68.9005 H        74 LEU74      0.1000
   1160 CD2         -53.2331     -37.5452      67.0939 C.3      74 LEU74     -0.4121
   1161 HD21        -52.9899     -38.4946      66.6221 H        74 LEU74      0.1000
   1162 HD22        -53.9453     -37.7208      67.8975 H        74 LEU74      0.1000
   1163 HD23        -53.6822     -36.8791      66.3602 H        74 LEU74      0.1000
   1164 C           -49.2109     -37.3422      64.9589 C.2      74 LEU74      0.5973
   1165 O           -48.1174     -37.4323      65.5189 O.2      74 LEU74     -0.5679
   1166 N           -49.3628     -36.8550      63.7354 N.am     75 THR75     -0.4157
   1167 H           -50.2962     -36.8302      63.3449 H        75 THR75      0.2719
   1168 CA          -48.2225     -36.4460      62.9040 C.3      75 THR75     -0.0389
   1169 HA          -47.2874     -36.5795      63.4505 H        75 THR75      0.1007
   1170 CB          -48.1272     -37.2958      61.6307 C.3      75 THR75      0.3654
   1171 HB          -48.9857     -37.1032      60.9872 H        75 THR75      0.0043
   1172 CG2         -46.8326     -37.0247      60.8668 C.3      75 THR75     -0.2438
   1173 HG21        -45.9728     -37.2272      61.5061 H        75 THR75      0.0642
   1174 HG22        -46.7863     -37.6733      59.9919 H        75 THR75      0.0642
   1175 HG23        -46.8005     -35.9882      60.5333 H        75 THR75      0.0642
   1176 OG1         -48.1195     -38.6516      62.0077 O.3      75 THR75     -0.6761
   1177 HG1         -48.4140     -39.1938      61.2649 H        75 THR75      0.4102
   1178 C           -48.3911     -34.9774      62.5854 C.2      75 THR75      0.5973
   1179 O           -49.3621     -34.6021      61.9270 O.2      75 THR75     -0.5679
   1180 N           -47.5013     -34.1331      63.1036 N.am     76 ILE76     -0.4157
   1181 H           -46.7058     -34.5091      63.6173 H        76 ILE76      0.2719
   1182 CA          -47.5899     -32.6783      62.9734 C.3      76 ILE76     -0.0597
   1183 HA          -48.5603     -32.4182      62.5500 H        76 ILE76      0.0869
   1184 CB          -47.4709     -31.9743      64.3381 C.3      76 ILE76      0.1303
   1185 HB          -46.4453     -32.0756      64.6951 H        76 ILE76      0.0187
   1186 CG2         -47.7831     -30.4776      64.1499 C.3      76 ILE76     -0.3204
   1187 HG21        -48.8036     -30.3561      63.7938 H        76 ILE76      0.0882
   1188 HG22        -47.6495     -29.9379      65.0855 H        76 ILE76      0.0882
   1189 HG23        -47.1152     -30.0359      63.4134 H        76 ILE76      0.0882
   1190 CG1         -48.4145     -32.6246      65.3756 C.3      76 ILE76     -0.0430
   1191 HG12        -49.4488     -32.5304      65.0471 H        76 ILE76      0.0236
   1192 HG13        -48.1842     -33.6859      65.4689 H        76 ILE76      0.0236
   1193 CD1         -48.2792     -32.0422      66.7797 C.3      76 ILE76     -0.0660
   1194 HD11        -48.7092     -31.0431      66.8197 H        76 ILE76      0.0186
   1195 HD12        -48.8154     -32.6809      67.4816 H        76 ILE76      0.0186
   1196 HD13        -47.2282     -32.0002      67.0599 H        76 ILE76      0.0186
   1197 C           -46.5088     -32.1894      62.0220 C.2      76 ILE76      0.5973
   1198 O           -45.3252     -32.4428      62.2250 O.2      76 ILE76     -0.5679
   1199 N           -46.9166     -31.4502      61.0033 N.am     77 SER77     -0.4157
   1200 H           -47.9040     -31.3089      60.8342 H        77 SER77      0.2719
   1201 CA          -46.0140     -30.8307      60.0357 C.3      77 SER77     -0.0249
   1202 HA          -45.0794     -31.3919      59.9999 H        77 SER77      0.0843
   1203 CB          -46.6862     -30.9499      58.6720 C.3      77 SER77      0.2117
   1204 HB2         -46.0860     -30.4825      57.8922 H        77 SER77      0.0352
   1205 HB3         -46.8246     -32.0046      58.4295 H        77 SER77      0.0352
   1206 OG          -47.9368     -30.3241      58.7412 O.3      77 SER77     -0.6546
   1207 HG          -47.7894     -29.3675      58.4890 H        77 SER77      0.4275
   1208 C           -45.7021     -29.3747      60.4297 C.2      77 SER77      0.5973
   1209 O           -46.4761     -28.7706      61.1810 O.2      77 SER77     -0.5679
   1210 N           -44.5833     -28.7852      59.9649 N.am     78 PRO78     -0.2548
   1211 CD          -43.6393     -29.3485      59.0116 C.3      78 PRO78      0.0192
   1212 HD2         -44.0867     -30.0679      58.3296 H        78 PRO78      0.0391
   1213 HD3         -42.8065     -29.8108      59.5456 H        78 PRO78      0.0391
   1214 CG          -43.1542     -28.1350      58.2338 C.3      78 PRO78      0.0189
   1215 HG2         -43.9109     -27.8371      57.5059 H        78 PRO78      0.0213
   1216 HG3         -42.1960     -28.3213      57.7465 H        78 PRO78      0.0213
   1217 CB          -43.0395     -27.0738      59.3331 C.3      78 PRO78     -0.0070
   1218 HB2         -43.1844     -26.0713      58.9268 H        78 PRO78      0.0253
   1219 HB3         -42.0555     -27.1398      59.8010 H        78 PRO78      0.0253
   1220 CA          -44.1149     -27.4493      60.3679 C.3      78 PRO78     -0.0266
   1221 HA          -43.6308     -27.5278      61.3406 H        78 PRO78      0.0641
   1222 C           -45.2018     -26.3660      60.4760 C.2      78 PRO78      0.5896
   1223 O           -45.3226     -25.7091      61.5078 O.2      78 PRO78     -0.5748
   1224 N           -46.0490     -26.2391      59.4587 N.am     79 ASP79     -0.5163
   1225 H           -46.0136     -26.9535      58.7377 H        79 ASP79      0.2936
   1226 CA          -47.2130     -25.3455      59.4032 C.3      79 ASP79      0.0381
   1227 HA          -46.8661     -24.3205      59.2745 H        79 ASP79      0.0880
   1228 CB          -48.1042     -25.7244      58.1936 C.3      79 ASP79     -0.0303
   1229 HB2         -49.0366     -25.1590      58.2454 H        79 ASP79     -0.0122
   1230 HB3         -47.5864     -25.4156      57.2844 H        79 ASP79     -0.0122
   1231 CG          -48.4123     -27.2247      58.0700 C.2      79 ASP79      0.7994
   1232 OD1         -47.4516     -28.0148      58.1480 O.co2    79 ASP79     -0.8014
   1233 OD2         -49.5872     -27.6106      57.8829 O.co2    79 ASP79     -0.8014
   1234 C           -48.0672     -25.3758      60.6815 C.2      79 ASP79      0.5366
   1235 O           -48.6218     -24.3554      61.0873 O.2      79 ASP79     -0.5819
   1236 N           -48.1991     -26.5431      61.3128 N.am     80 TYR80     -0.4157
   1237 H           -47.6713     -27.3345      60.9521 H        80 TYR80      0.2719
   1238 CA          -48.9911     -26.7363      62.5277 C.3      80 TYR80     -0.0014
   1239 HA          -49.6416     -25.8756      62.6824 H        80 TYR80      0.0876
   1240 CB          -49.8764     -27.9819      62.3499 C.3      80 TYR80     -0.0152
   1241 HB2         -49.2897     -28.7788      61.8898 H        80 TYR80      0.0295
   1242 HB3         -50.1667     -28.3339      63.3362 H        80 TYR80      0.0295
   1243 CG          -51.1492     -27.7865      61.5377 C.ar     80 TYR80     -0.0011
   1244 CD1         -51.1588     -27.0243      60.3542 C.ar     80 TYR80     -0.1906
   1245 HD1         -50.2677     -26.5525      59.9898 H        80 TYR80      0.1699
   1246 CE1         -52.3259     -26.8684      59.5948 C.ar     80 TYR80     -0.2341
   1247 HE1         -52.2917     -26.3021      58.6742 H        80 TYR80      0.1656
   1248 CZ          -53.5193     -27.4673      60.0272 C.ar     80 TYR80      0.3226
   1249 OH          -54.6454     -27.3385      59.2855 O.3      80 TYR80     -0.5579
   1250 HH          -54.6679     -26.5241      58.7794 H        80 TYR80      0.3992
   1251 CE2         -53.5323     -28.2201      61.2176 C.ar     80 TYR80     -0.2341
   1252 HE2         -54.4629     -28.6627      61.5490 H        80 TYR80      0.1656
   1253 CD2         -52.3514     -28.3803      61.9681 C.ar     80 TYR80     -0.1906
   1254 HD2         -52.3788     -28.9569      62.8802 H        80 TYR80      0.1699
   1255 C           -48.1289     -26.8537      63.7921 C.2      80 TYR80      0.5973
   1256 O           -48.6735     -26.7402      64.8903 O.2      80 TYR80     -0.5679
   1257 N           -46.8315     -27.1308      63.6634 N.am     81 ALA81     -0.4157
   1258 H           -46.4518     -27.1967      62.7263 H        81 ALA81      0.2719
   1259 CA          -45.8944     -27.2388      64.7781 C.3      81 ALA81      0.0337
   1260 HA          -46.4131     -27.6392      65.6474 H        81 ALA81      0.0823
   1261 CB          -44.7843     -28.2374      64.3973 C.3      81 ALA81     -0.1825
   1262 HB1         -44.2776     -27.9129      63.4883 H        81 ALA81      0.0603
   1263 HB2         -44.0574     -28.3166      65.2035 H        81 ALA81      0.0603
   1264 HB3         -45.2043     -29.2257      64.2250 H        81 ALA81      0.0603
   1265 C           -45.3704     -25.8506      65.1846 C.2      81 ALA81      0.5973
   1266 O           -46.1353     -24.9639      65.5593 O.2      81 ALA81     -0.5679
   1267 N           -44.0590     -25.6572      65.0932 N.am     82 TYR82     -0.4157
   1268 H           -43.4939     -26.4269      64.7719 H        82 TYR82      0.2719
   1269 CA          -43.3707     -24.4132      65.4069 C.3      82 TYR82     -0.0014
   1270 HA          -44.0676     -23.7175      65.8755 H        82 TYR82      0.0876
   1271 CB          -42.2535     -24.6989      66.4110 C.3      82 TYR82     -0.0152
   1272 HB2         -41.4860     -25.2986      65.9232 H        82 TYR82      0.0295
   1273 HB3         -41.7982     -23.7524      66.7040 H        82 TYR82      0.0295
   1274 CG          -42.7251     -25.4126      67.6603 C.ar     82 TYR82     -0.0011
   1275 CD1         -43.4330     -24.6976      68.6408 C.ar     82 TYR82     -0.1906
   1276 HD1         -43.6436     -23.6472      68.4965 H        82 TYR82      0.1699
   1277 CE1         -43.8506     -25.3393      69.8207 C.ar     82 TYR82     -0.2341
   1278 HE1         -44.3877     -24.7923      70.5800 H        82 TYR82      0.1656
   1279 CZ          -43.5792     -26.7078      70.0146 C.ar     82 TYR82      0.3226
   1280 OH          -44.0247     -27.3409      71.1298 O.3      82 TYR82     -0.5579
   1281 HH          -43.4397     -27.2021      71.8815 H        82 TYR82      0.3992
   1282 CE2         -42.8763     -27.4238      69.0294 C.ar     82 TYR82     -0.2341
   1283 HE2         -42.6549     -28.4650      69.2089 H        82 TYR82      0.1656
   1284 CD2         -42.4561     -26.7798      67.8498 C.ar     82 TYR82     -0.1906
   1285 HD2         -41.9220     -27.3373      67.0977 H        82 TYR82      0.1699
   1286 C           -42.8645     -23.7576      64.1236 C.2      82 TYR82      0.5973
   1287 O           -41.6644     -23.5403      63.9651 O.2      82 TYR82     -0.5679
   1288 N           -43.7889     -23.4851      63.1967 N.am     83 GLY83     -0.4157
   1289 H           -44.7316     -23.8060      63.3744 H        83 GLY83      0.2719
   1290 CA          -43.5235     -22.8408      61.9071 C.3      83 GLY83     -0.0252
   1291 HA2         -44.3087     -23.1205      61.2044 H        83 GLY83      0.0698
   1292 HA3         -43.5534     -21.7600      62.0404 H        83 GLY83      0.0698
   1293 C           -42.1784     -23.2417      61.2897 C.2      83 GLY83      0.5973
   1294 O           -41.9284     -24.4119      61.0176 O.2      83 GLY83     -0.5679
   1295 N           -41.3064     -22.2526      61.0849 N.am     84 ALA84     -0.4157
   1296 H           -41.5991     -21.3151      61.2966 H        84 ALA84      0.2719
   1297 CA          -39.9177     -22.4583      60.6534 C.3      84 ALA84      0.0337
   1298 HA          -39.7540     -23.5118      60.4151 H        84 ALA84      0.0823
   1299 CB          -39.7030     -21.6415      59.3747 C.3      84 ALA84     -0.1825
   1300 HB1         -39.8336     -20.5778      59.5789 H        84 ALA84      0.0603
   1301 HB2         -38.6905     -21.8080      59.0047 H        84 ALA84      0.0603
   1302 HB3         -40.4144     -21.9575      58.6113 H        84 ALA84      0.0603
   1303 C           -38.8890     -22.0799      61.7359 C.2      84 ALA84      0.5973
   1304 O           -37.7400     -22.5146      61.6796 O.2      84 ALA84     -0.5679
   1305 N           -39.3058     -21.2838      62.7216 N.am     85 THR85     -0.4157
   1306 H           -40.2772     -21.0255      62.7483 H        85 THR85      0.2719
   1307 CA          -38.4456     -20.7626      63.7878 C.3      85 THR85     -0.0389
   1308 HA          -37.4199     -21.0938      63.6290 H        85 THR85      0.1007
   1309 CB          -38.4317     -19.2266      63.7751 C.3      85 THR85      0.3654
   1310 HB          -39.4240     -18.8368      64.0059 H        85 THR85      0.0043
   1311 CG2         -37.4089     -18.6526      64.7542 C.3      85 THR85     -0.2438
   1312 HG21        -36.4134     -19.0309      64.5200 H        85 THR85      0.0642
   1313 HG22        -37.4079     -17.5648      64.6908 H        85 THR85      0.0642
   1314 HG23        -37.6671     -18.9323      65.7758 H        85 THR85      0.0642
   1315 OG1         -38.0474     -18.7696      62.4983 O.3      85 THR85     -0.6761
   1316 HG1         -37.9433     -17.8168      62.5551 H        85 THR85      0.4102
   1317 C           -38.9123     -21.3134      65.1301 C.2      85 THR85      0.5973
   1318 O           -39.6918     -20.6713      65.8274 O.2      85 THR85     -0.5679
   1319 N           -38.4713     -22.5285      65.4592 N.am     86 GLY86     -0.4157
   1320 H           -37.9104     -23.0319      64.7889 H        86 GLY86      0.2719
   1321 CA          -38.7350     -23.1628      66.7502 C.3      86 GLY86     -0.0252
   1322 HA2         -39.6989     -22.8389      67.1424 H        86 GLY86      0.0698
   1323 HA3         -38.7579     -24.2452      66.6307 H        86 GLY86      0.0698
   1324 C           -37.6590     -22.7840      67.7584 C.2      86 GLY86      0.5973
   1325 O           -37.7086     -21.7102      68.3507 O.2      86 GLY86     -0.5679
   1326 N           -36.6690     -23.6580      67.9496 N.am     87 HIE87     -0.4157
   1327 H           -36.6505     -24.5294      67.4247 H        87 HIE87      0.2719
   1328 CA          -35.5630     -23.3866      68.8698 C.3      87 HIE87     -0.0581
   1329 HA          -35.2768     -22.3401      68.7610 H        87 HIE87      0.1360
   1330 CB          -36.0515     -23.5929      70.3138 C.3      87 HIE87     -0.0074
   1331 HB2         -37.0245     -23.1205      70.4525 H        87 HIE87      0.0367
   1332 HB3         -36.1622     -24.6570      70.5257 H        87 HIE87      0.0367
   1333 CG          -35.1135     -22.9696      71.3062 C.2      87 HIE87      0.1868
   1334 ND1         -34.7299     -21.6341      71.2810 N.2      87 HIE87     -0.5432
   1335 CE1         -33.9040     -21.4656      72.3181 C.2      87 HIE87      0.1635
   1336 HE1         -33.4300     -20.5271      72.5732 H        87 HIE87      0.1435
   1337 NE2         -33.7528     -22.6171      72.9924 N.pl3    87 HIE87     -0.2795
   1338 HE2         -33.1761     -22.7470      73.8116 H        87 HIE87      0.3339
   1339 CD2         -34.5145     -23.5793      72.3681 C.2      87 HIE87     -0.2207
   1340 HD2         -34.6306     -24.6133      72.6562 H        87 HIE87      0.1862
   1341 C           -34.3525     -24.2876      68.5806 C.2      87 HIE87      0.5973
   1342 O           -34.5076     -25.5111      68.5777 O.2      87 HIE87     -0.5679
   1343 N           -33.1291     -23.7613      68.3871 N.am     88 PRO88     -0.2548
   1344 CD          -32.7258     -22.3662      68.5137 C.3      88 PRO88      0.0192
   1345 HD2         -33.0850     -21.9200      69.4363 H        88 PRO88      0.0391
   1346 HD3         -33.0914     -21.8023      67.6547 H        88 PRO88      0.0391
   1347 CG          -31.1978     -22.3772      68.5160 C.3      88 PRO88      0.0189
   1348 HG2         -30.8281     -22.5059      69.5339 H        88 PRO88      0.0213
   1349 HG3         -30.7895     -21.4659      68.0779 H        88 PRO88      0.0213
   1350 CB          -30.8733     -23.6073      67.6668 C.3      88 PRO88     -0.0070
   1351 HB2         -29.8745     -23.9928      67.8765 H        88 PRO88      0.0253
   1352 HB3         -30.9678     -23.3557      66.6090 H        88 PRO88      0.0253
   1353 CA          -31.9745     -24.5960      68.0601 C.3      88 PRO88     -0.0266
   1354 HA          -32.2039     -25.2331      67.2049 H        88 PRO88      0.0641
   1355 C           -31.5697     -25.4747      69.2547 C.2      88 PRO88      0.5896
   1356 O           -31.0177     -24.9901      70.2379 O.2      88 PRO88     -0.5748
   1357 N           -31.8172     -26.7814      69.1597 N.am     89 GLY89     -0.4157
   1358 H           -32.3268     -27.1017      68.3496 H        89 GLY89      0.2719
   1359 CA          -31.4476     -27.7627      70.1913 C.3      89 GLY89     -0.0252
   1360 HA2         -30.6369     -28.3863      69.8144 H        89 GLY89      0.0698
   1361 HA3         -31.0930     -27.2534      71.0887 H        89 GLY89      0.0698
   1362 C           -32.5966     -28.6749      70.6145 C.2      89 GLY89      0.5973
   1363 O           -32.3558     -29.8320      70.9479 O.2      89 GLY89     -0.5679
   1364 N           -33.8363     -28.1904      70.5319 N.am     90 ILE90     -0.4157
   1365 H           -33.9490     -27.2422      70.1992 H        90 ILE90      0.2719
   1366 CA          -35.0465     -28.9660      70.8596 C.3      90 ILE90     -0.0597
   1367 HA          -34.7672     -29.9291      71.2878 H        90 ILE90      0.0869
   1368 CB          -35.9311     -28.2258      71.8908 C.3      90 ILE90      0.1303
   1369 HB          -36.4142     -27.3738      71.4096 H        90 ILE90      0.0187
   1370 CG2         -37.0303     -29.1818      72.3879 C.3      90 ILE90     -0.3204
   1371 HG21        -36.5988     -30.0075      72.9548 H        90 ILE90      0.0882
   1372 HG22        -37.7421     -28.6556      73.0263 H        90 ILE90      0.0882
   1373 HG23        -37.5996     -29.5804      71.5508 H        90 ILE90      0.0882
   1374 CG1         -35.0756     -27.6676      73.0488 C.3      90 ILE90     -0.0430
   1375 HG12        -34.5287     -28.4852      73.5211 H        90 ILE90      0.0236
   1376 HG13        -34.3517     -26.9523      72.6608 H        90 ILE90      0.0236
   1377 CD1         -35.8816     -26.9339      74.1227 C.3      90 ILE90     -0.0660
   1378 HD11        -36.5082     -27.6347      74.6747 H        90 ILE90      0.0186
   1379 HD12        -35.1969     -26.4581      74.8252 H        90 ILE90      0.0186
   1380 HD13        -36.5075     -26.1685      73.6623 H        90 ILE90      0.0186
   1381 C           -35.8174     -29.2437      69.5759 C.2      90 ILE90      0.5973
   1382 O           -35.9807     -30.3897      69.1647 O.2      90 ILE90     -0.5679
   1383 N           -36.1951     -28.1518      68.9103 N.am     91 ILE91     -0.4157
   1384 H           -35.9563     -27.2515      69.3024 H        91 ILE91      0.2719
   1385 CA          -36.8768     -28.1277      67.6208 C.3      91 ILE91     -0.0597
   1386 HA          -37.0291     -29.1440      67.2555 H        91 ILE91      0.0869
   1387 CB          -38.2762     -27.4849      67.7648 C.3      91 ILE91      0.1303
   1388 HB          -38.1712     -26.5309      68.2856 H        91 ILE91      0.0187
   1389 CG2         -38.9082     -27.1994      66.3884 C.3      91 ILE91     -0.3204
   1390 HG21        -38.9848     -28.1220      65.8099 H        91 ILE91      0.0882
   1391 HG22        -39.8957     -26.7757      66.5275 H        91 ILE91      0.0882
   1392 HG23        -38.3398     -26.4735      65.8133 H        91 ILE91      0.0882
   1393 CG1         -39.2316     -28.4165      68.5604 C.3      91 ILE91     -0.0430
   1394 HG12        -40.1061     -28.6704      67.9628 H        91 ILE91      0.0236
   1395 HG13        -38.7349     -29.3563      68.8042 H        91 ILE91      0.0236
   1396 CD1         -39.7206     -27.7777      69.8634 C.3      91 ILE91     -0.0660
   1397 HD11        -40.2184     -26.8311      69.6540 H        91 ILE91      0.0186
   1398 HD12        -40.4149     -28.4504      70.3672 H        91 ILE91      0.0186
   1399 HD13        -38.8728     -27.5906      70.5221 H        91 ILE91      0.0186
   1400 C           -35.9678     -27.3923      66.6302 C.2      91 ILE91      0.5973
   1401 O           -36.0431     -26.1644      66.4957 O.2      91 ILE91     -0.5679
   1402 N           -35.0881     -28.1266      65.9264 N.am     92 PRO92     -0.2548
   1403 CD          -34.7140     -29.5140      66.1521 C.3      92 PRO92      0.0192
   1404 HD2         -35.4696     -30.1754      65.7242 H        92 PRO92      0.0391
   1405 HD3         -34.5662     -29.7305      67.2078 H        92 PRO92      0.0391
   1406 CG          -33.3937     -29.6723      65.4125 C.3      92 PRO92      0.0189
   1407 HG2         -33.2075     -30.7094      65.1343 H        92 PRO92      0.0213
   1408 HG3         -32.5768     -29.2778      66.0186 H        92 PRO92      0.0213
   1409 CB          -33.6149     -28.7852      64.1860 C.3      92 PRO92     -0.0070
   1410 HB2         -34.1975     -29.3327      63.4415 H        92 PRO92      0.0253
   1411 HB3         -32.6665     -28.4613      63.7599 H        92 PRO92      0.0253
   1412 CA          -34.4365     -27.6054      64.7323 C.3      92 PRO92     -0.0266
   1413 HA          -33.7711     -26.7938      65.0259 H        92 PRO92      0.0641
   1414 C           -35.4933     -27.0745      63.7368 C.2      92 PRO92      0.5896
   1415 O           -36.6779     -27.3971      63.8709 O.2      92 PRO92     -0.5748
   1416 N           -35.1083     -26.2603      62.7370 N.am     93 PRO93     -0.2548
   1417 CD          -33.7600     -25.8056      62.4412 C.3      93 PRO93      0.0192
   1418 HD2         -32.9955     -26.5156      62.7502 H        93 PRO93      0.0391
   1419 HD3         -33.5924     -24.8375      62.9153 H        93 PRO93      0.0391
   1420 CG          -33.7381     -25.6561      60.9241 C.3      93 PRO93      0.0189
   1421 HG2         -33.5937     -26.6325      60.4568 H        93 PRO93      0.0213
   1422 HG3         -32.9723     -24.9516      60.5977 H        93 PRO93      0.0213
   1423 CB          -35.1489     -25.1404      60.6311 C.3      93 PRO93     -0.0070
   1424 HB2         -35.4415     -25.3402      59.5994 H        93 PRO93      0.0253
   1425 HB3         -35.1957     -24.0694      60.8354 H        93 PRO93      0.0253
   1426 CA          -36.0191     -25.8890      61.6469 C.3      93 PRO93     -0.0266
   1427 HA          -36.8017     -25.2272      62.0200 H        93 PRO93      0.0641
   1428 C           -36.6728     -27.1299      61.0236 C.2      93 PRO93      0.5896
   1429 O           -36.1752     -28.2342      61.2183 O.2      93 PRO93     -0.5748
   1430 N           -37.7723     -26.9445      60.2832 N.am     94 HIE94     -0.4157
   1431 H           -38.0359     -25.9889      60.0898 H        94 HIE94      0.2719
   1432 CA          -38.4957     -27.9836      59.5177 C.3      94 HIE94     -0.0581
   1433 HA          -39.5557     -27.7349      59.5510 H        94 HIE94      0.1360
   1434 CB          -38.0739     -27.9572      58.0388 C.3      94 HIE94     -0.0074
   1435 HB2         -37.0103     -28.1889      57.9637 H        94 HIE94      0.0367
   1436 HB3         -38.6301     -28.7202      57.4923 H        94 HIE94      0.0367
   1437 CG          -38.3273     -26.6244      57.3887 C.2      94 HIE94      0.1868
   1438 ND1         -37.7378     -25.4261      57.7815 N.2      94 HIE94     -0.5432
   1439 CE1         -38.2379     -24.4828      56.9800 C.2      94 HIE94      0.1635
   1440 HE1         -37.9733     -23.4344      57.0317 H        94 HIE94      0.1435
   1441 NE2         -39.1073     -25.0202      56.1097 N.pl3    94 HIE94     -0.2795
   1442 HE2         -39.6335     -24.5125      55.4149 H        94 HIE94      0.3339
   1443 CD2         -39.1764     -26.3733      56.3511 C.2      94 HIE94     -0.2207
   1444 HD2         -39.7840     -27.1052      55.8367 H        94 HIE94      0.1862
   1445 C           -38.3919     -29.3961      60.1139 C.2      94 HIE94      0.5973
   1446 O           -37.9858     -30.3314      59.4344 O.2      94 HIE94     -0.5679
   1447 N           -38.7263     -29.5419      61.3951 N.am     95 ALA95     -0.4157
   1448 H           -38.9444     -28.7177      61.9301 H        95 ALA95      0.2719
   1449 CA          -38.5864     -30.7988      62.1280 C.3      95 ALA95      0.0337
   1450 HA          -38.0745     -31.5449      61.5159 H        95 ALA95      0.0823
   1451 CB          -37.7212     -30.5438      63.3681 C.3      95 ALA95     -0.1825
   1452 HB1         -38.1738     -29.7746      63.9960 H        95 ALA95      0.0603
   1453 HB2         -37.6257     -31.4661      63.9419 H        95 ALA95      0.0603
   1454 HB3         -36.7292     -30.2130      63.0588 H        95 ALA95      0.0603
   1455 C           -39.9619     -31.3561      62.4862 C.2      95 ALA95      0.5973
   1456 O           -40.4705     -31.0796      63.5699 O.2      95 ALA95     -0.5679
   1457 N           -40.5815     -32.0979      61.5688 N.am     96 THR96     -0.4157
   1458 H           -40.0785     -32.3295      60.7208 H        96 THR96      0.2719
   1459 CA          -41.8890     -32.7482      61.7759 C.3      96 THR96     -0.0389
   1460 HA          -42.6833     -32.0102      61.6832 H        96 THR96      0.1007
   1461 CB          -42.0894     -33.8246      60.7019 C.3      96 THR96      0.3654
   1462 HB          -41.3435     -34.6058      60.8408 H        96 THR96      0.0043
   1463 CG2         -43.4720     -34.4725      60.6974 C.3      96 THR96     -0.2438
   1464 HG21        -44.2208     -33.7527      60.3719 H        96 THR96      0.0642
   1465 HG22        -43.4627     -35.3087      59.9980 H        96 THR96      0.0642
   1466 HG23        -43.7230     -34.8529      61.6873 H        96 THR96      0.0642
   1467 OG1         -41.9066     -33.2344      59.4342 O.3      96 THR96     -0.6761
   1468 HG1         -41.0618     -33.6014      59.1239 H        96 THR96      0.4102
   1469 C           -41.9550     -33.3878      63.1671 C.2      96 THR96      0.5973
   1470 O           -41.0700     -34.1542      63.5445 O.2      96 THR96     -0.5679
   1471 N           -42.9722     -33.0565      63.9615 N.am     97 LEU97     -0.4157
   1472 H           -43.7553     -32.5679      63.5450 H        97 LEU97      0.2719
   1473 CA          -43.1092     -33.5972      65.3184 C.3      97 LEU97     -0.0518
   1474 HA          -42.1441     -33.9740      65.6654 H        97 LEU97      0.0922
   1475 CB          -43.5823     -32.5334      66.3203 C.3      97 LEU97     -0.1102
   1476 HB2         -44.6507     -32.3827      66.1647 H        97 LEU97      0.0457
   1477 HB3         -43.4460     -32.9346      67.3239 H        97 LEU97      0.0457
   1478 CG          -42.8959     -31.1623      66.2283 C.3      97 LEU97      0.3531
   1479 HG          -43.0543     -30.7436      65.2346 H        97 LEU97     -0.0361
   1480 CD1         -43.5687     -30.2376      67.2359 C.3      97 LEU97     -0.4121
   1481 HD11        -43.4009     -30.5899      68.2527 H        97 LEU97      0.1000
   1482 HD12        -43.1467     -29.2492      67.1174 H        97 LEU97      0.1000
   1483 HD13        -44.6377     -30.1826      67.0382 H        97 LEU97      0.1000
   1484 CD2         -41.3987     -31.1854      66.5230 C.3      97 LEU97     -0.4121
   1485 HD21        -40.9105     -31.9116      65.8746 H        97 LEU97      0.1000
   1486 HD22        -40.9641     -30.2070      66.3283 H        97 LEU97      0.1000
   1487 HD23        -41.2102     -31.4814      67.5478 H        97 LEU97      0.1000
   1488 C           -44.0895     -34.7641      65.2953 C.2      97 LEU97      0.5973
   1489 O           -45.0672     -34.7474      64.5443 O.2      97 LEU97     -0.5679
   1490 N           -43.8809     -35.7448      66.1665 N.am     98 VAL98     -0.4157
   1491 H           -43.0434     -35.7350      66.7450 H        98 VAL98      0.2719
   1492 CA          -44.7598     -36.9120      66.2741 C.3      98 VAL98     -0.0875
   1493 HA          -45.6862     -36.7364      65.7276 H        98 VAL98      0.0969
   1494 CB          -44.1021     -38.1609      65.6662 C.3      98 VAL98      0.2985
   1495 HB          -43.1956     -38.4055      66.2216 H        98 VAL98     -0.0297
   1496 CG1         -45.0556     -39.3620      65.7256 C.3      98 VAL98     -0.3192
   1497 HG11        -45.9774     -39.1408      65.1854 H        98 VAL98      0.0791
   1498 HG12        -44.5729     -40.2297      65.2744 H        98 VAL98      0.0791
   1499 HG13        -45.2926     -39.6125      66.7616 H        98 VAL98      0.0791
   1500 CG2         -43.7287     -37.9215      64.1963 C.3      98 VAL98     -0.3192
   1501 HG21        -42.9670     -37.1472      64.1158 H        98 VAL98      0.0791
   1502 HG22        -43.3171     -38.8356      63.7680 H        98 VAL98      0.0791
   1503 HG23        -44.6109     -37.6256      63.6296 H        98 VAL98      0.0791
   1504 C           -45.1081     -37.1047      67.7373 C.2      98 VAL98      0.5973
   1505 O           -44.2245     -37.2325      68.5796 O.2      98 VAL98     -0.5679
   1506 N           -46.3982     -37.0567      68.0532 N.am     99 PHE99     -0.4157
   1507 H           -47.0776     -37.1027      67.3008 H        99 PHE99      0.2719
   1508 CA          -46.8670     -37.2447      69.4250 C.3      99 PHE99     -0.0024
   1509 HA          -46.0198     -37.3315      70.1068 H        99 PHE99      0.0978
   1510 CB          -47.7321     -36.0706      69.8974 C.3      99 PHE99     -0.0343
   1511 HB2         -48.5074     -35.8691      69.1566 H        99 PHE99      0.0295
   1512 HB3         -48.2283     -36.3725      70.8174 H        99 PHE99      0.0295
   1513 CG          -46.9746     -34.7959      70.1899 C.ar     99 PHE99      0.0118
   1514 CD1         -46.5048     -33.9943      69.1371 C.ar     99 PHE99     -0.1256
   1515 HD1         -46.6614     -34.2997      68.1131 H        99 PHE99      0.1330
   1516 CE1         -45.8215     -32.7994      69.4155 C.ar     99 PHE99     -0.1704
   1517 HE1         -45.4475     -32.1849      68.6109 H        99 PHE99      0.1430
   1518 CZ          -45.6002     -32.4060      70.7453 C.ar     99 PHE99     -0.1072
   1519 HZ          -45.0511     -31.4984      70.9637 H        99 PHE99      0.1297
   1520 CE2         -46.0601     -33.2101      71.7991 C.ar     99 PHE99     -0.1704
   1521 HE2         -45.8655     -32.9156      72.8218 H        99 PHE99      0.1430
   1522 CD2         -46.7469     -34.4043      71.5211 C.ar     99 PHE99     -0.1256
   1523 HD2         -47.0964     -35.0254      72.3302 H        99 PHE99      0.1330
   1524 C           -47.6582     -38.5314      69.5430 C.2      99 PHE99      0.5973
   1525 O           -48.3904     -38.9163      68.6363 O.2      99 PHE99     -0.5679
   1526 N           -47.5976     -39.1125      70.7264 N.am    100 ASP100    -0.5163
   1527 H           -46.7803     -38.8963      71.2927 H       100 ASP100     0.2936
   1528 CA          -48.3587     -40.2895      71.1051 C.3     100 ASP100     0.0381
   1529 HA          -48.9750     -40.6362      70.2777 H       100 ASP100     0.0880
   1530 CB          -47.4067     -41.4279      71.5060 C.3     100 ASP100    -0.0303
   1531 HB2         -46.8861     -41.1639      72.4269 H       100 ASP100    -0.0122
   1532 HB3         -47.9985     -42.3240      71.7018 H       100 ASP100    -0.0122
   1533 CG          -46.3385     -41.7282      70.4524 C.2     100 ASP100     0.7994
   1534 OD1         -45.5283     -40.8310      70.1363 O.co2   100 ASP100    -0.8014
   1535 OD2         -46.3388     -42.8849      69.9798 O.co2   100 ASP100    -0.8014
   1536 C           -49.2435     -39.8420      72.2557 C.2     100 ASP100     0.5366
   1537 O           -48.8121     -39.8948      73.4023 O.2     100 ASP100    -0.5819
   1538 N           -50.4215     -39.2857      71.9679 N.am    101 VAL101    -0.4157
   1539 H           -50.7704     -39.3798      71.0225 H       101 VAL101     0.2719
   1540 CA          -51.2635     -38.6490      72.9946 C.3     101 VAL101    -0.0875
   1541 HA          -50.6436     -38.4507      73.8698 H       101 VAL101     0.0969
   1542 CB          -51.8446     -37.2936      72.5524 C.3     101 VAL101     0.2985
   1543 HB          -52.6292     -37.4700      71.8154 H       101 VAL101    -0.0297
   1544 CG1         -52.4638     -36.5369      73.7417 C.3     101 VAL101    -0.3192
   1545 HG11        -51.7520     -36.4732      74.5626 H       101 VAL101     0.0791
   1546 HG12        -52.7450     -35.5301      73.4369 H       101 VAL101     0.0791
   1547 HG13        -53.3680     -37.0406      74.0817 H       101 VAL101     0.0791
   1548 CG2         -50.7954     -36.3992      71.8860 C.3     101 VAL101    -0.3192
   1549 HG21        -50.4677     -36.8574      70.9538 H       101 VAL101     0.0791
   1550 HG22        -51.2294     -35.4280      71.6466 H       101 VAL101     0.0791
   1551 HG23        -49.9428     -36.2519      72.5427 H       101 VAL101     0.0791
   1552 C           -52.3912     -39.5616      73.4414 C.2     101 VAL101     0.5973
   1553 O           -53.0486     -40.2232      72.6340 O.2     101 VAL101    -0.5679
   1554 N           -52.6485     -39.5316      74.7403 N.am    102 GLU102    -0.5163
   1555 H           -51.9748     -39.0794      75.3554 H       102 GLU102     0.2936
   1556 CA          -53.7971     -40.1358      75.3961 C.3     102 GLU102     0.0397
   1557 HA          -54.4250     -40.6652      74.6797 H       102 GLU102     0.1105
   1558 CB          -53.2568     -41.1373      76.4147 C.3     102 GLU102     0.0560
   1559 HB2         -52.5781     -41.8230      75.9083 H       102 GLU102    -0.0173
   1560 HB3         -52.6961     -40.6095      77.1879 H       102 GLU102    -0.0173
   1561 CG          -54.3868     -41.9372      77.0613 C.3     102 GLU102     0.0136
   1562 HG2         -55.0546     -41.2570      77.5917 H       102 GLU102    -0.0425
   1563 HG3         -54.9581     -42.4324      76.2717 H       102 GLU102    -0.0425
   1564 CD          -53.8469     -42.9904      78.0352 C.2     102 GLU102     0.8054
   1565 OE1         -52.6066     -43.1208      78.1502 O.co2   102 GLU102    -0.8188
   1566 OE2         -54.6873     -43.7043      78.6171 O.co2   102 GLU102    -0.8188
   1567 C           -54.6275     -39.0370      76.0597 C.2     102 GLU102     0.5366
   1568 O           -54.1839     -38.4270      77.0387 O.2     102 GLU102    -0.5819
   1569 N           -55.8087     -38.7244      75.5154 N.am    103 LEU103    -0.4157
   1570 H           -56.1862     -39.3091      74.7764 H       103 LEU103     0.2719
   1571 CA          -56.7072     -37.7983      76.2032 C.3     103 LEU103    -0.0518
   1572 HA          -56.1249     -36.9615      76.5848 H       103 LEU103     0.0922
   1573 CB          -57.7919     -37.2417      75.2624 C.3     103 LEU103    -0.1102
   1574 HB2         -57.3127     -36.6510      74.4805 H       103 LEU103     0.0457
   1575 HB3         -58.3012     -38.0818      74.7872 H       103 LEU103     0.0457
   1576 CG          -58.8541     -36.3745      75.9772 C.3     103 LEU103     0.3531
   1577 HG          -59.3647     -36.9703      76.7335 H       103 LEU103    -0.0361
   1578 CD1         -58.2810     -35.1219      76.6542 C.3     103 LEU103    -0.4121
   1579 HD11        -57.7140     -34.5377      75.9289 H       103 LEU103     0.1000
   1580 HD12        -59.0947     -34.5134      77.0492 H       103 LEU103     0.1000
   1581 HD13        -57.6394     -35.4105      77.4852 H       103 LEU103     0.1000
   1582 CD2         -59.8960     -35.9030      74.9686 C.3     103 LEU103    -0.4121
   1583 HD21        -60.2736     -36.7541      74.4099 H       103 LEU103     0.1000
   1584 HD22        -60.7253     -35.4252      75.4853 H       103 LEU103     0.1000
   1585 HD23        -59.4481     -35.2110      74.2538 H       103 LEU103     0.1000
   1586 C           -57.2957     -38.5650      77.3800 C.2     103 LEU103     0.5973
   1587 O           -58.0381     -39.5245      77.1856 O.2     103 LEU103    -0.5679
   1588 N           -56.9723     -38.1395      78.5961 N.am    104 LEU104    -0.4157
   1589 H           -56.3258     -37.3654      78.6924 H       104 LEU104     0.2719
   1590 CA          -57.3748     -38.8581      79.7998 C.3     104 LEU104    -0.0518
   1591 HA          -57.4450     -39.9259      79.5778 H       104 LEU104     0.0922
   1592 CB          -56.3203     -38.6597      80.9012 C.3     104 LEU104    -0.1102
   1593 HB2         -56.3000     -37.6145      81.1995 H       104 LEU104     0.0457
   1594 HB3         -56.6099     -39.2393      81.7785 H       104 LEU104     0.0457
   1595 CG          -54.9114     -39.0916      80.4526 C.3     104 LEU104     0.3531
   1596 HG          -54.7044     -38.7756      79.4378 H       104 LEU104    -0.0361
   1597 CD1         -53.8672     -38.4248      81.3377 C.3     104 LEU104    -0.4121
   1598 HD11        -54.0747     -38.6371      82.3854 H       104 LEU104     0.1000
   1599 HD12        -52.8908     -38.8243      81.0848 H       104 LEU104     0.1000
   1600 HD13        -53.8688     -37.3506      81.1609 H       104 LEU104     0.1000
   1601 CD2         -54.7519     -40.6050      80.5426 C.3     104 LEU104    -0.4121
   1602 HD21        -55.4959     -41.1006      79.9185 H       104 LEU104     0.1000
   1603 HD22        -53.7667     -40.9002      80.1779 H       104 LEU104     0.1000
   1604 HD23        -54.8679     -40.9473      81.5698 H       104 LEU104     0.1000
   1605 C           -58.7530     -38.4051      80.2533 C.2     104 LEU104     0.5973
   1606 O           -59.6711     -39.2036      80.4131 O.2     104 LEU104    -0.5679
   1607 N           -58.9120     -37.1027      80.4941 N.am    105 LYS105    -0.3479
   1608 H           -58.1368     -36.4754      80.3039 H       105 LYS105     0.2747
   1609 CA          -60.1600     -36.5484      81.0215 C.3     105 LYS105    -0.2400
   1610 HA          -60.9851     -36.9849      80.4563 H       105 LYS105     0.1426
   1611 CB          -60.2861     -36.9576      82.5042 C.3     105 LYS105    -0.0094
   1612 HB2         -59.9283     -37.9789      82.6419 H       105 LYS105     0.0362
   1613 HB3         -59.6654     -36.3017      83.1179 H       105 LYS105     0.0362
   1614 CG          -61.7362     -36.9112      82.9914 C.3     105 LYS105     0.0187
   1615 HG2         -62.0751     -35.8831      83.0216 H       105 LYS105     0.0103
   1616 HG3         -62.3700     -37.4734      82.3033 H       105 LYS105     0.0103
   1617 CD          -61.8696     -37.5135      84.3914 C.3     105 LYS105    -0.0479
   1618 HD2         -61.6552     -38.5832      84.3435 H       105 LYS105     0.0621
   1619 HD3         -61.1583     -37.0426      85.0733 H       105 LYS105     0.0621
   1620 CE          -63.2993     -37.3021      84.9008 C.3     105 LYS105    -0.0143
   1621 HE2         -63.9936     -37.7259      84.1686 H       105 LYS105     0.1135
   1622 HE3         -63.4220     -37.8492      85.8402 H       105 LYS105     0.1135
   1623 NZ          -63.5908     -35.8545      85.1135 N.4     105 LYS105    -0.3854
   1624 HZ1         -63.3562     -35.2900      84.2992 H       105 LYS105     0.3400
   1625 HZ2         -64.5601     -35.6918      85.3503 H       105 LYS105     0.3400
   1626 HZ3         -63.0222     -35.4748      85.8615 H       105 LYS105     0.3400
   1627 C           -60.2048     -35.0377      80.8250 C.2     105 LYS105     0.7341
   1628 O           -59.2381     -34.4336      80.3767 O.2     105 LYS105    -0.5894
   1629 N           -61.3409     -34.4350      81.1328 N.am    106 LEU106    -0.4157
   1630 H           -62.0830     -34.9965      81.5066 H       106 LEU106     0.2719
   1631 CA          -61.5201     -32.9900      81.1845 C.3     106 LEU106    -0.0518
   1632 HA          -60.6567     -32.5022      80.7385 H       106 LEU106     0.0922
   1633 CB          -62.7833     -32.5882      80.4114 C.3     106 LEU106    -0.1102
   1634 HB2         -63.6497     -32.8771      81.0075 H       106 LEU106     0.0457
   1635 HB3         -62.7968     -31.5026      80.3057 H       106 LEU106     0.0457
   1636 CG          -62.9081     -33.2421      79.0276 C.3     106 LEU106     0.3531
   1637 HG          -62.8936     -34.3272      79.1218 H       106 LEU106    -0.0361
   1638 CD1         -64.2545     -32.8708      78.4196 C.3     106 LEU106    -0.4121
   1639 HD11        -64.2937     -31.8018      78.2160 H       106 LEU106     0.1000
   1640 HD12        -64.3828     -33.4262      77.4938 H       106 LEU106     0.1000
   1641 HD13        -65.0592     -33.1482      79.0990 H       106 LEU106     0.1000
   1642 CD2         -61.7891     -32.8156      78.0798 C.3     106 LEU106    -0.4121
   1643 HD21        -60.8272     -33.1438      78.4698 H       106 LEU106     0.1000
   1644 HD22        -61.9390     -33.2815      77.1072 H       106 LEU106     0.1000
   1645 HD23        -61.7663     -31.7298      77.9819 H       106 LEU106     0.1000
   1646 C           -61.6138     -32.5423      82.6406 C.2     106 LEU106     0.5973
   1647 O           -62.0285     -33.3406      83.4968 O.2     106 LEU106    -0.5679
   1648 N           -61.2758     -31.2841      82.8874 N.am    107 GLU107    -0.5192
   1649 H           -60.9610     -30.6909      82.1264 H       107 GLU107     0.3055
   1650 CA          -61.3372     -30.6426      84.2056 C.3     107 GLU107    -0.2059
   1651 HA          -61.9861     -31.2090      84.8712 H       107 GLU107     0.1399
   1652 CB          -59.9291     -30.6228      84.8109 C.3     107 GLU107     0.0071
   1653 HB2         -59.5652     -31.6510      84.8555 H       107 GLU107    -0.0078
   1654 HB3         -59.2640     -30.0477      84.1651 H       107 GLU107    -0.0078
   1655 CG          -59.9012     -30.0292      86.2263 C.3     107 GLU107     0.0675
   1656 HG2         -60.2225     -28.9866      86.1907 H       107 GLU107    -0.0548
   1657 HG3         -60.6051     -30.5859      86.8513 H       107 GLU107    -0.0548
   1658 CD          -58.4993     -30.1013      86.8591 C.2     107 GLU107     0.8183
   1659 OE1         -57.5423     -30.6105      86.2138 O.co2   107 GLU107    -0.8220
   1660 OE2         -58.3716     -29.6991      88.0375 O.co2   107 GLU107    -0.8220
   1661 C           -61.9698     -29.2546      84.1132 C.2     107 GLU107     0.7420
   1662 O           -63.0373     -29.1102      84.7447 O.2     107 GLU107    -0.7930
   1663 OXT         -61.4303     -28.4285      83.3367 O.3     107 GLU107    -0.7930
@<TRIPOS>BOND
      1       8       9 2
      2       8      10 am
      3       5       8 1
      4       1       5 1
      5      24      25 2
      6      24      26 am
      7      14      16 1
      8      14      20 1
      9      12      14 1
     10      12      24 1
     11      10      12 1
     12      41      42 2
     13      41      43 am
     14      36      37 2
     15      36      38 am
     16      33      36 1
     17      30      33 1
     18      28      30 1
     19      28      41 1
     20      26      28 1
     21      57      58 2
     22      57      59 am
     23      47      49 1
     24      47      53 1
     25      45      47 1
     26      45      57 1
     27      43      45 1
     28      72      73 2
     29      72      74 am
     30      69      70 ar
     31      69      71 ar
     32      66      69 1
     33      63      66 1
     34      61      63 1
     35      61      72 1
     36      59      61 1
     37      86      87 2
     38      86      88 am
     39      78      80 1
     40      78      84 1
     41      76      78 1
     42      76      86 1
     43      74      76 1
     44     105     106 2
     45     105     107 am
     46      98     101 1
     47      92      94 1
     48      92      98 1
     49      90      92 1
     50      90     105 1
     51      88      90 1
     52     116     117 2
     53     116     118 am
     54     111     114 1
     55     109     111 1
     56     109     116 1
     57     107     109 1
     58     130     131 2
     59     130     132 am
     60     128     130 1
     61     125     128 1
     62     122     125 1
     63     119     122 1
     64     118     119 1
     65     118     128 1
     66     137     138 2
     67     137     139 am
     68     134     137 1
     69     132     134 1
     70     149     150 2
     71     149     151 am
     72     146     147 ar
     73     146     148 ar
     74     143     146 1
     75     141     143 1
     76     141     149 1
     77     139     141 1
     78     156     157 2
     79     156     158 am
     80     153     156 1
     81     151     153 1
     82     180     181 2
     83     180     182 am
     84     173     174 ar
     85     173     177 ar
     86     171     173 ar
     87     168     171 1
     88     165     168 1
     89     162     165 1
     90     160     162 1
     91     160     180 1
     92     158     160 1
     93     194     195 2
     94     194     196 am
     95     186     188 1
     96     186     192 1
     97     184     186 1
     98     184     194 1
     99     182     184 1
    100     214     215 2
    101     214     216 am
    102     210     212 ar
    103     208     210 ar
    104     206     208 ar
    105     204     206 ar
    106     203     204 ar
    107     203     212 ar
    108     200     203 1
    109     198     200 1
    110     198     214 1
    111     196     198 1
    112     228     229 2
    113     228     230 am
    114     226     228 1
    115     223     226 1
    116     220     223 1
    117     217     220 1
    118     216     217 1
    119     216     226 1
    120     250     251 2
    121     250     252 am
    122     243     246 1
    123     240     243 1
    124     237     240 1
    125     234     237 1
    126     232     234 1
    127     232     250 1
    128     230     232 1
    129     274     275 2
    130     274     276 am
    131     267     268 ar
    132     267     271 ar
    133     265     267 ar
    134     262     265 1
    135     259     262 1
    136     256     259 1
    137     254     256 1
    138     254     274 1
    139     252     254 1
    140     281     282 2
    141     281     283 am
    142     278     281 1
    143     276     278 1
    144     298     299 2
    145     298     300 am
    146     293     294 2
    147     293     295 am
    148     290     293 1
    149     287     290 1
    150     285     287 1
    151     285     298 1
    152     283     285 1
    153     312     313 2
    154     312     314 am
    155     304     306 1
    156     304     310 1
    157     302     304 1
    158     302     312 1
    159     300     302 1
    160     323     324 2
    161     323     325 am
    162     318     321 1
    163     316     318 1
    164     316     323 1
    165     314     316 1
    166     339     340 2
    167     339     341 am
    168     329     331 1
    169     329     335 1
    170     327     329 1
    171     327     339 1
    172     325     327 1
    173     355     356 2
    174     355     357 am
    175     345     347 1
    176     345     351 1
    177     343     345 1
    178     343     355 1
    179     341     343 1
    180     372     373 2
    181     372     374 am
    182     368     370 1
    183     366     368 1
    184     365     366 2
    185     364     365 1
    186     364     370 2
    187     361     364 1
    188     359     361 1
    189     359     372 1
    190     357     359 1
    191     393     394 2
    192     393     395 am
    193     389     391 ar
    194     386     387 1
    195     386     389 ar
    196     384     386 ar
    197     382     384 ar
    198     381     382 ar
    199     381     391 ar
    200     378     381 1
    201     376     378 1
    202     376     393 1
    203     374     376 1
    204     407     408 2
    205     407     409 am
    206     399     401 1
    207     399     405 1
    208     397     399 1
    209     397     407 1
    210     395     397 1
    211     414     415 2
    212     414     416 am
    213     411     414 1
    214     409     411 1
    215     431     432 2
    216     431     433 am
    217     426     427 1
    218     423     426 1
    219     420     423 1
    220     418     420 1
    221     418     431 1
    222     416     418 1
    223     450     451 2
    224     450     452 am
    225     440     442 1
    226     440     446 1
    227     437     440 1
    228     435     437 1
    229     435     450 1
    230     433     435 1
    231     465     466 2
    232     465     467 am
    233     462     463 ar
    234     462     464 ar
    235     459     462 1
    236     456     459 1
    237     454     456 1
    238     454     465 1
    239     452     454 1
    240     477     478 2
    241     477     479 am
    242     474     475 ar
    243     474     476 ar
    244     471     474 1
    245     469     471 1
    246     469     477 1
    247     467     469 1
    248     484     485 2
    249     484     486 am
    250     481     484 1
    251     479     481 1
    252     506     507 2
    253     506     508 am
    254     499     502 1
    255     496     499 1
    256     493     496 1
    257     490     493 1
    258     488     490 1
    259     488     506 1
    260     486     488 1
    261     528     529 2
    262     528     530 am
    263     521     524 1
    264     518     521 1
    265     515     518 1
    266     512     515 1
    267     510     512 1
    268     510     528 1
    269     508     510 1
    270     548     549 2
    271     548     550 am
    272     544     546 ar
    273     542     544 ar
    274     540     542 ar
    275     538     540 ar
    276     537     538 ar
    277     537     546 ar
    278     534     537 1
    279     532     534 1
    280     532     548 1
    281     530     532 1
    282     560     561 2
    283     560     562 am
    284     557     558 ar
    285     557     559 ar
    286     554     557 1
    287     552     554 1
    288     552     560 1
    289     550     552 1
    290     571     572 2
    291     571     573 am
    292     566     569 1
    293     564     566 1
    294     564     571 1
    295     562     564 1
    296     582     583 2
    297     582     584 am
    298     577     580 1
    299     575     577 1
    300     575     582 1
    301     573     575 1
    302     606     607 2
    303     606     608 am
    304     599     600 ar
    305     599     603 ar
    306     597     599 ar
    307     594     597 1
    308     591     594 1
    309     588     591 1
    310     586     588 1
    311     586     606 1
    312     584     586 1
    313     618     619 2
    314     618     620 am
    315     615     616 ar
    316     615     617 ar
    317     612     615 1
    318     610     612 1
    319     610     618 1
    320     608     610 1
    321     642     643 2
    322     642     644 am
    323     635     636 ar
    324     635     639 ar
    325     633     635 ar
    326     630     633 1
    327     627     630 1
    328     624     627 1
    329     622     624 1
    330     622     642 1
    331     620     622 1
    332     656     657 2
    333     656     658 am
    334     651     652 2
    335     651     653 am
    336     648     651 1
    337     646     648 1
    338     646     656 1
    339     644     646 1
    340     678     679 2
    341     678     680 am
    342     671     674 1
    343     668     671 1
    344     665     668 1
    345     662     665 1
    346     660     662 1
    347     660     678 1
    348     658     660 1
    349     692     693 2
    350     692     694 am
    351     690     692 1
    352     687     690 1
    353     684     687 1
    354     681     684 1
    355     680     681 1
    356     680     690 1
    357     712     713 2
    358     712     714 am
    359     708     710 ar
    360     706     708 ar
    361     704     706 ar
    362     702     704 ar
    363     701     702 ar
    364     701     710 ar
    365     698     701 1
    366     696     698 1
    367     696     712 1
    368     694     696 1
    369     734     735 2
    370     734     736 am
    371     727     730 1
    372     724     727 1
    373     721     724 1
    374     718     721 1
    375     716     718 1
    376     716     734 1
    377     714     716 1
    378     754     755 2
    379     754     756 am
    380     750     752 ar
    381     748     750 ar
    382     746     748 ar
    383     744     746 ar
    384     743     744 ar
    385     743     752 ar
    386     740     743 1
    387     738     740 1
    388     738     754 1
    389     736     738 1
    390     771     772 2
    391     771     773 am
    392     766     767 1
    393     763     766 1
    394     760     763 1
    395     758     760 1
    396     758     771 1
    397     756     758 1
    398     790     791 2
    399     790     792 am
    400     780     782 1
    401     780     786 1
    402     777     780 1
    403     775     777 1
    404     775     790 1
    405     773     775 1
    406     797     798 2
    407     797     799 am
    408     794     797 1
    409     792     794 1
    410     819     820 2
    411     819     821 am
    412     812     815 1
    413     809     812 1
    414     806     809 1
    415     803     806 1
    416     801     803 1
    417     801     819 1
    418     799     801 1
    419     836     837 2
    420     836     838 am
    421     831     832 2
    422     831     833 am
    423     828     831 1
    424     825     828 1
    425     823     825 1
    426     823     836 1
    427     821     823 1
    428     851     852 2
    429     851     853 am
    430     848     849 ar
    431     848     850 ar
    432     845     848 1
    433     842     845 1
    434     840     842 1
    435     840     851 1
    436     838     840 1
    437     867     868 2
    438     867     869 am
    439     857     859 1
    440     857     863 1
    441     855     857 1
    442     855     867 1
    443     853     855 1
    444     886     887 2
    445     886     888 am
    446     879     882 1
    447     873     875 1
    448     873     879 1
    449     871     873 1
    450     871     886 1
    451     869     871 1
    452     910     911 2
    453     910     912 am
    454     903     904 ar
    455     903     907 ar
    456     901     903 ar
    457     898     901 1
    458     895     898 1
    459     892     895 1
    460     890     892 1
    461     890     910 1
    462     888     890 1
    463     917     918 2
    464     917     919 am
    465     914     917 1
    466     912     914 1
    467     941     942 2
    468     941     943 am
    469     938     940 ar
    470     936     938 ar
    471     934     936 ar
    472     932     934 ar
    473     931     932 ar
    474     931     940 ar
    475     929     931 1
    476     927     929 1
    477     926     927 2
    478     926     940 1
    479     923     926 1
    480     921     923 1
    481     921     941 1
    482     919     921 1
    483     956     957 2
    484     956     958 am
    485     953     954 ar
    486     953     955 ar
    487     950     953 1
    488     947     950 1
    489     945     947 1
    490     945     956 1
    491     943     945 1
    492     971     972 2
    493     971     973 am
    494     968     969 ar
    495     968     970 ar
    496     965     968 1
    497     962     965 1
    498     960     962 1
    499     960     971 1
    500     958     960 1
    501     978     979 2
    502     978     980 am
    503     975     978 1
    504     973     975 1
    505     994     995 2
    506     994     996 am
    507     984     986 1
    508     984     990 1
    509     982     984 1
    510     982     994 1
    511     980     982 1
    512    1004    1005 2
    513    1004    1006 am
    514     998    1000 1
    515     998    1004 1
    516     996     998 1
    517    1021    1022 2
    518    1021    1023 am
    519    1016    1017 2
    520    1016    1018 am
    521    1013    1016 1
    522    1010    1013 1
    523    1008    1010 1
    524    1008    1021 1
    525    1006    1008 1
    526    1038    1039 2
    527    1038    1040 am
    528    1033    1034 1
    529    1030    1033 1
    530    1027    1030 1
    531    1025    1027 1
    532    1025    1038 1
    533    1023    1025 1
    534    1049    1050 2
    535    1049    1051 am
    536    1044    1047 1
    537    1042    1044 1
    538    1042    1049 1
    539    1040    1042 1
    540    1065    1066 2
    541    1065    1067 am
    542    1055    1057 1
    543    1055    1061 1
    544    1053    1055 1
    545    1053    1065 1
    546    1051    1053 1
    547    1072    1073 2
    548    1072    1074 am
    549    1069    1072 1
    550    1067    1069 1
    551    1089    1090 2
    552    1089    1091 am
    553    1084    1085 2
    554    1084    1086 am
    555    1081    1084 1
    556    1078    1081 1
    557    1076    1078 1
    558    1076    1089 1
    559    1074    1076 1
    560    1113    1114 2
    561    1113    1115 am
    562    1106    1107 ar
    563    1106    1110 ar
    564    1104    1106 ar
    565    1101    1104 1
    566    1098    1101 1
    567    1095    1098 1
    568    1093    1095 1
    569    1093    1113 1
    570    1091    1093 1
    571    1123    1124 2
    572    1123    1125 am
    573    1117    1119 1
    574    1117    1123 1
    575    1115    1117 1
    576    1145    1146 2
    577    1145    1147 am
    578    1138    1141 1
    579    1135    1138 1
    580    1132    1135 1
    581    1129    1132 1
    582    1127    1129 1
    583    1127    1145 1
    584    1125    1127 1
    585    1164    1165 2
    586    1164    1166 am
    587    1154    1156 1
    588    1154    1160 1
    589    1151    1154 1
    590    1149    1151 1
    591    1149    1164 1
    592    1147    1149 1
    593    1178    1179 2
    594    1178    1180 am
    595    1170    1172 1
    596    1170    1176 1
    597    1168    1170 1
    598    1168    1178 1
    599    1166    1168 1
    600    1197    1198 2
    601    1197    1199 am
    602    1190    1193 1
    603    1184    1186 1
    604    1184    1190 1
    605    1182    1184 1
    606    1182    1197 1
    607    1180    1182 1
    608    1208    1209 2
    609    1208    1210 am
    610    1203    1206 1
    611    1201    1203 1
    612    1201    1208 1
    613    1199    1201 1
    614    1222    1223 2
    615    1222    1224 am
    616    1220    1222 1
    617    1217    1220 1
    618    1214    1217 1
    619    1211    1214 1
    620    1210    1211 1
    621    1210    1220 1
    622    1234    1235 2
    623    1234    1236 am
    624    1231    1232 ar
    625    1231    1233 ar
    626    1228    1231 1
    627    1226    1228 1
    628    1226    1234 1
    629    1224    1226 1
    630    1255    1256 2
    631    1255    1257 am
    632    1251    1253 ar
    633    1248    1249 1
    634    1248    1251 ar
    635    1246    1248 ar
    636    1244    1246 ar
    637    1243    1244 ar
    638    1243    1253 ar
    639    1240    1243 1
    640    1238    1240 1
    641    1238    1255 1
    642    1236    1238 1
    643    1265    1266 2
    644    1265    1267 am
    645    1259    1261 1
    646    1259    1265 1
    647    1257    1259 1
    648    1286    1287 2
    649    1286    1288 am
    650    1282    1284 ar
    651    1279    1280 1
    652    1279    1282 ar
    653    1277    1279 ar
    654    1275    1277 ar
    655    1274    1275 ar
    656    1274    1284 ar
    657    1271    1274 1
    658    1269    1271 1
    659    1269    1286 1
    660    1267    1269 1
    661    1293    1294 2
    662    1293    1295 am
    663    1290    1293 1
    664    1288    1290 1
    665    1303    1304 2
    666    1303    1305 am
    667    1297    1299 1
    668    1297    1303 1
    669    1295    1297 1
    670    1317    1318 2
    671    1317    1319 am
    672    1309    1311 1
    673    1309    1315 1
    674    1307    1309 1
    675    1307    1317 1
    676    1305    1307 1
    677    1324    1325 2
    678    1324    1326 am
    679    1321    1324 1
    680    1319    1321 1
    681    1341    1342 2
    682    1341    1343 am
    683    1337    1339 1
    684    1335    1337 1
    685    1334    1335 2
    686    1333    1334 1
    687    1333    1339 2
    688    1330    1333 1
    689    1328    1330 1
    690    1328    1341 1
    691    1326    1328 1
    692    1355    1356 2
    693    1355    1357 am
    694    1353    1355 1
    695    1350    1353 1
    696    1347    1350 1
    697    1344    1347 1
    698    1343    1344 1
    699    1343    1353 1
    700    1362    1363 2
    701    1362    1364 am
    702    1359    1362 1
    703    1357    1359 1
    704    1381    1382 2
    705    1381    1383 am
    706    1374    1377 1
    707    1368    1370 1
    708    1368    1374 1
    709    1366    1368 1
    710    1366    1381 1
    711    1364    1366 1
    712    1400    1401 2
    713    1400    1402 am
    714    1393    1396 1
    715    1387    1389 1
    716    1387    1393 1
    717    1385    1387 1
    718    1385    1400 1
    719    1383    1385 1
    720    1414    1415 2
    721    1414    1416 am
    722    1412    1414 1
    723    1409    1412 1
    724    1406    1409 1
    725    1403    1406 1
    726    1402    1403 1
    727    1402    1412 1
    728    1428    1429 2
    729    1428    1430 am
    730    1426    1428 1
    731    1423    1426 1
    732    1420    1423 1
    733    1417    1420 1
    734    1416    1417 1
    735    1416    1426 1
    736    1445    1446 2
    737    1445    1447 am
    738    1441    1443 1
    739    1439    1441 1
    740    1438    1439 2
    741    1437    1438 1
    742    1437    1443 2
    743    1434    1437 1
    744    1432    1434 1
    745    1432    1445 1
    746    1430    1432 1
    747    1455    1456 2
    748    1455    1457 am
    749    1449    1451 1
    750    1449    1455 1
    751    1447    1449 1
    752    1469    1470 2
    753    1469    1471 am
    754    1461    1463 1
    755    1461    1467 1
    756    1459    1461 1
    757    1459    1469 1
    758    1457    1459 1
    759    1488    1489 2
    760    1488    1490 am
    761    1478    1480 1
    762    1478    1484 1
    763    1475    1478 1
    764    1473    1475 1
    765    1473    1488 1
    766    1471    1473 1
    767    1504    1505 2
    768    1504    1506 am
    769    1494    1496 1
    770    1494    1500 1
    771    1492    1494 1
    772    1492    1504 1
    773    1490    1492 1
    774    1524    1525 2
    775    1524    1526 am
    776    1520    1522 ar
    777    1518    1520 ar
    778    1516    1518 ar
    779    1514    1516 ar
    780    1513    1514 ar
    781    1513    1522 ar
    782    1510    1513 1
    783    1508    1510 1
    784    1508    1524 1
    785    1506    1508 1
    786    1536    1537 2
    787    1536    1538 am
    788    1533    1534 ar
    789    1533    1535 ar
    790    1530    1533 1
    791    1528    1530 1
    792    1528    1536 1
    793    1526    1528 1
    794    1552    1553 2
    795    1552    1554 am
    796    1542    1544 1
    797    1542    1548 1
    798    1540    1542 1
    799    1540    1552 1
    800    1538    1540 1
    801    1567    1568 2
    802    1567    1569 am
    803    1564    1565 ar
    804    1564    1566 ar
    805    1561    1564 1
    806    1558    1561 1
    807    1556    1558 1
    808    1556    1567 1
    809    1554    1556 1
    810    1586    1587 2
    811    1586    1588 am
    812    1576    1578 1
    813    1576    1582 1
    814    1573    1576 1
    815    1571    1573 1
    816    1571    1586 1
    817    1569    1571 1
    818    1605    1606 2
    819    1605    1607 am
    820    1595    1597 1
    821    1595    1601 1
    822    1592    1595 1
    823    1590    1592 1
    824    1590    1605 1
    825    1588    1590 1
    826    1627    1628 2
    827    1627    1629 am
    828    1620    1623 1
    829    1617    1620 1
    830    1614    1617 1
    831    1611    1614 1
    832    1609    1611 1
    833    1609    1627 1
    834    1607    1609 1
    835    1646    1647 2
    836    1646    1648 am
    837    1636    1638 1
    838    1636    1642 1
    839    1633    1636 1
    840    1631    1633 1
    841    1631    1646 1
    842    1629    1631 1
    843    1661    1662 2
    844    1661    1663 1
    845    1658    1659 ar
    846    1658    1660 ar
    847    1655    1658 1
    848    1652    1655 1
    849    1650    1652 1
    850    1650    1661 1
    851    1648    1650 1
    852       5       6 1
    853       5       7 1
    854       1       2 1
    855       1       3 1
    856       1       4 1
    857      20      21 1
    858      20      22 1
    859      20      23 1
    860      16      17 1
    861      16      18 1
    862      16      19 1
    863      14      15 1
    864      12      13 1
    865      10      11 1
    866      38      39 1
    867      38      40 1
    868      33      34 1
    869      33      35 1
    870      30      31 1
    871      30      32 1
    872      28      29 1
    873      26      27 1
    874      53      54 1
    875      53      55 1
    876      53      56 1
    877      49      50 1
    878      49      51 1
    879      49      52 1
    880      47      48 1
    881      45      46 1
    882      43      44 1
    883      66      67 1
    884      66      68 1
    885      63      64 1
    886      63      65 1
    887      61      62 1
    888      59      60 1
    889      84      85 1
    890      80      81 1
    891      80      82 1
    892      80      83 1
    893      78      79 1
    894      76      77 1
    895      74      75 1
    896     101     102 1
    897     101     103 1
    898     101     104 1
    899      98      99 1
    900      98     100 1
    901      94      95 1
    902      94      96 1
    903      94      97 1
    904      92      93 1
    905      90      91 1
    906      88      89 1
    907     114     115 1
    908     111     112 1
    909     111     113 1
    910     109     110 1
    911     107     108 1
    912     128     129 1
    913     125     126 1
    914     125     127 1
    915     122     123 1
    916     122     124 1
    917     119     120 1
    918     119     121 1
    919     134     135 1
    920     134     136 1
    921     132     133 1
    922     143     144 1
    923     143     145 1
    924     141     142 1
    925     139     140 1
    926     153     154 1
    927     153     155 1
    928     151     152 1
    929     177     178 1
    930     177     179 1
    931     174     175 1
    932     174     176 1
    933     171     172 1
    934     168     169 1
    935     168     170 1
    936     165     166 1
    937     165     167 1
    938     162     163 1
    939     162     164 1
    940     160     161 1
    941     158     159 1
    942     192     193 1
    943     188     189 1
    944     188     190 1
    945     188     191 1
    946     186     187 1
    947     184     185 1
    948     182     183 1
    949     212     213 1
    950     210     211 1
    951     208     209 1
    952     206     207 1
    953     204     205 1
    954     200     201 1
    955     200     202 1
    956     198     199 1
    957     196     197 1
    958     226     227 1
    959     223     224 1
    960     223     225 1
    961     220     221 1
    962     220     222 1
    963     217     218 1
    964     217     219 1
    965     246     247 1
    966     246     248 1
    967     246     249 1
    968     243     244 1
    969     243     245 1
    970     240     241 1
    971     240     242 1
    972     237     238 1
    973     237     239 1
    974     234     235 1
    975     234     236 1
    976     232     233 1
    977     230     231 1
    978     271     272 1
    979     271     273 1
    980     268     269 1
    981     268     270 1
    982     265     266 1
    983     262     263 1
    984     262     264 1
    985     259     260 1
    986     259     261 1
    987     256     257 1
    988     256     258 1
    989     254     255 1
    990     252     253 1
    991     278     279 1
    992     278     280 1
    993     276     277 1
    994     295     296 1
    995     295     297 1
    996     290     291 1
    997     290     292 1
    998     287     288 1
    999     287     289 1
   1000     285     286 1
   1001     283     284 1
   1002     310     311 1
   1003     306     307 1
   1004     306     308 1
   1005     306     309 1
   1006     304     305 1
   1007     302     303 1
   1008     300     301 1
   1009     321     322 1
   1010     318     319 1
   1011     318     320 1
   1012     316     317 1
   1013     314     315 1
   1014     335     336 1
   1015     335     337 1
   1016     335     338 1
   1017     331     332 1
   1018     331     333 1
   1019     331     334 1
   1020     329     330 1
   1021     327     328 1
   1022     325     326 1
   1023     351     352 1
   1024     351     353 1
   1025     351     354 1
   1026     347     348 1
   1027     347     349 1
   1028     347     350 1
   1029     345     346 1
   1030     343     344 1
   1031     341     342 1
   1032     370     371 1
   1033     368     369 1
   1034     366     367 1
   1035     361     362 1
   1036     361     363 1
   1037     359     360 1
   1038     357     358 1
   1039     391     392 1
   1040     389     390 1
   1041     387     388 1
   1042     384     385 1
   1043     382     383 1
   1044     378     379 1
   1045     378     380 1
   1046     376     377 1
   1047     374     375 1
   1048     405     406 1
   1049     401     402 1
   1050     401     403 1
   1051     401     404 1
   1052     399     400 1
   1053     397     398 1
   1054     395     396 1
   1055     411     412 1
   1056     411     413 1
   1057     409     410 1
   1058     427     428 1
   1059     427     429 1
   1060     427     430 1
   1061     423     424 1
   1062     423     425 1
   1063     420     421 1
   1064     420     422 1
   1065     418     419 1
   1066     416     417 1
   1067     446     447 1
   1068     446     448 1
   1069     446     449 1
   1070     442     443 1
   1071     442     444 1
   1072     442     445 1
   1073     440     441 1
   1074     437     438 1
   1075     437     439 1
   1076     435     436 1
   1077     433     434 1
   1078     459     460 1
   1079     459     461 1
   1080     456     457 1
   1081     456     458 1
   1082     454     455 1
   1083     452     453 1
   1084     471     472 1
   1085     471     473 1
   1086     469     470 1
   1087     467     468 1
   1088     481     482 1
   1089     481     483 1
   1090     479     480 1
   1091     502     503 1
   1092     502     504 1
   1093     502     505 1
   1094     499     500 1
   1095     499     501 1
   1096     496     497 1
   1097     496     498 1
   1098     493     494 1
   1099     493     495 1
   1100     490     491 1
   1101     490     492 1
   1102     488     489 1
   1103     486     487 1
   1104     524     525 1
   1105     524     526 1
   1106     524     527 1
   1107     521     522 1
   1108     521     523 1
   1109     518     519 1
   1110     518     520 1
   1111     515     516 1
   1112     515     517 1
   1113     512     513 1
   1114     512     514 1
   1115     510     511 1
   1116     508     509 1
   1117     546     547 1
   1118     544     545 1
   1119     542     543 1
   1120     540     541 1
   1121     538     539 1
   1122     534     535 1
   1123     534     536 1
   1124     532     533 1
   1125     530     531 1
   1126     554     555 1
   1127     554     556 1
   1128     552     553 1
   1129     550     551 1
   1130     569     570 1
   1131     566     567 1
   1132     566     568 1
   1133     564     565 1
   1134     562     563 1
   1135     580     581 1
   1136     577     578 1
   1137     577     579 1
   1138     575     576 1
   1139     573     574 1
   1140     603     604 1
   1141     603     605 1
   1142     600     601 1
   1143     600     602 1
   1144     597     598 1
   1145     594     595 1
   1146     594     596 1
   1147     591     592 1
   1148     591     593 1
   1149     588     589 1
   1150     588     590 1
   1151     586     587 1
   1152     584     585 1
   1153     612     613 1
   1154     612     614 1
   1155     610     611 1
   1156     608     609 1
   1157     639     640 1
   1158     639     641 1
   1159     636     637 1
   1160     636     638 1
   1161     633     634 1
   1162     630     631 1
   1163     630     632 1
   1164     627     628 1
   1165     627     629 1
   1166     624     625 1
   1167     624     626 1
   1168     622     623 1
   1169     620     621 1
   1170     653     654 1
   1171     653     655 1
   1172     648     649 1
   1173     648     650 1
   1174     646     647 1
   1175     644     645 1
   1176     674     675 1
   1177     674     676 1
   1178     674     677 1
   1179     671     672 1
   1180     671     673 1
   1181     668     669 1
   1182     668     670 1
   1183     665     666 1
   1184     665     667 1
   1185     662     663 1
   1186     662     664 1
   1187     660     661 1
   1188     658     659 1
   1189     690     691 1
   1190     687     688 1
   1191     687     689 1
   1192     684     685 1
   1193     684     686 1
   1194     681     682 1
   1195     681     683 1
   1196     710     711 1
   1197     708     709 1
   1198     706     707 1
   1199     704     705 1
   1200     702     703 1
   1201     698     699 1
   1202     698     700 1
   1203     696     697 1
   1204     694     695 1
   1205     730     731 1
   1206     730     732 1
   1207     730     733 1
   1208     727     728 1
   1209     727     729 1
   1210     724     725 1
   1211     724     726 1
   1212     721     722 1
   1213     721     723 1
   1214     718     719 1
   1215     718     720 1
   1216     716     717 1
   1217     714     715 1
   1218     752     753 1
   1219     750     751 1
   1220     748     749 1
   1221     746     747 1
   1222     744     745 1
   1223     740     741 1
   1224     740     742 1
   1225     738     739 1
   1226     736     737 1
   1227     767     768 1
   1228     767     769 1
   1229     767     770 1
   1230     763     764 1
   1231     763     765 1
   1232     760     761 1
   1233     760     762 1
   1234     758     759 1
   1235     756     757 1
   1236     786     787 1
   1237     786     788 1
   1238     786     789 1
   1239     782     783 1
   1240     782     784 1
   1241     782     785 1
   1242     780     781 1
   1243     777     778 1
   1244     777     779 1
   1245     775     776 1
   1246     773     774 1
   1247     794     795 1
   1248     794     796 1
   1249     792     793 1
   1250     815     816 1
   1251     815     817 1
   1252     815     818 1
   1253     812     813 1
   1254     812     814 1
   1255     809     810 1
   1256     809     811 1
   1257     806     807 1
   1258     806     808 1
   1259     803     804 1
   1260     803     805 1
   1261     801     802 1
   1262     799     800 1
   1263     833     834 1
   1264     833     835 1
   1265     828     829 1
   1266     828     830 1
   1267     825     826 1
   1268     825     827 1
   1269     823     824 1
   1270     821     822 1
   1271     845     846 1
   1272     845     847 1
   1273     842     843 1
   1274     842     844 1
   1275     840     841 1
   1276     838     839 1
   1277     863     864 1
   1278     863     865 1
   1279     863     866 1
   1280     859     860 1
   1281     859     861 1
   1282     859     862 1
   1283     857     858 1
   1284     855     856 1
   1285     853     854 1
   1286     882     883 1
   1287     882     884 1
   1288     882     885 1
   1289     879     880 1
   1290     879     881 1
   1291     875     876 1
   1292     875     877 1
   1293     875     878 1
   1294     873     874 1
   1295     871     872 1
   1296     869     870 1
   1297     907     908 1
   1298     907     909 1
   1299     904     905 1
   1300     904     906 1
   1301     901     902 1
   1302     898     899 1
   1303     898     900 1
   1304     895     896 1
   1305     895     897 1
   1306     892     893 1
   1307     892     894 1
   1308     890     891 1
   1309     888     889 1
   1310     914     915 1
   1311     914     916 1
   1312     912     913 1
   1313     938     939 1
   1314     936     937 1
   1315     934     935 1
   1316     932     933 1
   1317     929     930 1
   1318     927     928 1
   1319     923     924 1
   1320     923     925 1
   1321     921     922 1
   1322     919     920 1
   1323     950     951 1
   1324     950     952 1
   1325     947     948 1
   1326     947     949 1
   1327     945     946 1
   1328     943     944 1
   1329     965     966 1
   1330     965     967 1
   1331     962     963 1
   1332     962     964 1
   1333     960     961 1
   1334     958     959 1
   1335     975     976 1
   1336     975     977 1
   1337     973     974 1
   1338     990     991 1
   1339     990     992 1
   1340     990     993 1
   1341     986     987 1
   1342     986     988 1
   1343     986     989 1
   1344     984     985 1
   1345     982     983 1
   1346     980     981 1
   1347    1000    1001 1
   1348    1000    1002 1
   1349    1000    1003 1
   1350     998     999 1
   1351     996     997 1
   1352    1018    1019 1
   1353    1018    1020 1
   1354    1013    1014 1
   1355    1013    1015 1
   1356    1010    1011 1
   1357    1010    1012 1
   1358    1008    1009 1
   1359    1006    1007 1
   1360    1034    1035 1
   1361    1034    1036 1
   1362    1034    1037 1
   1363    1030    1031 1
   1364    1030    1032 1
   1365    1027    1028 1
   1366    1027    1029 1
   1367    1025    1026 1
   1368    1023    1024 1
   1369    1047    1048 1
   1370    1044    1045 1
   1371    1044    1046 1
   1372    1042    1043 1
   1373    1040    1041 1
   1374    1061    1062 1
   1375    1061    1063 1
   1376    1061    1064 1
   1377    1057    1058 1
   1378    1057    1059 1
   1379    1057    1060 1
   1380    1055    1056 1
   1381    1053    1054 1
   1382    1051    1052 1
   1383    1069    1070 1
   1384    1069    1071 1
   1385    1067    1068 1
   1386    1086    1087 1
   1387    1086    1088 1
   1388    1081    1082 1
   1389    1081    1083 1
   1390    1078    1079 1
   1391    1078    1080 1
   1392    1076    1077 1
   1393    1074    1075 1
   1394    1110    1111 1
   1395    1110    1112 1
   1396    1107    1108 1
   1397    1107    1109 1
   1398    1104    1105 1
   1399    1101    1102 1
   1400    1101    1103 1
   1401    1098    1099 1
   1402    1098    1100 1
   1403    1095    1096 1
   1404    1095    1097 1
   1405    1093    1094 1
   1406    1091    1092 1
   1407    1119    1120 1
   1408    1119    1121 1
   1409    1119    1122 1
   1410    1117    1118 1
   1411    1115    1116 1
   1412    1141    1142 1
   1413    1141    1143 1
   1414    1141    1144 1
   1415    1138    1139 1
   1416    1138    1140 1
   1417    1135    1136 1
   1418    1135    1137 1
   1419    1132    1133 1
   1420    1132    1134 1
   1421    1129    1130 1
   1422    1129    1131 1
   1423    1127    1128 1
   1424    1125    1126 1
   1425    1160    1161 1
   1426    1160    1162 1
   1427    1160    1163 1
   1428    1156    1157 1
   1429    1156    1158 1
   1430    1156    1159 1
   1431    1154    1155 1
   1432    1151    1152 1
   1433    1151    1153 1
   1434    1149    1150 1
   1435    1147    1148 1
   1436    1176    1177 1
   1437    1172    1173 1
   1438    1172    1174 1
   1439    1172    1175 1
   1440    1170    1171 1
   1441    1168    1169 1
   1442    1166    1167 1
   1443    1193    1194 1
   1444    1193    1195 1
   1445    1193    1196 1
   1446    1190    1191 1
   1447    1190    1192 1
   1448    1186    1187 1
   1449    1186    1188 1
   1450    1186    1189 1
   1451    1184    1185 1
   1452    1182    1183 1
   1453    1180    1181 1
   1454    1206    1207 1
   1455    1203    1204 1
   1456    1203    1205 1
   1457    1201    1202 1
   1458    1199    1200 1
   1459    1220    1221 1
   1460    1217    1218 1
   1461    1217    1219 1
   1462    1214    1215 1
   1463    1214    1216 1
   1464    1211    1212 1
   1465    1211    1213 1
   1466    1228    1229 1
   1467    1228    1230 1
   1468    1226    1227 1
   1469    1224    1225 1
   1470    1253    1254 1
   1471    1251    1252 1
   1472    1249    1250 1
   1473    1246    1247 1
   1474    1244    1245 1
   1475    1240    1241 1
   1476    1240    1242 1
   1477    1238    1239 1
   1478    1236    1237 1
   1479    1261    1262 1
   1480    1261    1263 1
   1481    1261    1264 1
   1482    1259    1260 1
   1483    1257    1258 1
   1484    1284    1285 1
   1485    1282    1283 1
   1486    1280    1281 1
   1487    1277    1278 1
   1488    1275    1276 1
   1489    1271    1272 1
   1490    1271    1273 1
   1491    1269    1270 1
   1492    1267    1268 1
   1493    1290    1291 1
   1494    1290    1292 1
   1495    1288    1289 1
   1496    1299    1300 1
   1497    1299    1301 1
   1498    1299    1302 1
   1499    1297    1298 1
   1500    1295    1296 1
   1501    1315    1316 1
   1502    1311    1312 1
   1503    1311    1313 1
   1504    1311    1314 1
   1505    1309    1310 1
   1506    1307    1308 1
   1507    1305    1306 1
   1508    1321    1322 1
   1509    1321    1323 1
   1510    1319    1320 1
   1511    1339    1340 1
   1512    1337    1338 1
   1513    1335    1336 1
   1514    1330    1331 1
   1515    1330    1332 1
   1516    1328    1329 1
   1517    1326    1327 1
   1518    1353    1354 1
   1519    1350    1351 1
   1520    1350    1352 1
   1521    1347    1348 1
   1522    1347    1349 1
   1523    1344    1345 1
   1524    1344    1346 1
   1525    1359    1360 1
   1526    1359    1361 1
   1527    1357    1358 1
   1528    1377    1378 1
   1529    1377    1379 1
   1530    1377    1380 1
   1531    1374    1375 1
   1532    1374    1376 1
   1533    1370    1371 1
   1534    1370    1372 1
   1535    1370    1373 1
   1536    1368    1369 1
   1537    1366    1367 1
   1538    1364    1365 1
   1539    1396    1397 1
   1540    1396    1398 1
   1541    1396    1399 1
   1542    1393    1394 1
   1543    1393    1395 1
   1544    1389    1390 1
   1545    1389    1391 1
   1546    1389    1392 1
   1547    1387    1388 1
   1548    1385    1386 1
   1549    1383    1384 1
   1550    1412    1413 1
   1551    1409    1410 1
   1552    1409    1411 1
   1553    1406    1407 1
   1554    1406    1408 1
   1555    1403    1404 1
   1556    1403    1405 1
   1557    1426    1427 1
   1558    1423    1424 1
   1559    1423    1425 1
   1560    1420    1421 1
   1561    1420    1422 1
   1562    1417    1418 1
   1563    1417    1419 1
   1564    1443    1444 1
   1565    1441    1442 1
   1566    1439    1440 1
   1567    1434    1435 1
   1568    1434    1436 1
   1569    1432    1433 1
   1570    1430    1431 1
   1571    1451    1452 1
   1572    1451    1453 1
   1573    1451    1454 1
   1574    1449    1450 1
   1575    1447    1448 1
   1576    1467    1468 1
   1577    1463    1464 1
   1578    1463    1465 1
   1579    1463    1466 1
   1580    1461    1462 1
   1581    1459    1460 1
   1582    1457    1458 1
   1583    1484    1485 1
   1584    1484    1486 1
   1585    1484    1487 1
   1586    1480    1481 1
   1587    1480    1482 1
   1588    1480    1483 1
   1589    1478    1479 1
   1590    1475    1476 1
   1591    1475    1477 1
   1592    1473    1474 1
   1593    1471    1472 1
   1594    1500    1501 1
   1595    1500    1502 1
   1596    1500    1503 1
   1597    1496    1497 1
   1598    1496    1498 1
   1599    1496    1499 1
   1600    1494    1495 1
   1601    1492    1493 1
   1602    1490    1491 1
   1603    1522    1523 1
   1604    1520    1521 1
   1605    1518    1519 1
   1606    1516    1517 1
   1607    1514    1515 1
   1608    1510    1511 1
   1609    1510    1512 1
   1610    1508    1509 1
   1611    1506    1507 1
   1612    1530    1531 1
   1613    1530    1532 1
   1614    1528    1529 1
   1615    1526    1527 1
   1616    1548    1549 1
   1617    1548    1550 1
   1618    1548    1551 1
   1619    1544    1545 1
   1620    1544    1546 1
   1621    1544    1547 1
   1622    1542    1543 1
   1623    1540    1541 1
   1624    1538    1539 1
   1625    1561    1562 1
   1626    1561    1563 1
   1627    1558    1559 1
   1628    1558    1560 1
   1629    1556    1557 1
   1630    1554    1555 1
   1631    1582    1583 1
   1632    1582    1584 1
   1633    1582    1585 1
   1634    1578    1579 1
   1635    1578    1580 1
   1636    1578    1581 1
   1637    1576    1577 1
   1638    1573    1574 1
   1639    1573    1575 1
   1640    1571    1572 1
   1641    1569    1570 1
   1642    1601    1602 1
   1643    1601    1603 1
   1644    1601    1604 1
   1645    1597    1598 1
   1646    1597    1599 1
   1647    1597    1600 1
   1648    1595    1596 1
   1649    1592    1593 1
   1650    1592    1594 1
   1651    1590    1591 1
   1652    1588    1589 1
   1653    1623    1624 1
   1654    1623    1625 1
   1655    1623    1626 1
   1656    1620    1621 1
   1657    1620    1622 1
   1658    1617    1618 1
   1659    1617    1619 1
   1660    1614    1615 1
   1661    1614    1616 1
   1662    1611    1612 1
   1663    1611    1613 1
   1664    1609    1610 1
   1665    1607    1608 1
   1666    1642    1643 1
   1667    1642    1644 1
   1668    1642    1645 1
   1669    1638    1639 1
   1670    1638    1640 1
   1671    1638    1641 1
   1672    1636    1637 1
   1673    1633    1634 1
   1674    1633    1635 1
   1675    1631    1632 1
   1676    1629    1630 1
   1677    1655    1656 1
   1678    1655    1657 1
   1679    1652    1653 1
   1680    1652    1654 1
   1681    1650    1651 1
   1682    1648    1649 1
@<TRIPOS>SUBSTRUCTURE
      1 GLY1           1 RESIDUE    4    A GLY
      2 VAL2          10 RESIDUE    4    A VAL
      3 GLN3          26 RESIDUE    4    A GLN
      4 VAL4          43 RESIDUE    4    A VAL
      5 GLU5          59 RESIDUE    4    A GLU
      6 THR6          74 RESIDUE    4    A THR
      7 ILE7          88 RESIDUE    4    A ILE
      8 SER8         107 RESIDUE    4    A SER
      9 PRO9         118 RESIDUE    4    A PRO
     10 GLY10        132 RESIDUE    4    A GLY
     11 ASP11        139 RESIDUE    4    A ASP
     12 GLY12        151 RESIDUE    4    A GLY
     13 ARG13        158 RESIDUE    4    A ARG
     14 THR14        182 RESIDUE    4    A THR
     15 PHE15        196 RESIDUE    4    A PHE
     16 PRO16        216 RESIDUE    4    A PRO
     17 LYS17        230 RESIDUE    4    A LYS
     18 ARG18        252 RESIDUE    4    A ARG
     19 GLY19        276 RESIDUE    4    A GLY
     20 GLN20        283 RESIDUE    4    A GLN
     21 THR21        300 RESIDUE    4    A THR
     22 CYS22        314 RESIDUE    4    A CYS
     23 VAL23        325 RESIDUE    4    A VAL
     24 VAL24        341 RESIDUE    4    A VAL
     25 HIE25        357 RESIDUE    4    A HIE
     26 TYR26        374 RESIDUE    4    A TYR
     27 THR27        395 RESIDUE    4    A THR
     28 GLY28        409 RESIDUE    4    A GLY
     29 MET29        416 RESIDUE    4    A MET
     30 LEU30        433 RESIDUE    4    A LEU
     31 GLU31        452 RESIDUE    4    A GLU
     32 ASP32        467 RESIDUE    4    A ASP
     33 GLY33        479 RESIDUE    4    A GLY
     34 LYS34        486 RESIDUE    4    A LYS
     35 LYS35        508 RESIDUE    4    A LYS
     36 PHE36        530 RESIDUE    4    A PHE
     37 ASP37        550 RESIDUE    4    A ASP
     38 SER38        562 RESIDUE    4    A SER
     39 SER39        573 RESIDUE    4    A SER
     40 ARG40        584 RESIDUE    4    A ARG
     41 ASP41        608 RESIDUE    4    A ASP
     42 ARG42        620 RESIDUE    4    A ARG
     43 ASN43        644 RESIDUE    4    A ASN
     44 LYS44        658 RESIDUE    4    A LYS
     45 PRO45        680 RESIDUE    4    A PRO
     46 PHE46        694 RESIDUE    4    A PHE
     47 LYS47        714 RESIDUE    4    A LYS
     48 PHE48        736 RESIDUE    4    A PHE
     49 MET49        756 RESIDUE    4    A MET
     50 LEU50        773 RESIDUE    4    A LEU
     51 GLY51        792 RESIDUE    4    A GLY
     52 LYS52        799 RESIDUE    4    A LYS
     53 GLN53        821 RESIDUE    4    A GLN
     54 GLU54        838 RESIDUE    4    A GLU
     55 VAL55        853 RESIDUE    4    A VAL
     56 ILE56        869 RESIDUE    4    A ILE
     57 ARG57        888 RESIDUE    4    A ARG
     58 GLY58        912 RESIDUE    4    A GLY
     59 TRP59        919 RESIDUE    4    A TRP
     60 GLU60        943 RESIDUE    4    A GLU
     61 GLU61        958 RESIDUE    4    A GLU
     62 GLY62        973 RESIDUE    4    A GLY
     63 VAL63        980 RESIDUE    4    A VAL
     64 ALA64        996 RESIDUE    4    A ALA
     65 GLN65       1006 RESIDUE    4    A GLN
     66 MET66       1023 RESIDUE    4    A MET
     67 SER67       1040 RESIDUE    4    A SER
     68 VAL68       1051 RESIDUE    4    A VAL
     69 GLY69       1067 RESIDUE    4    A GLY
     70 GLN70       1074 RESIDUE    4    A GLN
     71 ARG71       1091 RESIDUE    4    A ARG
     72 ALA72       1115 RESIDUE    4    A ALA
     73 LYS73       1125 RESIDUE    4    A LYS
     74 LEU74       1147 RESIDUE    4    A LEU
     75 THR75       1166 RESIDUE    4    A THR
     76 ILE76       1180 RESIDUE    4    A ILE
     77 SER77       1199 RESIDUE    4    A SER
     78 PRO78       1210 RESIDUE    4    A PRO
     79 ASP79       1224 RESIDUE    4    A ASP
     80 TYR80       1236 RESIDUE    4    A TYR
     81 ALA81       1257 RESIDUE    4    A ALA
     82 TYR82       1267 RESIDUE    4    A TYR
     83 GLY83       1288 RESIDUE    4    A GLY
     84 ALA84       1295 RESIDUE    4    A ALA
     85 THR85       1305 RESIDUE    4    A THR
     86 GLY86       1319 RESIDUE    4    A GLY
     87 HIE87       1326 RESIDUE    4    A HIE
     88 PRO88       1343 RESIDUE    4    A PRO
     89 GLY89       1357 RESIDUE    4    A GLY
     90 ILE90       1364 RESIDUE    4    A ILE
     91 ILE91       1383 RESIDUE    4    A ILE
     92 PRO92       1402 RESIDUE    4    A PRO
     93 PRO93       1416 RESIDUE    4    A PRO
     94 HIE94       1430 RESIDUE    4    A HIE
     95 ALA95       1447 RESIDUE    4    A ALA
     96 THR96       1457 RESIDUE    4    A THR
     97 LEU97       1471 RESIDUE    4    A LEU
     98 VAL98       1490 RESIDUE    4    A VAL
     99 PHE99       1506 RESIDUE    4    A PHE
    100 ASP100      1526 RESIDUE    4    A ASP
    101 VAL101      1538 RESIDUE    4    A VAL
    102 GLU102      1554 RESIDUE    4    A GLU
    103 LEU103      1569 RESIDUE    4    A LEU
    104 LEU104      1588 RESIDUE    4    A LEU
    105 LYS105      1607 RESIDUE    4    A LYS
    106 LEU106      1629 RESIDUE    4    A LEU
    107 GLU107      1648 RESIDUE    4    A GLU
