# Supplementary material for: Improved Structure-Based Histidine pKa Prediction for pH-Responsive Protein Design
Source: J Chem Inf Model. 2025 Jan 18;65(3):1560–9. doi: 10.1021/acs.jcim.4c01957 (PMC11815838; doi:10.1021/acs.jcim.4c01957)
Supplement: Supplementary file 3 — ci4c01957_si_003.zip [file ci4c01957_si_003.zip › structures/prep_mol2/1FMH_0001_prep.mol2]

@<TRIPOS>MOLECULE
Cpptraj generated mol2 file.
 1007  1008    66     0     0
SMALL
USER_CHARGES


@<TRIPOS>ATOM
      1 H1          -18.9454       2.1545      -6.5155 H         1 ACE0       0.1123
      2 CH3         -18.8273       1.0966      -6.7351 C.3       1 ACE0      -0.3662
      3 H2          -17.7758       0.8167      -6.7198 H         1 ACE0       0.1123
      4 H3          -19.2479       0.8701      -7.7129 H         1 ACE0       0.1123
      5 C           -19.5601       0.2901      -5.6933 C.2       1 ACE0       0.5972
      6 O           -20.1328       0.8544      -4.7705 O.2       1 ACE0      -0.5679
      7 N           -19.5466      -1.0239      -5.8567 N.am      2 GLU1      -0.5163
      8 H           -19.0449      -1.3995      -6.6527 H         2 GLU1       0.2936
      9 CA          -20.1635      -1.9593      -4.9124 C.3       2 GLU1       0.0397
     10 HA          -21.0973      -1.5243      -4.5458 H         2 GLU1       0.1105
     11 CB          -20.5110      -3.2544      -5.6615 C.3       2 GLU1       0.0560
     12 HB2         -21.1974      -3.0112      -6.4738 H         2 GLU1      -0.0173
     13 HB3         -19.6143      -3.6347      -6.1134 H         2 GLU1      -0.0173
     14 CG          -21.1282      -4.3723      -4.8183 C.3       2 GLU1       0.0136
     15 HG2         -21.3071      -5.2352      -5.4648 H         2 GLU1      -0.0425
     16 HG3         -20.4316      -4.6954      -4.0446 H         2 GLU1      -0.0425
     17 CD          -22.4476      -3.8978      -4.2176 C.2       2 GLU1       0.8054
     18 OE1         -23.4130      -3.7967      -4.9985 O.co2     2 GLU1      -0.8188
     19 OE2         -22.4439      -3.5912      -3.0063 O.co2     2 GLU1      -0.8188
     20 C           -19.2622      -2.2070      -3.6926 C.2       2 GLU1       0.5366
     21 O           -18.0329      -2.1512      -3.7849 O.2       2 GLU1      -0.5819
     22 N           -19.8619      -2.5625      -2.5555 N.am      3 VAL2      -0.4157
     23 H           -20.8806      -2.6782      -2.5569 H         3 VAL2       0.2719
     24 CA          -19.1430      -2.8781      -1.3126 C.3       3 VAL2      -0.0875
     25 HA          -18.6094      -1.9905      -0.9757 H         3 VAL2       0.0969
     26 CB          -20.1199      -3.3142      -0.2040 C.3       3 VAL2       0.2985
     27 HB          -20.5855      -4.2584      -0.4906 H         3 VAL2      -0.0297
     28 CG1         -19.3928      -3.5130       1.1309 C.3       3 VAL2      -0.3192
     29 HG11        -18.9894      -2.5644       1.4798 H         3 VAL2       0.0791
     30 HG12        -20.1000      -3.8766       1.8770 H         3 VAL2       0.0791
     31 HG13        -18.5864      -4.2404       1.0424 H         3 VAL2       0.0791
     32 CG2         -21.2291      -2.2880       0.0325 C.3       3 VAL2      -0.3192
     33 HG21        -21.8090      -2.1139      -0.8732 H         3 VAL2       0.0791
     34 HG22        -21.9096      -2.6575       0.7999 H         3 VAL2       0.0791
     35 HG23        -20.7928      -1.3563       0.3862 H         3 VAL2       0.0791
     36 C           -18.1200      -3.9850      -1.5459 C.2       3 VAL2       0.5973
     37 O           -16.9461      -3.8215      -1.2371 O.2       3 VAL2      -0.5679
     38 N           -18.5346      -5.0887      -2.1754 N.am      4 ALA3      -0.4157
     39 H           -19.5154      -5.1564      -2.4094 H         4 ALA3       0.2719
     40 CA          -17.6498      -6.2125      -2.4805 C.3       4 ALA3       0.0337
     41 HA          -17.2363      -6.5962      -1.5462 H         4 ALA3       0.0823
     42 CB          -18.4836      -7.3152      -3.1446 C.3       4 ALA3      -0.1825
     43 HB1         -18.9163      -6.9540      -4.0788 H         4 ALA3       0.0603
     44 HB2         -17.8502      -8.1785      -3.3495 H         4 ALA3       0.0603
     45 HB3         -19.2875      -7.6222      -2.4734 H         4 ALA3       0.0603
     46 C           -16.4733      -5.8038      -3.3845 C.2       4 ALA3       0.5973
     47 O           -15.3625      -6.3176      -3.2431 O.2       4 ALA3      -0.5679
     48 N           -16.7139      -4.8826      -4.3245 N.am      5 GLN4      -0.4157
     49 H           -17.6081      -4.4093      -4.3041 H         5 GLN4       0.2719
     50 CA          -15.6691      -4.3431      -5.1950 C.3       5 GLN4      -0.0031
     51 HA          -15.1639      -5.1598      -5.6996 H         5 GLN4       0.0850
     52 CB          -16.2571      -3.4117      -6.2573 C.3       5 GLN4      -0.0036
     53 HB2         -16.7777      -2.5774      -5.7966 H         5 GLN4       0.0171
     54 HB3         -15.4376      -3.0005      -6.8493 H         5 GLN4       0.0171
     55 CG          -17.2011      -4.1488      -7.1965 C.3       5 GLN4      -0.0645
     56 HG2         -16.6177      -4.9322      -7.6808 H         5 GLN4       0.0352
     57 HG3         -17.9911      -4.6638      -6.6649 H         5 GLN4       0.0352
     58 CD          -17.7498      -3.2380      -8.2870 C.2       5 GLN4       0.6951
     59 OE1         -18.0276      -2.0622      -8.1162 O.2       5 GLN4      -0.6086
     60 NE2         -17.8858      -3.7610      -9.4821 N.am      5 GLN4      -0.9407
     61 HE21        -18.2604      -3.1386     -10.1784 H         5 GLN4       0.4251
     62 HE22        -17.7089      -4.7294      -9.6541 H         5 GLN4       0.4251
     63 C           -14.6481      -3.5578      -4.3848 C.2       5 GLN4       0.5973
     64 O           -13.4441      -3.7405      -4.5360 O.2       5 GLN4      -0.5679
     65 N           -15.1414      -2.6935      -3.5082 N.am      6 LEU5      -0.4157
     66 H           -16.1494      -2.5956      -3.4248 H         6 LEU5       0.2719
     67 CA          -14.2925      -1.9086      -2.6376 C.3       6 LEU5      -0.0518
     68 HA          -13.5337      -1.4157      -3.2409 H         6 LEU5       0.0922
     69 CB          -15.1363      -0.8512      -1.9342 C.3       6 LEU5      -0.1102
     70 HB2         -15.9377      -1.3410      -1.3805 H         6 LEU5       0.0457
     71 HB3         -14.4870      -0.3303      -1.2410 H         6 LEU5       0.0457
     72 CG          -15.7331       0.1890      -2.8868 C.3       6 LEU5       0.3531
     73 HG          -16.2881      -0.2891      -3.6903 H         6 LEU5      -0.0361
     74 CD1         -16.6788       1.0860      -2.1119 C.3       6 LEU5      -0.4121
     75 HD11        -16.1470       1.5804      -1.3075 H         6 LEU5       0.1000
     76 HD12        -17.0769       1.8278      -2.7965 H         6 LEU5       0.1000
     77 HD13        -17.4961       0.4822      -1.7171 H         6 LEU5       0.1000
     78 CD2         -14.6502       1.0792      -3.5037 C.3       6 LEU5      -0.4121
     79 HD21        -13.9888       0.4841      -4.1316 H         6 LEU5       0.1000
     80 HD22        -15.1181       1.8333      -4.1342 H         6 LEU5       0.1000
     81 HD23        -14.0722       1.5627      -2.7180 H         6 LEU5       0.1000
     82 C           -13.5445      -2.7901      -1.6439 C.2       6 LEU5       0.5973
     83 O           -12.3723      -2.5529      -1.4232 O.2       6 LEU5      -0.5679
     84 N           -14.1553      -3.8393      -1.1087 N.am      7 GLU6      -0.5163
     85 H           -15.1566      -3.9334      -1.2418 H         7 GLU6       0.2936
     86 CA          -13.4825      -4.7949      -0.2268 C.3       7 GLU6       0.0397
     87 HA          -13.0293      -4.2585       0.6076 H         7 GLU6       0.1105
     88 CB          -14.4953      -5.8162       0.3117 C.3       7 GLU6       0.0560
     89 HB2         -15.1320      -6.1559      -0.5058 H         7 GLU6      -0.0173
     90 HB3         -13.9635      -6.6908       0.6900 H         7 GLU6      -0.0173
     91 CG          -15.3817      -5.2656       1.4364 C.3       7 GLU6       0.0136
     92 HG2         -15.9110      -4.3866       1.0753 H         7 GLU6      -0.0425
     93 HG3         -16.1334      -6.0229       1.6717 H         7 GLU6      -0.0425
     94 CD          -14.6138      -4.9149       2.7212 C.2       7 GLU6       0.8054
     95 OE1         -13.3910      -5.1700       2.7810 O.co2     7 GLU6      -0.8188
     96 OE2         -15.2632      -4.3913       3.6507 O.co2     7 GLU6      -0.8188
     97 C           -12.3489      -5.5319      -0.9372 C.2       7 GLU6       0.5366
     98 O           -11.2442      -5.6365      -0.4040 O.2       7 GLU6      -0.5819
     99 N           -12.5650      -5.9907      -2.1804 N.am      8 LYS7      -0.3479
    100 H           -13.4942      -5.8961      -2.5809 H         8 LYS7       0.2747
    101 CA          -11.4719      -6.6074      -2.9481 C.3       8 LYS7      -0.2400
    102 HA          -10.9952      -7.3434      -2.2982 H         8 LYS7       0.1426
    103 CB          -11.9769      -7.3409      -4.1949 C.3       8 LYS7      -0.0094
    104 HB2         -11.1605      -7.9821      -4.5313 H         8 LYS7       0.0362
    105 HB3         -12.8166      -7.9830      -3.9236 H         8 LYS7       0.0362
    106 CG          -12.3815      -6.4158      -5.3545 C.3       8 LYS7       0.0187
    107 HG2         -13.4152      -6.1322      -5.2055 H         8 LYS7       0.0103
    108 HG3         -11.7660      -5.5234      -5.3977 H         8 LYS7       0.0103
    109 CD          -12.2384      -7.0695      -6.7219 C.3       8 LYS7      -0.0479
    110 HD2         -12.4460      -6.3193      -7.4874 H         8 LYS7       0.0621
    111 HD3         -11.2101      -7.4174      -6.8436 H         8 LYS7       0.0621
    112 CE          -13.2215      -8.2297      -6.8553 C.3       8 LYS7      -0.0143
    113 HE2         -13.0871      -8.9022      -6.0019 H         8 LYS7       0.1135
    114 HE3         -14.2402      -7.8320      -6.8098 H         8 LYS7       0.1135
    115 NZ          -12.9970      -8.9647      -8.1215 N.4       8 LYS7      -0.3854
    116 HZ1         -12.0558      -9.3384      -8.1398 H         8 LYS7       0.3400
    117 HZ2         -13.6501      -9.7329      -8.2107 H         8 LYS7       0.3400
    118 HZ3         -13.1049      -8.3493      -8.9181 H         8 LYS7       0.3400
    119 C           -10.3757      -5.6030      -3.2993 C.2       8 LYS7       0.7341
    120 O            -9.2330      -6.0030      -3.4898 O.2       8 LYS7      -0.5894
    121 N           -10.7339      -4.3274      -3.4169 N.am      9 GLU8      -0.5163
    122 H           -11.7155      -4.1000      -3.3182 H         9 GLU8       0.2936
    123 CA           -9.8106      -3.2410      -3.7182 C.3       9 GLU8       0.0397
    124 HA           -9.1084      -3.5769      -4.4804 H         9 GLU8       0.1105
    125 CB          -10.6187      -2.0492      -4.2571 C.3       9 GLU8       0.0560
    126 HB2         -11.1539      -2.3520      -5.1583 H         9 GLU8      -0.0173
    127 HB3         -11.3565      -1.7521      -3.5194 H         9 GLU8      -0.0173
    128 CG           -9.7805      -0.8105      -4.5700 C.3       9 GLU8       0.0136
    129 HG2         -10.4641       0.0040      -4.8209 H         9 GLU8      -0.0425
    130 HG3          -9.2210      -0.5105      -3.6849 H         9 GLU8      -0.0425
    131 CD           -8.8043      -1.0060      -5.7266 C.2       9 GLU8       0.8054
    132 OE1          -8.6929      -2.1206      -6.2734 O.co2     9 GLU8      -0.8188
    133 OE2          -8.1382      -0.0016      -6.0646 O.co2     9 GLU8      -0.8188
    134 C            -8.9987      -2.8519      -2.4827 C.2       9 GLU8       0.5366
    135 O            -7.7863      -2.6602      -2.5574 O.2       9 GLU8      -0.5819
    136 N            -9.6515      -2.7876      -1.3226 N.am     10 VAL9      -0.4157
    137 H           -10.6541      -2.9494      -1.3321 H        10 VAL9       0.2719
    138 CA           -9.0076      -2.5790      -0.0284 C.3      10 VAL9      -0.0875
    139 HA           -8.4162      -1.6657      -0.0651 H        10 VAL9       0.0969
    140 CB          -10.0436      -2.4535       1.1049 C.3      10 VAL9       0.2985
    141 HB          -10.7555      -3.2756       1.0364 H        10 VAL9      -0.0297
    142 CG1          -9.3943      -2.4875       2.4935 C.3      10 VAL9      -0.3192
    143 HG11         -8.6795      -1.6828       2.5955 H        10 VAL9       0.0791
    144 HG12        -10.1689      -2.3956       3.2555 H        10 VAL9       0.0791
    145 HG13         -8.8936      -3.4411       2.6617 H        10 VAL9       0.0791
    146 CG2         -10.8059      -1.1249       1.0085 C.3      10 VAL9      -0.3192
    147 HG21        -11.2862      -1.0297       0.0423 H        10 VAL9       0.0791
    148 HG22        -11.5771      -1.0909       1.7778 H        10 VAL9       0.0791
    149 HG23        -10.1189      -0.2901       1.1315 H        10 VAL9       0.0791
    150 C            -8.0490      -3.7264       0.2298 C.2      10 VAL9       0.5973
    151 O            -6.8919      -3.4666       0.5212 O.2      10 VAL9      -0.5679
    152 N            -8.4815      -4.9750       0.0374 N.am     11 ALA10     -0.4157
    153 H            -9.4678      -5.1271      -0.1543 H        11 ALA10      0.2719
    154 CA           -7.6235      -6.1493       0.1730 C.3      11 ALA10      0.0337
    155 HA           -7.1975      -6.1584       1.1768 H        11 ALA10      0.0823
    156 CB           -8.4884      -7.4019       0.0057 C.3      11 ALA10     -0.1825
    157 HB1          -8.9111      -7.4329      -0.9985 H        11 ALA10      0.0603
    158 HB2          -7.8777      -8.2910       0.1659 H        11 ALA10      0.0603
    159 HB3          -9.2992      -7.3921       0.7363 H        11 ALA10      0.0603
    160 C            -6.4604      -6.1503      -0.8339 C.2      11 ALA10      0.5973
    161 O            -5.3870      -6.6706      -0.5381 O.2      11 ALA10     -0.5679
    162 N            -6.6577      -5.5607      -2.0186 N.am     12 GLN11     -0.4157
    163 H            -7.5766      -5.1912      -2.2241 H        12 GLN11      0.2719
    164 CA           -5.6023      -5.4016      -3.0171 C.3      12 GLN11     -0.0031
    165 HA           -5.1244      -6.3684      -3.1747 H        12 GLN11      0.0850
    166 CB           -6.2034      -4.8827      -4.3405 C.3      12 GLN11     -0.0036
    167 HB2          -7.1426      -5.3822      -4.5583 H        12 GLN11      0.0171
    168 HB3          -6.4180      -3.8192      -4.2631 H        12 GLN11      0.0171
    169 CG           -5.2660      -5.0779      -5.5375 C.3      12 GLN11     -0.0645
    170 HG2          -5.6808      -4.5297      -6.3836 H        12 GLN11      0.0352
    171 HG3          -4.2830      -4.6638      -5.3114 H        12 GLN11      0.0352
    172 CD           -5.1040      -6.5357      -5.9673 C.2      12 GLN11      0.6951
    173 OE1          -4.2955      -6.8655      -6.8121 O.2      12 GLN11     -0.6086
    174 NE2          -5.8564      -7.4787      -5.4346 N.am     12 GLN11     -0.9407
    175 HE21         -5.6548      -8.4127      -5.7351 H        12 GLN11      0.4251
    176 HE22         -6.5475      -7.2485      -4.7422 H        12 GLN11      0.4251
    177 C            -4.5326      -4.4386      -2.5148 C.2      12 GLN11      0.5973
    178 O            -3.3430      -4.7540      -2.4922 O.2      12 GLN11     -0.5679
    179 N            -4.9820      -3.2615      -2.0809 N.am     13 ALA12     -0.4157
    180 H            -5.9822      -3.0796      -2.1009 H        13 ALA12      0.2719
    181 CA           -4.0933      -2.2418      -1.5788 C.3      13 ALA12      0.0337
    182 HA           -3.3107      -2.0827      -2.3225 H        13 ALA12      0.0823
    183 CB           -4.8771      -0.9449      -1.4239 C.3      13 ALA12     -0.1825
    184 HB1          -5.5866      -1.0275      -0.6073 H        13 ALA12      0.0603
    185 HB2          -4.1752      -0.1301      -1.2668 H        13 ALA12      0.0603
    186 HB3          -5.4399      -0.7538      -2.3345 H        13 ALA12      0.0603
    187 C            -3.4151      -2.6952      -0.2867 C.2      13 ALA12      0.5973
    188 O            -2.2139      -2.5101      -0.1885 O.2      13 ALA12     -0.5679
    189 N            -4.1390      -3.3304       0.6387 N.am     14 GLU13     -0.5163
    190 H            -5.1379      -3.4270       0.4823 H        14 GLU13      0.2936
    191 CA           -3.5968      -3.9189       1.8717 C.3      14 GLU13      0.0397
    192 HA           -3.1319      -3.1438       2.4819 H        14 GLU13      0.1105
    193 CB           -4.7178      -4.5970       2.6803 C.3      14 GLU13      0.0560
    194 HB2          -5.3422      -5.1741       1.9997 H        14 GLU13     -0.0173
    195 HB3          -4.2772      -5.3085       3.3808 H        14 GLU13     -0.0173
    196 CG           -5.6059      -3.6356       3.4782 C.3      14 GLU13      0.0136
    197 HG2          -6.0208      -2.8892       2.8089 H        14 GLU13     -0.0425
    198 HG3          -6.4413      -4.2078       3.8877 H        14 GLU13     -0.0425
    199 CD           -4.8864      -2.9327       4.6304 C.2      14 GLU13      0.8054
    200 OE1          -3.7048      -3.2331       4.8890 O.co2    14 GLU13     -0.8188
    201 OE2          -5.5384      -2.0592       5.2517 O.co2    14 GLU13     -0.8188
    202 C            -2.5189      -4.9638       1.5852 C.2      14 GLU13      0.5366
    203 O            -1.4536      -4.9244       2.1958 O.2      14 GLU13     -0.5819
    204 N            -2.7509      -5.8682       0.6264 N.am     15 ALA14     -0.4157
    205 H            -3.6509      -5.8858       0.1590 H        15 ALA14      0.2719
    206 CA           -1.7696      -6.8865       0.2657 C.3      15 ALA14      0.0337
    207 HA           -1.5181      -7.4659       1.1556 H        15 ALA14      0.0823
    208 CB           -2.3754      -7.8233      -0.7831 C.3      15 ALA14     -0.1825
    209 HB1          -2.6812      -7.2567      -1.6635 H        15 ALA14      0.0603
    210 HB2          -1.6414      -8.5742      -1.0761 H        15 ALA14      0.0603
    211 HB3          -3.2482      -8.3254      -0.3640 H        15 ALA14      0.0603
    212 C            -0.4785      -6.2623      -0.2630 C.2      15 ALA14      0.5973
    213 O             0.6122      -6.6683       0.1398 O.2      15 ALA14     -0.5679
    214 N            -0.5999      -5.2844      -1.1635 N.am     16 GLU15     -0.5163
    215 H            -1.5278      -5.0359      -1.4962 H        16 GLU15      0.2936
    216 CA            0.5548      -4.5354      -1.6382 C.3      16 GLU15      0.0397
    217 HA            1.3061      -5.2264      -2.0252 H        16 GLU15      0.1105
    218 CB            0.1639      -3.5615      -2.7486 C.3      16 GLU15      0.0560
    219 HB2          -0.6902      -2.9784      -2.4109 H        16 GLU15     -0.0173
    220 HB3           1.0058      -2.8892      -2.9270 H        16 GLU15     -0.0173
    221 CG           -0.2120      -4.2406      -4.0691 C.3      16 GLU15      0.0136
    222 HG2           0.6432      -4.8258      -4.4149 H        16 GLU15     -0.0425
    223 HG3          -1.0508      -4.9188      -3.9080 H        16 GLU15     -0.0425
    224 CD           -0.5857      -3.2071      -5.1448 C.2      16 GLU15      0.8054
    225 OE1          -0.4588      -1.9732      -4.9004 O.co2    16 GLU15     -0.8188
    226 OE2          -0.9058      -3.6059      -6.2804 O.co2    16 GLU15     -0.8188
    227 C             1.1886      -3.7803      -0.4791 C.2      16 GLU15      0.5366
    228 O             2.3550      -4.0111      -0.2140 O.2      16 GLU15     -0.5819
    229 N             0.4244      -2.9577       0.2460 N.am     17 ASN16     -0.4157
    230 H            -0.5675      -2.9693       0.0510 H        17 ASN16      0.2719
    231 CA            0.8612      -2.1176       1.3648 C.3      17 ASN16      0.0143
    232 HA            1.4667      -1.2954       0.9874 H        17 ASN16      0.1048
    233 CB           -0.3724      -1.5570       2.0966 C.3      17 ASN16     -0.2041
    234 HB2          -1.0968      -1.1863       1.3895 H        17 ASN16      0.0797
    235 HB3          -0.8641      -2.3397       2.6741 H        17 ASN16      0.0797
    236 CG           -0.0372      -0.4247       3.0400 C.2      17 ASN16      0.7130
    237 OD1           0.6560      -0.5659       4.0272 O.2      17 ASN16     -0.5931
    238 ND2          -0.5091       0.7629       2.7501 N.am     17 ASN16     -0.9191
    239 HD21         -0.2588       1.4893       3.3854 H        17 ASN16      0.4196
    240 HD22         -0.9616       0.9050       1.8515 H        17 ASN16      0.4196
    241 C             1.7043      -2.9126       2.3508 C.2      17 ASN16      0.5973
    242 O             2.8142      -2.5007       2.6803 O.2      17 ASN16     -0.5679
    243 N             1.2035      -4.0871       2.7355 N.am     18 TYR17     -0.4157
    244 H             0.2738      -4.3468       2.4194 H        18 TYR17      0.2719
    245 CA            1.8875      -4.9910       3.6357 C.3      18 TYR17     -0.0014
    246 HA            1.9943      -4.4957       4.6007 H        18 TYR17      0.0876
    247 CB            1.0421      -6.2569       3.8095 C.3      18 TYR17     -0.0152
    248 HB2           0.0447      -5.9714       4.1475 H        18 TYR17      0.0295
    249 HB3           0.9354      -6.7613       2.8485 H        18 TYR17      0.0295
    250 CG            1.6198      -7.2119       4.8282 C.ar     18 TYR17     -0.0011
    251 CD1           1.6638      -6.8221       6.1790 C.ar     18 TYR17     -0.1906
    252 HD1           1.2679      -5.8575       6.4718 H        18 TYR17      0.1699
    253 CE1           2.2100      -7.6847       7.1462 C.ar     18 TYR17     -0.2341
    254 HE1           2.2419      -7.3824       8.1813 H        18 TYR17      0.1656
    255 CZ            2.6985      -8.9493       6.7578 C.ar     18 TYR17      0.3226
    256 OH            3.2237      -9.7915       7.6841 O.3      18 TYR17     -0.5579
    257 HH            3.5592      -9.3138       8.4439 H        18 TYR17      0.3992
    258 CE2           2.6493      -9.3420       5.4050 C.ar     18 TYR17     -0.2341
    259 HE2           3.0323     -10.3092       5.1208 H        18 TYR17      0.1656
    260 CD2           2.1182      -8.4684       4.4376 C.ar     18 TYR17     -0.1906
    261 HD2           2.0932      -8.7590       3.3965 H        18 TYR17      0.1699
    262 C             3.2857      -5.3230       3.1218 C.2      18 TYR17      0.5973
    263 O             4.2502      -5.2010       3.8735 O.2      18 TYR17     -0.5679
    264 N             3.3979      -5.6733       1.8359 N.am     19 GLN18     -0.4157
    265 H             2.5615      -5.6413       1.2634 H        19 GLN18      0.2719
    266 CA            4.6664      -5.9828       1.1764 C.3      19 GLN18     -0.0031
    267 HA            5.2105      -6.7091       1.7808 H        19 GLN18      0.0850
    268 CB            4.4303      -6.5856      -0.2155 C.3      19 GLN18     -0.0036
    269 HB2           3.8392      -5.9031      -0.8235 H        19 GLN18      0.0171
    270 HB3           5.3947      -6.7184      -0.7089 H        19 GLN18      0.0171
    271 CG            3.7303      -7.9441      -0.1592 C.3      19 GLN18     -0.0645
    272 HG2           4.4051      -8.6800       0.2772 H        19 GLN18      0.0352
    273 HG3           2.8448      -7.8864       0.4711 H        19 GLN18      0.0352
    274 CD            3.3333      -8.4104      -1.5515 C.2      19 GLN18      0.6951
    275 OE1           4.1548      -8.6285      -2.4253 O.2      19 GLN18     -0.6086
    276 NE2           2.0551      -8.5778      -1.8079 N.am     19 GLN18     -0.9407
    277 HE21          1.8184      -8.8271      -2.7500 H        19 GLN18      0.4251
    278 HE22          1.3760      -8.2693      -1.1257 H        19 GLN18      0.4251
    279 C             5.5594      -4.7565       1.0335 C.2      19 GLN18      0.5973
    280 O             6.7572      -4.8627       1.2747 O.2      19 GLN18     -0.5679
    281 N             5.0015      -3.5966       0.6755 N.am     20 LEU19     -0.4157
    282 H             4.0005      -3.5816       0.5107 H        20 LEU19      0.2719
    283 CA            5.7795      -2.3704       0.5178 C.3      20 LEU19     -0.0518
    284 HA            6.5542      -2.5521      -0.2284 H        20 LEU19      0.0922
    285 CB            4.9227      -1.1735       0.0739 C.3      20 LEU19     -0.1102
    286 HB2           4.3516      -0.8186       0.9337 H        20 LEU19      0.0457
    287 HB3           5.6100      -0.3857      -0.2324 H        20 LEU19      0.0457
    288 CG            3.9365      -1.4144      -1.0673 C.3      20 LEU19      0.3531
    289 HG            3.1858      -2.0658      -0.7174 H        20 LEU19     -0.0361
    290 CD1           3.1605      -0.1532      -1.3775 C.3      20 LEU19     -0.4121
    291 HD11          3.8489       0.6316      -1.6683 H        20 LEU19      0.1000
    292 HD12          2.4329      -0.3534      -2.1614 H        20 LEU19      0.1000
    293 HD13          2.6339       0.1307      -0.4699 H        20 LEU19      0.1000
    294 CD2           4.5645      -1.9954      -2.3304 C.3      20 LEU19     -0.4121
    295 HD21          5.0357      -2.9525      -2.1023 H        20 LEU19      0.1000
    296 HD22          3.7931      -2.1712      -3.0784 H        20 LEU19      0.1000
    297 HD23          5.3174      -1.3120      -2.7194 H        20 LEU19      0.1000
    298 C             6.4725      -2.0224       1.8267 C.2      20 LEU19      0.5973
    299 O             7.6610      -1.7380       1.8163 O.2      20 LEU19     -0.5679
    300 N             5.7538      -2.0780       2.9465 N.am     21 GLU20     -0.5163
    301 H             4.7581      -2.2924       2.8923 H        21 GLU20      0.2936
    302 CA            6.3441      -1.8044       4.2551 C.3      21 GLU20      0.0397
    303 HA            6.8564      -0.8450       4.2156 H        21 GLU20      0.1105
    304 CB            5.2456      -1.7517       5.3236 C.3      21 GLU20      0.0560
    305 HB2           4.7101      -2.7026       5.3211 H        21 GLU20     -0.0173
    306 HB3           5.7058      -1.6313       6.3055 H        21 GLU20     -0.0173
    307 CG            4.2293      -0.6188       5.1200 C.3      21 GLU20      0.0136
    308 HG2           3.8378      -0.6401       4.1035 H        21 GLU20     -0.0425
    309 HG3           3.3917      -0.8039       5.7965 H        21 GLU20     -0.0425
    310 CD            4.7878       0.7833       5.3956 C.2      21 GLU20      0.8054
    311 OE1           5.8826       1.1476       4.9126 O.co2    21 GLU20     -0.8188
    312 OE2           4.0804       1.5697       6.0662 O.co2    21 GLU20     -0.8188
    313 C             7.4102      -2.8314       4.6402 C.2      21 GLU20      0.5366
    314 O             8.4235      -2.4516       5.2267 O.2      21 GLU20     -0.5819
    315 N             7.2285      -4.1078       4.2707 N.am     22 GLN21     -0.4157
    316 H             6.3869      -4.3541       3.7638 H        22 GLN21      0.2719
    317 CA            8.2570      -5.1306       4.4861 C.3      22 GLN21     -0.0031
    318 HA            8.5315      -5.1460       5.5420 H        22 GLN21      0.0850
    319 CB            7.7974      -6.5395       4.0622 C.3      22 GLN21     -0.0036
    320 HB2           7.6110      -6.5624       2.9896 H        22 GLN21      0.0171
    321 HB3           8.6395      -7.2089       4.2464 H        22 GLN21      0.0171
    322 CG            6.5857      -7.1588       4.7637 C.3      22 GLN21     -0.0645
    323 HG2           5.6751      -6.9063       4.2544 H        22 GLN21      0.0352
    324 HG3           6.6658      -8.2414       4.6667 H        22 GLN21      0.0352
    325 CD            6.5039      -6.8435       6.2449 C.2      22 GLN21      0.6951
    326 OE1           7.2504      -7.3909       7.0393 O.2      22 GLN21     -0.6086
    327 NE2           5.5975      -5.9886       6.6677 N.am     22 GLN21     -0.9407
    328 HE21          5.6119      -5.7395       7.6362 H        22 GLN21      0.4251
    329 HE22          4.9922      -5.5444       5.9865 H        22 GLN21      0.4251
    330 C             9.5191      -4.8036       3.6922 C.2      22 GLN21      0.5973
    331 O            10.6235      -4.8611       4.2289 O.2      22 GLN21     -0.5679
    332 N             9.3613      -4.4706       2.4106 N.am     23 GLU22     -0.5163
    333 H             8.4228      -4.4657       2.0188 H        23 GLU22      0.2936
    334 CA           10.4848      -4.1442       1.5441 C.3      23 GLU22      0.0397
    335 HA           11.2489      -4.9154       1.6470 H        23 GLU22      0.1105
    336 CB           10.0453      -4.0943       0.0776 C.3      23 GLU22      0.0560
    337 HB2           9.2101      -3.4045      -0.0482 H        23 GLU22     -0.0173
    338 HB3          10.8926      -3.7197      -0.4992 H        23 GLU22     -0.0173
    339 CG            9.6606      -5.4811      -0.4604 C.3      23 GLU22      0.0136
    340 HG2          10.1855      -6.2499       0.1126 H        23 GLU22     -0.0425
    341 HG3           8.5904      -5.6450      -0.3380 H        23 GLU22     -0.0425
    342 CD           10.0407      -5.6226      -1.9345 C.2      23 GLU22      0.8054
    343 OE1           9.6175      -4.7746      -2.7478 O.co2    23 GLU22     -0.8188
    344 OE2          10.8804      -6.5015      -2.2503 O.co2    23 GLU22     -0.8188
    345 C            11.1411      -2.8306       1.9487 C.2      23 GLU22      0.5366
    346 O            12.3595      -2.7705       2.0006 O.2      23 GLU22     -0.5819
    347 N            10.3783      -1.7878       2.2835 N.am     24 VAL23     -0.4157
    348 H             9.3678      -1.8952       2.2502 H        24 VAL23      0.2719
    349 CA           10.9458      -0.5232       2.7657 C.3      24 VAL23     -0.0875
    350 HA           11.6599      -0.1621       2.0298 H        24 VAL23      0.0969
    351 CB            9.8716       0.5588       2.9908 C.3      24 VAL23      0.2985
    352 HB            9.0452       0.1410       3.5660 H        24 VAL23     -0.0297
    353 CG1          10.4051       1.7892       3.7421 C.3      24 VAL23     -0.3192
    354 HG11         11.2815       2.1856       3.2360 H        24 VAL23      0.0791
    355 HG12          9.6239       2.5457       3.8020 H        24 VAL23      0.0791
    356 HG13         10.6750       1.5145       4.7626 H        24 VAL23      0.0791
    357 CG2           9.3417       1.0682       1.6483 C.3      24 VAL23     -0.3192
    358 HG21          8.8030       0.2701       1.1571 H        24 VAL23      0.0791
    359 HG22          8.6349       1.8825       1.8039 H        24 VAL23      0.0791
    360 HG23         10.1637       1.3824       1.0102 H        24 VAL23      0.0791
    361 C            11.7289      -0.7560       4.0441 C.2      24 VAL23      0.5973
    362 O            12.8685      -0.3168       4.1223 O.2      24 VAL23     -0.5679
    363 N            11.1496      -1.4555       5.0217 N.am     25 ALA24     -0.4157
    364 H            10.2124      -1.8260       4.8946 H        25 ALA24      0.2719
    365 CA           11.8317      -1.7434       6.2759 C.3      25 ALA24      0.0337
    366 HA           12.0986      -0.8035       6.7609 H        25 ALA24      0.0823
    367 CB           10.8913      -2.5260       7.1952 C.3      25 ALA24     -0.1825
    368 HB1          10.6076      -3.4711       6.7295 H        25 ALA24      0.0603
    369 HB2          11.3945      -2.7314       8.1405 H        25 ALA24      0.0603
    370 HB3           9.9928      -1.9394       7.3907 H        25 ALA24      0.0603
    371 C            13.1243      -2.5195       6.0372 C.2      25 ALA24      0.5973
    372 O            14.1431      -2.1658       6.6105 O.2      25 ALA24     -0.5679
    373 N            13.0946      -3.5256       5.1609 N.am     26 GLN25     -0.4157
    374 H            12.2087      -3.7903       4.7440 H        26 GLN25      0.2719
    375 CA           14.2776      -4.3169       4.8547 C.3      26 GLN25     -0.0031
    376 HA           14.7193      -4.6170       5.8030 H        26 GLN25      0.0850
    377 CB           13.8635      -5.5588       4.0519 C.3      26 GLN25     -0.0036
    378 HB2          12.9907      -6.0182       4.5177 H        26 GLN25      0.0171
    379 HB3          13.5886      -5.2610       3.0391 H        26 GLN25      0.0171
    380 CG           14.9747      -6.6122       3.9850 C.3      26 GLN25     -0.0645
    381 HG2          14.7112      -7.3400       3.2179 H        26 GLN25      0.0352
    382 HG3          15.9234      -6.1561       3.7001 H        26 GLN25      0.0352
    383 CD           15.1457      -7.3332       5.3207 C.2      26 GLN25      0.6951
    384 OE1          15.4355      -6.7679       6.3563 O.2      26 GLN25     -0.6086
    385 NE2          14.9425      -8.6304       5.3649 N.am     26 GLN25     -0.9407
    386 HE21         15.1425      -9.0517       6.2536 H        26 GLN25      0.4251
    387 HE22         14.7120      -9.1396       4.5367 H        26 GLN25      0.4251
    388 C            15.3352      -3.5069       4.1108 C.2      26 GLN25      0.5973
    389 O            16.4928      -3.4894       4.4997 O.2      26 GLN25     -0.5679
    390 N            14.9425      -2.8033       3.0515 N.am     27 LEU26     -0.4157
    391 H            13.9625      -2.8078       2.7945 H        27 LEU26      0.2719
    392 CA           15.8740      -1.9967       2.2803 C.3      27 LEU26     -0.0518
    393 HA           16.7134      -2.6213       1.9715 H        27 LEU26      0.0922
    394 CB           15.1773      -1.4323       1.0425 C.3      27 LEU26     -0.1102
    395 HB2          14.3111      -0.8675       1.3736 H        27 LEU26      0.0457
    396 HB3          15.9051      -0.7796       0.5772 H        27 LEU26      0.0457
    397 CG           14.7104      -2.4364      -0.0189 C.3      27 LEU26      0.3531
    398 HG           14.0672      -3.1931       0.4152 H        27 LEU26     -0.0361
    399 CD1          13.9338      -1.7015      -1.1138 C.3      27 LEU26     -0.4121
    400 HD11         14.6078      -1.0633      -1.6810 H        27 LEU26      0.1000
    401 HD12         13.4801      -2.4339      -1.7760 H        27 LEU26      0.1000
    402 HD13         13.1377      -1.1123      -0.6605 H        27 LEU26      0.1000
    403 CD2          15.8811      -3.1710      -0.6582 C.3      27 LEU26     -0.4121
    404 HD21         16.3905      -3.7759       0.0921 H        27 LEU26      0.1000
    405 HD22         15.5248      -3.8332      -1.4425 H        27 LEU26      0.1000
    406 HD23         16.5985      -2.4617      -1.0755 H        27 LEU26      0.1000
    407 C            16.4692      -0.8642       3.1230 C.2      27 LEU26      0.5973
    408 O            17.6412      -0.5631       2.9612 O.2      27 LEU26     -0.5679
    409 N            15.6980      -0.2359       4.0135 N.am     28 GLU27     -0.5163
    410 H            14.7269      -0.5126       4.1091 H        28 GLU27      0.2936
    411 CA           16.2237       0.7512       4.9649 C.3      28 GLU27      0.0397
    412 HA           16.8417       1.4786       4.4398 H        28 GLU27      0.1105
    413 CB           15.0921       1.5111       5.6718 C.3      28 GLU27      0.0560
    414 HB2          14.4207       0.7823       6.1286 H        28 GLU27     -0.0173
    415 HB3          15.5117       2.1130       6.4792 H        28 GLU27     -0.0173
    416 CG           14.2599       2.4310       4.7683 C.3      28 GLU27      0.0136
    417 HG2          13.9774       1.8930       3.8737 H        28 GLU27     -0.0425
    418 HG3          13.3331       2.6646       5.2994 H        28 GLU27     -0.0425
    419 CD           14.9122       3.7586       4.3604 C.2      28 GLU27      0.8054
    420 OE1          16.1294       3.9548       4.5090 O.co2    28 GLU27     -0.8188
    421 OE2          14.1459       4.6119       3.8366 O.co2    28 GLU27     -0.8188
    422 C            17.1099       0.0822       6.0168 C.2      28 GLU27      0.5366
    423 O            18.1970       0.5566       6.2683 O.2      28 GLU27     -0.5819
    424 N            16.7161      -1.0627       6.5663 N.am     29 HIE28     -0.4157
    425 H            15.8139      -1.4466       6.3198 H        29 HIE28      0.2719
    426 CA           17.5154      -1.7880       7.5597 C.3      29 HIE28     -0.0581
    427 HA           17.7184      -1.1365       8.4113 H        29 HIE28      0.1360
    428 CB           16.6896      -2.9892       8.0359 C.3      29 HIE28     -0.0074
    429 HB2          15.7760      -2.6236       8.5027 H        29 HIE28      0.0367
    430 HB3          16.4218      -3.6063       7.1787 H        29 HIE28      0.0367
    431 CG           17.3877      -3.8549       9.0411 C.2      29 HIE28      0.1868
    432 ND1          17.8358      -3.4284      10.2910 N.2      29 HIE28     -0.5432
    433 CE1          18.4833      -4.4742      10.8155 C.2      29 HIE28      0.1635
    434 HE1          19.0336      -4.4399      11.7440 H        29 HIE28      0.1435
    435 NE2          18.4147      -5.5383       9.9975 N.pl3    29 HIE28     -0.2795
    436 HE2          18.9717      -6.3751      10.0713 H        29 HIE28      0.3339
    437 CD2          17.7223      -5.1642       8.8697 C.2      29 HIE28     -0.2207
    438 HD2          17.5914      -5.7355       7.9562 H        29 HIE28      0.1862
    439 C            18.8866      -2.2159       7.0201 C.2      29 HIE28      0.5973
    440 O            19.8723      -2.2273       7.7521 O.2      29 HIE28     -0.5679
    441 N            18.9538      -2.5402       5.7307 N.am     30 GLU29     -0.5163
    442 H            18.0805      -2.6268       5.2257 H        30 GLU29      0.2936
    443 CA           20.1970      -2.8996       5.0468 C.3      30 GLU29      0.0397
    444 HA           20.8701      -3.3955       5.7494 H        30 GLU29      0.1105
    445 CB           19.8651      -3.8847       3.9147 C.3      30 GLU29      0.0560
    446 HB2          19.1734      -3.4005       3.2222 H        30 GLU29     -0.0173
    447 HB3          20.7757      -4.1173       3.3612 H        30 GLU29     -0.0173
    448 CG           19.2253      -5.2011       4.4000 C.3      30 GLU29      0.0136
    449 HG2          18.3427      -5.0003       5.0035 H        30 GLU29     -0.0425
    450 HG3          18.8881      -5.7575       3.5212 H        30 GLU29     -0.0425
    451 CD           20.1786      -6.0950       5.2053 C.2      30 GLU29      0.8054
    452 OE1          21.2202      -6.4888       4.6324 O.co2    30 GLU29     -0.8188
    453 OE2          19.8279      -6.4590       6.3529 O.co2    30 GLU29     -0.8188
    454 C            20.9525      -1.6810       4.4867 C.2      30 GLU29      0.5366
    455 O            22.1689      -1.7429       4.3064 O.2      30 GLU29     -0.5819
    456 N            20.2525      -0.5821       4.1873 N.am     31 CYX30     -0.4157
    457 H            19.2696      -0.5746       4.4251 H        31 CYX30      0.2719
    458 CA           20.8412       0.6091       3.5743 C.3      31 CYX30      0.0429
    459 HA           21.9063       0.4451       3.4091 H        31 CYX30      0.0766
    460 CB           20.1985       0.8638       2.2136 C.3      31 CYX30     -0.0790
    461 HB2          20.2675      -0.0567       1.6368 H        31 CYX30      0.0910
    462 HB3          19.1455       1.0795       2.3663 H        31 CYX30      0.0910
    463 SG           20.8660       2.2548       1.2627 S.3      31 CYX30     -0.1081
    464 C            20.7208       1.8641       4.4254 C.2      31 CYX30      0.5973
    465 O            21.7418       2.4602       4.7484 O.2      31 CYX30     -0.5679
    466 N            19.4822       2.3169       4.6472 N.am     32 GLY31     -0.3821
    467 H            18.7517       1.6252       4.5635 H        32 GLY31      0.2681
    468 CA           19.1726       3.4620       5.4959 C.3      32 GLY31     -0.2493
    469 HA2          19.5730       4.3649       5.0589 H        32 GLY31      0.1056
    470 HA3          18.1008       3.5427       5.6329 H        32 GLY31      0.1056
    471 C            19.7483       3.2949       6.9029 C.2      32 GLY31      0.7231
    472 O            18.9798       2.9581       7.8111 O.2      32 GLY31     -0.7855
    473 OXT          20.9288       3.6177       7.1215 O.3      32 GLY31     -0.7855
    474 N            20.6111       6.0035       6.6054 N.am     33 NHE       -0.4630
    475 HN1          21.2615       5.2234       6.4991 H        33 NHE        0.2315
    476 HN2          19.8859       5.7795       7.2752 H        33 NHE        0.2315
    477 H1          -19.7668      -3.2633       4.5293 H        34 ACE0       0.1123
    478 CH3         -19.3087      -2.3502       4.9054 C.3      34 ACE0      -0.3662
    479 H2          -18.2470      -2.3614       4.6617 H        34 ACE0       0.1123
    480 H3          -19.4465      -2.2855       5.9817 H        34 ACE0       0.1123
    481 C           -19.9621      -1.1672       4.2394 C.2      34 ACE0       0.5972
    482 O           -20.8574      -1.3255       3.4212 O.2      34 ACE0      -0.5679
    483 N           -19.5234       0.0307       4.6046 N.am     35 GLU1      -0.5163
    484 H           -18.7608       0.0904       5.2562 H        35 GLU1       0.2936
    485 CA          -20.0357       1.2542       3.9916 C.3      35 GLU1       0.0397
    486 HA          -21.0683       1.0780       3.6805 H        35 GLU1       0.1105
    487 CB          -20.0597       2.3805       5.0358 C.3      35 GLU1       0.0560
    488 HB2         -20.7509       2.0915       5.8287 H        35 GLU1      -0.0173
    489 HB3         -19.0834       2.4722       5.4960 H        35 GLU1      -0.0173
    490 CG          -20.5023       3.7447       4.4972 C.3      35 GLU1       0.0136
    491 HG2         -20.4626       4.4715       5.3113 H        35 GLU1      -0.0425
    492 HG3         -19.7999       4.0813       3.7332 H        35 GLU1      -0.0425
    493 CD          -21.9165       3.6804       3.9106 C.2      35 GLU1       0.8054
    494 OE1         -22.0280       3.1561       2.7799 O.co2    35 GLU1      -0.8188
    495 OE2         -22.8373       4.2126       4.5585 O.co2    35 GLU1      -0.8188
    496 C           -19.2280       1.6037       2.7388 C.2      35 GLU1       0.5366
    497 O           -18.0103       1.7603       2.8099 O.2      35 GLU1      -0.5819
    498 N           -19.8913       1.8179       1.6023 N.am     36 VAL2      -0.4157
    499 H           -20.9109       1.8312       1.6614 H        36 VAL2       0.2719
    500 CA          -19.2414       2.1475       0.3248 C.3      36 VAL2      -0.0875
    501 HA          -18.5883       1.3232       0.0447 H        36 VAL2       0.0969
    502 CB          -20.2950       2.3552      -0.7835 C.3      36 VAL2       0.2985
    503 HB          -21.0606       3.0345      -0.4056 H        36 VAL2      -0.0297
    504 CG1         -19.7440       2.9740      -2.0761 C.3      36 VAL2      -0.3192
    505 HG11        -19.1371       2.2437      -2.6004 H        36 VAL2       0.0791
    506 HG12        -20.5838       3.2141      -2.7296 H        36 VAL2       0.0791
    507 HG13        -19.1856       3.8857      -1.8900 H        36 VAL2       0.0791
    508 CG2         -20.9608       1.0301      -1.1547 C.3      36 VAL2      -0.3192
    509 HG21        -21.5302       0.6579      -0.3036 H        36 VAL2       0.0791
    510 HG22        -21.6563       1.1762      -1.9821 H        36 VAL2       0.0791
    511 HG23        -20.2139       0.2935      -1.4515 H        36 VAL2       0.0791
    512 C           -18.3835       3.3955       0.4799 C.2      36 VAL2       0.5973
    513 O           -17.1953       3.4009       0.1674 O.2      36 VAL2      -0.5679
    514 N           -18.9629       4.4767       1.0038 N.am     37 GLN3      -0.4157
    515 H           -19.9263       4.3851       1.3111 H        37 GLN3       0.2719
    516 CA          -18.2340       5.7234       1.2271 C.3      37 GLN3      -0.0031
    517 HA          -17.8631       6.0844       0.2736 H        37 GLN3       0.0850
    518 CB          -19.2003       6.7665       1.7950 C.3      37 GLN3      -0.0036
    519 HB2         -20.0300       6.8983       1.0980 H        37 GLN3       0.0171
    520 HB3         -19.5950       6.4029       2.7458 H        37 GLN3       0.0171
    521 CG          -18.5088       8.1189       2.0170 C.3      37 GLN3      -0.0645
    522 HG2         -17.6708       7.9924       2.7010 H        37 GLN3       0.0352
    523 HG3         -18.1334       8.4852       1.0620 H        37 GLN3       0.0352
    524 CD          -19.4006       9.1927       2.6237 C.2      37 GLN3       0.6951
    525 OE1         -18.9459      10.3103       2.7951 O.2      37 GLN3      -0.6086
    526 NE2         -20.6476       8.9302       2.9526 N.am     37 GLN3      -0.9407
    527 HE21        -21.1680       9.6809       3.3776 H        37 GLN3       0.4251
    528 HE22        -21.0365       8.0032       2.8935 H        37 GLN3       0.4251
    529 C           -17.0193       5.5173       2.1443 C.2      37 GLN3       0.5973
    530 O           -15.9539       6.0907       1.8926 O.2      37 GLN3      -0.5679
    531 N           -17.1726       4.6942       3.1820 N.am     38 ALA4      -0.4157
    532 H           -18.0429       4.1871       3.2817 H        38 ALA4       0.2719
    533 CA          -16.1060       4.3838       4.1223 C.3      38 ALA4       0.0337
    534 HA          -15.6872       5.3164       4.5019 H        38 ALA4       0.0823
    535 CB          -16.6805       3.5996       5.3013 C.3      38 ALA4      -0.1825
    536 HB1         -16.9802       2.6018       4.9856 H        38 ALA4       0.0603
    537 HB2         -15.9149       3.4919       6.0704 H        38 ALA4       0.0603
    538 HB3         -17.5280       4.1355       5.7307 H        38 ALA4       0.0603
    539 C           -14.9799       3.6008       3.4449 C.2      38 ALA4       0.5973
    540 O           -13.8149       3.9976       3.5259 O.2      38 ALA4      -0.5679
    541 N           -15.3251       2.5475       2.7032 N.am     39 LEU5      -0.4157
    542 H           -16.2998       2.2518       2.6972 H        39 LEU5       0.2719
    543 CA          -14.3616       1.7440       1.9692 C.3      39 LEU5      -0.0518
    544 HA          -13.5873       1.4088       2.6572 H        39 LEU5       0.0922
    545 CB          -15.0357       0.5134       1.3638 C.3      39 LEU5      -0.1102
    546 HB2         -15.8217       0.8386       0.6878 H        39 LEU5       0.0457
    547 HB3         -14.2700      -0.0232       0.8085 H        39 LEU5       0.0457
    548 CG          -15.6465      -0.4839       2.3548 C.3      39 LEU5       0.3531
    549 HG          -16.3986      -0.0057       2.9705 H        39 LEU5      -0.0361
    550 CD1         -16.3065      -1.6010       1.5584 C.3      39 LEU5      -0.4121
    551 HD11        -15.5674      -2.0999       0.9327 H        39 LEU5       0.1000
    552 HD12        -16.7240      -2.3361       2.2488 H        39 LEU5       0.1000
    553 HD13        -17.1054      -1.1982       0.9382 H        39 LEU5       0.1000
    554 CD2         -14.5897      -1.0619       3.2886 C.3      39 LEU5      -0.4121
    555 HD21        -14.1583      -0.2900       3.9190 H        39 LEU5       0.1000
    556 HD22        -15.0528      -1.8086       3.9368 H        39 LEU5       0.1000
    557 HD23        -13.8135      -1.5679       2.7146 H        39 LEU5       0.1000
    558 C           -13.6723       2.5622       0.8856 C.2      39 LEU5       0.5973
    559 O           -12.4691       2.4372       0.7131 O.2      39 LEU5      -0.5679
    560 N           -14.3590       3.4957       0.2204 N.am     40 LYS6      -0.3479
    561 H           -15.3689       3.5180       0.3463 H        40 LYS6       0.2747
    562 CA          -13.7037       4.4140      -0.7220 C.3      40 LYS6      -0.2400
    563 HA          -13.2469       3.8287      -1.5238 H        40 LYS6       0.1426
    564 CB          -14.7147       5.3997      -1.3099 C.3      40 LYS6      -0.0094
    565 HB2         -15.2819       5.8588      -0.5030 H        40 LYS6       0.0362
    566 HB3         -14.1634       6.1840      -1.8302 H        40 LYS6       0.0362
    567 CG          -15.6803       4.7412      -2.2999 C.3      40 LYS6       0.0187
    568 HG2         -15.1305       4.4574      -3.1986 H        40 LYS6       0.0103
    569 HG3         -16.0961       3.8346      -1.8844 H        40 LYS6       0.0103
    570 CD          -16.8241       5.6842      -2.6824 C.3      40 LYS6      -0.0479
    571 HD2         -17.5310       5.1283      -3.3023 H        40 LYS6       0.0621
    572 HD3         -17.3409       6.0199      -1.7861 H        40 LYS6       0.0621
    573 CE          -16.2833       6.8792      -3.4749 C.3      40 LYS6      -0.0143
    574 HE2         -15.5155       7.3870      -2.8864 H        40 LYS6       0.1135
    575 HE3         -15.8109       6.4964      -4.3863 H        40 LYS6       0.1135
    576 NZ          -17.3640       7.8313      -3.8267 N.4      40 LYS6      -0.3854
    577 HZ1         -17.8001       8.2210      -3.0017 H        40 LYS6       0.3400
    578 HZ2         -17.0158       8.5794      -4.4140 H        40 LYS6       0.3400
    579 HZ3         -18.0896       7.3500      -4.3490 H        40 LYS6       0.3400
    580 C           -12.5809       5.1818      -0.0354 C.2      40 LYS6       0.7341
    581 O           -11.4868       5.2783      -0.5748 O.2      40 LYS6      -0.5894
    582 N           -12.8286       5.7196       1.1600 N.am     41 LYS7      -0.3479
    583 H           -13.7273       5.5235       1.5912 H        41 LYS7       0.2747
    584 CA          -11.8130       6.4614       1.9199 C.3      41 LYS7      -0.2400
    585 HA          -11.3054       7.1681       1.2621 H        41 LYS7       0.1426
    586 CB          -12.4565       7.2353       3.0844 C.3      41 LYS7      -0.0094
    587 HB2         -13.2967       6.6783       3.5036 H        41 LYS7       0.0362
    588 HB3         -11.7135       7.3642       3.8741 H        41 LYS7       0.0362
    589 CG          -12.9082       8.6376       2.6493 C.3      41 LYS7       0.0187
    590 HG2         -13.2082       9.1992       3.5349 H        41 LYS7       0.0103
    591 HG3         -12.0458       9.1457       2.2141 H        41 LYS7       0.0103
    592 CD          -14.0717       8.6550       1.6399 C.3      41 LYS7      -0.0479
    593 HD2         -14.0213       7.8160       0.9587 H        41 LYS7       0.0621
    594 HD3         -15.0191       8.5858       2.1779 H        41 LYS7       0.0621
    595 CE          -14.0450       9.9034       0.7566 C.3      41 LYS7      -0.0143
    596 HE2         -13.0672       9.9693       0.2677 H        41 LYS7       0.1135
    597 HE3         -14.8067       9.7918      -0.0199 H        41 LYS7       0.1135
    598 NZ          -14.3084      11.1381       1.5339 N.4      41 LYS7      -0.3854
    599 HZ1         -13.6111      11.2609       2.2588 H        41 LYS7       0.3400
    600 HZ2         -14.2858      11.9592       0.9407 H        41 LYS7       0.3400
    601 HZ3         -15.2157      11.1002       1.9868 H        41 LYS7       0.3400
    602 C           -10.7121       5.5254       2.4001 C.2      41 LYS7       0.7341
    603 O            -9.5593       5.9398       2.4147 O.2      41 LYS7      -0.5894
    604 N           -11.0413       4.2660       2.6995 N.am     42 ARG8      -0.3479
    605 H           -12.0265       4.0220       2.7346 H        42 ARG8       0.2747
    606 CA          -10.0530       3.2269       2.9888 C.3      42 ARG8      -0.2637
    607 HA           -9.4177       3.5932       3.7920 H        42 ARG8       0.1560
    608 CB          -10.7557       1.9218       3.4120 C.3      42 ARG8      -0.0007
    609 HB2         -11.4701       2.1284       4.2113 H        42 ARG8       0.0327
    610 HB3         -11.3029       1.5033       2.5747 H        42 ARG8       0.0327
    611 CG           -9.7749       0.8400       3.8779 C.3      42 ARG8       0.0390
    612 HG2         -10.3173      -0.0960       4.0148 H        42 ARG8       0.0285
    613 HG3          -8.9999       0.6875       3.1291 H        42 ARG8       0.0285
    614 CD           -9.1434       1.2357       5.2080 C.3      42 ARG8       0.0486
    615 HD2          -8.7755       2.2583       5.1538 H        42 ARG8       0.0687
    616 HD3          -9.9151       1.1821       5.9792 H        42 ARG8       0.0687
    617 NE           -8.0050       0.3859       5.5879 N.pl3    42 ARG8      -0.5295
    618 HE           -7.6928      -0.3548       4.9690 H        42 ARG8       0.3456
    619 CZ           -7.3318       0.5305       6.7131 C.cat    42 ARG8       0.8076
    620 NH1          -7.6814       1.4179       7.6082 N.pl3    42 ARG8      -0.8627
    621 HH11         -8.5321       1.9272       7.4735 H        42 ARG8       0.4478
    622 HH12         -7.1804       1.4678       8.4733 H        42 ARG8       0.4478
    623 NH2          -6.3043      -0.2053       6.9861 N.pl3    42 ARG8      -0.8627
    624 HH21         -5.9971      -0.9183       6.3098 H        42 ARG8       0.4478
    625 HH22         -5.8148      -0.1682       7.8531 H        42 ARG8       0.4478
    626 C            -9.1384       2.9928       1.7944 C.2      42 ARG8       0.7341
    627 O            -7.9255       3.0173       1.9577 O.2      42 ARG8      -0.5894
    628 N            -9.7160       2.8510       0.6021 N.am     43 VAL9      -0.4157
    629 H           -10.7273       2.7734       0.5773 H        43 VAL9       0.2719
    630 CA           -8.9802       2.6912      -0.6558 C.3      43 VAL9      -0.0875
    631 HA           -8.3496       1.8031      -0.5877 H        43 VAL9       0.0969
    632 CB           -9.9348       2.5157      -1.8550 C.3      43 VAL9       0.2985
    633 HB          -10.6496       3.3343      -1.8793 H        43 VAL9      -0.0297
    634 CG1          -9.1907       2.5079      -3.1950 C.3      43 VAL9      -0.3192
    635 HG11         -8.4684       1.6923      -3.2044 H        43 VAL9       0.0791
    636 HG12         -9.9006       2.3430      -4.0063 H        43 VAL9       0.0791
    637 HG13         -8.6871       3.4560      -3.3757 H        43 VAL9       0.0791
    638 CG2         -10.7122       1.2034      -1.7621 C.3      43 VAL9      -0.3192
    639 HG21        -11.2879       1.1427      -0.8504 H        43 VAL9       0.0791
    640 HG22        -11.3946       1.1062      -2.6061 H        43 VAL9       0.0791
    641 HG23        -10.0224       0.3596      -1.7660 H        43 VAL9       0.0791
    642 C            -8.0648       3.8834      -0.8827 C.2      43 VAL9       0.5973
    643 O            -6.8912       3.6908      -1.1646 O.2      43 VAL9      -0.5679
    644 N            -8.5771       5.1092      -0.7367 N.am     44 GLN10     -0.4157
    645 H            -9.5634       5.1932      -0.5199 H        44 GLN10      0.2719
    646 CA           -7.7766       6.3251      -0.9098 C.3      44 GLN10     -0.0031
    647 HA           -7.2904       6.2938      -1.8867 H        44 GLN10      0.0850
    648 CB           -8.6702       7.5744      -0.8444 C.3      44 GLN10     -0.0036
    649 HB2          -9.1639       7.6177       0.1270 H        44 GLN10      0.0171
    650 HB3          -8.0252       8.4509      -0.9268 H        44 GLN10      0.0171
    651 CG           -9.7368       7.6720      -1.9475 C.3      44 GLN10     -0.0645
    652 HG2         -10.5448       6.9852      -1.7702 H        44 GLN10      0.0352
    653 HG3         -10.1631       8.6744      -1.9261 H        44 GLN10      0.0352
    654 CD           -9.1857       7.4249      -3.3406 C.2      44 GLN10      0.6951
    655 OE1          -8.3083       8.1228      -3.8008 O.2      44 GLN10     -0.6086
    656 NE2          -9.6643       6.4381      -4.0682 N.am     44 GLN10     -0.9407
    657 HE21         -9.2501       6.3543      -4.9830 H        44 GLN10      0.4251
    658 HE22        -10.3484       5.7988      -3.7127 H        44 GLN10      0.4251
    659 C            -6.6542       6.4345       0.1290 C.2      44 GLN10      0.5973
    660 O            -5.5341       6.7792      -0.2278 O.2      44 GLN10     -0.5679
    661 N            -6.9283       6.1132       1.3958 N.am     45 ALA11     -0.4157
    662 H            -7.8788       5.8738       1.6506 H        45 ALA11      0.2719
    663 CA           -5.9231       6.1323       2.4551 C.3      45 ALA11      0.0337
    664 HA           -5.4547       7.1176       2.4883 H        45 ALA11      0.0823
    665 CB           -6.6096       5.8630       3.7990 C.3      45 ALA11     -0.1825
    666 HB1          -7.0880       4.8835       3.7934 H        45 ALA11      0.0603
    667 HB2          -5.8680       5.8937       4.5984 H        45 ALA11      0.0603
    668 HB3          -7.3625       6.6289       3.9881 H        45 ALA11      0.0603
    669 C            -4.8241       5.1033       2.1810 C.2      45 ALA11      0.5973
    670 O            -3.6360       5.4159       2.2669 O.2      45 ALA11     -0.5679
    671 N            -5.2236       3.8935       1.7820 N.am     46 LEU12     -0.4157
    672 H            -6.2169       3.6872       1.7565 H        46 LEU12      0.2719
    673 CA           -4.2911       2.8561       1.3822 C.3      46 LEU12     -0.0518
    674 HA           -3.5674       2.7089       2.1823 H        46 LEU12      0.0922
    675 CB           -5.0156       1.5435       1.0907 C.3      46 LEU12     -0.1102
    676 HB2          -5.8788       1.7332       0.4519 H        46 LEU12      0.0457
    677 HB3          -4.3238       0.8908       0.5680 H        46 LEU12      0.0457
    678 CG           -5.4435       0.8222       2.3649 C.3      46 LEU12      0.3531
    679 HG           -5.9150       1.5258       3.0512 H        46 LEU12     -0.0361
    680 CD1          -6.4441      -0.2691       2.0314 C.3      46 LEU12     -0.4121
    681 HD11         -5.9621      -1.0670       1.4735 H        46 LEU12      0.1000
    682 HD12         -6.7978      -0.6897       2.9694 H        46 LEU12      0.1000
    683 HD13         -7.2816       0.1347       1.4655 H        46 LEU12      0.1000
    684 CD2          -4.2314       0.1886       3.0457 C.3      46 LEU12     -0.4121
    685 HD21         -3.4614       0.9222       3.2695 H        46 LEU12      0.1000
    686 HD22         -4.5347      -0.2462       3.9926 H        46 LEU12      0.1000
    687 HD23         -3.8028      -0.5975       2.4224 H        46 LEU12      0.1000
    688 C            -3.5024       3.2874       0.1686 C.2      46 LEU12      0.5973
    689 O            -2.2919       3.2783       0.2344 O.2      46 LEU12     -0.5679
    690 N            -4.1455       3.7388      -0.9081 N.am     47 LYS13     -0.3479
    691 H            -5.1583       3.7682      -0.8763 H        47 LYS13      0.2747
    692 CA           -3.4561       4.2107      -2.1119 C.3      47 LYS13     -0.2400
    693 HA           -2.8448       3.4014      -2.4983 H        47 LYS13      0.1426
    694 CB           -4.4501       4.6301      -3.2056 C.3      47 LYS13     -0.0094
    695 HB2          -5.3902       4.9716      -2.7728 H        47 LYS13      0.0362
    696 HB3          -4.0313       5.4685      -3.7659 H        47 LYS13      0.0362
    697 CG           -4.6948       3.4975      -4.2114 C.3      47 LYS13      0.0187
    698 HG2          -5.3383       3.8781      -5.0056 H        47 LYS13      0.0103
    699 HG3          -3.7368       3.2241      -4.6573 H        47 LYS13      0.0103
    700 CD           -5.3396       2.2412      -3.6052 C.3      47 LYS13     -0.0479
    701 HD2          -4.8307       1.9531      -2.6874 H        47 LYS13      0.0621
    702 HD3          -6.3769       2.4552      -3.3668 H        47 LYS13      0.0621
    703 CE           -5.2612       1.0421      -4.5545 C.3      47 LYS13     -0.0143
    704 HE2          -4.2097       0.7896      -4.7140 H        47 LYS13      0.1135
    705 HE3          -5.7394       0.1798      -4.0791 H        47 LYS13      0.1135
    706 NZ           -5.9235       1.2878      -5.8547 N.4      47 LYS13     -0.3854
    707 HZ1          -5.6901       2.1665      -6.2835 H        47 LYS13      0.3400
    708 HZ2          -5.7544       0.5228      -6.4975 H        47 LYS13      0.3400
    709 HZ3          -6.9420       1.1944      -5.7552 H        47 LYS13      0.3400
    710 C            -2.4901       5.3376      -1.7922 C.2      47 LYS13      0.7341
    711 O            -1.3948       5.3152      -2.3262 O.2      47 LYS13     -0.5894
    712 N            -2.8370       6.2624      -0.9026 N.am     48 ALA14     -0.4157
    713 H            -3.7754       6.2465      -0.5207 H        48 ALA14      0.2719
    714 CA           -1.9372       7.3280      -0.4772 C.3      48 ALA14      0.0337
    715 HA           -1.6239       7.8978      -1.3539 H        48 ALA14      0.0823
    716 CB           -2.6940       8.2711       0.4636 C.3      48 ALA14     -0.1825
    717 HB1          -3.0387       7.7374       1.3479 H        48 ALA14      0.0603
    718 HB2          -2.0338       9.0823       0.7739 H        48 ALA14      0.0603
    719 HB3          -3.5536       8.6989      -0.0545 H        48 ALA14      0.0603
    720 C            -0.6722       6.7615       0.1833 C.2      48 ALA14      0.5973
    721 O             0.4427       7.1342      -0.1879 O.2      48 ALA14     -0.5679
    722 N            -0.8281       5.7995       1.1033 N.am     49 ARG15     -0.3479
    723 H            -1.7753       5.5398       1.3690 H        49 ARG15      0.2747
    724 CA            0.3020       5.1041       1.7365 C.3      49 ARG15     -0.2637
    725 HA            1.0104       5.8585       2.0767 H        49 ARG15      0.1560
    726 CB           -0.2052       4.2894       2.9387 C.3      49 ARG15     -0.0007
    727 HB2          -0.7808       4.9438       3.5963 H        49 ARG15      0.0327
    728 HB3          -0.8842       3.5159       2.5779 H        49 ARG15      0.0327
    729 CG            0.9127       3.6192       3.7625 C.3      49 ARG15      0.0390
    730 HG2           0.4507       2.9632       4.5017 H        49 ARG15      0.0285
    731 HG3           1.5509       3.0099       3.1216 H        49 ARG15      0.0285
    732 CD            1.7561       4.6559       4.5062 C.3      49 ARG15      0.0486
    733 HD2           2.2347       5.3132       3.7782 H        49 ARG15      0.0687
    734 HD3           1.0898       5.2485       5.1363 H        49 ARG15      0.0687
    735 NE            2.8046       4.0407       5.3398 N.pl3    49 ARG15     -0.5295
    736 HE            2.9981       3.0374       5.2622 H        49 ARG15      0.3456
    737 CZ            3.5817       4.6824       6.1885 C.cat    49 ARG15      0.8076
    738 NH1           3.4002       5.9415       6.4724 N.pl3    49 ARG15     -0.8627
    739 HH11          2.5683       6.3760       6.1237 H        49 ARG15      0.4478
    740 HH12          3.9901       6.3850       7.1481 H        49 ARG15      0.4478
    741 NH2           4.5639       4.0770       6.7778 N.pl3    49 ARG15     -0.8627
    742 HH21          4.6461       3.0661       6.5804 H        49 ARG15      0.4478
    743 HH22          5.1863       4.5116       7.4200 H        49 ARG15      0.4478
    744 C             1.0532       4.2133       0.7498 C.2      49 ARG15      0.7341
    745 O             2.2760       4.2183       0.7466 O.2      49 ARG15     -0.5894
    746 N             0.3444       3.4868      -0.1064 N.am     50 ASN16     -0.4157
    747 H            -0.6569       3.5056       0.0010 H        50 ASN16      0.2719
    748 CA            0.9016       2.6062      -1.1217 C.3      50 ASN16      0.0143
    749 HA            1.5633       1.8958      -0.6357 H        50 ASN16      0.1048
    750 CB           -0.1980       1.8574      -1.8978 C.3      50 ASN16     -0.2041
    751 HB2          -1.0052       2.5343      -2.1463 H        50 ASN16      0.0797
    752 HB3           0.2275       1.4890      -2.8303 H        50 ASN16      0.0797
    753 CG           -0.7659       0.6713      -1.1571 C.2      50 ASN16      0.7130
    754 OD1          -1.1310       0.7651      -0.0033 O.2      50 ASN16     -0.5931
    755 ND2          -0.8573      -0.4732      -1.7897 N.am     50 ASN16     -0.9191
    756 HD21         -1.1834      -1.2529      -1.2226 H        50 ASN16      0.4196
    757 HD22         -0.5723      -0.6264      -2.7446 H        50 ASN16      0.4196
    758 C             1.7228       3.4043      -2.1112 C.2      50 ASN16      0.5973
    759 O             2.8071       2.9855      -2.4836 O.2      50 ASN16     -0.5679
    760 N             1.2193       4.5541      -2.5451 N.am     51 TYR17     -0.4157
    761 H             0.3076       4.8501      -2.2130 H        51 TYR17      0.2719
    762 CA            1.8899       5.3810      -3.5235 C.3      51 TYR17     -0.0014
    763 HA            2.0945       4.7306      -4.3697 H        51 TYR17      0.0876
    764 CB            0.9628       6.5235      -3.9574 C.3      51 TYR17     -0.0152
    765 HB2          -0.0387       6.1212      -4.0712 H        51 TYR17      0.0295
    766 HB3           0.9342       7.2968      -3.1876 H        51 TYR17      0.0295
    767 CG            1.2420       7.1467      -5.3036 C.ar     51 TYR17     -0.0011
    768 CD1           2.1878       6.5969      -6.1967 C.ar     51 TYR17     -0.1906
    769 HD1           2.8302       5.7763      -5.9245 H        51 TYR17      0.1699
    770 CE1           2.3273       7.1228      -7.4882 C.ar     51 TYR17     -0.2341
    771 HE1           3.0513       6.7063      -8.1720 H        51 TYR17      0.1656
    772 CZ            1.5207       8.2023      -7.8948 C.ar     51 TYR17      0.3226
    773 OH            1.6433       8.7041      -9.1477 O.3      51 TYR17     -0.5579
    774 HH            2.4826       8.4860      -9.5548 H        51 TYR17      0.3992
    775 CE2           0.5830       8.7598      -7.0052 C.ar     51 TYR17     -0.2341
    776 HE2          -0.0266       9.5896      -7.3313 H        51 TYR17      0.1656
    777 CD2           0.4448       8.2327      -5.7102 C.ar     51 TYR17     -0.1906
    778 HD2          -0.2888       8.6540      -5.0358 H        51 TYR17      0.1699
    779 C             3.2143       5.8999      -2.9677 C.2      51 TYR17      0.5973
    780 O             4.2352       5.8222      -3.6493 O.2      51 TYR17     -0.5679
    781 N             3.2165       6.3541      -1.7113 N.am     52 ALA18     -0.4157
    782 H             2.3347       6.4385      -1.2170 H        52 ALA18      0.2719
    783 CA            4.4334       6.7712      -1.0244 C.3      52 ALA18      0.0337
    784 HA            4.9632       7.4968      -1.6451 H        52 ALA18      0.0823
    785 CB            4.0349       7.4531       0.2884 C.3      52 ALA18     -0.1825
    786 HB1           3.4896       6.7577       0.9280 H        52 ALA18      0.0603
    787 HB2           4.9305       7.7927       0.8100 H        52 ALA18      0.0603
    788 HB3           3.4013       8.3168       0.0790 H        52 ALA18      0.0603
    789 C             5.3856       5.5907      -0.7778 C.2      52 ALA18      0.5973
    790 O             6.5800       5.6846      -1.0563 O.2      52 ALA18     -0.5679
    791 N             4.8635       4.4609      -0.3000 N.am     53 ALA19     -0.4157
    792 H             3.8787       4.4348      -0.0592 H        53 ALA19      0.2719
    793 CA            5.6619       3.2796      -0.0126 C.3      53 ALA19      0.0337
    794 HA            6.4870       3.5711       0.6375 H        53 ALA19      0.0823
    795 CB            4.8050       2.2845       0.7684 C.3      53 ALA19     -0.1825
    796 HB1           3.9476       1.9714       0.1800 H        53 ALA19      0.0603
    797 HB2           5.4115       1.4272       1.0574 H        53 ALA19      0.0603
    798 HB3           4.4440       2.7525       1.6862 H        53 ALA19      0.0603
    799 C             6.2707       2.6837      -1.2902 C.2      53 ALA19      0.5973
    800 O             7.4559       2.3896      -1.3060 O.2      53 ALA19     -0.5679
    801 N             5.5224       2.5984      -2.3980 N.am     54 LYS20     -0.3479
    802 H             4.5479       2.8640      -2.3225 H        54 LYS20      0.2747
    803 CA            6.0189       2.1307      -3.7054 C.3      54 LYS20     -0.2400
    804 HA            6.3802       1.1043      -3.6122 H        54 LYS20      0.1426
    805 CB            4.9189       2.1937      -4.7859 C.3      54 LYS20     -0.0094
    806 HB2           4.3699       3.1325      -4.6963 H        54 LYS20      0.0362
    807 HB3           5.3948       2.1765      -5.7685 H        54 LYS20      0.0362
    808 CG            3.9433       1.0118      -4.7281 C.3      54 LYS20      0.0187
    809 HG2           4.5056       0.0859      -4.8603 H        54 LYS20      0.0103
    810 HG3           3.4643       0.9860      -3.7612 H        54 LYS20      0.0103
    811 CD            2.8430       1.0884      -5.7974 C.3      54 LYS20     -0.0479
    812 HD2           2.2603       2.0006      -5.6585 H        54 LYS20      0.0621
    813 HD3           3.2980       1.0871      -6.7894 H        54 LYS20      0.0621
    814 CE            1.9413      -0.1449      -5.6313 C.3      54 LYS20     -0.0143
    815 HE2           2.5597      -1.0468      -5.6795 H        54 LYS20      0.1135
    816 HE3           1.5071      -0.1237      -4.6270 H        54 LYS20      0.1135
    817 NZ            0.8414      -0.2625      -6.6226 N.4      54 LYS20     -0.3854
    818 HZ1           1.1703      -0.5375      -7.5364 H        54 LYS20      0.3400
    819 HZ2           0.2298      -1.0273      -6.2879 H        54 LYS20      0.3400
    820 HZ3           0.2714       0.5646      -6.6640 H        54 LYS20      0.3400
    821 C             7.2104       2.9651      -4.1509 C.2      54 LYS20      0.7341
    822 O             8.2539       2.4121      -4.4893 O.2      54 LYS20     -0.5894
    823 N             7.0771       4.2925      -4.0987 N.am     55 GLN21     -0.4157
    824 H             6.1959       4.6834      -3.7903 H        55 GLN21      0.2719
    825 CA            8.1779       5.1984      -4.4270 C.3      55 GLN21     -0.0031
    826 HA            8.5121       5.0116      -5.4493 H        55 GLN21      0.0850
    827 CB            7.7382       6.6583      -4.3103 C.3      55 GLN21     -0.0036
    828 HB2           7.2944       6.8237      -3.3279 H        55 GLN21      0.0171
    829 HB3           8.6133       7.3050      -4.4002 H        55 GLN21      0.0171
    830 CG            6.7331       7.0591      -5.3894 C.3      55 GLN21     -0.0645
    831 HG2           7.2337       7.0954      -6.3573 H        55 GLN21      0.0352
    832 HG3           5.9247       6.3340      -5.4554 H        55 GLN21      0.0352
    833 CD            6.1638       8.4341      -5.0813 C.2      55 GLN21      0.6951
    834 OE1           6.8305       9.4440      -5.1966 O.2      55 GLN21     -0.6086
    835 NE2           4.9251       8.5194      -4.6583 N.am     55 GLN21     -0.9407
    836 HE21          4.5620       9.4449      -4.5131 H        55 GLN21      0.4251
    837 HE22          4.3909       7.6793      -4.5132 H        55 GLN21      0.4251
    838 C             9.3666       4.9670      -3.5049 C.2      55 GLN21      0.5973
    839 O            10.4914       4.9302      -3.9850 O.2      55 GLN21     -0.5679
    840 N             9.1290       4.7521      -2.2059 N.am     56 LYS22     -0.3479
    841 H             8.1747       4.8332      -1.8668 H        56 LYS22      0.2747
    842 CA           10.1850       4.4044      -1.2565 C.3      56 LYS22     -0.2400
    843 HA           10.9557       5.1687      -1.3170 H        56 LYS22      0.1426
    844 CB            9.6306       4.3134       0.1742 C.3      56 LYS22     -0.0094
    845 HB2           8.6165       3.9314       0.1590 H        56 LYS22      0.0362
    846 HB3          10.2259       3.6063       0.7456 H        56 LYS22      0.0362
    847 CG            9.6181       5.6497       0.9192 C.3      56 LYS22      0.0187
    848 HG2           9.0791       6.3864       0.3215 H        56 LYS22      0.0103
    849 HG3           9.0792       5.5192       1.8585 H        56 LYS22      0.0103
    850 CD           11.0245       6.1849       1.2270 C.3      56 LYS22     -0.0479
    851 HD2          11.5654       6.3520       0.2964 H        56 LYS22      0.0621
    852 HD3          10.9321       7.1574       1.7136 H        56 LYS22      0.0621
    853 CE           11.8653       5.2561       2.1103 C.3      56 LYS22     -0.0143
    854 HE2          11.8065       4.2283       1.7475 H        56 LYS22      0.1135
    855 HE3          12.9155       5.5516       2.0067 H        56 LYS22      0.1135
    856 NZ           11.5281       5.3176       3.5505 N.4      56 LYS22     -0.3854
    857 HZ1          10.6921       4.8033       3.7805 H        56 LYS22      0.3400
    858 HZ2          12.3373       4.8853       4.0212 H        56 LYS22      0.3400
    859 HZ3          11.5066       6.2677       3.8855 H        56 LYS22      0.3400
    860 C            10.8834       3.1132      -1.6467 C.2      56 LYS22      0.7341
    861 O            12.0985       3.1209      -1.7299 O.2      56 LYS22     -0.5894
    862 N            10.1624       2.0336      -1.9337 N.am     57 VAL23     -0.4157
    863 H             9.1544       2.0911      -1.8346 H        57 VAL23      0.2719
    864 CA           10.7660       0.7519      -2.3244 C.3      57 VAL23     -0.0875
    865 HA           11.4012       0.3976      -1.5126 H        57 VAL23      0.0969
    866 CB            9.7039      -0.3239      -2.6088 C.3      57 VAL23      0.2985
    867 HB            9.0649       0.0012      -3.4302 H        57 VAL23     -0.0297
    868 CG1          10.3774      -1.6417      -2.9987 C.3      57 VAL23     -0.3192
    869 HG11         11.0227      -1.9956      -2.1949 H        57 VAL23      0.0791
    870 HG12          9.6041      -2.3851      -3.1844 H        57 VAL23      0.0791
    871 HG13         10.9512      -1.5403      -3.9182 H        57 VAL23      0.0791
    872 CG2           8.8250      -0.6340      -1.4013 C.3      57 VAL23     -0.3192
    873 HG21          8.2946       0.2379      -1.0567 H        57 VAL23      0.0791
    874 HG22          8.0874      -1.3908      -1.6691 H        57 VAL23      0.0791
    875 HG23          9.4383      -1.0232      -0.5883 H        57 VAL23      0.0791
    876 C            11.6443       0.9167      -3.5610 C.2      57 VAL23      0.5973
    877 O            12.7852       0.4649      -3.5695 O.2      57 VAL23     -0.5679
    878 N            11.1358       1.5841      -4.5997 N.am     58 GLN24     -0.4157
    879 H            10.1889       1.9457      -4.5378 H        58 GLN24      0.2719
    880 CA           11.8869       1.7944      -5.8395 C.3      58 GLN24     -0.0031
    881 HA           12.3234       0.8453      -6.1513 H        58 GLN24      0.0850
    882 CB           10.9418       2.2636      -6.9509 C.3      58 GLN24     -0.0036
    883 HB2          10.5145       3.2365      -6.7021 H        58 GLN24      0.0171
    884 HB3          11.5280       2.3670      -7.8657 H        58 GLN24      0.0171
    885 CG            9.8100       1.2494      -7.1835 C.3      58 GLN24     -0.0645
    886 HG2          10.1175       0.2674      -6.8208 H        58 GLN24      0.0352
    887 HG3           8.9200       1.5436      -6.6382 H        58 GLN24      0.0352
    888 CD            9.4304       1.1141      -8.6455 C.2      58 GLN24      0.6951
    889 OE1           9.1799       2.0754      -9.3490 O.2      58 GLN24     -0.6086
    890 NE2           9.3303      -0.0956      -9.1504 N.am     58 GLN24     -0.9407
    891 HE21          9.0873      -0.1374     -10.1248 H        58 GLN24      0.4251
    892 HE22          9.5493      -0.9078      -8.6055 H        58 GLN24      0.4251
    893 C            13.0492       2.7734      -5.6505 C.2      58 GLN24      0.5973
    894 O            14.1214       2.5715      -6.2135 O.2      58 GLN24     -0.5679
    895 N            12.8814       3.7874      -4.7995 N.am     59 ALA25     -0.4157
    896 H            11.9668       3.9432      -4.3914 H        59 ALA25      0.2719
    897 CA           13.9530       4.7108      -4.4456 C.3      59 ALA25      0.0337
    898 HA           14.3911       5.1168      -5.3591 H        59 ALA25      0.0823
    899 CB           13.3895       5.8649      -3.6086 C.3      59 ALA25     -0.1825
    900 HB1          12.9229       5.4871      -2.6998 H        59 ALA25      0.0603
    901 HB2          14.1955       6.5480      -3.3396 H        59 ALA25      0.0603
    902 HB3          12.6507       6.4144      -4.1928 H        59 ALA25      0.0603
    903 C            15.0540       3.9850      -3.6791 C.2      59 ALA25      0.5973
    904 O            16.2337       4.2150      -3.9102 O.2      59 ALA25     -0.5679
    905 N            14.6787       3.0842      -2.7762 N.am     60 LEU26     -0.4157
    906 H            13.6879       2.9613      -2.5965 H        60 LEU26      0.2719
    907 CA           15.6107       2.2684      -2.0222 C.3      60 LEU26     -0.0518
    908 HA           16.4096       2.8998      -1.6451 H        60 LEU26      0.0922
    909 CB           14.8782       1.6383      -0.8424 C.3      60 LEU26     -0.1102
    910 HB2          14.0223       1.0832      -1.2210 H        60 LEU26      0.0457
    911 HB3          15.5758       0.9594      -0.3758 H        60 LEU26      0.0457
    912 CG           14.3982       2.6212       0.2312 C.3      60 LEU26      0.3531
    913 HG           13.8336       3.4347      -0.2072 H        60 LEU26     -0.0361
    914 CD1          13.5110       1.8880       1.2276 C.3      60 LEU26     -0.4121
    915 HD11         14.1126       1.1856       1.7992 H        60 LEU26      0.1000
    916 HD12         13.0847       2.6078       1.9182 H        60 LEU26      0.1000
    917 HD13         12.7134       1.3631       0.7055 H        60 LEU26      0.1000
    918 CD2          15.5635       3.2739       0.9583 C.3      60 LEU26     -0.4121
    919 HD21         16.2052       3.8037       0.2616 H        60 LEU26      0.1000
    920 HD22         15.1869       3.9999       1.6726 H        60 LEU26      0.1000
    921 HD23         16.1427       2.5188       1.4955 H        60 LEU26      0.1000
    922 C            16.2762       1.2074      -2.8971 C.2      60 LEU26      0.5973
    923 O            17.4550       0.9463      -2.7109 O.2      60 LEU26     -0.5679
    924 N            15.5712       0.6521      -3.8901 N.am     61 ARG27     -0.3479
    925 H            14.5761       0.8439      -3.9325 H        61 ARG27      0.2747
    926 CA           16.1730      -0.2198      -4.9139 C.3      61 ARG27     -0.2637
    927 HA           16.7407      -1.0067      -4.4138 H        61 ARG27      0.1560
    928 CB           15.0969      -0.8363      -5.8335 C.3      61 ARG27     -0.0007
    929 HB2          14.1032      -0.4789      -5.5699 H        61 ARG27      0.0327
    930 HB3          15.2814      -0.5243      -6.8635 H        61 ARG27      0.0327
    931 CG           15.1141      -2.3702      -5.8031 C.3      61 ARG27      0.0390
    932 HG2          14.5864      -2.7565      -6.6757 H        61 ARG27      0.0285
    933 HG3          16.1444      -2.7272      -5.8363 H        61 ARG27      0.0285
    934 CD           14.4113      -2.8714      -4.5418 C.3      61 ARG27      0.0486
    935 HD2          14.7573      -2.2718      -3.6996 H        61 ARG27      0.0687
    936 HD3          13.3386      -2.7116      -4.6588 H        61 ARG27      0.0687
    937 NE           14.7182      -4.2829      -4.2428 N.pl3    61 ARG27     -0.5295
    938 HE           15.6485      -4.6033      -4.4635 H        61 ARG27      0.3456
    939 CZ           13.9335      -5.1093      -3.5696 C.cat    61 ARG27      0.8076
    940 NH1          12.7247      -4.7740      -3.2295 N.pl3    61 ARG27     -0.8627
    941 HH11         12.3135      -3.9057      -3.5119 H        61 ARG27      0.4478
    942 HH12         12.0735      -5.4741      -2.8529 H        61 ARG27      0.4478
    943 NH2          14.3281      -6.2986      -3.2124 N.pl3    61 ARG27     -0.8627
    944 HH21         15.2569      -6.6218      -3.4099 H        61 ARG27      0.4478
    945 HH22         13.6499      -6.8757      -2.7343 H        61 ARG27      0.4478
    946 C            17.1956       0.5342      -5.7621 C.2      61 ARG27      0.7341
    947 O            18.1792      -0.0330      -6.2002 O.2      61 ARG27     -0.5894
    948 N            16.9796       1.8236      -5.9878 N.am     62 HIE28     -0.4157
    949 H            16.0786       2.2099      -5.7413 H        62 HIE28      0.2719
    950 CA           17.9546       2.6745      -6.6700 C.3      62 HIE28     -0.0581
    951 HA           18.3640       2.1558      -7.5415 H        62 HIE28      0.1360
    952 CB           17.2214       3.9292      -7.1507 C.3      62 HIE28     -0.0074
    953 HB2          16.3998       3.6291      -7.8027 H        62 HIE28      0.0367
    954 HB3          16.7986       4.4683      -6.3076 H        62 HIE28      0.0367
    955 CG           18.1026       4.8684      -7.9190 C.2      62 HIE28      0.1868
    956 ND1          18.5195       4.6670      -9.2305 N.2      62 HIE28     -0.5432
    957 CE1          19.3089       5.7044      -9.5283 C.2      62 HIE28      0.1635
    958 HE1          19.8144       5.8311     -10.4760 H        62 HIE28      0.1435
    959 NE2          19.3934       6.5483      -8.4851 N.pl3    62 HIE28     -0.2795
    960 HE2          19.9574       7.3845      -8.4588 H        62 HIE28      0.3339
    961 CD2          18.6399       6.0321      -7.4530 C.2      62 HIE28     -0.2207
    962 HD2          18.5126       6.4349      -6.4589 H        62 HIE28      0.1862
    963 C            19.1387       3.0222      -5.7608 C.2      62 HIE28      0.5973
    964 O            20.2896       3.0101      -6.1828 O.2      62 HIE28     -0.5679
    965 N            18.8461       3.3306      -4.4938 N.am     63 LYS29     -0.3479
    966 H            17.8640       3.3603      -4.2480 H        63 LYS29      0.2747
    967 CA           19.8259       3.7122      -3.4707 C.3      63 LYS29     -0.2400
    968 HA           20.4790       4.4860      -3.8779 H        63 LYS29      0.1426
    969 CB           19.0561       4.2711      -2.2622 C.3      63 LYS29     -0.0094
    970 HB2          18.3806       5.0566      -2.6040 H        63 LYS29      0.0362
    971 HB3          18.4645       3.4639      -1.8338 H        63 LYS29      0.0362
    972 CG           19.9480       4.8520      -1.1570 C.3      63 LYS29      0.0187
    973 HG2          20.6669       4.1024      -0.8347 H        63 LYS29      0.0103
    974 HG3          20.4956       5.7105      -1.5482 H        63 LYS29      0.0103
    975 CD           19.0937       5.2917       0.0449 C.3      63 LYS29     -0.0479
    976 HD2          18.4276       6.1010      -0.2574 H        63 LYS29      0.0621
    977 HD3          18.4949       4.4406       0.3738 H        63 LYS29      0.0621
    978 CE           19.9773       5.7449       1.2162 C.3      63 LYS29     -0.0143
    979 HE2          20.6773       4.9334       1.4462 H        63 LYS29      0.1135
    980 HE3          20.5675       6.6109       0.9045 H        63 LYS29      0.1135
    981 NZ           19.1890       6.0681       2.4388 N.4      63 LYS29     -0.3854
    982 HZ1          18.6813       5.2476       2.7666 H        63 LYS29      0.3400
    983 HZ2          19.8035       6.3024       3.2121 H        63 LYS29      0.3400
    984 HZ3          18.5248       6.8118       2.2959 H        63 LYS29      0.3400
    985 C            20.7410       2.5461      -3.0742 C.2      63 LYS29      0.7341
    986 O            21.9373       2.7626      -2.9277 O.2      63 LYS29     -0.5894
    987 N            20.1817       1.3486      -2.9010 N.am     64 CYX30     -0.4157
    988 H            19.1841       1.2740      -3.0448 H        64 CYX30      0.2719
    989 CA           20.8662       0.1471      -2.4134 C.3      64 CYX30      0.0429
    990 HA           21.8865       0.1336      -2.7999 H        64 CYX30      0.0766
    991 CB           20.9283       0.1788      -0.8792 C.3      64 CYX30     -0.0790
    992 HB2          19.9174       0.3471      -0.5086 H        64 CYX30      0.0910
    993 HB3          21.2339      -0.8069      -0.5227 H        64 CYX30      0.0910
    994 SG           22.0677       1.3424      -0.0859 S.3      64 CYX30     -0.1081
    995 C            20.1907      -1.1630      -2.8859 C.2      64 CYX30      0.5973
    996 O            19.9617      -2.0603      -2.0770 O.2      64 CYX30     -0.5679
    997 N            19.8168      -1.2791      -4.1678 N.am     65 GLY31     -0.3821
    998 H            20.0043      -0.5248      -4.8138 H        65 GLY31      0.2681
    999 CA           19.1815      -2.4973      -4.7246 C.3      65 GLY31     -0.2493
   1000 HA2          18.7410      -3.0820      -3.9196 H        65 GLY31      0.1056
   1001 HA3          18.3914      -2.2284      -5.4137 H        65 GLY31      0.1056
   1002 C            20.0819      -3.4570      -5.4955 C.2      65 GLY31      0.7231
   1003 O            19.8929      -3.5881      -6.7177 O.2      65 GLY31     -0.7855
   1004 OXT          20.8639      -4.1630      -4.8411 O.3      65 GLY31     -0.7855
   1005 N            22.6247      -2.4201      -4.8105 N.am     66 NHE       -0.4630
   1006 HN1          22.6362      -3.3883      -5.1174 H        66 NHE        0.2315
   1007 HN2          21.7098      -2.1569      -4.4759 H        66 NHE        0.2315
@<TRIPOS>BOND
      1       5       6 2
      2       5       7 am
      3       2       5 1
      4      20      21 2
      5      20      22 am
      6      17      18 ar
      7      17      19 ar
      8      14      17 1
      9      11      14 1
     10       9      11 1
     11       9      20 1
     12       7       9 1
     13      36      37 2
     14      36      38 am
     15      26      28 1
     16      26      32 1
     17      24      26 1
     18      24      36 1
     19      22      24 1
     20      46      47 2
     21      46      48 am
     22      40      42 1
     23      40      46 1
     24      38      40 1
     25      63      64 2
     26      63      65 am
     27      58      59 2
     28      58      60 am
     29      55      58 1
     30      52      55 1
     31      50      52 1
     32      50      63 1
     33      48      50 1
     34      82      83 2
     35      82      84 am
     36      72      74 1
     37      72      78 1
     38      69      72 1
     39      67      69 1
     40      67      82 1
     41      65      67 1
     42      97      98 2
     43      97      99 am
     44      94      95 ar
     45      94      96 ar
     46      91      94 1
     47      88      91 1
     48      86      88 1
     49      86      97 1
     50      84      86 1
     51     119     120 2
     52     119     121 am
     53     112     115 1
     54     109     112 1
     55     106     109 1
     56     103     106 1
     57     101     103 1
     58     101     119 1
     59      99     101 1
     60     134     135 2
     61     134     136 am
     62     131     132 ar
     63     131     133 ar
     64     128     131 1
     65     125     128 1
     66     123     125 1
     67     123     134 1
     68     121     123 1
     69     150     151 2
     70     150     152 am
     71     140     142 1
     72     140     146 1
     73     138     140 1
     74     138     150 1
     75     136     138 1
     76     160     161 2
     77     160     162 am
     78     154     156 1
     79     154     160 1
     80     152     154 1
     81     177     178 2
     82     177     179 am
     83     172     173 2
     84     172     174 am
     85     169     172 1
     86     166     169 1
     87     164     166 1
     88     164     177 1
     89     162     164 1
     90     187     188 2
     91     187     189 am
     92     181     183 1
     93     181     187 1
     94     179     181 1
     95     202     203 2
     96     202     204 am
     97     199     200 ar
     98     199     201 ar
     99     196     199 1
    100     193     196 1
    101     191     193 1
    102     191     202 1
    103     189     191 1
    104     212     213 2
    105     212     214 am
    106     206     208 1
    107     206     212 1
    108     204     206 1
    109     227     228 2
    110     227     229 am
    111     224     225 ar
    112     224     226 ar
    113     221     224 1
    114     218     221 1
    115     216     218 1
    116     216     227 1
    117     214     216 1
    118     241     242 2
    119     241     243 am
    120     236     237 2
    121     236     238 am
    122     233     236 1
    123     231     233 1
    124     231     241 1
    125     229     231 1
    126     262     263 2
    127     262     264 am
    128     258     260 ar
    129     255     256 1
    130     255     258 ar
    131     253     255 ar
    132     251     253 ar
    133     250     251 ar
    134     250     260 ar
    135     247     250 1
    136     245     247 1
    137     245     262 1
    138     243     245 1
    139     279     280 2
    140     279     281 am
    141     274     275 2
    142     274     276 am
    143     271     274 1
    144     268     271 1
    145     266     268 1
    146     266     279 1
    147     264     266 1
    148     298     299 2
    149     298     300 am
    150     288     290 1
    151     288     294 1
    152     285     288 1
    153     283     285 1
    154     283     298 1
    155     281     283 1
    156     313     314 2
    157     313     315 am
    158     310     311 ar
    159     310     312 ar
    160     307     310 1
    161     304     307 1
    162     302     304 1
    163     302     313 1
    164     300     302 1
    165     330     331 2
    166     330     332 am
    167     325     326 2
    168     325     327 am
    169     322     325 1
    170     319     322 1
    171     317     319 1
    172     317     330 1
    173     315     317 1
    174     345     346 2
    175     345     347 am
    176     342     343 ar
    177     342     344 ar
    178     339     342 1
    179     336     339 1
    180     334     336 1
    181     334     345 1
    182     332     334 1
    183     361     362 2
    184     361     363 am
    185     351     353 1
    186     351     357 1
    187     349     351 1
    188     349     361 1
    189     347     349 1
    190     371     372 2
    191     371     373 am
    192     365     367 1
    193     365     371 1
    194     363     365 1
    195     388     389 2
    196     388     390 am
    197     383     384 2
    198     383     385 am
    199     380     383 1
    200     377     380 1
    201     375     377 1
    202     375     388 1
    203     373     375 1
    204     407     408 2
    205     407     409 am
    206     397     399 1
    207     397     403 1
    208     394     397 1
    209     392     394 1
    210     392     407 1
    211     390     392 1
    212     422     423 2
    213     422     424 am
    214     419     420 ar
    215     419     421 ar
    216     416     419 1
    217     413     416 1
    218     411     413 1
    219     411     422 1
    220     409     411 1
    221     439     440 2
    222     439     441 am
    223     435     437 1
    224     433     435 1
    225     432     433 2
    226     431     432 1
    227     431     437 2
    228     428     431 1
    229     426     428 1
    230     426     439 1
    231     424     426 1
    232     454     455 2
    233     454     456 am
    234     451     452 ar
    235     451     453 ar
    236     448     451 1
    237     445     448 1
    238     443     445 1
    239     443     454 1
    240     441     443 1
    241     464     465 2
    242     464     466 am
    243     463     994 1
    244     460     463 1
    245     458     460 1
    246     458     464 1
    247     456     458 1
    248     471     472 2
    249     471     473 1
    250     468     471 1
    251     466     468 1
    252     481     482 2
    253     481     483 am
    254     478     481 1
    255     496     497 2
    256     496     498 am
    257     493     494 ar
    258     493     495 ar
    259     490     493 1
    260     487     490 1
    261     485     487 1
    262     485     496 1
    263     483     485 1
    264     512     513 2
    265     512     514 am
    266     502     504 1
    267     502     508 1
    268     500     502 1
    269     500     512 1
    270     498     500 1
    271     529     530 2
    272     529     531 am
    273     524     525 2
    274     524     526 am
    275     521     524 1
    276     518     521 1
    277     516     518 1
    278     516     529 1
    279     514     516 1
    280     539     540 2
    281     539     541 am
    282     533     535 1
    283     533     539 1
    284     531     533 1
    285     558     559 2
    286     558     560 am
    287     548     550 1
    288     548     554 1
    289     545     548 1
    290     543     545 1
    291     543     558 1
    292     541     543 1
    293     580     581 2
    294     580     582 am
    295     573     576 1
    296     570     573 1
    297     567     570 1
    298     564     567 1
    299     562     564 1
    300     562     580 1
    301     560     562 1
    302     602     603 2
    303     602     604 am
    304     595     598 1
    305     592     595 1
    306     589     592 1
    307     586     589 1
    308     584     586 1
    309     584     602 1
    310     582     584 1
    311     626     627 2
    312     626     628 am
    313     619     620 ar
    314     619     623 ar
    315     617     619 ar
    316     614     617 1
    317     611     614 1
    318     608     611 1
    319     606     608 1
    320     606     626 1
    321     604     606 1
    322     642     643 2
    323     642     644 am
    324     632     634 1
    325     632     638 1
    326     630     632 1
    327     630     642 1
    328     628     630 1
    329     659     660 2
    330     659     661 am
    331     654     655 2
    332     654     656 am
    333     651     654 1
    334     648     651 1
    335     646     648 1
    336     646     659 1
    337     644     646 1
    338     669     670 2
    339     669     671 am
    340     663     665 1
    341     663     669 1
    342     661     663 1
    343     688     689 2
    344     688     690 am
    345     678     680 1
    346     678     684 1
    347     675     678 1
    348     673     675 1
    349     673     688 1
    350     671     673 1
    351     710     711 2
    352     710     712 am
    353     703     706 1
    354     700     703 1
    355     697     700 1
    356     694     697 1
    357     692     694 1
    358     692     710 1
    359     690     692 1
    360     720     721 2
    361     720     722 am
    362     714     716 1
    363     714     720 1
    364     712     714 1
    365     744     745 2
    366     744     746 am
    367     737     738 ar
    368     737     741 ar
    369     735     737 ar
    370     732     735 1
    371     729     732 1
    372     726     729 1
    373     724     726 1
    374     724     744 1
    375     722     724 1
    376     758     759 2
    377     758     760 am
    378     753     754 2
    379     753     755 am
    380     750     753 1
    381     748     750 1
    382     748     758 1
    383     746     748 1
    384     779     780 2
    385     779     781 am
    386     775     777 ar
    387     772     773 1
    388     772     775 ar
    389     770     772 ar
    390     768     770 ar
    391     767     768 ar
    392     767     777 ar
    393     764     767 1
    394     762     764 1
    395     762     779 1
    396     760     762 1
    397     789     790 2
    398     789     791 am
    399     783     785 1
    400     783     789 1
    401     781     783 1
    402     799     800 2
    403     799     801 am
    404     793     795 1
    405     793     799 1
    406     791     793 1
    407     821     822 2
    408     821     823 am
    409     814     817 1
    410     811     814 1
    411     808     811 1
    412     805     808 1
    413     803     805 1
    414     803     821 1
    415     801     803 1
    416     838     839 2
    417     838     840 am
    418     833     834 2
    419     833     835 am
    420     830     833 1
    421     827     830 1
    422     825     827 1
    423     825     838 1
    424     823     825 1
    425     860     861 2
    426     860     862 am
    427     853     856 1
    428     850     853 1
    429     847     850 1
    430     844     847 1
    431     842     844 1
    432     842     860 1
    433     840     842 1
    434     876     877 2
    435     876     878 am
    436     866     868 1
    437     866     872 1
    438     864     866 1
    439     864     876 1
    440     862     864 1
    441     893     894 2
    442     893     895 am
    443     888     889 2
    444     888     890 am
    445     885     888 1
    446     882     885 1
    447     880     882 1
    448     880     893 1
    449     878     880 1
    450     903     904 2
    451     903     905 am
    452     897     899 1
    453     897     903 1
    454     895     897 1
    455     922     923 2
    456     922     924 am
    457     912     914 1
    458     912     918 1
    459     909     912 1
    460     907     909 1
    461     907     922 1
    462     905     907 1
    463     946     947 2
    464     946     948 am
    465     939     940 ar
    466     939     943 ar
    467     937     939 ar
    468     934     937 1
    469     931     934 1
    470     928     931 1
    471     926     928 1
    472     926     946 1
    473     924     926 1
    474     963     964 2
    475     963     965 am
    476     959     961 1
    477     957     959 1
    478     956     957 2
    479     955     956 1
    480     955     961 2
    481     952     955 1
    482     950     952 1
    483     950     963 1
    484     948     950 1
    485     985     986 2
    486     985     987 am
    487     978     981 1
    488     975     978 1
    489     972     975 1
    490     969     972 1
    491     967     969 1
    492     967     985 1
    493     965     967 1
    494     995     996 2
    495     995     997 am
    496     991     994 1
    497     989     991 1
    498     989     995 1
    499     987     989 1
    500    1002    1003 2
    501    1002    1004 1
    502     999    1002 1
    503     997     999 1
    504       2       3 1
    505       2       4 1
    506       1       2 1
    507      14      15 1
    508      14      16 1
    509      11      12 1
    510      11      13 1
    511       9      10 1
    512       7       8 1
    513      32      33 1
    514      32      34 1
    515      32      35 1
    516      28      29 1
    517      28      30 1
    518      28      31 1
    519      26      27 1
    520      24      25 1
    521      22      23 1
    522      42      43 1
    523      42      44 1
    524      42      45 1
    525      40      41 1
    526      38      39 1
    527      60      61 1
    528      60      62 1
    529      55      56 1
    530      55      57 1
    531      52      53 1
    532      52      54 1
    533      50      51 1
    534      48      49 1
    535      78      79 1
    536      78      80 1
    537      78      81 1
    538      74      75 1
    539      74      76 1
    540      74      77 1
    541      72      73 1
    542      69      70 1
    543      69      71 1
    544      67      68 1
    545      65      66 1
    546      91      92 1
    547      91      93 1
    548      88      89 1
    549      88      90 1
    550      86      87 1
    551      84      85 1
    552     115     116 1
    553     115     117 1
    554     115     118 1
    555     112     113 1
    556     112     114 1
    557     109     110 1
    558     109     111 1
    559     106     107 1
    560     106     108 1
    561     103     104 1
    562     103     105 1
    563     101     102 1
    564      99     100 1
    565     128     129 1
    566     128     130 1
    567     125     126 1
    568     125     127 1
    569     123     124 1
    570     121     122 1
    571     146     147 1
    572     146     148 1
    573     146     149 1
    574     142     143 1
    575     142     144 1
    576     142     145 1
    577     140     141 1
    578     138     139 1
    579     136     137 1
    580     156     157 1
    581     156     158 1
    582     156     159 1
    583     154     155 1
    584     152     153 1
    585     174     175 1
    586     174     176 1
    587     169     170 1
    588     169     171 1
    589     166     167 1
    590     166     168 1
    591     164     165 1
    592     162     163 1
    593     183     184 1
    594     183     185 1
    595     183     186 1
    596     181     182 1
    597     179     180 1
    598     196     197 1
    599     196     198 1
    600     193     194 1
    601     193     195 1
    602     191     192 1
    603     189     190 1
    604     208     209 1
    605     208     210 1
    606     208     211 1
    607     206     207 1
    608     204     205 1
    609     221     222 1
    610     221     223 1
    611     218     219 1
    612     218     220 1
    613     216     217 1
    614     214     215 1
    615     238     239 1
    616     238     240 1
    617     233     234 1
    618     233     235 1
    619     231     232 1
    620     229     230 1
    621     260     261 1
    622     258     259 1
    623     256     257 1
    624     253     254 1
    625     251     252 1
    626     247     248 1
    627     247     249 1
    628     245     246 1
    629     243     244 1
    630     276     277 1
    631     276     278 1
    632     271     272 1
    633     271     273 1
    634     268     269 1
    635     268     270 1
    636     266     267 1
    637     264     265 1
    638     294     295 1
    639     294     296 1
    640     294     297 1
    641     290     291 1
    642     290     292 1
    643     290     293 1
    644     288     289 1
    645     285     286 1
    646     285     287 1
    647     283     284 1
    648     281     282 1
    649     307     308 1
    650     307     309 1
    651     304     305 1
    652     304     306 1
    653     302     303 1
    654     300     301 1
    655     327     328 1
    656     327     329 1
    657     322     323 1
    658     322     324 1
    659     319     320 1
    660     319     321 1
    661     317     318 1
    662     315     316 1
    663     339     340 1
    664     339     341 1
    665     336     337 1
    666     336     338 1
    667     334     335 1
    668     332     333 1
    669     357     358 1
    670     357     359 1
    671     357     360 1
    672     353     354 1
    673     353     355 1
    674     353     356 1
    675     351     352 1
    676     349     350 1
    677     347     348 1
    678     367     368 1
    679     367     369 1
    680     367     370 1
    681     365     366 1
    682     363     364 1
    683     385     386 1
    684     385     387 1
    685     380     381 1
    686     380     382 1
    687     377     378 1
    688     377     379 1
    689     375     376 1
    690     373     374 1
    691     403     404 1
    692     403     405 1
    693     403     406 1
    694     399     400 1
    695     399     401 1
    696     399     402 1
    697     397     398 1
    698     394     395 1
    699     394     396 1
    700     392     393 1
    701     390     391 1
    702     416     417 1
    703     416     418 1
    704     413     414 1
    705     413     415 1
    706     411     412 1
    707     409     410 1
    708     437     438 1
    709     435     436 1
    710     433     434 1
    711     428     429 1
    712     428     430 1
    713     426     427 1
    714     424     425 1
    715     448     449 1
    716     448     450 1
    717     445     446 1
    718     445     447 1
    719     443     444 1
    720     441     442 1
    721     460     461 1
    722     460     462 1
    723     458     459 1
    724     456     457 1
    725     468     469 1
    726     468     470 1
    727     466     467 1
    728     474     475 1
    729     474     476 1
    730     478     479 1
    731     478     480 1
    732     477     478 1
    733     490     491 1
    734     490     492 1
    735     487     488 1
    736     487     489 1
    737     485     486 1
    738     483     484 1
    739     508     509 1
    740     508     510 1
    741     508     511 1
    742     504     505 1
    743     504     506 1
    744     504     507 1
    745     502     503 1
    746     500     501 1
    747     498     499 1
    748     526     527 1
    749     526     528 1
    750     521     522 1
    751     521     523 1
    752     518     519 1
    753     518     520 1
    754     516     517 1
    755     514     515 1
    756     535     536 1
    757     535     537 1
    758     535     538 1
    759     533     534 1
    760     531     532 1
    761     554     555 1
    762     554     556 1
    763     554     557 1
    764     550     551 1
    765     550     552 1
    766     550     553 1
    767     548     549 1
    768     545     546 1
    769     545     547 1
    770     543     544 1
    771     541     542 1
    772     576     577 1
    773     576     578 1
    774     576     579 1
    775     573     574 1
    776     573     575 1
    777     570     571 1
    778     570     572 1
    779     567     568 1
    780     567     569 1
    781     564     565 1
    782     564     566 1
    783     562     563 1
    784     560     561 1
    785     598     599 1
    786     598     600 1
    787     598     601 1
    788     595     596 1
    789     595     597 1
    790     592     593 1
    791     592     594 1
    792     589     590 1
    793     589     591 1
    794     586     587 1
    795     586     588 1
    796     584     585 1
    797     582     583 1
    798     623     624 1
    799     623     625 1
    800     620     621 1
    801     620     622 1
    802     617     618 1
    803     614     615 1
    804     614     616 1
    805     611     612 1
    806     611     613 1
    807     608     609 1
    808     608     610 1
    809     606     607 1
    810     604     605 1
    811     638     639 1
    812     638     640 1
    813     638     641 1
    814     634     635 1
    815     634     636 1
    816     634     637 1
    817     632     633 1
    818     630     631 1
    819     628     629 1
    820     656     657 1
    821     656     658 1
    822     651     652 1
    823     651     653 1
    824     648     649 1
    825     648     650 1
    826     646     647 1
    827     644     645 1
    828     665     666 1
    829     665     667 1
    830     665     668 1
    831     663     664 1
    832     661     662 1
    833     684     685 1
    834     684     686 1
    835     684     687 1
    836     680     681 1
    837     680     682 1
    838     680     683 1
    839     678     679 1
    840     675     676 1
    841     675     677 1
    842     673     674 1
    843     671     672 1
    844     706     707 1
    845     706     708 1
    846     706     709 1
    847     703     704 1
    848     703     705 1
    849     700     701 1
    850     700     702 1
    851     697     698 1
    852     697     699 1
    853     694     695 1
    854     694     696 1
    855     692     693 1
    856     690     691 1
    857     716     717 1
    858     716     718 1
    859     716     719 1
    860     714     715 1
    861     712     713 1
    862     741     742 1
    863     741     743 1
    864     738     739 1
    865     738     740 1
    866     735     736 1
    867     732     733 1
    868     732     734 1
    869     729     730 1
    870     729     731 1
    871     726     727 1
    872     726     728 1
    873     724     725 1
    874     722     723 1
    875     755     756 1
    876     755     757 1
    877     750     751 1
    878     750     752 1
    879     748     749 1
    880     746     747 1
    881     777     778 1
    882     775     776 1
    883     773     774 1
    884     770     771 1
    885     768     769 1
    886     764     765 1
    887     764     766 1
    888     762     763 1
    889     760     761 1
    890     785     786 1
    891     785     787 1
    892     785     788 1
    893     783     784 1
    894     781     782 1
    895     795     796 1
    896     795     797 1
    897     795     798 1
    898     793     794 1
    899     791     792 1
    900     817     818 1
    901     817     819 1
    902     817     820 1
    903     814     815 1
    904     814     816 1
    905     811     812 1
    906     811     813 1
    907     808     809 1
    908     808     810 1
    909     805     806 1
    910     805     807 1
    911     803     804 1
    912     801     802 1
    913     835     836 1
    914     835     837 1
    915     830     831 1
    916     830     832 1
    917     827     828 1
    918     827     829 1
    919     825     826 1
    920     823     824 1
    921     856     857 1
    922     856     858 1
    923     856     859 1
    924     853     854 1
    925     853     855 1
    926     850     851 1
    927     850     852 1
    928     847     848 1
    929     847     849 1
    930     844     845 1
    931     844     846 1
    932     842     843 1
    933     840     841 1
    934     872     873 1
    935     872     874 1
    936     872     875 1
    937     868     869 1
    938     868     870 1
    939     868     871 1
    940     866     867 1
    941     864     865 1
    942     862     863 1
    943     890     891 1
    944     890     892 1
    945     885     886 1
    946     885     887 1
    947     882     883 1
    948     882     884 1
    949     880     881 1
    950     878     879 1
    951     899     900 1
    952     899     901 1
    953     899     902 1
    954     897     898 1
    955     895     896 1
    956     918     919 1
    957     918     920 1
    958     918     921 1
    959     914     915 1
    960     914     916 1
    961     914     917 1
    962     912     913 1
    963     909     910 1
    964     909     911 1
    965     907     908 1
    966     905     906 1
    967     943     944 1
    968     943     945 1
    969     940     941 1
    970     940     942 1
    971     937     938 1
    972     934     935 1
    973     934     936 1
    974     931     932 1
    975     931     933 1
    976     928     929 1
    977     928     930 1
    978     926     927 1
    979     924     925 1
    980     961     962 1
    981     959     960 1
    982     957     958 1
    983     952     953 1
    984     952     954 1
    985     950     951 1
    986     948     949 1
    987     981     982 1
    988     981     983 1
    989     981     984 1
    990     978     979 1
    991     978     980 1
    992     975     976 1
    993     975     977 1
    994     972     973 1
    995     972     974 1
    996     969     970 1
    997     969     971 1
    998     967     968 1
    999     965     966 1
   1000     991     992 1
   1001     991     993 1
   1002     989     990 1
   1003     987     988 1
   1004     999    1000 1
   1005     999    1001 1
   1006     997     998 1
   1007    1005    1006 1
   1008    1005    1007 1
@<TRIPOS>SUBSTRUCTURE
      1 ACE0           1 RESIDUE    4    A ACE
      2 GLU1           7 RESIDUE    4    A GLU
      3 VAL2          22 RESIDUE    4    A VAL
      4 ALA3          38 RESIDUE    4    A ALA
      5 GLN4          48 RESIDUE    4    A GLN
      6 LEU5          65 RESIDUE    4    A LEU
      7 GLU6          84 RESIDUE    4    A GLU
      8 LYS7          99 RESIDUE    4    A LYS
      9 GLU8         121 RESIDUE    4    A GLU
     10 VAL9         136 RESIDUE    4    A VAL
     11 ALA10        152 RESIDUE    4    A ALA
     12 GLN11        162 RESIDUE    4    A GLN
     13 ALA12        179 RESIDUE    4    A ALA
     14 GLU13        189 RESIDUE    4    A GLU
     15 ALA14        204 RESIDUE    4    A ALA
     16 GLU15        214 RESIDUE    4    A GLU
     17 ASN16        229 RESIDUE    4    A ASN
     18 TYR17        243 RESIDUE    4    A TYR
     19 GLN18        264 RESIDUE    4    A GLN
     20 LEU19        281 RESIDUE    4    A LEU
     21 GLU20        300 RESIDUE    4    A GLU
     22 GLN21        315 RESIDUE    4    A GLN
     23 GLU22        332 RESIDUE    4    A GLU
     24 VAL23        347 RESIDUE    4    A VAL
     25 ALA24        363 RESIDUE    4    A ALA
     26 GLN25        373 RESIDUE    4    A GLN
     27 LEU26        390 RESIDUE    4    A LEU
     28 GLU27        409 RESIDUE    4    A GLU
     29 HIE28        424 RESIDUE    4    A HIE
     30 GLU29        441 RESIDUE    4    A GLU
     31 CYX30        456 RESIDUE    4    A CYX
     32 GLY31        466 RESIDUE    4    A GLY
     33 NHE          474 ****    4    A NHE
     34 ACE0         477 RESIDUE    4    B ACE
     35 GLU1         483 RESIDUE    4    B GLU
     36 VAL2         498 RESIDUE    4    B VAL
     37 GLN3         514 RESIDUE    4    B GLN
     38 ALA4         531 RESIDUE    4    B ALA
     39 LEU5         541 RESIDUE    4    B LEU
     40 LYS6         560 RESIDUE    4    B LYS
     41 LYS7         582 RESIDUE    4    B LYS
     42 ARG8         604 RESIDUE    4    B ARG
     43 VAL9         628 RESIDUE    4    B VAL
     44 GLN10        644 RESIDUE    4    B GLN
     45 ALA11        661 RESIDUE    4    B ALA
     46 LEU12        671 RESIDUE    4    B LEU
     47 LYS13        690 RESIDUE    4    B LYS
     48 ALA14        712 RESIDUE    4    B ALA
     49 ARG15        722 RESIDUE    4    B ARG
     50 ASN16        746 RESIDUE    4    B ASN
     51 TYR17        760 RESIDUE    4    B TYR
     52 ALA18        781 RESIDUE    4    B ALA
     53 ALA19        791 RESIDUE    4    B ALA
     54 LYS20        801 RESIDUE    4    B LYS
     55 GLN21        823 RESIDUE    4    B GLN
     56 LYS22        840 RESIDUE    4    B LYS
     57 VAL23        862 RESIDUE    4    B VAL
     58 GLN24        878 RESIDUE    4    B GLN
     59 ALA25        895 RESIDUE    4    B ALA
     60 LEU26        905 RESIDUE    4    B LEU
     61 ARG27        924 RESIDUE    4    B ARG
     62 HIE28        948 RESIDUE    4    B HIE
     63 LYS29        965 RESIDUE    4    B LYS
     64 CYX30        987 RESIDUE    4    B CYX
     65 GLY31        997 RESIDUE    4    B GLY
     66 NHE         1005 ****    4    B NHE
