# Supplementary material for: Improved Structure-Based Histidine pKa Prediction for pH-Responsive Protein Design
Source: J Chem Inf Model. 2025 Jan 18;65(3):1560–9. doi: 10.1021/acs.jcim.4c01957 (PMC11815838; doi:10.1021/acs.jcim.4c01957)
Supplement: Supplementary file 3 — ci4c01957_si_003.zip [file ci4c01957_si_003.zip › structures/prep_mol2/1FMH_0002_prep.mol2]

@<TRIPOS>MOLECULE
Cpptraj generated mol2 file.
 1007  1008    66     0     0
SMALL
USER_CHARGES


@<TRIPOS>ATOM
      1 H1          -19.4611       2.2833      -5.9639 H         1 ACE0       0.1123
      2 CH3         -19.3005       1.2287      -6.1765 C.3       1 ACE0      -0.3662
      3 H2          -18.2357       1.0046      -6.1894 H         1 ACE0       0.1123
      4 H3          -19.7501       0.9767      -7.1351 H         1 ACE0       0.1123
      5 C           -19.9648       0.4122      -5.0979 C.2       1 ACE0       0.5972
      6 O           -20.5318       0.9728      -4.1719 O.2       1 ACE0      -0.5679
      7 N           -19.8777      -0.9050      -5.2232 N.am      2 GLU1      -0.5163
      8 H           -19.3891      -1.2927      -6.0087 H         2 GLU1       0.2936
      9 CA          -20.4604      -1.8220      -4.2436 C.3       2 GLU1       0.0397
     10 HA          -21.3071      -1.3137      -3.7814 H         2 GLU1       0.1105
     11 CB          -20.9904      -3.0674      -4.9767 C.3       2 GLU1       0.0560
     12 HB2         -21.6871      -2.7407      -5.7504 H         2 GLU1      -0.0173
     13 HB3         -20.1765      -3.5508      -5.4885 H         2 GLU1      -0.0173
     14 CG          -21.6966      -4.1128      -4.1049 C.3       2 GLU1       0.0136
     15 HG2         -22.0307      -4.9258      -4.7535 H         2 GLU1      -0.0425
     16 HG3         -20.9801      -4.5384      -3.3987 H         2 GLU1      -0.0425
     17 CD          -22.9071      -3.5383      -3.3571 C.2       2 GLU1       0.8054
     18 OE1         -23.3330      -2.4128      -3.6907 O.co2     2 GLU1      -0.8188
     19 OE2         -23.3574      -4.2224      -2.4186 O.co2     2 GLU1      -0.8188
     20 C           -19.4819      -2.1541      -3.1110 C.2       2 GLU1       0.5366
     21 O           -18.2626      -2.1457      -3.3053 O.2       2 GLU1      -0.5819
     22 N           -20.0108      -2.5056      -1.9357 N.am      3 VAL2      -0.4157
     23 H           -21.0231      -2.4935      -1.8416 H         3 VAL2       0.2719
     24 CA          -19.2110      -2.8560      -0.7494 C.3       3 VAL2      -0.0875
     25 HA          -18.6647      -1.9725      -0.4209 H         3 VAL2       0.0969
     26 CB          -20.1033      -3.3381       0.4117 C.3       3 VAL2       0.2985
     27 HB          -20.5382      -4.3033       0.1485 H         3 VAL2      -0.0297
     28 CG1         -19.2866      -3.5052       1.6983 C.3       3 VAL2      -0.3192
     29 HG11        -18.9051      -2.5403       2.0287 H         3 VAL2       0.0791
     30 HG12        -19.9280      -3.9032       2.4858 H         3 VAL2       0.0791
     31 HG13        -18.4563      -4.1960       1.5558 H         3 VAL2       0.0791
     32 CG2         -21.2548      -2.3773       0.7119 C.3       3 VAL2      -0.3192
     33 HG21        -21.9009      -2.2448      -0.1561 H         3 VAL2       0.0791
     34 HG22        -21.8640      -2.7863       1.5182 H         3 VAL2       0.0791
     35 HG23        -20.8554      -1.4203       1.0411 H         3 VAL2       0.0791
     36 C           -18.1952      -3.9462      -1.0761 C.2       3 VAL2       0.5973
     37 O           -17.0009      -3.7598      -0.8789 O.2       3 VAL2      -0.5679
     38 N           -18.6519      -5.0576      -1.6626 N.am      4 ALA3      -0.4157
     39 H           -19.6484      -5.1382      -1.8086 H         4 ALA3       0.2719
     40 CA          -17.7929      -6.1841      -2.0246 C.3       4 ALA3       0.0337
     41 HA          -17.3281      -6.5775      -1.1188 H         4 ALA3       0.0823
     42 CB          -18.6747      -7.2739      -2.6448 C.3       4 ALA3      -0.1825
     43 HB1         -19.1601      -6.8993      -3.5477 H         4 ALA3       0.0603
     44 HB2         -18.0634      -8.1403      -2.8966 H         4 ALA3       0.0603
     45 HB3         -19.4395      -7.5802      -1.9289 H         4 ALA3       0.0603
     46 C           -16.6722      -5.7831      -2.9990 C.2       4 ALA3       0.5973
     47 O           -15.5768      -6.3407      -2.9616 O.2       4 ALA3      -0.5679
     48 N           -16.9438      -4.8245      -3.8864 N.am      5 GLN4      -0.4157
     49 H           -17.8202      -4.3274      -3.7964 H         5 GLN4       0.2719
     50 CA          -15.9565      -4.3141      -4.8367 C.3       5 GLN4      -0.0031
     51 HA          -15.4936      -5.1483      -5.3625 H         5 GLN4       0.0850
     52 CB          -16.6241      -3.3739      -5.8546 C.3       5 GLN4      -0.0036
     53 HB2         -17.0120      -2.4944      -5.3485 H         5 GLN4       0.0171
     54 HB3         -15.8750      -3.0115      -6.5594 H         5 GLN4       0.0171
     55 CG          -17.7803      -4.0411      -6.6110 C.3       5 GLN4      -0.0645
     56 HG2         -18.4486      -4.5149      -5.9019 H         5 GLN4       0.0352
     57 HG3         -18.3222      -3.2779      -7.1691 H         5 GLN4       0.0352
     58 CD          -17.3575      -5.1275      -7.5796 C.2       5 GLN4       0.6951
     59 OE1         -18.1115      -6.0314      -7.8854 O.2       5 GLN4      -0.6086
     60 NE2         -16.1434      -5.1168      -8.0844 N.am      5 GLN4      -0.9407
     61 HE21        -15.9544      -5.8082      -8.7860 H         5 GLN4       0.4251
     62 HE22        -15.5253      -4.3454      -7.9065 H         5 GLN4       0.4251
     63 C           -14.8573      -3.5632      -4.0966 C.2       5 GLN4       0.5973
     64 O           -13.6750      -3.8080      -4.3216 O.2       5 GLN4      -0.5679
     65 N           -15.2664      -2.6779      -3.1899 N.am      6 LEU5      -0.4157
     66 H           -16.2642      -2.5634      -3.0338 H         6 LEU5       0.2719
     67 CA          -14.3474      -1.9214      -2.3587 C.3       6 LEU5      -0.0518
     68 HA          -13.6007      -1.4505      -2.9957 H         6 LEU5       0.0922
     69 CB          -15.1169      -0.8491      -1.5893 C.3       6 LEU5      -0.1102
     70 HB2         -15.9154      -1.3268      -1.0195 H         6 LEU5       0.0457
     71 HB3         -14.4305      -0.3776      -0.8899 H         6 LEU5       0.0457
     72 CG          -15.7147       0.2375      -2.4884 C.3       6 LEU5       0.3531
     73 HG          -16.3154      -0.2054      -3.2817 H         6 LEU5      -0.0361
     74 CD1         -16.6039       1.1342      -1.6472 C.3       6 LEU5      -0.4121
     75 HD11        -16.0127       1.6056      -0.8684 H         6 LEU5       0.1000
     76 HD12        -17.0399       1.8958      -2.2872 H         6 LEU5       0.1000
     77 HD13        -17.3985       0.5370      -1.2001 H         6 LEU5       0.1000
     78 CD2         -14.6292       1.1217      -3.1098 C.3       6 LEU5      -0.4121
     79 HD21        -13.9934       0.5292      -3.7667 H         6 LEU5       0.1000
     80 HD22        -15.0944       1.9028      -3.7075 H         6 LEU5       0.1000
     81 HD23        -14.0248       1.5723      -2.3245 H         6 LEU5       0.1000
     82 C           -13.5885      -2.8241      -1.3960 C.2       6 LEU5       0.5973
     83 O           -12.4101      -2.6058      -1.2013 O.2       6 LEU5      -0.5679
     84 N           -14.2075      -3.8622      -0.8482 N.am      7 GLU6      -0.5163
     85 H           -15.2131      -3.9299      -0.9579 H         7 GLU6       0.2936
     86 CA          -13.5447      -4.8636      -0.0085 C.3       7 GLU6       0.0397
     87 HA          -13.1288      -4.3951       0.8864 H         7 GLU6       0.1105
     88 CB          -14.5686      -5.9237       0.4146 C.3       7 GLU6       0.0560
     89 HB2         -15.1573      -6.2108      -0.4531 H         7 GLU6      -0.0173
     90 HB3         -14.0464      -6.8192       0.7538 H         7 GLU6      -0.0173
     91 CG          -15.5203      -5.4365       1.5123 C.3       7 GLU6       0.0136
     92 HG2         -15.7234      -4.3722       1.3954 H         7 GLU6      -0.0425
     93 HG3         -16.4699      -5.9664       1.4031 H         7 GLU6      -0.0425
     94 CD          -14.9462      -5.7337       2.8984 C.2       7 GLU6       0.8054
     95 OE1         -14.8730      -6.9359       3.2367 O.co2     7 GLU6      -0.8188
     96 OE2         -14.5498      -4.7648       3.5815 O.co2     7 GLU6      -0.8188
     97 C           -12.3978      -5.5417      -0.7586 C.2       7 GLU6       0.5366
     98 O           -11.2957      -5.6636      -0.2288 O.2       7 GLU6      -0.5819
     99 N           -12.6218      -5.9188      -2.0251 N.am      8 LYS7      -0.3479
    100 H           -13.5560      -5.7798      -2.3989 H         8 LYS7       0.2747
    101 CA          -11.5698      -6.4793      -2.8879 C.3       8 LYS7      -0.2400
    102 HA          -11.1067      -7.3313      -2.3881 H         8 LYS7       0.1426
    103 CB          -12.1687      -6.9191      -4.2265 C.3       8 LYS7      -0.0094
    104 HB2         -12.6928      -6.0767      -4.6749 H         8 LYS7       0.0362
    105 HB3         -11.3608      -7.2071      -4.9020 H         8 LYS7       0.0362
    106 CG          -13.1268      -8.1024      -4.0778 C.3       8 LYS7       0.0187
    107 HG2         -12.5321      -9.0010      -3.9106 H         8 LYS7       0.0103
    108 HG3         -13.7790      -7.9721      -3.2182 H         8 LYS7       0.0103
    109 CD          -13.9729      -8.2564      -5.3488 C.3       8 LYS7      -0.0479
    110 HD2         -14.5278      -7.3315      -5.5175 H         8 LYS7       0.0621
    111 HD3         -13.3237      -8.4311      -6.2086 H         8 LYS7       0.0621
    112 CE          -14.9793      -9.3995      -5.2026 C.3       8 LYS7      -0.0143
    113 HE2         -15.6136      -9.1771      -4.3373 H         8 LYS7       0.1135
    114 HE3         -15.6193      -9.4199      -6.0904 H         8 LYS7       0.1135
    115 NZ          -14.2966     -10.7056      -5.0188 N.4       8 LYS7      -0.3854
    116 HZ1         -13.6787     -10.6506      -4.2166 H         8 LYS7       0.3400
    117 HZ2         -14.9695     -11.4456      -4.8622 H         8 LYS7       0.3400
    118 HZ3         -13.7401     -10.9311      -5.8334 H         8 LYS7       0.3400
    119 C           -10.4526      -5.4694      -3.1347 C.2       8 LYS7       0.7341
    120 O            -9.2894      -5.8449      -3.1413 O.2       8 LYS7      -0.5894
    121 N           -10.8071      -4.2015      -3.3125 N.am      9 GLU8      -0.5163
    122 H           -11.7960      -3.9880      -3.3348 H         9 GLU8       0.2936
    123 CA           -9.8625      -3.1008      -3.5187 C.3       9 GLU8       0.0397
    124 HA           -9.1537      -3.3799      -4.3009 H         9 GLU8       0.1105
    125 CB          -10.6665      -1.8760      -3.9841 C.3       9 GLU8       0.0560
    126 HB2         -11.3365      -2.1655      -4.7949 H         9 GLU8      -0.0173
    127 HB3         -11.2807      -1.5120      -3.1636 H         9 GLU8      -0.0173
    128 CG           -9.7903      -0.7150      -4.4534 C.3       9 GLU8       0.0136
    129 HG2         -10.4306       0.1533      -4.6247 H         9 GLU8      -0.0425
    130 HG3          -9.0771      -0.4427      -3.6724 H         9 GLU8      -0.0425
    131 CD           -9.0647      -1.0597      -5.7543 C.2       9 GLU8       0.8054
    132 OE1          -9.7508      -1.2980      -6.7656 O.co2     9 GLU8      -0.8188
    133 OE2          -7.8125      -1.0577      -5.7303 O.co2     9 GLU8      -0.8188
    134 C            -9.0620      -2.7611      -2.2503 C.2       9 GLU8       0.5366
    135 O            -7.8610      -2.5025      -2.2993 O.2       9 GLU8      -0.5819
    136 N            -9.7175      -2.7622      -1.0913 N.am     10 VAL9      -0.4157
    137 H           -10.7090      -2.9753      -1.1103 H        10 VAL9       0.2719
    138 CA           -9.0925      -2.5232       0.2078 C.3      10 VAL9      -0.0875
    139 HA           -8.5081      -1.6061       0.1607 H        10 VAL9       0.0969
    140 CB          -10.1416      -2.3851       1.3273 C.3      10 VAL9       0.2985
    141 HB          -10.8623      -3.1999       1.2532 H        10 VAL9      -0.0297
    142 CG1          -9.5128      -2.4199       2.7260 C.3      10 VAL9      -0.3192
    143 HG11         -8.7517      -1.6542       2.8182 H        10 VAL9       0.0791
    144 HG12        -10.2882      -2.2716       3.4776 H        10 VAL9       0.0791
    145 HG13         -9.0668      -3.3963       2.9179 H        10 VAL9       0.0791
    146 CG2         -10.8844      -1.0486       1.2019 C.3      10 VAL9      -0.3192
    147 HG21        -11.3483      -0.9632       0.2245 H        10 VAL9       0.0791
    148 HG22        -11.6642      -0.9879       1.9591 H        10 VAL9       0.0791
    149 HG23        -10.1866      -0.2221       1.3255 H        10 VAL9       0.0791
    150 C            -8.1274      -3.6543       0.5001 C.2      10 VAL9       0.5973
    151 O            -6.9824      -3.3819       0.8349 O.2      10 VAL9      -0.5679
    152 N            -8.5492      -4.9079       0.3163 N.am     11 ALA10     -0.4157
    153 H            -9.5186      -5.0711       0.0592 H        11 ALA10      0.2719
    154 CA           -7.6810      -6.0708       0.4821 C.3      11 ALA10      0.0337
    155 HA           -7.2518      -6.0522       1.4847 H        11 ALA10      0.0823
    156 CB           -8.5293      -7.3378       0.3411 C.3      11 ALA10     -0.1825
    157 HB1          -8.9638      -7.3877      -0.6584 H        11 ALA10      0.0603
    158 HB2          -7.9044      -8.2165       0.5044 H        11 ALA10      0.0603
    159 HB3          -9.3314      -7.3295       1.0809 H        11 ALA10      0.0603
    160 C            -6.5201      -6.0693      -0.5237 C.2      11 ALA10      0.5973
    161 O            -5.4141      -6.4840      -0.1820 O.2      11 ALA10     -0.5679
    162 N            -6.7594      -5.5618      -1.7393 N.am     12 GLN11     -0.4157
    163 H            -7.7157      -5.3391      -1.9900 H        12 GLN11      0.2719
    164 CA           -5.7319      -5.4021      -2.7659 C.3      12 GLN11     -0.0031
    165 HA           -5.2782      -6.3754      -2.9603 H        12 GLN11      0.0850
    166 CB           -6.3693      -4.8654      -4.0658 C.3      12 GLN11     -0.0036
    167 HB2          -7.1694      -5.5345      -4.3763 H        12 GLN11      0.0171
    168 HB3          -6.7959      -3.8834      -3.9064 H        12 GLN11      0.0171
    169 CG           -5.3813      -4.7442      -5.2268 C.3      12 GLN11     -0.0645
    170 HG2          -5.8894      -4.3070      -6.0863 H        12 GLN11      0.0352
    171 HG3          -4.5555      -4.0870      -4.9537 H        12 GLN11      0.0352
    172 CD           -4.8550      -6.1133      -5.6279 C.2      12 GLN11      0.6951
    173 OE1          -5.6022      -7.0553      -5.8429 O.2      12 GLN11     -0.6086
    174 NE2          -3.5599      -6.2846      -5.7351 N.am     12 GLN11     -0.9407
    175 HE21         -3.2499      -7.1924      -6.0119 H        12 GLN11      0.4251
    176 HE22         -2.9262      -5.4812      -5.6770 H        12 GLN11      0.4251
    177 C            -4.6399      -4.4595      -2.2766 C.2      12 GLN11      0.5973
    178 O            -3.4561      -4.7945      -2.2679 O.2      12 GLN11     -0.5679
    179 N            -5.0560      -3.2705      -1.8466 N.am     13 ALA12     -0.4157
    180 H            -6.0520      -3.0693      -1.8574 H        13 ALA12      0.2719
    181 CA           -4.1306      -2.2669      -1.3810 C.3      13 ALA12      0.0337
    182 HA           -3.3422      -2.1731      -2.1302 H        13 ALA12      0.0823
    183 CB           -4.8580      -0.9358      -1.2920 C.3      13 ALA12     -0.1825
    184 HB1          -5.5696      -0.9480      -0.4721 H        13 ALA12      0.0603
    185 HB2          -4.1180      -0.1477      -1.1760 H        13 ALA12      0.0603
    186 HB3          -5.4067      -0.7749      -2.2158 H        13 ALA12      0.0603
    187 C            -3.4680      -2.6722      -0.0656 C.2      13 ALA12      0.5973
    188 O            -2.2688      -2.4755       0.0341 O.2      13 ALA12     -0.5679
    189 N            -4.1906      -3.2588       0.8927 N.am     14 GLU13     -0.5163
    190 H            -5.1837      -3.4013       0.7315 H        14 GLU13      0.2936
    191 CA           -3.6336      -3.7673       2.1574 C.3      14 GLU13      0.0397
    192 HA           -3.1781      -2.9534       2.7225 H        14 GLU13      0.1105
    193 CB           -4.7358      -4.4196       3.0139 C.3      14 GLU13      0.0560
    194 HB2          -5.3954      -4.9918       2.3621 H        14 GLU13     -0.0173
    195 HB3          -4.2843      -5.1339       3.7046 H        14 GLU13     -0.0173
    196 CG           -5.5788      -3.4393       3.8386 C.3      14 GLU13      0.0136
    197 HG2          -5.9516      -2.6562       3.1853 H        14 GLU13     -0.0425
    198 HG3          -6.4457      -3.9822       4.2223 H        14 GLU13     -0.0425
    199 CD           -4.8386      -2.8091       5.0265 C.2      14 GLU13      0.8054
    200 OE1          -3.6254      -3.0429       5.1903 O.co2    14 GLU13     -0.8188
    201 OE2          -5.4959      -2.0150       5.7477 O.co2    14 GLU13     -0.8188
    202 C            -2.5379      -4.8068       1.9218 C.2      14 GLU13      0.5366
    203 O            -1.4494      -4.6798       2.4765 O.2      14 GLU13     -0.5819
    204 N            -2.7928      -5.8044       1.0664 N.am     15 ALA14     -0.4157
    205 H            -3.7047      -5.8658       0.6259 H        15 ALA14      0.2719
    206 CA           -1.8090      -6.8393       0.7627 C.3      15 ALA14      0.0337
    207 HA           -1.5288      -7.3419       1.6894 H        15 ALA14      0.0823
    208 CB           -2.4400      -7.8622      -0.1884 C.3      15 ALA14     -0.1825
    209 HB1          -2.7608      -7.3730      -1.1099 H        15 ALA14      0.0603
    210 HB2          -1.7110      -8.6366      -0.4291 H        15 ALA14      0.0603
    211 HB3          -3.3049      -8.3242       0.2887 H        15 ALA14      0.0603
    212 C            -0.5380      -6.2387       0.1556 C.2      15 ALA14      0.5973
    213 O             0.5695      -6.5447       0.5927 O.2      15 ALA14     -0.5679
    214 N            -0.7040      -5.3477      -0.8223 N.am     16 GLU15     -0.5163
    215 H            -1.6442      -5.1482      -1.1466 H        16 GLU15      0.2936
    216 CA            0.4169      -4.6415      -1.4219 C.3      16 GLU15      0.0397
    217 HA            1.1332      -5.3632      -1.8224 H        16 GLU15      0.1105
    218 CB           -0.0717      -3.7290      -2.5406 C.3      16 GLU15      0.0560
    219 HB2          -0.9187      -3.1701      -2.1522 H        16 GLU15     -0.0173
    220 HB3           0.7252      -3.0347      -2.8175 H        16 GLU15     -0.0173
    221 CG           -0.5375      -4.4688      -3.7926 C.3      16 GLU15      0.0136
    222 HG2           0.3378      -4.8908      -4.2937 H        16 GLU15     -0.0425
    223 HG3          -1.2005      -5.2906      -3.5179 H        16 GLU15     -0.0425
    224 CD           -1.2699      -3.5256      -4.7562 C.2      16 GLU15      0.8054
    225 OE1          -1.2163      -2.2792      -4.5688 O.co2    16 GLU15     -0.8188
    226 OE2          -1.8201      -4.0520      -5.7472 O.co2    16 GLU15     -0.8188
    227 C             1.1298      -3.8039      -0.3725 C.2      16 GLU15      0.5366
    228 O             2.3246      -3.9810      -0.2100 O.2      16 GLU15     -0.5819
    229 N             0.4095      -2.9508       0.3626 N.am     17 ASN16     -0.4157
    230 H            -0.5970      -2.9834       0.2523 H        17 ASN16      0.2719
    231 CA            0.9349      -2.0574       1.3956 C.3      17 ASN16      0.0143
    232 HA            1.5468      -1.2863       0.9299 H        17 ASN16      0.1048
    233 CB           -0.2393      -1.4045       2.1437 C.3      17 ASN16     -0.2041
    234 HB2          -1.0095      -1.1155       1.4469 H        17 ASN16      0.0797
    235 HB3          -0.6895      -2.1071       2.8453 H        17 ASN16      0.0797
    236 CG            0.1574      -0.1657       2.9057 C.2      17 ASN16      0.7130
    237 OD1           1.0219      -0.1419       3.7486 O.2      17 ASN16     -0.5931
    238 ND2          -0.4466       0.9511       2.5975 N.am     17 ASN16     -0.9191
    239 HD21         -0.1348       1.7422       3.1163 H        17 ASN16      0.4196
    240 HD22         -1.0033       0.9758       1.7493 H        17 ASN16      0.4196
    241 C             1.8063      -2.8273       2.3797 C.2      17 ASN16      0.5973
    242 O             2.9438      -2.4372       2.6200 O.2      17 ASN16     -0.5679
    243 N             1.3047      -3.9699       2.8480 N.am     18 TYR17     -0.4157
    244 H             0.3504      -4.2222       2.6031 H        18 TYR17      0.2719
    245 CA            2.0233      -4.8574       3.7445 C.3      18 TYR17     -0.0014
    246 HA            2.2406      -4.3122       4.6633 H        18 TYR17      0.0876
    247 CB            1.1165      -6.0504       4.0684 C.3      18 TYR17     -0.0152
    248 HB2           0.1908      -5.6776       4.5100 H        18 TYR17      0.0295
    249 HB3           0.8557      -6.5681       3.1465 H        18 TYR17      0.0295
    250 CG            1.7330      -7.0338       5.0368 C.ar     18 TYR17     -0.0011
    251 CD1           2.1080      -6.5925       6.3189 C.ar     18 TYR17     -0.1906
    252 HD1           1.9497      -5.5595       6.6019 H        18 TYR17      0.1699
    253 CE1           2.6823      -7.4899       7.2353 C.ar     18 TYR17     -0.2341
    254 HE1           2.9654      -7.1440       8.2166 H        18 TYR17      0.1656
    255 CZ            2.8724      -8.8372       6.8663 C.ar     18 TYR17      0.3226
    256 OH            3.4132      -9.7099       7.7551 O.3      18 TYR17     -0.5579
    257 HH            3.4914      -9.3076       8.6206 H        18 TYR17      0.3992
    258 CE2           2.4949      -9.2821       5.5836 C.ar     18 TYR17     -0.2341
    259 HE2           2.6466     -10.3140       5.3121 H        18 TYR17      0.1656
    260 CD2           1.9283      -8.3778       4.6668 C.ar     18 TYR17     -0.1906
    261 HD2           1.6415      -8.7107       3.6788 H        18 TYR17      0.1699
    262 C             3.3577      -5.3183       3.1493 C.2      18 TYR17      0.5973
    263 O             4.3811      -5.2986       3.8324 O.2      18 TYR17     -0.5679
    264 N             3.3705      -5.6746       1.8621 N.am     19 GLN18     -0.4157
    265 H             2.5012      -5.6319       1.3384 H        19 GLN18      0.2719
    266 CA            4.5994      -6.0366       1.1546 C.3      19 GLN18     -0.0031
    267 HA            5.1513      -6.7637       1.7525 H        19 GLN18      0.0850
    268 CB            4.2744      -6.6707      -0.2023 C.3      19 GLN18     -0.0036
    269 HB2           3.6564      -6.0029      -0.7997 H        19 GLN18      0.0171
    270 HB3           5.2109      -6.8311      -0.7394 H        19 GLN18      0.0171
    271 CG            3.5739      -8.0213      -0.0568 C.3      19 GLN18     -0.0645
    272 HG2           4.1846      -8.6678       0.5746 H        19 GLN18      0.0352
    273 HG3           2.6072      -7.9049       0.4231 H        19 GLN18      0.0352
    274 CD            3.3745      -8.6778      -1.4142 C.2      19 GLN18      0.6951
    275 OE1           2.6915      -8.1867      -2.2981 O.2      19 GLN18     -0.6086
    276 NE2           3.9765      -9.8249      -1.6383 N.am     19 GLN18     -0.9407
    277 HE21          3.8469     -10.2127      -2.5540 H        19 GLN18      0.4251
    278 HE22          4.5888     -10.2215      -0.9495 H        19 GLN18      0.4251
    279 C             5.5191      -4.8363       0.9366 C.2      19 GLN18      0.5973
    280 O             6.7339      -4.9634       1.0720 O.2      19 GLN18     -0.5679
    281 N             4.9638      -3.6656       0.6126 N.am     20 LEU19     -0.4157
    282 H             3.9525      -3.6231       0.5288 H        20 LEU19      0.2719
    283 CA            5.7590      -2.4657       0.3877 C.3      20 LEU19     -0.0518
    284 HA            6.5368      -2.7022      -0.3406 H        20 LEU19      0.0922
    285 CB            4.9276      -1.2885      -0.1360 C.3      20 LEU19     -0.1102
    286 HB2           4.3556      -0.8690       0.6935 H        20 LEU19      0.0457
    287 HB3           5.6380      -0.5361      -0.4771 H        20 LEU19      0.0457
    288 CG            3.9440      -1.5713      -1.2699 C.3      20 LEU19      0.3531
    289 HG            3.0908      -2.0555      -0.8727 H        20 LEU19     -0.0361
    290 CD1           3.3584      -0.2709      -1.7561 C.3      20 LEU19     -0.4121
    291 HD11          4.1599       0.4008      -2.0468 H        20 LEU19      0.1000
    292 HD12          2.6613      -0.4530      -2.5716 H        20 LEU19      0.1000
    293 HD13          2.8125       0.1454      -0.9171 H        20 LEU19      0.1000
    294 CD2           4.5094      -2.3632      -2.4447 C.3      20 LEU19     -0.4121
    295 HD21          4.8245      -3.3488      -2.0979 H        20 LEU19      0.1000
    296 HD22          3.7339      -2.5111      -3.1935 H        20 LEU19      0.1000
    297 HD23          5.3689      -1.8446      -2.8672 H        20 LEU19      0.1000
    298 C             6.4443      -2.0411       1.6758 C.2      20 LEU19      0.5973
    299 O             7.6319      -1.7672       1.6476 O.2      20 LEU19     -0.5679
    300 N             5.7214      -1.9784       2.7935 N.am     21 GLU20     -0.5163
    301 H             4.7332      -2.2224       2.7536 H        21 GLU20      0.2936
    302 CA            6.3009      -1.6534       4.0971 C.3      21 GLU20      0.0397
    303 HA            6.8166      -0.6969       4.0368 H        21 GLU20      0.1105
    304 CB            5.2147      -1.5467       5.1765 C.3      21 GLU20      0.0560
    305 HB2           4.6470      -2.4773       5.2321 H        21 GLU20     -0.0173
    306 HB3           5.7193      -1.4058       6.1333 H        21 GLU20     -0.0173
    307 CG            4.2515      -0.3750       4.9431 C.3      21 GLU20      0.0136
    308 HG2           4.7506       0.3888       4.3388 H        21 GLU20     -0.0425
    309 HG3           3.3931      -0.7246       4.3799 H        21 GLU20     -0.0425
    310 CD            3.7988       0.2867       6.2514 C.2      21 GLU20      0.8054
    311 OE1           4.6692       0.8942       6.9109 O.co2    21 GLU20     -0.8188
    312 OE2           2.5831       0.3942       6.5139 O.co2    21 GLU20     -0.8188
    313 C             7.3310      -2.6970       4.5184 C.2      21 GLU20      0.5366
    314 O             8.3791      -2.3357       5.0503 O.2      21 GLU20     -0.5819
    315 N             7.0668      -3.9776       4.2426 N.am     22 GLN21     -0.4157
    316 H             6.1678      -4.2192       3.8356 H        22 GLN21      0.2719
    317 CA            8.0147      -5.0531       4.5170 C.3      22 GLN21     -0.0031
    318 HA            8.2670      -5.0283       5.5772 H        22 GLN21      0.0850
    319 CB            7.3431      -6.3961       4.2010 C.3      22 GLN21     -0.0036
    320 HB2           6.4331      -6.4775       4.7957 H        22 GLN21      0.0171
    321 HB3           7.0753      -6.4373       3.1467 H        22 GLN21      0.0171
    322 CG            8.2265      -7.5983       4.5346 C.3      22 GLN21     -0.0645
    323 HG2           9.1308      -7.5759       3.9259 H        22 GLN21      0.0352
    324 HG3           8.5137      -7.5589       5.5855 H        22 GLN21      0.0352
    325 CD            7.4934      -8.8981       4.2451 C.2      22 GLN21      0.6951
    326 OE1           7.2787      -9.2934       3.1127 O.2      22 GLN21     -0.6086
    327 NE2           7.0728      -9.6217       5.2585 N.am     22 GLN21     -0.9407
    328 HE21          6.5220     -10.4224       5.0118 H        22 GLN21      0.4251
    329 HE22          7.1439      -9.2682       6.1921 H        22 GLN21      0.4251
    330 C             9.3165      -4.8599       3.7329 C.2      22 GLN21      0.5973
    331 O            10.4039      -4.9656       4.3017 O.2      22 GLN21     -0.5679
    332 N             9.2086      -4.5426       2.4445 N.am     23 GLU22     -0.5163
    333 H             8.2832      -4.5241       2.0239 H        23 GLU22      0.2936
    334 CA           10.3565      -4.2490       1.5962 C.3      23 GLU22      0.0397
    335 HA           11.0842      -5.0566       1.6899 H        23 GLU22      0.1105
    336 CB            9.8945      -4.1887       0.1390 C.3      23 GLU22      0.0560
    337 HB2           9.4933      -5.1734      -0.0990 H        23 GLU22     -0.0173
    338 HB3           9.1011      -3.4505       0.0151 H        23 GLU22     -0.0173
    339 CG           11.0675      -3.8370      -0.7868 C.3      23 GLU22      0.0136
    340 HG2          11.1301      -2.7532      -0.8799 H        23 GLU22     -0.0425
    341 HG3          11.9966      -4.1788      -0.3253 H        23 GLU22     -0.0425
    342 CD           11.0037      -4.4907      -2.1689 C.2      23 GLU22      0.8054
    343 OE1          10.0867      -5.2912      -2.4434 O.co2    23 GLU22     -0.8188
    344 OE2          11.9058      -4.1735      -2.9780 O.co2    23 GLU22     -0.8188
    345 C            11.0571      -2.9573       2.0175 C.2      23 GLU22      0.5366
    346 O            12.2757      -2.9201       2.1328 O.2      23 GLU22     -0.5819
    347 N            10.3024      -1.9001       2.3150 N.am     24 VAL23     -0.4157
    348 H             9.2956      -1.9972       2.2260 H        24 VAL23      0.2719
    349 CA           10.8545      -0.6390       2.8169 C.3      24 VAL23     -0.0875
    350 HA           11.5487      -0.2488       2.0768 H        24 VAL23      0.0969
    351 CB            9.7379       0.3912       3.0709 C.3      24 VAL23      0.2985
    352 HB            8.9089      -0.0975       3.5773 H        24 VAL23     -0.0297
    353 CG1          10.1716       1.5795       3.9432 C.3      24 VAL23     -0.3192
    354 HG11         11.0837       2.0208       3.5698 H        24 VAL23      0.0791
    355 HG12          9.3797       2.3260       3.9757 H        24 VAL23      0.0791
    356 HG13         10.3451       1.2390       4.9652 H        24 VAL23      0.0791
    357 CG2           9.2304       0.9558       1.7403 C.3      24 VAL23     -0.3192
    358 HG21          8.8979       0.1550       1.0894 H        24 VAL23      0.0791
    359 HG22          8.3952       1.6335       1.9124 H        24 VAL23      0.0791
    360 HG23         10.0436       1.4579       1.2302 H        24 VAL23      0.0791
    361 C            11.6606      -0.8728       4.0839 C.2      24 VAL23      0.5973
    362 O            12.7592      -0.3417       4.1945 O.2      24 VAL23     -0.5679
    363 N            11.1358      -1.6633       5.0201 N.am     25 ALA24     -0.4157
    364 H            10.2147      -2.0645       4.8696 H        25 ALA24      0.2719
    365 CA           11.8309      -1.9894       6.2553 C.3      25 ALA24      0.0337
    366 HA           12.0885      -1.0635       6.7721 H        25 ALA24      0.0823
    367 CB           10.9076      -2.8154       7.1561 C.3      25 ALA24     -0.1825
    368 HB1          10.6387      -3.7510       6.6654 H        25 ALA24      0.0603
    369 HB2          11.4182      -3.0380       8.0935 H        25 ALA24      0.0603
    370 HB3           9.9988      -2.2512       7.3707 H        25 ALA24      0.0603
    371 C            13.1315      -2.7355       5.9658 C.2      25 ALA24      0.5973
    372 O            14.1578      -2.3734       6.5222 O.2      25 ALA24     -0.5679
    373 N            13.0981      -3.7257       5.0682 N.am     26 GLN25     -0.4157
    374 H            12.2079      -3.9789       4.6510 H        26 GLN25      0.2719
    375 CA           14.2955      -4.4558       4.6628 C.3      26 GLN25     -0.0031
    376 HA           14.7392      -4.9163       5.5462 H        26 GLN25      0.0850
    377 CB           13.9193      -5.5616       3.6687 C.3      26 GLN25     -0.0036
    378 HB2          13.1781      -6.2163       4.1298 H        26 GLN25      0.0171
    379 HB3          13.4756      -5.1182       2.7776 H        26 GLN25      0.0171
    380 CG           15.1319      -6.4041       3.2498 C.3      26 GLN25     -0.0645
    381 HG2          15.8953      -5.7714       2.7955 H        26 GLN25      0.0352
    382 HG3          15.5654      -6.8849       4.1271 H        26 GLN25      0.0352
    383 CD           14.7324      -7.4511       2.2229 C.2      26 GLN25      0.6951
    384 OE1          14.4346      -7.1703       1.0755 O.2      26 GLN25     -0.6086
    385 NE2          14.6680      -8.7088       2.5995 N.am     26 GLN25     -0.9407
    386 HE21         14.4387      -9.3564       1.8718 H        26 GLN25      0.4251
    387 HE22         14.9863      -8.9701       3.5121 H        26 GLN25      0.4251
    388 C            15.3370      -3.5111       4.0735 C.2      26 GLN25      0.5973
    389 O            16.4641      -3.4927       4.5377 O.2      26 GLN25     -0.5679
    390 N            14.9577      -2.6896       3.0999 N.am     27 LEU26     -0.4157
    391 H            14.0040      -2.7429       2.7583 H        27 LEU26      0.2719
    392 CA           15.9020      -1.8007       2.4395 C.3      27 LEU26     -0.0518
    393 HA           16.7650      -2.3859       2.1133 H        27 LEU26      0.0922
    394 CB           15.2379      -1.1757       1.2162 C.3      27 LEU26     -0.1102
    395 HB2          14.4153      -0.5582       1.5622 H        27 LEU26      0.0457
    396 HB3          16.0010      -0.5725       0.7318 H        27 LEU26      0.0457
    397 CG           14.7018      -2.1623       0.1738 C.3      27 LEU26      0.3531
    398 HG           14.1416      -2.9628       0.6406 H        27 LEU26     -0.0361
    399 CD1          13.7816      -1.4307      -0.7963 C.3      27 LEU26     -0.4121
    400 HD11         14.3592      -0.7052      -1.3540 H        27 LEU26      0.1000
    401 HD12         13.3493      -2.1616      -1.4778 H        27 LEU26      0.1000
    402 HD13         12.9743      -0.9526      -0.2446 H        27 LEU26      0.1000
    403 CD2          15.8430      -2.8028      -0.5999 C.3      27 LEU26     -0.4121
    404 HD21         16.4947      -3.3592       0.0776 H        27 LEU26      0.1000
    405 HD22         15.4478      -3.5126      -1.3233 H        27 LEU26      0.1000
    406 HD23         16.4441      -2.0504      -1.1074 H        27 LEU26      0.1000
    407 C            16.4320      -0.7173       3.3846 C.2      27 LEU26      0.5973
    408 O            17.6213      -0.4366       3.3720 O.2      27 LEU26     -0.5679
    409 N            15.5775      -0.1094       4.2142 N.am     28 GLU27     -0.5163
    410 H            14.6053      -0.3968       4.2175 H        28 GLU27      0.2936
    411 CA           16.0413       0.8510       5.2241 C.3      28 GLU27      0.0397
    412 HA           16.6395       1.6188       4.7371 H        28 GLU27      0.1105
    413 CB           14.8789       1.5163       5.9752 C.3      28 GLU27      0.0560
    414 HB2          14.2118       0.7355       6.3443 H        28 GLU27     -0.0173
    415 HB3          15.2716       2.0478       6.8432 H        28 GLU27     -0.0173
    416 CG           14.0552       2.5121       5.1567 C.3      28 GLU27      0.0136
    417 HG2          13.7655       2.0500       4.2247 H        28 GLU27     -0.0425
    418 HG3          13.1326       2.7083       5.7090 H        28 GLU27     -0.0425
    419 CD           14.7361       3.8596       4.8630 C.2      28 GLU27      0.8054
    420 OE1          15.9365       3.9322       4.5077 O.co2    28 GLU27     -0.8188
    421 OE2          13.9932       4.8724       4.8180 O.co2    28 GLU27     -0.8188
    422 C            16.9557       0.1844       6.2457 C.2      28 GLU27      0.5366
    423 O            17.9704       0.7669       6.5836 O.2      28 GLU27     -0.5819
    424 N            16.6352      -1.0315       6.6900 N.am     29 HIE28     -0.4157
    425 H            15.7825      -1.4638       6.3570 H        29 HIE28      0.2719
    426 CA           17.4656      -1.8033       7.6187 C.3      29 HIE28     -0.0581
    427 HA           17.6880      -1.1950       8.4983 H        29 HIE28      0.1360
    428 CB           16.6748      -3.0461       8.0555 C.3      29 HIE28     -0.0074
    429 HB2          15.7561      -2.7201       8.5429 H        29 HIE28      0.0367
    430 HB3          16.4111      -3.6314       7.1752 H        29 HIE28      0.0367
    431 CG           17.4004      -3.9440       9.0190 C.2      29 HIE28      0.1868
    432 ND1          17.8438      -3.5688      10.2858 N.2      29 HIE28     -0.5432
    433 CE1          18.4798      -4.6333      10.7838 C.2      29 HIE28      0.1635
    434 HE1          19.0061      -4.6359      11.7274 H        29 HIE28      0.1435
    435 NE2          18.4104      -5.6693       9.9306 N.pl3    29 HIE28     -0.2795
    436 HE2          18.9207      -6.5337      10.0187 H        29 HIE28      0.3339
    437 CD2          17.7278      -5.2517       8.8088 C.2      29 HIE28     -0.2207
    438 HD2          17.5652      -5.7996       7.8903 H        29 HIE28      0.1862
    439 C            18.8182      -2.1805       7.0061 C.2      29 HIE28      0.5973
    440 O            19.8366      -2.1247       7.6869 O.2      29 HIE28     -0.5679
    441 N            18.8385      -2.5228       5.7161 N.am     30 GLU29     -0.5163
    442 H            17.9583      -2.6229       5.2247 H        30 GLU29      0.2936
    443 CA           20.0731      -2.7569       4.9589 C.3      30 GLU29      0.0397
    444 HA           20.7058      -3.4685       5.4916 H        30 GLU29      0.1105
    445 CB           19.7354      -3.3209       3.5652 C.3      30 GLU29      0.0560
    446 HB2          18.9792      -2.6884       3.1011 H        30 GLU29     -0.0173
    447 HB3          20.6232      -3.2746       2.9327 H        30 GLU29     -0.0173
    448 CG           19.2182      -4.7708       3.5763 C.3      30 GLU29      0.0136
    449 HG2          18.3915      -4.8652       4.2750 H        30 GLU29     -0.0425
    450 HG3          18.8379      -5.0055       2.5795 H        30 GLU29     -0.0425
    451 CD           20.2611      -5.8252       3.9687 C.2      30 GLU29      0.8054
    452 OE1          21.4380      -5.4725       4.2032 O.co2    30 GLU29     -0.8188
    453 OE2          19.8569      -7.0104       4.0641 O.co2    30 GLU29     -0.8188
    454 C            20.8868      -1.4666       4.8126 C.2      30 GLU29      0.5366
    455 O            22.1151      -1.4870       4.8689 O.2      30 GLU29     -0.5819
    456 N            20.2090      -0.3280       4.6448 N.am     31 CYX30     -0.4157
    457 H            19.2013      -0.3817       4.5604 H        31 CYX30      0.2719
    458 CA           20.8569       0.9745       4.5915 C.3      31 CYX30      0.0429
    459 HA           21.6952       0.9132       3.8984 H        31 CYX30      0.0766
    460 CB           19.8636       2.0256       4.0871 C.3      31 CYX30     -0.0790
    461 HB2          18.9760       1.9958       4.7174 H        31 CYX30      0.0910
    462 HB3          20.3352       2.9966       4.2265 H        31 CYX30      0.0910
    463 SG           19.3468       1.9052       2.3536 S.3      31 CYX30     -0.1081
    464 C            21.4359       1.4147       5.9464 C.2      31 CYX30      0.5973
    465 O            22.5557       1.9323       5.9808 O.2      31 CYX30     -0.5679
    466 N            20.6702       1.2618       7.0325 N.am     32 GLY31     -0.3821
    467 H            19.7337       0.8832       6.9153 H        32 GLY31      0.2681
    468 CA           21.0756       1.5470       8.4145 C.3      32 GLY31     -0.2493
    469 HA2          21.1926       0.5990       8.9347 H        32 GLY31      0.1056
    470 HA3          22.0337       2.0609       8.4280 H        32 GLY31      0.1056
    471 C            20.0983       2.3756       9.2435 C.2      32 GLY31      0.7231
    472 O            18.8683       2.2723       9.0936 O.2      32 GLY31     -0.7855
    473 OXT          20.6150       3.1490      10.0719 O.3      32 GLY31     -0.7855
    474 N            20.6985       4.9492       8.3588 N.am     33 NHE       -0.4630
    475 HN1          21.5682       4.4362       8.3280 H        33 NHE        0.2315
    476 HN2          20.0380       4.5449       9.0224 H        33 NHE        0.2315
    477 H1          -18.9509      -2.7537       6.0106 H        34 ACE0       0.1123
    478 CH3         -18.7776      -1.7073       6.2610 C.3      34 ACE0      -0.3662
    479 H2          -17.7186      -1.4848       6.1442 H        34 ACE0       0.1123
    480 H3          -19.0978      -1.5145       7.2818 H        34 ACE0       0.1123
    481 C           -19.5715      -0.8456       5.3106 C.2      34 ACE0       0.5972
    482 O           -20.2810      -1.3497       4.4520 O.2      34 ACE0      -0.5679
    483 N           -19.4719       0.4669       5.4847 N.am     35 GLU1      -0.5163
    484 H           -18.8541       0.8112       6.1975 H        35 GLU1       0.2936
    485 CA          -20.1437       1.4346       4.6108 C.3      35 GLU1       0.0397
    486 HA          -21.1124       1.0200       4.3237 H        35 GLU1       0.1105
    487 CB          -20.3828       2.7481       5.3835 C.3      35 GLU1       0.0560
    488 HB2         -20.2508       2.5570       6.4504 H        35 GLU1      -0.0173
    489 HB3         -19.6405       3.4953       5.1054 H        35 GLU1      -0.0173
    490 CG          -21.7998       3.3225       5.2163 C.3      35 GLU1       0.0136
    491 HG2         -22.5263       2.5301       5.4106 H        35 GLU1      -0.0425
    492 HG3         -21.9380       4.0910       5.9805 H        35 GLU1      -0.0425
    493 CD          -22.0684       3.9582       3.8475 C.2      35 GLU1       0.8054
    494 OE1         -21.0844       4.3032       3.1566 O.co2    35 GLU1      -0.8188
    495 OE2         -23.2492       4.1255       3.4937 O.co2    35 GLU1      -0.8188
    496 C           -19.3236       1.6517       3.3309 C.2      35 GLU1       0.5366
    497 O           -18.0978       1.7718       3.3859 O.2      35 GLU1      -0.5819
    498 N           -19.9858       1.7625       2.1772 N.am     36 VAL2      -0.4157
    499 H           -20.9975       1.7371       2.2007 H        36 VAL2       0.2719
    500 CA          -19.3268       2.0243       0.8871 C.3      36 VAL2      -0.0875
    501 HA          -18.6880       1.1787       0.6355 H        36 VAL2       0.0969
    502 CB          -20.3770       2.2132      -0.2259 C.3      36 VAL2       0.2985
    503 HB          -21.1019       2.9582       0.1041 H        36 VAL2      -0.0297
    504 CG1         -19.7894       2.7033      -1.5562 C.3      36 VAL2      -0.3192
    505 HG11        -19.1985       1.9118      -2.0070 H        36 VAL2       0.0791
    506 HG12        -20.6124       2.9231      -2.2379 H        36 VAL2       0.0791
    507 HG13        -19.2012       3.6082      -1.4364 H        36 VAL2       0.0791
    508 CG2         -21.1213       0.9070      -0.5015 C.3      36 VAL2      -0.3192
    509 HG21        -21.6894       0.6080       0.3783 H        36 VAL2       0.0791
    510 HG22        -21.8261       1.0447      -1.3232 H        36 VAL2       0.0791
    511 HG23        -20.4154       0.1236      -0.7748 H        36 VAL2       0.0791
    512 C           -18.4520       3.2691       0.9726 C.2      36 VAL2       0.5973
    513 O           -17.2689       3.2415       0.6463 O.2      36 VAL2      -0.5679
    514 N           -19.0111       4.3799       1.4412 N.am     37 GLN3      -0.4157
    515 H           -19.9592       4.3130       1.8218 H        37 GLN3       0.2719
    516 CA          -18.3044       5.6372       1.6122 C.3      37 GLN3      -0.0031
    517 HA          -17.8789       5.9145       0.6530 H        37 GLN3       0.0850
    518 CB          -19.3237       6.7108       2.0247 C.3      37 GLN3      -0.0036
    519 HB2         -20.1835       6.6267       1.3572 H        37 GLN3       0.0171
    520 HB3         -19.6862       6.5205       3.0352 H        37 GLN3       0.0171
    521 CG          -18.8025       8.1501       1.8987 C.3      37 GLN3      -0.0645
    522 HG2         -18.3084       8.2754       0.9356 H        37 GLN3       0.0352
    523 HG3         -19.6670       8.8138       1.9220 H        37 GLN3       0.0352
    524 CD          -17.8666       8.6072       3.0101 C.2      37 GLN3       0.6951
    525 OE1         -16.9588       9.3865       2.7753 O.2      37 GLN3      -0.6086
    526 NE2         -18.0355       8.1569       4.2349 N.am     37 GLN3      -0.9407
    527 HE21        -17.4644       8.5630       4.9540 H        37 GLN3       0.4251
    528 HE22        -18.8226       7.5648       4.4525 H        37 GLN3       0.4251
    529 C           -17.1476       5.4811       2.6017 C.2      37 GLN3       0.5973
    530 O           -16.0579       5.9897       2.3334 O.2      37 GLN3      -0.5679
    531 N           -17.3406       4.7189       3.6830 N.am     38 ALA4      -0.4157
    532 H           -18.2331       4.2487       3.7874 H        38 ALA4       0.2719
    533 CA          -16.2848       4.4274       4.6525 C.3      38 ALA4       0.0337
    534 HA          -15.8922       5.3726       5.0296 H        38 ALA4       0.0823
    535 CB          -16.8785       3.6510       5.8349 C.3      38 ALA4      -0.1825
    536 HB1         -17.2363       2.6723       5.5224 H        38 ALA4       0.0603
    537 HB2         -16.1076       3.5053       6.5923 H        38 ALA4       0.0603
    538 HB3         -17.6986       4.2160       6.2789 H        38 ALA4       0.0603
    539 C           -15.1129       3.6659       4.0102 C.2      38 ALA4       0.5973
    540 O           -13.9491       4.0460       4.1778 O.2      38 ALA4      -0.5679
    541 N           -15.4152       2.6488       3.2013 N.am     39 LEU5      -0.4157
    542 H           -16.3908       2.3629       3.1286 H        39 LEU5       0.2719
    543 CA          -14.4174       1.8770       2.4709 C.3      39 LEU5      -0.0518
    544 HA          -13.6353       1.5620       3.1610 H        39 LEU5       0.0922
    545 CB          -15.0613       0.6340       1.8504 C.3      39 LEU5      -0.1102
    546 HB2         -15.9000       0.9420       1.2295 H        39 LEU5       0.0457
    547 HB3         -14.3143       0.1518       1.2221 H        39 LEU5       0.0457
    548 CG          -15.5704      -0.4110       2.8513 C.3      39 LEU5       0.3531
    549 HG          -16.3343       0.0186       3.4928 H        39 LEU5      -0.0361
    550 CD1         -16.1829      -1.5645       2.0663 C.3      39 LEU5      -0.4121
    551 HD11        -15.4288      -2.0310       1.4325 H        39 LEU5       0.1000
    552 HD12        -16.5602      -2.3167       2.7609 H        39 LEU5       0.1000
    553 HD13        -17.0074      -1.2042       1.4531 H        39 LEU5       0.1000
    554 CD2         -14.4466      -0.9425       3.7389 C.3      39 LEU5      -0.4121
    555 HD21        -14.0803      -0.1702       4.4101 H        39 LEU5       0.1000
    556 HD22        -14.8299      -1.7663       4.3447 H        39 LEU5       0.1000
    557 HD23        -13.6395      -1.3393       3.1262 H        39 LEU5       0.1000
    558 C           -13.7365       2.7107       1.3938 C.2      39 LEU5       0.5973
    559 O           -12.5325       2.5879       1.2056 O.2      39 LEU5      -0.5679
    560 N           -14.4384       3.6368       0.7349 N.am     40 LYS6      -0.3479
    561 H           -15.4486       3.6440       0.8671 H        40 LYS6       0.2747
    562 CA          -13.8044       4.5539      -0.2246 C.3      40 LYS6      -0.2400
    563 HA          -13.3369       3.9648      -1.0168 H        40 LYS6       0.1426
    564 CB          -14.8398       5.5028      -0.8377 C.3      40 LYS6      -0.0094
    565 HB2         -15.4114       5.9868      -0.0494 H        40 LYS6       0.0362
    566 HB3         -14.3114       6.2752      -1.3979 H        40 LYS6       0.0362
    567 CG          -15.7918       4.7737      -1.7907 C.3      40 LYS6       0.0187
    568 HG2         -15.2236       4.4017      -2.6447 H        40 LYS6       0.0103
    569 HG3         -16.2241       3.9130      -1.3096 H        40 LYS6       0.0103
    570 CD          -16.9238       5.6716      -2.2925 C.3      40 LYS6      -0.0479
    571 HD2         -17.6573       5.0409      -2.7994 H        40 LYS6       0.0621
    572 HD3         -17.4109       6.1703      -1.4553 H        40 LYS6       0.0621
    573 CE          -16.3668       6.6978      -3.2825 C.3      40 LYS6      -0.0143
    574 HE2         -15.6496       7.3394      -2.7635 H        40 LYS6       0.1135
    575 HE3         -15.8316       6.1580      -4.0719 H        40 LYS6       0.1135
    576 NZ          -17.4515       7.5150      -3.8781 N.4      40 LYS6      -0.3854
    577 HZ1         -18.0097       7.9643      -3.1622 H        40 LYS6       0.3400
    578 HZ2         -17.0849       8.2194      -4.5064 H        40 LYS6       0.3400
    579 HZ3         -18.0724       6.9170      -4.4121 H        40 LYS6       0.3400
    580 C           -12.6903       5.3536       0.4404 C.2      40 LYS6       0.7341
    581 O           -11.6384       5.5575      -0.1573 O.2      40 LYS6      -0.5894
    582 N           -12.8878       5.7978       1.6847 N.am     41 LYS7      -0.3479
    583 H           -13.7655       5.5640       2.1413 H        41 LYS7       0.2747
    584 CA          -11.8472       6.5218       2.4295 C.3      41 LYS7      -0.2400
    585 HA          -11.4441       7.3115       1.7997 H        41 LYS7       0.1426
    586 CB          -12.4047       7.1333       3.7262 C.3      41 LYS7      -0.0094
    587 HB2         -12.5955       6.3406       4.4519 H        41 LYS7       0.0362
    588 HB3         -11.6327       7.7765       4.1526 H        41 LYS7       0.0362
    589 CG          -13.6935       7.9566       3.5764 C.3      41 LYS7       0.0187
    590 HG2         -14.5419       7.2849       3.6140 H        41 LYS7       0.0103
    591 HG3         -13.7819       8.6108       4.4450 H        41 LYS7       0.0103
    592 CD          -13.7760       8.8140       2.3040 C.3      41 LYS7      -0.0479
    593 HD2         -13.7989       8.1891       1.4134 H        41 LYS7       0.0621
    594 HD3         -14.6950       9.3818       2.3290 H        41 LYS7       0.0621
    595 CE          -12.6330       9.8221       2.2348 C.3      41 LYS7      -0.0143
    596 HE2         -12.7009      10.4791       3.1086 H        41 LYS7       0.1135
    597 HE3         -11.6775       9.2939       2.2943 H        41 LYS7       0.1135
    598 NZ          -12.7036      10.6205       0.9896 N.4      41 LYS7      -0.3854
    599 HZ1         -13.5792      11.1315       0.9637 H        41 LYS7       0.3400
    600 HZ2         -11.9543      11.3010       0.9735 H        41 LYS7       0.3400
    601 HZ3         -12.6375      10.0317       0.1737 H        41 LYS7       0.3400
    602 C           -10.6664       5.6131       2.7411 C.2      41 LYS7       0.7341
    603 O            -9.5269       6.0632       2.6399 O.2      41 LYS7      -0.5894
    604 N           -10.9405       4.3432       3.0539 N.am     42 ARG8      -0.3479
    605 H           -11.9151       4.0728       3.1368 H        42 ARG8       0.2747
    606 CA           -9.9155       3.3177       3.2528 C.3      42 ARG8      -0.2637
    607 HA           -9.2311       3.6597       4.0262 H        42 ARG8       0.1560
    608 CB          -10.5780       1.9996       3.6929 C.3      42 ARG8      -0.0007
    609 HB2         -11.2965       2.1887       4.4932 H        42 ARG8       0.0327
    610 HB3         -11.1183       1.5602       2.8596 H        42 ARG8       0.0327
    611 CG           -9.5602       0.9585       4.1641 C.3      42 ARG8       0.0390
    612 HG2         -10.0290      -0.0237       4.1318 H        42 ARG8       0.0285
    613 HG3          -8.7045       0.9503       3.4931 H        42 ARG8       0.0285
    614 CD           -9.1073       1.2113       5.6022 C.3      42 ARG8       0.0486
    615 HD2          -9.0960       2.2818       5.8019 H        42 ARG8       0.0687
    616 HD3          -9.8375       0.7630       6.2804 H        42 ARG8       0.0687
    617 NE           -7.7815       0.6175       5.8564 N.pl3    42 ARG8      -0.5295
    618 HE           -7.7087      -0.3948       5.8881 H        42 ARG8       0.3456
    619 CZ           -6.6486       1.2657       6.0458 C.cat    42 ARG8       0.8076
    620 NH1          -6.5775       2.5714       6.0267 N.pl3    42 ARG8      -0.8627
    621 HH11         -7.4176       3.0962       5.8888 H        42 ARG8       0.4478
    622 HH12         -5.7078       3.0094       6.2590 H        42 ARG8       0.4478
    623 NH2          -5.5521       0.6128       6.2602 N.pl3    42 ARG8      -0.8627
    624 HH21         -5.5504      -0.4211       6.2083 H        42 ARG8       0.4478
    625 HH22         -4.6520       1.0392       6.3129 H        42 ARG8       0.4478
    626 C            -9.0907       3.1236       1.9858 C.2      42 ARG8       0.7341
    627 O            -7.8712       3.1743       2.0644 O.2      42 ARG8      -0.5894
    628 N            -9.7521       2.9919       0.8352 N.am     43 VAL9      -0.4157
    629 H           -10.7620       2.8944       0.8828 H        43 VAL9       0.2719
    630 CA           -9.1039       2.8721      -0.4747 C.3      43 VAL9      -0.0875
    631 HA           -8.4746       1.9811      -0.4741 H        43 VAL9       0.0969
    632 CB          -10.1346       2.7294      -1.6134 C.3      43 VAL9       0.2985
    633 HB          -10.8321       3.5647      -1.5848 H        43 VAL9      -0.0297
    634 CG1          -9.4552       2.7170      -2.9859 C.3      43 VAL9      -0.3192
    635 HG11         -8.7470       1.8943      -3.0295 H        43 VAL9       0.0791
    636 HG12        -10.2019       2.5737      -3.7677 H        43 VAL9       0.0791
    637 HG13         -8.9430       3.6587      -3.1843 H        43 VAL9       0.0791
    638 CG2         -10.9302       1.4283      -1.4918 C.3      43 VAL9      -0.3192
    639 HG21        -11.4653       1.3736      -0.5525 H        43 VAL9       0.0791
    640 HG22        -11.6482       1.3502      -2.3073 H        43 VAL9       0.0791
    641 HG23        -10.2547       0.5724      -1.5470 H        43 VAL9       0.0791
    642 C            -8.1977       4.0711      -0.7175 C.2      43 VAL9       0.5973
    643 O            -7.0128       3.8915      -0.9613 O.2      43 VAL9      -0.5679
    644 N            -8.7095       5.2954      -0.5803 N.am     44 GLN10     -0.4157
    645 H            -9.7015       5.3890      -0.3880 H        44 GLN10      0.2719
    646 CA           -7.8988       6.4998      -0.7992 C.3      44 GLN10     -0.0031
    647 HA           -7.4843       6.4648      -1.8062 H        44 GLN10      0.0850
    648 CB           -8.7723       7.7548      -0.6394 C.3      44 GLN10     -0.0036
    649 HB2          -9.2126       7.7501       0.3588 H        44 GLN10      0.0171
    650 HB3          -8.1328       8.6358      -0.7161 H        44 GLN10      0.0171
    651 CG           -9.9052       7.8965      -1.6691 C.3      44 GLN10     -0.0645
    652 HG2         -10.5340       7.0151      -1.6735 H        44 GLN10      0.0352
    653 HG3         -10.5216       8.7487      -1.3861 H        44 GLN10      0.0352
    654 CD           -9.4098       8.0878      -3.0950 C.2      44 GLN10      0.6951
    655 OE1          -8.6972       7.2722      -3.6463 O.2      44 GLN10     -0.6086
    656 NE2          -9.7957       9.1496      -3.7668 N.am     44 GLN10     -0.9407
    657 HE21         -9.4037       9.2128      -4.6943 H        44 GLN10      0.4251
    658 HE22        -10.3129       9.8973      -3.3549 H        44 GLN10      0.4251
    659 C            -6.6893       6.5793       0.1405 C.2      44 GLN10      0.5973
    660 O            -5.5895       6.9156      -0.2938 O.2      44 GLN10     -0.5679
    661 N            -6.8768       6.2417       1.4192 N.am     45 ALA11     -0.4157
    662 H            -7.8083       5.9985       1.7344 H        45 ALA11      0.2719
    663 CA           -5.7952       6.2373       2.3971 C.3      45 ALA11      0.0337
    664 HA           -5.2990       7.2094       2.3816 H        45 ALA11      0.0823
    665 CB           -6.3892       6.0117       3.7915 C.3      45 ALA11     -0.1825
    666 HB1          -6.9106       5.0552       3.8314 H        45 ALA11      0.0603
    667 HB2          -5.5901       6.0200       4.5338 H        45 ALA11      0.0603
    668 HB3          -7.0923       6.8124       4.0240 H        45 ALA11      0.0603
    669 C            -4.7416       5.1758       2.0647 C.2      45 ALA11      0.5973
    670 O            -3.5462       5.4624       2.0816 O.2      45 ALA11     -0.5679
    671 N            -5.1783       3.9624       1.7231 N.am     46 LEU12     -0.4157
    672 H            -6.1778       3.7857       1.7092 H        46 LEU12      0.2719
    673 CA           -4.2823       2.8799       1.3460 C.3      46 LEU12     -0.0518
    674 HA           -3.5392       2.7389       2.1302 H        46 LEU12      0.0922
    675 CB           -5.0594       1.5826       1.1400 C.3      46 LEU12     -0.1102
    676 HB2          -5.9366       1.7759       0.5211 H        46 LEU12      0.0457
    677 HB3          -4.4082       0.8934       0.6162 H        46 LEU12      0.0457
    678 CG           -5.4677       0.9048       2.4454 C.3      46 LEU12      0.3531
    679 HG           -5.9055       1.6350       3.1255 H        46 LEU12     -0.0361
    680 CD1          -6.5007      -0.1735       2.1653 C.3      46 LEU12     -0.4121
    681 HD11         -6.0495      -0.9997       1.6202 H        46 LEU12      0.1000
    682 HD12         -6.8601      -0.5569       3.1178 H        46 LEU12      0.1000
    683 HD13         -7.3361       0.2313       1.5973 H        46 LEU12      0.1000
    684 CD2          -4.2508       0.2607       3.1079 C.3      46 LEU12     -0.4121
    685 HD21         -3.5358       1.0088       3.4422 H        46 LEU12      0.1000
    686 HD22         -4.5632      -0.3215       3.9691 H        46 LEU12      0.1000
    687 HD23         -3.7571      -0.4245       2.4165 H        46 LEU12      0.1000
    688 C            -3.5212       3.2192       0.0805 C.2      46 LEU12      0.5973
    689 O            -2.3054       3.1875       0.1014 O.2      46 LEU12     -0.5679
    690 N            -4.1966       3.6184      -0.9987 N.am     47 LYS13     -0.3479
    691 H            -5.2098       3.6665      -0.9380 H        47 LYS13      0.2747
    692 CA           -3.5395       4.0024      -2.2555 C.3      47 LYS13     -0.2400
    693 HA           -2.9646       3.1596      -2.6306 H        47 LYS13      0.1426
    694 CB           -4.5842       4.3878      -3.3143 C.3      47 LYS13     -0.0094
    695 HB2          -5.4098       4.9222      -2.8404 H        47 LYS13      0.0362
    696 HB3          -4.1297       5.0740      -4.0319 H        47 LYS13      0.0362
    697 CG           -5.1336       3.1950      -4.1164 C.3      47 LYS13      0.0187
    698 HG2          -5.9761       3.5517      -4.7110 H        47 LYS13      0.0103
    699 HG3          -4.3589       2.8506      -4.8028 H        47 LYS13      0.0103
    700 CD           -5.5933       2.0032      -3.2635 C.3      47 LYS13     -0.0479
    701 HD2          -4.7275       1.5036      -2.8301 H        47 LYS13      0.0621
    702 HD3          -6.2228       2.3454      -2.4599 H        47 LYS13      0.0621
    703 CE           -6.4279       0.9976      -4.0494 C.3      47 LYS13     -0.0143
    704 HE2          -6.8930       0.2912      -3.3532 H        47 LYS13      0.1135
    705 HE3          -7.2431       1.5142      -4.5651 H        47 LYS13      0.1135
    706 NZ           -5.6300       0.2312      -5.0301 N.4      47 LYS13     -0.3854
    707 HZ1          -4.9104      -0.3316      -4.5959 H        47 LYS13      0.3400
    708 HZ2          -6.2788      -0.4273      -5.4845 H        47 LYS13      0.3400
    709 HZ3          -5.2472       0.8160      -5.7523 H        47 LYS13      0.3400
    710 C            -2.5396       5.1319      -2.0347 C.2      47 LYS13      0.7341
    711 O            -1.4549       5.0638      -2.5937 O.2      47 LYS13     -0.5894
    712 N            -2.8430       6.1059      -1.1769 N.am     48 ALA14     -0.4157
    713 H            -3.7711       6.1342      -0.7735 H        48 ALA14      0.2719
    714 CA           -1.8972       7.1636      -0.8282 C.3      48 ALA14      0.0337
    715 HA           -1.5997       7.6863      -1.7394 H        48 ALA14      0.0823
    716 CB           -2.5886       8.1673       0.1005 C.3      48 ALA14     -0.1825
    717 HB1          -2.9062       7.6852       1.0234 H        48 ALA14      0.0603
    718 HB2          -1.8968       8.9752       0.3423 H        48 ALA14      0.0603
    719 HB3          -3.4580       8.5943      -0.4012 H        48 ALA14      0.0603
    720 C            -0.6262       6.5892      -0.1858 C.2      48 ALA14      0.5973
    721 O             0.4904       6.9304      -0.5813 O.2      48 ALA14     -0.5679
    722 N            -0.7853       5.6597       0.7621 N.am     49 ARG15     -0.3479
    723 H            -1.7341       5.4134       1.0336 H        49 ARG15      0.2747
    724 CA            0.3334       4.9461       1.3844 C.3      49 ARG15     -0.2637
    725 HA            1.0609       5.6696       1.7453 H        49 ARG15      0.1560
    726 CB           -0.1836       4.0908       2.5450 C.3      49 ARG15     -0.0007
    727 HB2          -1.0011       3.4715       2.1849 H        49 ARG15      0.0327
    728 HB3           0.6151       3.4274       2.8769 H        49 ARG15      0.0327
    729 CG           -0.7134       4.8865       3.7436 C.3      49 ARG15      0.0390
    730 HG2          -1.4147       5.6468       3.4064 H        49 ARG15      0.0285
    731 HG3          -1.2499       4.2035       4.4038 H        49 ARG15      0.0285
    732 CD            0.3933       5.5736       4.5476 C.3      49 ARG15      0.0486
    733 HD2           0.9081       6.2978       3.9164 H        49 ARG15      0.0687
    734 HD3          -0.0736       6.1298       5.3630 H        49 ARG15      0.0687
    735 NE            1.3353       4.5920       5.1296 N.pl3    49 ARG15     -0.5295
    736 HE            0.9779       3.9798       5.8498 H        49 ARG15      0.3456
    737 CZ            2.5994       4.3751       4.8107 C.cat    49 ARG15      0.8076
    738 NH1           3.1961       5.0511       3.8633 N.pl3    49 ARG15     -0.8627
    739 HH11          2.6784       5.7354       3.3536 H        49 ARG15      0.4478
    740 HH12          4.1645       4.8744       3.6838 H        49 ARG15      0.4478
    741 NH2           3.2834       3.4651       5.4504 N.pl3    49 ARG15     -0.8627
    742 HH21          2.8390       2.7964       6.0874 H        49 ARG15      0.4478
    743 HH22          4.2394       3.2303       5.2526 H        49 ARG15      0.4478
    744 C             1.0646       4.0662       0.3793 C.2      49 ARG15      0.7341
    745 O             2.2849       4.1309       0.3217 O.2      49 ARG15     -0.5894
    746 N             0.3439       3.2980      -0.4323 N.am     50 ASN16     -0.4157
    747 H            -0.6524       3.2641      -0.2719 H        50 ASN16      0.2719
    748 CA            0.8983       2.4105      -1.4469 C.3      50 ASN16      0.0143
    749 HA            1.5643       1.7174      -0.9474 H        50 ASN16      0.1048
    750 CB           -0.2090       1.6208      -2.1743 C.3      50 ASN16     -0.2041
    751 HB2          -1.0069       2.2872      -2.4855 H        50 ASN16      0.0797
    752 HB3           0.2202       1.1701      -3.0691 H        50 ASN16      0.0797
    753 CG           -0.7993       0.5025      -1.3425 C.2      50 ASN16      0.7130
    754 OD1          -1.1154       0.6818      -0.1826 O.2      50 ASN16     -0.5931
    755 ND2          -0.9842      -0.6740      -1.8879 N.am     50 ASN16     -0.9191
    756 HD21         -1.3689      -1.3781      -1.2623 H        50 ASN16      0.4196
    757 HD22         -0.8455      -0.9077      -2.8666 H        50 ASN16      0.4196
    758 C             1.7155       3.1966      -2.4637 C.2      50 ASN16      0.5973
    759 O             2.8235       2.8040      -2.8103 O.2      50 ASN16     -0.5679
    760 N             1.1891       4.3306      -2.9180 N.am     51 TYR17     -0.4157
    761 H             0.2618       4.5929      -2.5997 H        51 TYR17      0.2719
    762 CA            1.8369       5.2107      -3.8747 C.3      51 TYR17     -0.0014
    763 HA            2.0527       4.6430      -4.7797 H        51 TYR17      0.0876
    764 CB            0.8709       6.3492      -4.2214 C.3      51 TYR17     -0.0152
    765 HB2          -0.1110       5.9269      -4.4265 H        51 TYR17      0.0295
    766 HB3           0.7734       7.0328      -3.3767 H        51 TYR17      0.0295
    767 CG            1.2497       7.1038      -5.4669 C.ar     51 TYR17     -0.0011
    768 CD1           1.1881       6.4346      -6.7029 C.ar     51 TYR17     -0.1906
    769 HD1           0.8807       5.4001      -6.7455 H        51 TYR17      0.1699
    770 CE1           1.4915       7.1176      -7.8908 C.ar     51 TYR17     -0.2341
    771 HE1           1.4365       6.6094      -8.8406 H        51 TYR17      0.1656
    772 CZ            1.8556       8.4781      -7.8391 C.ar     51 TYR17      0.3226
    773 OH            2.1437       9.1504      -8.9819 O.3      51 TYR17     -0.5579
    774 HH            2.0261       8.6224      -9.7715 H        51 TYR17      0.3992
    775 CE2           1.9147       9.1478      -6.6001 C.ar     51 TYR17     -0.2341
    776 HE2           2.1850      10.1938      -6.5814 H        51 TYR17      0.1656
    777 CD2           1.6072       8.4623      -5.4109 C.ar     51 TYR17     -0.1906
    778 HD2           1.6227       8.9890      -4.4663 H        51 TYR17      0.1699
    779 C             3.1609       5.7384      -3.3241 C.2      51 TYR17      0.5973
    780 O             4.1821       5.6629      -4.0046 O.2      51 TYR17     -0.5679
    781 N             3.1711       6.1964      -2.0699 N.am     52 ALA18     -0.4157
    782 H             2.2885       6.2903      -1.5778 H        52 ALA18      0.2719
    783 CA            4.3875       6.6581      -1.4063 C.3      52 ALA18      0.0337
    784 HA            4.9081       7.3588      -2.0619 H        52 ALA18      0.0823
    785 CB            3.9846       7.4037      -0.1312 C.3      52 ALA18     -0.1825
    786 HB1           3.4520       6.7351       0.5456 H        52 ALA18      0.0603
    787 HB2           4.8758       7.7880       0.3663 H        52 ALA18      0.0603
    788 HB3           3.3352       8.2436      -0.3854 H        52 ALA18      0.0603
    789 C             5.3594       5.5091      -1.0952 C.2      52 ALA18      0.5973
    790 O             6.5619       5.6266      -1.3189 O.2      52 ALA18     -0.5679
    791 N             4.8567       4.3759      -0.6091 N.am     53 ALA19     -0.4157
    792 H             3.8608       4.3168      -0.4339 H        53 ALA19      0.2719
    793 CA            5.6743       3.2181      -0.2828 C.3      53 ALA19      0.0337
    794 HA            6.4758       3.5387       0.3813 H        53 ALA19      0.0823
    795 CB            4.8265       2.1993       0.4763 C.3      53 ALA19     -0.1825
    796 HB1           3.9940       1.8703      -0.1384 H        53 ALA19      0.0603
    797 HB2           5.4467       1.3512       0.7653 H        53 ALA19      0.0603
    798 HB3           4.4275       2.6505       1.3857 H        53 ALA19      0.0603
    799 C             6.3199       2.6263      -1.5401 C.2      53 ALA19      0.5973
    800 O             7.4906       2.2826      -1.5078 O.2      53 ALA19     -0.5679
    801 N             5.6307       2.5974      -2.6864 N.am     54 LYS20     -0.3479
    802 H             4.6515       2.8691      -2.6643 H        54 LYS20      0.2747
    803 CA            6.2214       2.1689      -3.9669 C.3      54 LYS20     -0.2400
    804 HA            6.6214       1.1578      -3.8612 H        54 LYS20      0.1426
    805 CB            5.1620       2.1981      -5.0792 C.3      54 LYS20     -0.0094
    806 HB2           4.5588       3.1040      -4.9931 H        54 LYS20      0.0362
    807 HB3           5.6644       2.2174      -6.0483 H        54 LYS20      0.0362
    808 CG            4.2629       0.9616      -5.0442 C.3      54 LYS20      0.0187
    809 HG2           4.8806       0.0785      -5.2115 H        54 LYS20      0.0103
    810 HG3           3.7931       0.8819      -4.0775 H        54 LYS20      0.0103
    811 CD            3.1498       1.0377      -6.0933 C.3      54 LYS20     -0.0479
    812 HD2           2.4902       1.8721      -5.8461 H        54 LYS20      0.0621
    813 HD3           3.5794       1.2172      -7.0806 H        54 LYS20      0.0621
    814 CE            2.3283      -0.2591      -6.1124 C.3      54 LYS20     -0.0143
    815 HE2           1.9568      -0.4553      -5.1007 H        54 LYS20      0.1135
    816 HE3           1.4522      -0.1174      -6.7540 H        54 LYS20      0.1135
    817 NZ            3.1235      -1.4207      -6.5908 N.4      54 LYS20     -0.3854
    818 HZ1           3.9335      -1.5677      -6.0021 H        54 LYS20      0.3400
    819 HZ2           2.5603      -2.2648      -6.5481 H        54 LYS20      0.3400
    820 HZ3           3.4272      -1.2893      -7.5455 H        54 LYS20      0.3400
    821 C             7.3972       3.0522      -4.3683 C.2      54 LYS20      0.7341
    822 O             8.3909       2.5438      -4.8849 O.2      54 LYS20     -0.5894
    823 N             7.2941       4.3581      -4.1219 N.am     55 GLN21     -0.4157
    824 H             6.4402       4.7101      -3.7100 H        55 GLN21      0.2719
    825 CA            8.4003       5.2882      -4.3528 C.3      55 GLN21     -0.0031
    826 HA            8.7898       5.1525      -5.3642 H        55 GLN21      0.0850
    827 CB            7.9419       6.7411      -4.2011 C.3      55 GLN21     -0.0036
    828 HB2           7.5340       6.8955      -3.2047 H        55 GLN21      0.0171
    829 HB3           8.8060       7.3992      -4.3101 H        55 GLN21      0.0171
    830 CG            6.8924       7.1476      -5.2374 C.3      55 GLN21     -0.0645
    831 HG2           7.3729       7.2703      -6.2083 H        55 GLN21      0.0352
    832 HG3           6.1306       6.3803      -5.3416 H        55 GLN21      0.0352
    833 CD            6.2414       8.4647      -4.8472 C.2      55 GLN21      0.6951
    834 OE1           6.8854       9.4869      -4.7221 O.2      55 GLN21     -0.6086
    835 NE2           4.9485       8.4899      -4.6274 N.am     55 GLN21     -0.9407
    836 HE21          4.5472       9.3950      -4.4553 H        55 GLN21      0.4251
    837 HE22          4.3998       7.6584      -4.7758 H        55 GLN21      0.4251
    838 C             9.5390       5.0128      -3.3799 C.2      55 GLN21      0.5973
    839 O            10.6870       4.9464      -3.8019 O.2      55 GLN21     -0.5679
    840 N             9.2216       4.7798      -2.0988 N.am     56 LYS22     -0.3479
    841 H             8.2503       4.8851      -1.8231 H        56 LYS22      0.2747
    842 CA           10.2017       4.3736      -1.0912 C.3      56 LYS22     -0.2400
    843 HA           10.9606       5.1500      -1.0051 H        56 LYS22      0.1426
    844 CB            9.5445       4.1242       0.2718 C.3      56 LYS22     -0.0094
    845 HB2           8.6628       3.5090       0.1551 H        56 LYS22      0.0362
    846 HB3          10.2369       3.5543       0.8835 H        56 LYS22      0.0362
    847 CG            9.1450       5.3877       1.0355 C.3      56 LYS22      0.0187
    848 HG2           8.5726       6.0471       0.3832 H        56 LYS22      0.0103
    849 HG3           8.5046       5.0984       1.8701 H        56 LYS22      0.0103
    850 CD           10.3520       6.1539       1.5921 C.3      56 LYS22     -0.0479
    851 HD2          10.9765       6.5067       0.7701 H        56 LYS22      0.0621
    852 HD3           9.9778       7.0252       2.1322 H        56 LYS22      0.0621
    853 CE           11.1860       5.2884       2.5477 C.3      56 LYS22     -0.0143
    854 HE2          10.5334       4.8720       3.3220 H        56 LYS22      0.1135
    855 HE3          11.6160       4.4546       1.9877 H        56 LYS22      0.1135
    856 NZ           12.2771       6.0621       3.1770 N.4      56 LYS22     -0.3854
    857 HZ1          11.9318       6.7861       3.7886 H        56 LYS22      0.3400
    858 HZ2          12.8385       5.4609       3.7914 H        56 LYS22      0.3400
    859 HZ3          12.9190       6.4462       2.5012 H        56 LYS22      0.3400
    860 C            10.9347       3.1260      -1.5423 C.2      56 LYS22      0.7341
    861 O            12.1449       3.1664      -1.5972 O.2      56 LYS22     -0.5894
    862 N            10.2427       2.0650      -1.9376 N.am     57 VAL23     -0.4157
    863 H             9.2332       2.0968      -1.8563 H        57 VAL23      0.2719
    864 CA           10.8681       0.8235      -2.4086 C.3      57 VAL23     -0.0875
    865 HA           11.4029       0.3559      -1.5811 H        57 VAL23      0.0969
    866 CB            9.7985      -0.1654      -2.9047 C.3      57 VAL23      0.2985
    867 HB            9.1552       0.3259      -3.6343 H        57 VAL23     -0.0297
    868 CG1          10.4500      -1.3719      -3.5787 C.3      57 VAL23     -0.3192
    869 HG11         11.2789      -1.7301      -2.9695 H        57 VAL23      0.0791
    870 HG12          9.7314      -2.1837      -3.7052 H        57 VAL23      0.0791
    871 HG13         10.8326      -1.1044      -4.5625 H        57 VAL23      0.0791
    872 CG2           8.9197      -0.6712      -1.7575 C.3      57 VAL23     -0.3192
    873 HG21          8.4148       0.1349      -1.2451 H        57 VAL23      0.0791
    874 HG22          8.1669      -1.3617      -2.1378 H        57 VAL23      0.0791
    875 HG23          9.5313      -1.1955      -1.0247 H        57 VAL23      0.0791
    876 C            11.8963       1.1006      -3.5062 C.2      57 VAL23      0.5973
    877 O            13.0620       0.7563      -3.3646 O.2      57 VAL23     -0.5679
    878 N            11.4958       1.7987      -4.5691 N.am     58 GLN24     -0.4157
    879 H            10.5362       2.1111      -4.6157 H        58 GLN24      0.2719
    880 CA           12.3938       2.1171      -5.6823 C.3      58 GLN24     -0.0031
    881 HA           12.8337       1.1941      -6.0638 H        58 GLN24      0.0850
    882 CB           11.5939       2.7836      -6.8049 C.3      58 GLN24     -0.0036
    883 HB2          11.0958       3.6722      -6.4121 H        58 GLN24      0.0171
    884 HB3          12.2781       3.0948      -7.5964 H        58 GLN24      0.0171
    885 CG           10.5465       1.8393      -7.4040 C.3      58 GLN24     -0.0645
    886 HG2          11.0531       1.0290      -7.9291 H        58 GLN24      0.0352
    887 HG3           9.9273       1.3984      -6.6253 H        58 GLN24      0.0352
    888 CD            9.6610       2.5784      -8.3906 C.2      58 GLN24      0.6951
    889 OE1          10.0374       2.8599      -9.5108 O.2      58 GLN24     -0.6086
    890 NE2           8.4548       2.9232      -7.9982 N.am     58 GLN24     -0.9407
    891 HE21          7.9099       3.4512      -8.6568 H        58 GLN24      0.4251
    892 HE22          8.2105       2.7804      -7.0325 H        58 GLN24      0.4251
    893 C            13.5511       3.0232      -5.2488 C.2      58 GLN24      0.5973
    894 O            14.6944       2.7968      -5.6393 O.2      58 GLN24     -0.5679
    895 N            13.2734       4.0089      -4.3937 N.am     59 ALA25     -0.4157
    896 H            12.3117       4.1535      -4.1102 H        59 ALA25      0.2719
    897 CA           14.2828       4.9224      -3.8799 C.3      59 ALA25      0.0337
    898 HA           14.8305       5.3544      -4.7201 H        59 ALA25      0.0823
    899 CB           13.5966       6.0514      -3.1029 C.3      59 ALA25     -0.1825
    900 HB1          13.0368       5.6458      -2.2606 H        59 ALA25      0.0603
    901 HB2          14.3500       6.7480      -2.7338 H        59 ALA25      0.0603
    902 HB3          12.9153       6.5889      -3.7639 H        59 ALA25      0.0603
    903 C            15.2887       4.1963      -2.9915 C.2      59 ALA25      0.5973
    904 O            16.4801       4.4378      -3.0957 O.2      59 ALA25     -0.5679
    905 N            14.8239       3.3047      -2.1230 N.am     60 LEU26     -0.4157
    906 H            13.8268       3.1243      -2.1172 H        60 LEU26      0.2719
    907 CA           15.6596       2.5504      -1.2054 C.3      60 LEU26     -0.0518
    908 HA           16.3573       3.2247      -0.7222 H        60 LEU26      0.0922
    909 CB           14.7837       1.9265      -0.1303 C.3      60 LEU26     -0.1102
    910 HB2          14.0680       1.2643      -0.6073 H        60 LEU26      0.0457
    911 HB3          15.4442       1.3728       0.5229 H        60 LEU26      0.0457
    912 CG           14.0112       2.8928       0.7605 C.3      60 LEU26      0.3531
    913 HG           13.4065       3.5904       0.2069 H        60 LEU26     -0.0361
    914 CD1          13.1035       2.0756       1.6569 C.3      60 LEU26     -0.4121
    915 HD11         13.6912       1.3503       2.2155 H        60 LEU26      0.1000
    916 HD12         12.6121       2.7402       2.3529 H        60 LEU26      0.1000
    917 HD13         12.3720       1.5503       1.0469 H        60 LEU26      0.1000
    918 CD2          14.9332       3.7857       1.5593 C.3      60 LEU26     -0.4121
    919 HD21         15.4726       4.4540       0.8917 H        60 LEU26      0.1000
    920 HD22         14.3599       4.3828       2.2590 H        60 LEU26      0.1000
    921 HD23         15.6447       3.1640       2.1083 H        60 LEU26      0.1000
    922 C            16.4751       1.4774      -1.9261 C.2      60 LEU26      0.5973
    923 O            17.6386       1.2812      -1.5940 O.2      60 LEU26     -0.5679
    924 N            15.9007       0.8347      -2.9503 N.am     61 ARG27     -0.3479
    925 H            14.9127       0.9846      -3.1311 H        61 ARG27      0.2747
    926 CA           16.6454      -0.1011      -3.8007 C.3      61 ARG27     -0.2637
    927 HA           17.1441      -0.8197      -3.1586 H        61 ARG27      0.1560
    928 CB           15.7210      -0.8429      -4.7741 C.3      61 ARG27     -0.0007
    929 HB2          15.0991      -0.1242      -5.3110 H        61 ARG27      0.0327
    930 HB3          16.3408      -1.3711      -5.5012 H        61 ARG27      0.0327
    931 CG           14.8367      -1.8743      -4.0712 C.3      61 ARG27      0.0390
    932 HG2          15.4505      -2.5459      -3.4720 H        61 ARG27      0.0285
    933 HG3          14.1522      -1.3588      -3.4194 H        61 ARG27      0.0285
    934 CD           13.9877      -2.6659      -5.0679 C.3      61 ARG27      0.0486
    935 HD2          13.0536      -2.9519      -4.5905 H        61 ARG27      0.0687
    936 HD3          13.7284      -2.0285      -5.9144 H        61 ARG27      0.0687
    937 NE           14.6944      -3.8679      -5.5394 N.pl3    61 ARG27     -0.5295
    938 HE           15.1694      -3.8016      -6.4183 H        61 ARG27      0.3456
    939 CZ           14.8947      -4.9641      -4.8239 C.cat    61 ARG27      0.8076
    940 NH1          14.3189      -5.1840      -3.6768 N.pl3    61 ARG27     -0.8627
    941 HH11         13.4791      -4.6483      -3.4152 H        61 ARG27      0.4478
    942 HH12         14.5743      -5.9453      -3.0800 H        61 ARG27      0.4478
    943 NH2          15.7096      -5.8810      -5.2655 N.pl3    61 ARG27     -0.8627
    944 HH21         16.3111      -5.6762      -6.0369 H        61 ARG27      0.4478
    945 HH22         15.9171      -6.6518      -4.6552 H        61 ARG27      0.4478
    946 C            17.7516       0.6048      -4.5735 C.2      61 ARG27      0.7341
    947 O            18.8087       0.0375      -4.7966 O.2      61 ARG27     -0.5894
    948 N            17.5089       1.8515      -4.9711 N.am     62 HIE28     -0.4157
    949 H            16.5744       2.2194      -4.8483 H        62 HIE28      0.2719
    950 CA           18.5283       2.6952      -5.5919 C.3      62 HIE28     -0.0581
    951 HA           19.0646       2.1171      -6.3470 H        62 HIE28      0.1360
    952 CB           17.8169       3.8704      -6.2706 C.3      62 HIE28     -0.0074
    953 HB2          17.0544       3.4706      -6.9401 H        62 HIE28      0.0367
    954 HB3          17.3092       4.4735      -5.5201 H        62 HIE28      0.0367
    955 CG           18.6827       4.7898      -7.0897 C.2      62 HIE28      0.1868
    956 ND1          18.1927       5.9211      -7.7347 N.2      62 HIE28     -0.5432
    957 CE1          19.2305       6.4580      -8.3890 C.2      62 HIE28      0.1635
    958 HE1          19.1763       7.3567      -8.9890 H        62 HIE28      0.1435
    959 NE2          20.3388       5.7286      -8.1901 N.pl3    62 HIE28     -0.2795
    960 HE2          21.2502       5.9298      -8.5726 H        62 HIE28      0.3339
    961 CD2          20.0124       4.6646      -7.3824 C.2      62 HIE28     -0.2207
    962 HD2          20.6793       3.8762      -7.0613 H        62 HIE28      0.1862
    963 C            19.5641       3.1622      -4.5637 C.2      62 HIE28      0.5973
    964 O            20.7621       3.1012      -4.8134 O.2      62 HIE28     -0.5679
    965 N            19.0961       3.6040      -3.3948 N.am     63 LYS29     -0.3479
    966 H            18.0905       3.6725      -3.3086 H        63 LYS29      0.2747
    967 CA           19.9050       4.0592      -2.2582 C.3      63 LYS29     -0.2400
    968 HA           20.5152       4.9101      -2.5627 H        63 LYS29      0.1426
    969 CB           18.9351       4.4792      -1.1419 C.3      63 LYS29     -0.0094
    970 HB2          18.2714       5.2561      -1.5216 H        63 LYS29      0.0362
    971 HB3          18.3503       3.6025      -0.8925 H        63 LYS29      0.0362
    972 CG           19.5541       4.9860       0.1657 C.3      63 LYS29      0.0187
    973 HG2          20.2864       4.2735       0.5324 H        63 LYS29      0.0103
    974 HG3          20.0550       5.9388      -0.0099 H        63 LYS29      0.0103
    975 CD           18.4446       5.1650       1.2191 C.3      63 LYS29     -0.0479
    976 HD2          17.7959       5.9920       0.9282 H        63 LYS29      0.0621
    977 HD3          17.8534       4.2489       1.2611 H        63 LYS29      0.0621
    978 CE           19.0240       5.4131       2.6171 C.3      63 LYS29     -0.0143
    979 HE2          19.7061       4.5870       2.8460 H        63 LYS29      0.1135
    980 HE3          19.6124       6.3339       2.6053 H        63 LYS29      0.1135
    981 NZ           17.9703       5.4810       3.6699 N.4      63 LYS29     -0.3854
    982 HZ1          17.3786       4.6369       3.7092 H        63 LYS29      0.3400
    983 HZ2          18.3753       5.5095       4.5992 H        63 LYS29      0.3400
    984 HZ3          17.3405       6.2567       3.5649 H        63 LYS29      0.3400
    985 C            20.8707       2.9710      -1.7812 C.2      63 LYS29      0.7341
    986 O            22.0230       3.2932      -1.5135 O.2      63 LYS29     -0.5894
    987 N            20.4029       1.7274      -1.6814 N.am     64 CYX30     -0.4157
    988 H            19.4338       1.5641      -1.9151 H        64 CYX30      0.2719
    989 CA           21.1773       0.5840      -1.2002 C.3      64 CYX30      0.0429
    990 HA           22.2406       0.8105      -1.2936 H        64 CYX30      0.0766
    991 CB           20.8887       0.3285       0.2890 C.3      64 CYX30     -0.0790
    992 HB2          19.8626      -0.0233       0.4055 H        64 CYX30      0.0910
    993 HB3          21.5470      -0.4635       0.6520 H        64 CYX30      0.0910
    994 SG           21.1018       1.7878       1.3389 S.3      64 CYX30     -0.1081
    995 C            20.9173      -0.6561      -2.0616 C.2      64 CYX30      0.5973
    996 O            21.7924      -1.0365      -2.8360 O.2      64 CYX30     -0.5679
    997 N            19.7166      -1.2438      -1.9663 N.am     65 GLY31     -0.3821
    998 H            19.0814      -0.9278      -1.2508 H        65 GLY31      0.2681
    999 CA           19.3203      -2.4302      -2.7420 C.3      65 GLY31     -0.2493
   1000 HA2          18.2636      -2.4117      -2.9640 H        65 GLY31      0.1056
   1001 HA3          19.8674      -2.4516      -3.6839 H        65 GLY31      0.1056
   1002 C            19.5474      -3.7633      -2.0588 C.2      65 GLY31      0.7231
   1003 O            19.0254      -3.9471      -0.9502 O.2      65 GLY31     -0.7855
   1004 OXT          20.1048      -4.6450      -2.7346 O.3      65 GLY31     -0.7855
   1005 N            22.3616      -3.8147      -2.0299 N.am     66 NHE       -0.4630
   1006 HN1          21.6549      -4.5428      -1.9739 H        66 NHE        0.2315
   1007 HN2          22.0564      -2.9111      -2.3733 H        66 NHE        0.2315
@<TRIPOS>BOND
      1       5       6 2
      2       5       7 am
      3       2       5 1
      4      20      21 2
      5      20      22 am
      6      17      18 ar
      7      17      19 ar
      8      14      17 1
      9      11      14 1
     10       9      11 1
     11       9      20 1
     12       7       9 1
     13      36      37 2
     14      36      38 am
     15      26      28 1
     16      26      32 1
     17      24      26 1
     18      24      36 1
     19      22      24 1
     20      46      47 2
     21      46      48 am
     22      40      42 1
     23      40      46 1
     24      38      40 1
     25      63      64 2
     26      63      65 am
     27      58      59 2
     28      58      60 am
     29      55      58 1
     30      52      55 1
     31      50      52 1
     32      50      63 1
     33      48      50 1
     34      82      83 2
     35      82      84 am
     36      72      74 1
     37      72      78 1
     38      69      72 1
     39      67      69 1
     40      67      82 1
     41      65      67 1
     42      97      98 2
     43      97      99 am
     44      94      95 ar
     45      94      96 ar
     46      91      94 1
     47      88      91 1
     48      86      88 1
     49      86      97 1
     50      84      86 1
     51     119     120 2
     52     119     121 am
     53     112     115 1
     54     109     112 1
     55     106     109 1
     56     103     106 1
     57     101     103 1
     58     101     119 1
     59      99     101 1
     60     134     135 2
     61     134     136 am
     62     131     132 ar
     63     131     133 ar
     64     128     131 1
     65     125     128 1
     66     123     125 1
     67     123     134 1
     68     121     123 1
     69     150     151 2
     70     150     152 am
     71     140     142 1
     72     140     146 1
     73     138     140 1
     74     138     150 1
     75     136     138 1
     76     160     161 2
     77     160     162 am
     78     154     156 1
     79     154     160 1
     80     152     154 1
     81     177     178 2
     82     177     179 am
     83     172     173 2
     84     172     174 am
     85     169     172 1
     86     166     169 1
     87     164     166 1
     88     164     177 1
     89     162     164 1
     90     187     188 2
     91     187     189 am
     92     181     183 1
     93     181     187 1
     94     179     181 1
     95     202     203 2
     96     202     204 am
     97     199     200 ar
     98     199     201 ar
     99     196     199 1
    100     193     196 1
    101     191     193 1
    102     191     202 1
    103     189     191 1
    104     212     213 2
    105     212     214 am
    106     206     208 1
    107     206     212 1
    108     204     206 1
    109     227     228 2
    110     227     229 am
    111     224     225 ar
    112     224     226 ar
    113     221     224 1
    114     218     221 1
    115     216     218 1
    116     216     227 1
    117     214     216 1
    118     241     242 2
    119     241     243 am
    120     236     237 2
    121     236     238 am
    122     233     236 1
    123     231     233 1
    124     231     241 1
    125     229     231 1
    126     262     263 2
    127     262     264 am
    128     258     260 ar
    129     255     256 1
    130     255     258 ar
    131     253     255 ar
    132     251     253 ar
    133     250     251 ar
    134     250     260 ar
    135     247     250 1
    136     245     247 1
    137     245     262 1
    138     243     245 1
    139     279     280 2
    140     279     281 am
    141     274     275 2
    142     274     276 am
    143     271     274 1
    144     268     271 1
    145     266     268 1
    146     266     279 1
    147     264     266 1
    148     298     299 2
    149     298     300 am
    150     288     290 1
    151     288     294 1
    152     285     288 1
    153     283     285 1
    154     283     298 1
    155     281     283 1
    156     313     314 2
    157     313     315 am
    158     310     311 ar
    159     310     312 ar
    160     307     310 1
    161     304     307 1
    162     302     304 1
    163     302     313 1
    164     300     302 1
    165     330     331 2
    166     330     332 am
    167     325     326 2
    168     325     327 am
    169     322     325 1
    170     319     322 1
    171     317     319 1
    172     317     330 1
    173     315     317 1
    174     345     346 2
    175     345     347 am
    176     342     343 ar
    177     342     344 ar
    178     339     342 1
    179     336     339 1
    180     334     336 1
    181     334     345 1
    182     332     334 1
    183     361     362 2
    184     361     363 am
    185     351     353 1
    186     351     357 1
    187     349     351 1
    188     349     361 1
    189     347     349 1
    190     371     372 2
    191     371     373 am
    192     365     367 1
    193     365     371 1
    194     363     365 1
    195     388     389 2
    196     388     390 am
    197     383     384 2
    198     383     385 am
    199     380     383 1
    200     377     380 1
    201     375     377 1
    202     375     388 1
    203     373     375 1
    204     407     408 2
    205     407     409 am
    206     397     399 1
    207     397     403 1
    208     394     397 1
    209     392     394 1
    210     392     407 1
    211     390     392 1
    212     422     423 2
    213     422     424 am
    214     419     420 ar
    215     419     421 ar
    216     416     419 1
    217     413     416 1
    218     411     413 1
    219     411     422 1
    220     409     411 1
    221     439     440 2
    222     439     441 am
    223     435     437 1
    224     433     435 1
    225     432     433 2
    226     431     432 1
    227     431     437 2
    228     428     431 1
    229     426     428 1
    230     426     439 1
    231     424     426 1
    232     454     455 2
    233     454     456 am
    234     451     452 ar
    235     451     453 ar
    236     448     451 1
    237     445     448 1
    238     443     445 1
    239     443     454 1
    240     441     443 1
    241     464     465 2
    242     464     466 am
    243     463     994 1
    244     460     463 1
    245     458     460 1
    246     458     464 1
    247     456     458 1
    248     471     472 2
    249     471     473 1
    250     468     471 1
    251     466     468 1
    252     481     482 2
    253     481     483 am
    254     478     481 1
    255     496     497 2
    256     496     498 am
    257     493     494 ar
    258     493     495 ar
    259     490     493 1
    260     487     490 1
    261     485     487 1
    262     485     496 1
    263     483     485 1
    264     512     513 2
    265     512     514 am
    266     502     504 1
    267     502     508 1
    268     500     502 1
    269     500     512 1
    270     498     500 1
    271     529     530 2
    272     529     531 am
    273     524     525 2
    274     524     526 am
    275     521     524 1
    276     518     521 1
    277     516     518 1
    278     516     529 1
    279     514     516 1
    280     539     540 2
    281     539     541 am
    282     533     535 1
    283     533     539 1
    284     531     533 1
    285     558     559 2
    286     558     560 am
    287     548     550 1
    288     548     554 1
    289     545     548 1
    290     543     545 1
    291     543     558 1
    292     541     543 1
    293     580     581 2
    294     580     582 am
    295     573     576 1
    296     570     573 1
    297     567     570 1
    298     564     567 1
    299     562     564 1
    300     562     580 1
    301     560     562 1
    302     602     603 2
    303     602     604 am
    304     595     598 1
    305     592     595 1
    306     589     592 1
    307     586     589 1
    308     584     586 1
    309     584     602 1
    310     582     584 1
    311     626     627 2
    312     626     628 am
    313     619     620 ar
    314     619     623 ar
    315     617     619 ar
    316     614     617 1
    317     611     614 1
    318     608     611 1
    319     606     608 1
    320     606     626 1
    321     604     606 1
    322     642     643 2
    323     642     644 am
    324     632     634 1
    325     632     638 1
    326     630     632 1
    327     630     642 1
    328     628     630 1
    329     659     660 2
    330     659     661 am
    331     654     655 2
    332     654     656 am
    333     651     654 1
    334     648     651 1
    335     646     648 1
    336     646     659 1
    337     644     646 1
    338     669     670 2
    339     669     671 am
    340     663     665 1
    341     663     669 1
    342     661     663 1
    343     688     689 2
    344     688     690 am
    345     678     680 1
    346     678     684 1
    347     675     678 1
    348     673     675 1
    349     673     688 1
    350     671     673 1
    351     710     711 2
    352     710     712 am
    353     703     706 1
    354     700     703 1
    355     697     700 1
    356     694     697 1
    357     692     694 1
    358     692     710 1
    359     690     692 1
    360     720     721 2
    361     720     722 am
    362     714     716 1
    363     714     720 1
    364     712     714 1
    365     744     745 2
    366     744     746 am
    367     737     738 ar
    368     737     741 ar
    369     735     737 ar
    370     732     735 1
    371     729     732 1
    372     726     729 1
    373     724     726 1
    374     724     744 1
    375     722     724 1
    376     758     759 2
    377     758     760 am
    378     753     754 2
    379     753     755 am
    380     750     753 1
    381     748     750 1
    382     748     758 1
    383     746     748 1
    384     779     780 2
    385     779     781 am
    386     775     777 ar
    387     772     773 1
    388     772     775 ar
    389     770     772 ar
    390     768     770 ar
    391     767     768 ar
    392     767     777 ar
    393     764     767 1
    394     762     764 1
    395     762     779 1
    396     760     762 1
    397     789     790 2
    398     789     791 am
    399     783     785 1
    400     783     789 1
    401     781     783 1
    402     799     800 2
    403     799     801 am
    404     793     795 1
    405     793     799 1
    406     791     793 1
    407     821     822 2
    408     821     823 am
    409     814     817 1
    410     811     814 1
    411     808     811 1
    412     805     808 1
    413     803     805 1
    414     803     821 1
    415     801     803 1
    416     838     839 2
    417     838     840 am
    418     833     834 2
    419     833     835 am
    420     830     833 1
    421     827     830 1
    422     825     827 1
    423     825     838 1
    424     823     825 1
    425     860     861 2
    426     860     862 am
    427     853     856 1
    428     850     853 1
    429     847     850 1
    430     844     847 1
    431     842     844 1
    432     842     860 1
    433     840     842 1
    434     876     877 2
    435     876     878 am
    436     866     868 1
    437     866     872 1
    438     864     866 1
    439     864     876 1
    440     862     864 1
    441     893     894 2
    442     893     895 am
    443     888     889 2
    444     888     890 am
    445     885     888 1
    446     882     885 1
    447     880     882 1
    448     880     893 1
    449     878     880 1
    450     903     904 2
    451     903     905 am
    452     897     899 1
    453     897     903 1
    454     895     897 1
    455     922     923 2
    456     922     924 am
    457     912     914 1
    458     912     918 1
    459     909     912 1
    460     907     909 1
    461     907     922 1
    462     905     907 1
    463     946     947 2
    464     946     948 am
    465     939     940 ar
    466     939     943 ar
    467     937     939 ar
    468     934     937 1
    469     931     934 1
    470     928     931 1
    471     926     928 1
    472     926     946 1
    473     924     926 1
    474     963     964 2
    475     963     965 am
    476     959     961 1
    477     957     959 1
    478     956     957 2
    479     955     956 1
    480     955     961 2
    481     952     955 1
    482     950     952 1
    483     950     963 1
    484     948     950 1
    485     985     986 2
    486     985     987 am
    487     978     981 1
    488     975     978 1
    489     972     975 1
    490     969     972 1
    491     967     969 1
    492     967     985 1
    493     965     967 1
    494     995     996 2
    495     995     997 am
    496     991     994 1
    497     989     991 1
    498     989     995 1
    499     987     989 1
    500    1002    1003 2
    501    1002    1004 1
    502     999    1002 1
    503     997     999 1
    504       2       3 1
    505       2       4 1
    506       1       2 1
    507      14      15 1
    508      14      16 1
    509      11      12 1
    510      11      13 1
    511       9      10 1
    512       7       8 1
    513      32      33 1
    514      32      34 1
    515      32      35 1
    516      28      29 1
    517      28      30 1
    518      28      31 1
    519      26      27 1
    520      24      25 1
    521      22      23 1
    522      42      43 1
    523      42      44 1
    524      42      45 1
    525      40      41 1
    526      38      39 1
    527      60      61 1
    528      60      62 1
    529      55      56 1
    530      55      57 1
    531      52      53 1
    532      52      54 1
    533      50      51 1
    534      48      49 1
    535      78      79 1
    536      78      80 1
    537      78      81 1
    538      74      75 1
    539      74      76 1
    540      74      77 1
    541      72      73 1
    542      69      70 1
    543      69      71 1
    544      67      68 1
    545      65      66 1
    546      91      92 1
    547      91      93 1
    548      88      89 1
    549      88      90 1
    550      86      87 1
    551      84      85 1
    552     115     116 1
    553     115     117 1
    554     115     118 1
    555     112     113 1
    556     112     114 1
    557     109     110 1
    558     109     111 1
    559     106     107 1
    560     106     108 1
    561     103     104 1
    562     103     105 1
    563     101     102 1
    564      99     100 1
    565     128     129 1
    566     128     130 1
    567     125     126 1
    568     125     127 1
    569     123     124 1
    570     121     122 1
    571     146     147 1
    572     146     148 1
    573     146     149 1
    574     142     143 1
    575     142     144 1
    576     142     145 1
    577     140     141 1
    578     138     139 1
    579     136     137 1
    580     156     157 1
    581     156     158 1
    582     156     159 1
    583     154     155 1
    584     152     153 1
    585     174     175 1
    586     174     176 1
    587     169     170 1
    588     169     171 1
    589     166     167 1
    590     166     168 1
    591     164     165 1
    592     162     163 1
    593     183     184 1
    594     183     185 1
    595     183     186 1
    596     181     182 1
    597     179     180 1
    598     196     197 1
    599     196     198 1
    600     193     194 1
    601     193     195 1
    602     191     192 1
    603     189     190 1
    604     208     209 1
    605     208     210 1
    606     208     211 1
    607     206     207 1
    608     204     205 1
    609     221     222 1
    610     221     223 1
    611     218     219 1
    612     218     220 1
    613     216     217 1
    614     214     215 1
    615     238     239 1
    616     238     240 1
    617     233     234 1
    618     233     235 1
    619     231     232 1
    620     229     230 1
    621     260     261 1
    622     258     259 1
    623     256     257 1
    624     253     254 1
    625     251     252 1
    626     247     248 1
    627     247     249 1
    628     245     246 1
    629     243     244 1
    630     276     277 1
    631     276     278 1
    632     271     272 1
    633     271     273 1
    634     268     269 1
    635     268     270 1
    636     266     267 1
    637     264     265 1
    638     294     295 1
    639     294     296 1
    640     294     297 1
    641     290     291 1
    642     290     292 1
    643     290     293 1
    644     288     289 1
    645     285     286 1
    646     285     287 1
    647     283     284 1
    648     281     282 1
    649     307     308 1
    650     307     309 1
    651     304     305 1
    652     304     306 1
    653     302     303 1
    654     300     301 1
    655     327     328 1
    656     327     329 1
    657     322     323 1
    658     322     324 1
    659     319     320 1
    660     319     321 1
    661     317     318 1
    662     315     316 1
    663     339     340 1
    664     339     341 1
    665     336     337 1
    666     336     338 1
    667     334     335 1
    668     332     333 1
    669     357     358 1
    670     357     359 1
    671     357     360 1
    672     353     354 1
    673     353     355 1
    674     353     356 1
    675     351     352 1
    676     349     350 1
    677     347     348 1
    678     367     368 1
    679     367     369 1
    680     367     370 1
    681     365     366 1
    682     363     364 1
    683     385     386 1
    684     385     387 1
    685     380     381 1
    686     380     382 1
    687     377     378 1
    688     377     379 1
    689     375     376 1
    690     373     374 1
    691     403     404 1
    692     403     405 1
    693     403     406 1
    694     399     400 1
    695     399     401 1
    696     399     402 1
    697     397     398 1
    698     394     395 1
    699     394     396 1
    700     392     393 1
    701     390     391 1
    702     416     417 1
    703     416     418 1
    704     413     414 1
    705     413     415 1
    706     411     412 1
    707     409     410 1
    708     437     438 1
    709     435     436 1
    710     433     434 1
    711     428     429 1
    712     428     430 1
    713     426     427 1
    714     424     425 1
    715     448     449 1
    716     448     450 1
    717     445     446 1
    718     445     447 1
    719     443     444 1
    720     441     442 1
    721     460     461 1
    722     460     462 1
    723     458     459 1
    724     456     457 1
    725     468     469 1
    726     468     470 1
    727     466     467 1
    728     474     475 1
    729     474     476 1
    730     478     479 1
    731     478     480 1
    732     477     478 1
    733     490     491 1
    734     490     492 1
    735     487     488 1
    736     487     489 1
    737     485     486 1
    738     483     484 1
    739     508     509 1
    740     508     510 1
    741     508     511 1
    742     504     505 1
    743     504     506 1
    744     504     507 1
    745     502     503 1
    746     500     501 1
    747     498     499 1
    748     526     527 1
    749     526     528 1
    750     521     522 1
    751     521     523 1
    752     518     519 1
    753     518     520 1
    754     516     517 1
    755     514     515 1
    756     535     536 1
    757     535     537 1
    758     535     538 1
    759     533     534 1
    760     531     532 1
    761     554     555 1
    762     554     556 1
    763     554     557 1
    764     550     551 1
    765     550     552 1
    766     550     553 1
    767     548     549 1
    768     545     546 1
    769     545     547 1
    770     543     544 1
    771     541     542 1
    772     576     577 1
    773     576     578 1
    774     576     579 1
    775     573     574 1
    776     573     575 1
    777     570     571 1
    778     570     572 1
    779     567     568 1
    780     567     569 1
    781     564     565 1
    782     564     566 1
    783     562     563 1
    784     560     561 1
    785     598     599 1
    786     598     600 1
    787     598     601 1
    788     595     596 1
    789     595     597 1
    790     592     593 1
    791     592     594 1
    792     589     590 1
    793     589     591 1
    794     586     587 1
    795     586     588 1
    796     584     585 1
    797     582     583 1
    798     623     624 1
    799     623     625 1
    800     620     621 1
    801     620     622 1
    802     617     618 1
    803     614     615 1
    804     614     616 1
    805     611     612 1
    806     611     613 1
    807     608     609 1
    808     608     610 1
    809     606     607 1
    810     604     605 1
    811     638     639 1
    812     638     640 1
    813     638     641 1
    814     634     635 1
    815     634     636 1
    816     634     637 1
    817     632     633 1
    818     630     631 1
    819     628     629 1
    820     656     657 1
    821     656     658 1
    822     651     652 1
    823     651     653 1
    824     648     649 1
    825     648     650 1
    826     646     647 1
    827     644     645 1
    828     665     666 1
    829     665     667 1
    830     665     668 1
    831     663     664 1
    832     661     662 1
    833     684     685 1
    834     684     686 1
    835     684     687 1
    836     680     681 1
    837     680     682 1
    838     680     683 1
    839     678     679 1
    840     675     676 1
    841     675     677 1
    842     673     674 1
    843     671     672 1
    844     706     707 1
    845     706     708 1
    846     706     709 1
    847     703     704 1
    848     703     705 1
    849     700     701 1
    850     700     702 1
    851     697     698 1
    852     697     699 1
    853     694     695 1
    854     694     696 1
    855     692     693 1
    856     690     691 1
    857     716     717 1
    858     716     718 1
    859     716     719 1
    860     714     715 1
    861     712     713 1
    862     741     742 1
    863     741     743 1
    864     738     739 1
    865     738     740 1
    866     735     736 1
    867     732     733 1
    868     732     734 1
    869     729     730 1
    870     729     731 1
    871     726     727 1
    872     726     728 1
    873     724     725 1
    874     722     723 1
    875     755     756 1
    876     755     757 1
    877     750     751 1
    878     750     752 1
    879     748     749 1
    880     746     747 1
    881     777     778 1
    882     775     776 1
    883     773     774 1
    884     770     771 1
    885     768     769 1
    886     764     765 1
    887     764     766 1
    888     762     763 1
    889     760     761 1
    890     785     786 1
    891     785     787 1
    892     785     788 1
    893     783     784 1
    894     781     782 1
    895     795     796 1
    896     795     797 1
    897     795     798 1
    898     793     794 1
    899     791     792 1
    900     817     818 1
    901     817     819 1
    902     817     820 1
    903     814     815 1
    904     814     816 1
    905     811     812 1
    906     811     813 1
    907     808     809 1
    908     808     810 1
    909     805     806 1
    910     805     807 1
    911     803     804 1
    912     801     802 1
    913     835     836 1
    914     835     837 1
    915     830     831 1
    916     830     832 1
    917     827     828 1
    918     827     829 1
    919     825     826 1
    920     823     824 1
    921     856     857 1
    922     856     858 1
    923     856     859 1
    924     853     854 1
    925     853     855 1
    926     850     851 1
    927     850     852 1
    928     847     848 1
    929     847     849 1
    930     844     845 1
    931     844     846 1
    932     842     843 1
    933     840     841 1
    934     872     873 1
    935     872     874 1
    936     872     875 1
    937     868     869 1
    938     868     870 1
    939     868     871 1
    940     866     867 1
    941     864     865 1
    942     862     863 1
    943     890     891 1
    944     890     892 1
    945     885     886 1
    946     885     887 1
    947     882     883 1
    948     882     884 1
    949     880     881 1
    950     878     879 1
    951     899     900 1
    952     899     901 1
    953     899     902 1
    954     897     898 1
    955     895     896 1
    956     918     919 1
    957     918     920 1
    958     918     921 1
    959     914     915 1
    960     914     916 1
    961     914     917 1
    962     912     913 1
    963     909     910 1
    964     909     911 1
    965     907     908 1
    966     905     906 1
    967     943     944 1
    968     943     945 1
    969     940     941 1
    970     940     942 1
    971     937     938 1
    972     934     935 1
    973     934     936 1
    974     931     932 1
    975     931     933 1
    976     928     929 1
    977     928     930 1
    978     926     927 1
    979     924     925 1
    980     961     962 1
    981     959     960 1
    982     957     958 1
    983     952     953 1
    984     952     954 1
    985     950     951 1
    986     948     949 1
    987     981     982 1
    988     981     983 1
    989     981     984 1
    990     978     979 1
    991     978     980 1
    992     975     976 1
    993     975     977 1
    994     972     973 1
    995     972     974 1
    996     969     970 1
    997     969     971 1
    998     967     968 1
    999     965     966 1
   1000     991     992 1
   1001     991     993 1
   1002     989     990 1
   1003     987     988 1
   1004     999    1000 1
   1005     999    1001 1
   1006     997     998 1
   1007    1005    1006 1
   1008    1005    1007 1
@<TRIPOS>SUBSTRUCTURE
      1 ACE0           1 RESIDUE    4    A ACE
      2 GLU1           7 RESIDUE    4    A GLU
      3 VAL2          22 RESIDUE    4    A VAL
      4 ALA3          38 RESIDUE    4    A ALA
      5 GLN4          48 RESIDUE    4    A GLN
      6 LEU5          65 RESIDUE    4    A LEU
      7 GLU6          84 RESIDUE    4    A GLU
      8 LYS7          99 RESIDUE    4    A LYS
      9 GLU8         121 RESIDUE    4    A GLU
     10 VAL9         136 RESIDUE    4    A VAL
     11 ALA10        152 RESIDUE    4    A ALA
     12 GLN11        162 RESIDUE    4    A GLN
     13 ALA12        179 RESIDUE    4    A ALA
     14 GLU13        189 RESIDUE    4    A GLU
     15 ALA14        204 RESIDUE    4    A ALA
     16 GLU15        214 RESIDUE    4    A GLU
     17 ASN16        229 RESIDUE    4    A ASN
     18 TYR17        243 RESIDUE    4    A TYR
     19 GLN18        264 RESIDUE    4    A GLN
     20 LEU19        281 RESIDUE    4    A LEU
     21 GLU20        300 RESIDUE    4    A GLU
     22 GLN21        315 RESIDUE    4    A GLN
     23 GLU22        332 RESIDUE    4    A GLU
     24 VAL23        347 RESIDUE    4    A VAL
     25 ALA24        363 RESIDUE    4    A ALA
     26 GLN25        373 RESIDUE    4    A GLN
     27 LEU26        390 RESIDUE    4    A LEU
     28 GLU27        409 RESIDUE    4    A GLU
     29 HIE28        424 RESIDUE    4    A HIE
     30 GLU29        441 RESIDUE    4    A GLU
     31 CYX30        456 RESIDUE    4    A CYX
     32 GLY31        466 RESIDUE    4    A GLY
     33 NHE          474 ****    4    A NHE
     34 ACE0         477 RESIDUE    4    B ACE
     35 GLU1         483 RESIDUE    4    B GLU
     36 VAL2         498 RESIDUE    4    B VAL
     37 GLN3         514 RESIDUE    4    B GLN
     38 ALA4         531 RESIDUE    4    B ALA
     39 LEU5         541 RESIDUE    4    B LEU
     40 LYS6         560 RESIDUE    4    B LYS
     41 LYS7         582 RESIDUE    4    B LYS
     42 ARG8         604 RESIDUE    4    B ARG
     43 VAL9         628 RESIDUE    4    B VAL
     44 GLN10        644 RESIDUE    4    B GLN
     45 ALA11        661 RESIDUE    4    B ALA
     46 LEU12        671 RESIDUE    4    B LEU
     47 LYS13        690 RESIDUE    4    B LYS
     48 ALA14        712 RESIDUE    4    B ALA
     49 ARG15        722 RESIDUE    4    B ARG
     50 ASN16        746 RESIDUE    4    B ASN
     51 TYR17        760 RESIDUE    4    B TYR
     52 ALA18        781 RESIDUE    4    B ALA
     53 ALA19        791 RESIDUE    4    B ALA
     54 LYS20        801 RESIDUE    4    B LYS
     55 GLN21        823 RESIDUE    4    B GLN
     56 LYS22        840 RESIDUE    4    B LYS
     57 VAL23        862 RESIDUE    4    B VAL
     58 GLN24        878 RESIDUE    4    B GLN
     59 ALA25        895 RESIDUE    4    B ALA
     60 LEU26        905 RESIDUE    4    B LEU
     61 ARG27        924 RESIDUE    4    B ARG
     62 HIE28        948 RESIDUE    4    B HIE
     63 LYS29        965 RESIDUE    4    B LYS
     64 CYX30        987 RESIDUE    4    B CYX
     65 GLY31        997 RESIDUE    4    B GLY
     66 NHE         1005 ****    4    B NHE
