# Supplementary material for: Improved Structure-Based Histidine pKa Prediction for pH-Responsive Protein Design
Source: J Chem Inf Model. 2025 Jan 18;65(3):1560–9. doi: 10.1021/acs.jcim.4c01957 (PMC11815838; doi:10.1021/acs.jcim.4c01957)
Supplement: Supplementary file 3 — ci4c01957_si_003.zip [file ci4c01957_si_003.zip › structures/prep_mol2/1FMH_0003_prep.mol2]

@<TRIPOS>MOLECULE
Cpptraj generated mol2 file.
 1007  1008    66     0     0
SMALL
USER_CHARGES


@<TRIPOS>ATOM
      1 H1          -18.6606       2.3472      -5.8179 H         1 ACE0       0.1123
      2 CH3         -18.5770       1.3102      -6.1328 C.3       1 ACE0      -0.3662
      3 H2          -17.5338       1.0019      -6.1466 H         1 ACE0       0.1123
      4 H3          -19.0152       1.1909      -7.1223 H         1 ACE0       0.1123
      5 C           -19.3289       0.4428      -5.1544 C.2       1 ACE0       0.5972
      6 O           -19.8242       0.9415      -4.1537 O.2       1 ACE0      -0.5679
      7 N           -19.4143      -0.8478      -5.4552 N.am      2 GLU1      -0.5163
      8 H           -19.0117      -1.1783      -6.3133 H         2 GLU1       0.2936
      9 CA          -20.0723      -1.8212      -4.5784 C.3       2 GLU1       0.0397
     10 HA          -21.0632      -1.4404      -4.3185 H         2 GLU1       0.1105
     11 CB          -20.2222      -3.1644      -5.3065 C.3       2 GLU1       0.0560
     12 HB2         -20.2759      -3.0106      -6.3854 H         2 GLU1      -0.0173
     13 HB3         -19.3364      -3.7509      -5.0913 H         2 GLU1      -0.0173
     14 CG          -21.4241      -3.9921      -4.8453 C.3       2 GLU1       0.0136
     15 HG2         -21.3233      -4.9983      -5.2591 H         2 GLU1      -0.0425
     16 HG3         -21.4121      -4.0863      -3.7573 H         2 GLU1      -0.0425
     17 CD          -22.7417      -3.3841      -5.3302 C.2       2 GLU1       0.8054
     18 OE1         -22.8676      -3.2085      -6.5614 O.co2     2 GLU1      -0.8188
     19 OE2         -23.5809      -3.0882      -4.4557 O.co2     2 GLU1      -0.8188
     20 C           -19.2672      -2.0417      -3.2912 C.2       2 GLU1       0.5366
     21 O           -18.0401      -1.9216      -3.2926 O.2       2 GLU1      -0.5819
     22 N           -19.9352      -2.4728      -2.2191 N.am      3 VAL2      -0.4157
     23 H           -20.9443      -2.5491      -2.2762 H         3 VAL2       0.2719
     24 CA          -19.2768      -2.7822      -0.9399 C.3       3 VAL2      -0.0875
     25 HA          -18.8007      -1.8752      -0.5677 H         3 VAL2       0.0969
     26 CB          -20.2718      -3.2795       0.1247 C.3       3 VAL2       0.2985
     27 HB          -20.6126      -4.2804      -0.1434 H         3 VAL2      -0.0297
     28 CG1         -19.6008      -3.3396       1.5008 C.3       3 VAL2      -0.3192
     29 HG11        -19.2980      -2.3421       1.8166 H         3 VAL2       0.0791
     30 HG12        -20.3038      -3.7320       2.2361 H         3 VAL2       0.0791
     31 HG13        -18.7287      -3.9933       1.4864 H         3 VAL2       0.0791
     32 CG2         -21.5113      -2.3927       0.2424 C.3       3 VAL2      -0.3192
     33 HG21        -22.0369      -2.3018      -0.7071 H         3 VAL2       0.0791
     34 HG22        -22.1984      -2.8296       0.9679 H         3 VAL2       0.0791
     35 HG23        -21.2181      -1.4129       0.6083 H         3 VAL2       0.0791
     36 C           -18.1889      -3.8309      -1.1375 C.2       3 VAL2       0.5973
     37 O           -17.0258      -3.5588      -0.8796 O.2       3 VAL2      -0.5679
     38 N           -18.5440      -4.9995      -1.6863 N.am      4 ALA3      -0.4157
     39 H           -19.5206      -5.1579      -1.8807 H         4 ALA3       0.2719
     40 CA          -17.5945      -6.0860      -1.9209 C.3       4 ALA3       0.0337
     41 HA          -17.1853      -6.4105      -0.9623 H         4 ALA3       0.0823
     42 CB          -18.3377      -7.2609      -2.5675 C.3       4 ALA3      -0.1825
     43 HB1         -18.7677      -6.9605      -3.5244 H         4 ALA3       0.0603
     44 HB2         -17.6430      -8.0856      -2.7292 H         4 ALA3       0.0603
     45 HB3         -19.1356      -7.6006      -1.9052 H         4 ALA3       0.0603
     46 C           -16.4237      -5.6399      -2.8045 C.2       4 ALA3       0.5973
     47 O           -15.2789      -5.9889      -2.5407 O.2       4 ALA3      -0.5679
     48 N           -16.6955      -4.8425      -3.8394 N.am      5 GLN4      -0.4157
     49 H           -17.6441      -4.5256      -3.9644 H         5 GLN4       0.2719
     50 CA          -15.6559      -4.3053      -4.7158 C.3       5 GLN4      -0.0031
     51 HA          -15.1058      -5.1289      -5.1672 H         5 GLN4       0.0850
     52 CB          -16.2799      -3.4299      -5.8128 C.3       5 GLN4      -0.0036
     53 HB2         -16.8342      -2.6118      -5.3589 H         5 GLN4       0.0171
     54 HB3         -15.4827      -2.9898      -6.4143 H         5 GLN4       0.0171
     55 CG          -17.2262      -4.1971      -6.7400 C.3       5 GLN4      -0.0645
     56 HG2         -17.9119      -4.8200      -6.1734 H         5 GLN4       0.0352
     57 HG3         -17.8078      -3.4795      -7.3195 H         5 GLN4       0.0352
     58 CD          -16.4795      -5.1224      -7.6781 C.2       5 GLN4       0.6951
     59 OE1         -15.8313      -6.0785      -7.2757 O.2       5 GLN4      -0.6086
     60 NE2         -16.5537      -4.8814      -8.9674 N.am      5 GLN4      -0.9407
     61 HE21        -16.0762      -5.5171      -9.5782 H         5 GLN4       0.4251
     62 HE22        -17.0983      -4.1114      -9.3117 H         5 GLN4       0.4251
     63 C           -14.6520      -3.4825      -3.9234 C.2       5 GLN4       0.5973
     64 O           -13.4468      -3.7112      -4.0212 O.2       5 GLN4      -0.5679
     65 N           -15.1597      -2.5596      -3.1093 N.am      6 LEU5      -0.4157
     66 H           -16.1701      -2.4518      -3.0474 H         6 LEU5       0.2719
     67 CA          -14.3294      -1.7378      -2.2518 C.3       6 LEU5      -0.0518
     68 HA          -13.5564      -1.2704      -2.8593 H         6 LEU5       0.0922
     69 CB          -15.1855      -0.6536      -1.6036 C.3       6 LEU5      -0.1102
     70 HB2         -15.9943      -1.1239      -1.0440 H         6 LEU5       0.0457
     71 HB3         -14.5466      -0.1056      -0.9222 H         6 LEU5       0.0457
     72 CG          -15.7714       0.3570      -2.5920 C.3       6 LEU5       0.3531
     73 HG          -16.2816      -0.1435      -3.4106 H         6 LEU5      -0.0361
     74 CD1         -16.7659       1.2397      -1.8600 C.3       6 LEU5      -0.4121
     75 HD11        -16.2661       1.7587      -1.0512 H         6 LEU5       0.1000
     76 HD12        -17.1881       1.9523      -2.5642 H         6 LEU5       0.1000
     77 HD13        -17.5693       0.6189      -1.4604 H         6 LEU5       0.1000
     78 CD2         -14.6780       1.2514      -3.1814 C.3       6 LEU5      -0.4121
     79 HD21        -13.9785       0.6527      -3.7634 H         6 LEU5       0.1000
     80 HD22        -15.1313       1.9809      -3.8494 H         6 LEU5       0.1000
     81 HD23        -14.1443       1.7644      -2.3832 H         6 LEU5       0.1000
     82 C           -13.6070      -2.5702      -1.1979 C.2       6 LEU5       0.5973
     83 O           -12.4264      -2.3466      -1.0012 O.2       6 LEU5      -0.5679
     84 N           -14.2515      -3.5553      -0.5795 N.am      7 GLU6      -0.5163
     85 H           -15.2491      -3.6502      -0.7421 H         7 GLU6       0.2936
     86 CA          -13.6212      -4.4738       0.3816 C.3       7 GLU6       0.0397
     87 HA          -13.2534      -3.9261       1.2520 H         7 GLU6       0.1105
     88 CB          -14.6336      -5.5288       0.8531 C.3       7 GLU6       0.0560
     89 HB2         -15.0296      -6.0432      -0.0199 H         7 GLU6      -0.0173
     90 HB3         -14.1172      -6.2814       1.4512 H         7 GLU6      -0.0173
     91 CG          -15.8197      -4.9865       1.6542 C.3       7 GLU6       0.0136
     92 HG2         -16.0585      -3.9782       1.3442 H         7 GLU6      -0.0425
     93 HG3         -16.6882      -5.6117       1.4295 H         7 GLU6      -0.0425
     94 CD          -15.5608      -5.0019       3.1595 C.2       7 GLU6       0.8054
     95 OE1         -14.5332      -4.4243       3.5808 O.co2     7 GLU6      -0.8188
     96 OE2         -16.3978      -5.6030       3.8652 O.co2     7 GLU6      -0.8188
     97 C           -12.4450      -5.2096      -0.2626 C.2       7 GLU6       0.5366
     98 O           -11.3691      -5.3335       0.3179 O.2       7 GLU6      -0.5819
     99 N           -12.6283      -5.6639      -1.5058 N.am      8 LYS7      -0.3479
    100 H           -13.5507      -5.5394      -1.9179 H         8 LYS7       0.2747
    101 CA          -11.5791      -6.3244      -2.2789 C.3       8 LYS7      -0.2400
    102 HA          -11.1138      -7.0974      -1.6639 H         8 LYS7       0.1426
    103 CB          -12.1819      -6.9465      -3.5333 C.3       8 LYS7      -0.0094
    104 HB2         -12.7393      -6.1859      -4.0809 H         8 LYS7       0.0362
    105 HB3         -11.3475      -7.2751      -4.1462 H         8 LYS7       0.0362
    106 CG          -13.1011      -8.1379      -3.2239 C.3       8 LYS7       0.0187
    107 HG2         -12.4987      -8.9665      -2.8480 H         8 LYS7       0.0103
    108 HG3         -13.8022      -7.8830      -2.4343 H         8 LYS7       0.0103
    109 CD          -13.8910      -8.5985      -4.4563 C.3       8 LYS7      -0.0479
    110 HD2         -14.7363      -9.1909      -4.1015 H         8 LYS7       0.0621
    111 HD3         -14.2995      -7.7387      -4.9927 H         8 LYS7       0.0621
    112 CE          -13.0553      -9.4867      -5.3898 C.3       8 LYS7      -0.0143
    113 HE2         -12.6310     -10.3081      -4.8040 H         8 LYS7       0.1135
    114 HE3         -13.7353      -9.9222      -6.1285 H         8 LYS7       0.1135
    115 NZ          -11.9799      -8.7397      -6.0902 N.4       8 LYS7      -0.3854
    116 HZ1         -11.2777      -8.4348      -5.4277 H         8 LYS7       0.3400
    117 HZ2         -11.5297      -9.3138      -6.7905 H         8 LYS7       0.3400
    118 HZ3         -12.3632      -7.9153      -6.5394 H         8 LYS7       0.3400
    119 C           -10.4688      -5.3553      -2.6621 C.2       8 LYS7       0.7341
    120 O            -9.3101      -5.7430      -2.6364 O.2       8 LYS7      -0.5894
    121 N           -10.8058      -4.1259      -3.0350 N.am      9 GLU8      -0.5163
    122 H           -11.7944      -3.8976      -3.0797 H         9 GLU8       0.2936
    123 CA           -9.8392      -3.0689      -3.3514 C.3       9 GLU8       0.0397
    124 HA           -9.1338      -3.4311      -4.1011 H         9 GLU8       0.1105
    125 CB          -10.6068      -1.8679      -3.9295 C.3       9 GLU8       0.0560
    126 HB2         -11.2176      -2.2009      -4.7696 H         9 GLU8      -0.0173
    127 HB3         -11.2776      -1.4786      -3.1655 H         9 GLU8      -0.0173
    128 CG           -9.7170      -0.7118      -4.3969 C.3       9 GLU8       0.0136
    129 HG2         -10.3545       0.1553      -4.5819 H         9 GLU8      -0.0425
    130 HG3          -9.0123      -0.4287      -3.6124 H         9 GLU8      -0.0425
    131 CD           -8.9735      -1.0581      -5.6879 C.2       9 GLU8       0.8054
    132 OE1          -9.6055      -1.0412      -6.7619 O.co2     9 GLU8      -0.8188
    133 OE2          -7.7525      -1.3194      -5.5872 O.co2     9 GLU8      -0.8188
    134 C            -9.0379      -2.6548      -2.1085 C.2       9 GLU8       0.5366
    135 O            -7.8286      -2.4252      -2.1832 O.2       9 GLU8      -0.5819
    136 N            -9.7033      -2.5925      -0.9526 N.am     10 VAL9      -0.4157
    137 H           -10.7043      -2.7641      -0.9730 H        10 VAL9       0.2719
    138 CA           -9.0885      -2.3420       0.3499 C.3      10 VAL9      -0.0875
    139 HA           -8.4990      -1.4279       0.2995 H        10 VAL9       0.0969
    140 CB          -10.1400      -2.1899       1.4661 C.3      10 VAL9       0.2985
    141 HB          -10.8681      -2.9955       1.3952 H        10 VAL9      -0.0297
    142 CG1          -9.5181      -2.2293       2.8684 C.3      10 VAL9      -0.3192
    143 HG11         -8.7553      -1.4686       2.9652 H        10 VAL9       0.0791
    144 HG12        -10.2971      -2.0800       3.6153 H        10 VAL9       0.0791
    145 HG13         -9.0788      -3.2075       3.0669 H        10 VAL9       0.0791
    146 CG2         -10.8755      -0.8530       1.3421 C.3      10 VAL9      -0.3192
    147 HG21        -11.3358      -0.7673       0.3675 H        10 VAL9       0.0791
    148 HG22        -11.6617      -0.7930       2.0950 H        10 VAL9       0.0791
    149 HG23        -10.1761      -0.0283       1.4619 H        10 VAL9       0.0791
    150 C            -8.1365      -3.4720       0.6756 C.2      10 VAL9       0.5973
    151 O            -6.9763      -3.1920       0.9338 O.2      10 VAL9      -0.5679
    152 N            -8.5905      -4.7250       0.6091 N.am     11 ALA10     -0.4157
    153 H            -9.5789      -4.8812       0.4279 H        11 ALA10      0.2719
    154 CA           -7.7502      -5.8906       0.8606 C.3      11 ALA10      0.0337
    155 HA           -7.3435      -5.8201       1.8698 H        11 ALA10      0.0823
    156 CB           -8.6169      -7.1490       0.7722 C.3      11 ALA10     -0.1825
    157 HB1          -9.0387      -7.2443      -0.2286 H        11 ALA10      0.0603
    158 HB2          -8.0078      -8.0267       0.9903 H        11 ALA10      0.0603
    159 HB3          -9.4286      -7.0901       1.4993 H        11 ALA10      0.0603
    160 C            -6.5734      -5.9638      -0.1196 C.2      11 ALA10      0.5973
    161 O            -5.4806      -6.3683       0.2639 O.2      11 ALA10     -0.5679
    162 N            -6.7752      -5.5220      -1.3637 N.am     12 GLN11     -0.4157
    163 H            -7.7228      -5.3066      -1.6500 H        12 GLN11      0.2719
    164 CA           -5.7131      -5.4401      -2.3567 C.3      12 GLN11     -0.0031
    165 HA           -5.2391      -6.4182      -2.4102 H        12 GLN11      0.0850
    166 CB           -6.3093      -5.0461      -3.7217 C.3      12 GLN11     -0.0036
    167 HB2          -7.2140      -5.6210      -3.9086 H        12 GLN11      0.0171
    168 HB3          -6.5714      -3.9899      -3.7235 H        12 GLN11      0.0171
    169 CG           -5.3579      -5.3129      -4.8883 C.3      12 GLN11     -0.0645
    170 HG2          -5.7312      -4.7853      -5.7665 H        12 GLN11      0.0352
    171 HG3          -4.3580      -4.9375      -4.6695 H        12 GLN11      0.0352
    172 CD           -5.2858      -6.8049      -5.1924 C.2      12 GLN11      0.6951
    173 OE1          -4.9273      -7.6328      -4.3754 O.2      12 GLN11     -0.6086
    174 NE2          -5.6633      -7.2215      -6.3805 N.am     12 GLN11     -0.9407
    175 HE21         -5.5430      -8.2029      -6.5512 H        12 GLN11      0.4251
    176 HE22         -5.8803      -6.5541      -7.0956 H        12 GLN11      0.4251
    177 C            -4.6461      -4.4394      -1.9333 C.2      12 GLN11      0.5973
    178 O            -3.4515      -4.7265      -1.9608 O.2      12 GLN11     -0.5679
    179 N            -5.0873      -3.2529      -1.5159 N.am     13 ALA12     -0.4157
    180 H            -6.0902      -3.0951      -1.4592 H        13 ALA12      0.2719
    181 CA           -4.1733      -2.2344      -1.0505 C.3      13 ALA12      0.0337
    182 HA           -3.3877      -2.1224      -1.7995 H        13 ALA12      0.0823
    183 CB           -4.9132      -0.9096      -0.9299 C.3      13 ALA12     -0.1825
    184 HB1          -5.5163      -0.9111      -0.0325 H        13 ALA12      0.0603
    185 HB2          -4.1831      -0.1029      -0.9075 H        13 ALA12      0.0603
    186 HB3          -5.5913      -0.7674      -1.7612 H        13 ALA12      0.0603
    187 C            -3.5025      -2.6477       0.2610 C.2      13 ALA12      0.5973
    188 O            -2.2958      -2.5134       0.3436 O.2      13 ALA12     -0.5679
    189 N            -4.2380      -3.1787       1.2380 N.am     14 GLU13     -0.5163
    190 H            -5.2405      -3.2453       1.0987 H        14 GLU13      0.2936
    191 CA           -3.7034      -3.6959       2.5074 C.3      14 GLU13      0.0397
    192 HA           -3.2472      -2.8909       3.0863 H        14 GLU13      0.1105
    193 CB           -4.8346      -4.3230       3.3370 C.3      14 GLU13      0.0560
    194 HB2          -5.3993      -4.9952       2.6920 H        14 GLU13     -0.0173
    195 HB3          -4.4079      -4.9305       4.1369 H        14 GLU13     -0.0173
    196 CG           -5.8058      -3.3205       3.9582 C.3      14 GLU13      0.0136
    197 HG2          -5.9429      -2.4807       3.2909 H        14 GLU13     -0.0425
    198 HG3          -6.7750      -3.8142       4.0624 H        14 GLU13     -0.0425
    199 CD           -5.3516      -2.8206       5.3299 C.2      14 GLU13      0.8054
    200 OE1          -4.2106      -2.3322       5.4572 O.co2    14 GLU13     -0.8188
    201 OE2          -6.2038      -2.8429       6.2457 O.co2    14 GLU13     -0.8188
    202 C            -2.6366      -4.7697       2.2819 C.2      14 GLU13      0.5366
    203 O            -1.5651      -4.7043       2.8811 O.2      14 GLU13     -0.5819
    204 N            -2.9046      -5.7263       1.3853 N.am     15 ALA14     -0.4157
    205 H            -3.8111      -5.7387       0.9308 H        15 ALA14      0.2719
    206 CA           -1.9672      -6.7909       1.0519 C.3      15 ALA14      0.0337
    207 HA           -1.7125      -7.3361       1.9617 H        15 ALA14      0.0823
    208 CB           -2.6242      -7.7563       0.0589 C.3      15 ALA14     -0.1825
    209 HB1          -2.9398      -7.2212      -0.8382 H        15 ALA14      0.0603
    210 HB2          -1.9127      -8.5344      -0.2199 H        15 ALA14      0.0603
    211 HB3          -3.4956      -8.2222       0.5200 H        15 ALA14      0.0603
    212 C            -0.6751      -6.2164       0.4796 C.2      15 ALA14      0.5973
    213 O             0.4044      -6.5038       0.9920 O.2      15 ALA14     -0.5679
    214 N            -0.7939      -5.3603      -0.5382 N.am     16 GLU15     -0.5163
    215 H            -1.7138      -5.1904      -0.9326 H        16 GLU15      0.2936
    216 CA            0.3573      -4.6639      -1.0909 C.3      16 GLU15      0.0397
    217 HA            1.0712      -5.3847      -1.4908 H        16 GLU15      0.1105
    218 CB           -0.0694      -3.7069      -2.1942 C.3      16 GLU15      0.0560
    219 HB2          -0.9236      -3.1469      -1.8275 H        16 GLU15     -0.0173
    220 HB3           0.7577      -3.0204      -2.3893 H        16 GLU15     -0.0173
    221 CG           -0.4867      -4.3522      -3.5134 C.3      16 GLU15      0.0136
    222 HG2           0.3721      -4.8851      -3.9276 H        16 GLU15     -0.0425
    223 HG3          -1.2898      -5.0695      -3.3459 H        16 GLU15     -0.0425
    224 CD           -0.9456      -3.2716      -4.5049 C.2      16 GLU15      0.8054
    225 OE1          -0.7379      -2.0529      -4.2357 O.co2    16 GLU15     -0.8188
    226 OE2          -1.4323      -3.6146      -5.6001 O.co2    16 GLU15     -0.8188
    227 C             1.0598      -3.8605      -0.0075 C.2      16 GLU15      0.5366
    228 O             2.2460      -4.0570       0.1756 O.2      16 GLU15     -0.5819
    229 N             0.3441      -3.0089       0.7333 N.am     17 ASN16     -0.4157
    230 H            -0.6614      -3.0306       0.6157 H        17 ASN16      0.2719
    231 CA            0.8724      -2.1287       1.7753 C.3      17 ASN16      0.0143
    232 HA            1.4734      -1.3453       1.3169 H        17 ASN16      0.1048
    233 CB           -0.2978      -1.4951       2.5489 C.3      17 ASN16     -0.2041
    234 HB2          -1.0805      -1.2020       1.8649 H        17 ASN16      0.0797
    235 HB3          -0.7330      -2.2094       3.2466 H        17 ASN16      0.0797
    236 CG            0.0986      -0.2609       3.3227 C.2      17 ASN16      0.7130
    237 OD1           0.9252      -0.2643       4.2108 O.2      17 ASN16     -0.5931
    238 ND2          -0.4664       0.8700       2.9800 N.am     17 ASN16     -0.9191
    239 HD21         -0.1447       1.6757       3.4700 H        17 ASN16      0.4196
    240 HD22         -0.9910       0.8933       2.1105 H        17 ASN16      0.4196
    241 C             1.7644      -2.9166       2.7220 C.2      17 ASN16      0.5973
    242 O             2.9204      -2.5517       2.9217 O.2      17 ASN16     -0.5679
    243 N             1.2619      -4.0607       3.1860 N.am     18 TYR17     -0.4157
    244 H             0.3045      -4.3115       2.9520 H        18 TYR17      0.2719
    245 CA            2.0009      -4.9222       4.0798 C.3      18 TYR17     -0.0014
    246 HA            2.2439      -4.3015       4.9389 H        18 TYR17      0.0876
    247 CB            1.1056      -6.0939       4.5048 C.3      18 TYR17     -0.0152
    248 HB2           0.1193      -5.7006       4.7544 H        18 TYR17      0.0295
    249 HB3           0.9844      -6.7761       3.6626 H        18 TYR17      0.0295
    250 CG            1.5799      -6.8758       5.7156 C.ar     18 TYR17     -0.0011
    251 CD1           2.5106      -6.3282       6.6271 C.ar     18 TYR17     -0.1906
    252 HD1           2.9472      -5.3523       6.4804 H        18 TYR17      0.1699
    253 CE1           2.8785      -7.0319       7.7816 C.ar     18 TYR17     -0.2341
    254 HE1           3.5859      -6.5974       8.4709 H        18 TYR17      0.1656
    255 CZ            2.3074      -8.2907       8.0421 C.ar     18 TYR17      0.3226
    256 OH            2.6510      -8.9644       9.1683 O.3      18 TYR17     -0.5579
    257 HH            3.3140      -8.4921       9.6715 H        18 TYR17      0.3992
    258 CE2           1.3817      -8.8479       7.1374 C.ar     18 TYR17     -0.2341
    259 HE2           0.9499      -9.8132       7.3513 H        18 TYR17      0.1656
    260 CD2           1.0186      -8.1402       5.9759 C.ar     18 TYR17     -0.1906
    261 HD2           0.2874      -8.5524       5.2942 H        18 TYR17      0.1699
    262 C             3.3069      -5.4195       3.4523 C.2      18 TYR17      0.5973
    263 O             4.3329      -5.4687       4.1274 O.2      18 TYR17     -0.5679
    264 N             3.2895      -5.7605       2.1633 N.am     19 GLN18     -0.4157
    265 H             2.4158      -5.6674       1.6531 H        19 GLN18      0.2719
    266 CA            4.4878      -6.1416       1.4116 C.3      19 GLN18     -0.0031
    267 HA            5.0249      -6.9147       1.9625 H        19 GLN18      0.0850
    268 CB            4.1012      -6.6962       0.0326 C.3      19 GLN18     -0.0036
    269 HB2           3.6025      -5.9269      -0.5508 H        19 GLN18      0.0171
    270 HB3           5.0133      -6.9641      -0.5028 H        19 GLN18      0.0171
    271 CG            3.2092      -7.9371       0.1030 C.3      19 GLN18     -0.0645
    272 HG2           3.8051      -8.7557       0.5073 H        19 GLN18      0.0352
    273 HG3           2.3762      -7.7951       0.7789 H        19 GLN18      0.0352
    274 CD            2.6721      -8.3297      -1.2672 C.2      19 GLN18      0.6951
    275 OE1           2.1670      -7.5432      -2.0510 O.2      19 GLN18     -0.6086
    276 NE2           2.7881      -9.5891      -1.6261 N.am     19 GLN18     -0.9407
    277 HE21          2.4537      -9.8122      -2.5451 H        19 GLN18      0.4251
    278 HE22          3.2417     -10.2486      -1.0245 H        19 GLN18      0.4251
    279 C             5.4430      -4.9614       1.2144 C.2      19 GLN18      0.5973
    280 O             6.6549      -5.1117       1.3596 O.2      19 GLN18     -0.5679
    281 N             4.9097      -3.7791       0.8982 N.am     20 LEU19     -0.4157
    282 H             3.9001      -3.7243       0.8110 H        20 LEU19      0.2719
    283 CA            5.7159      -2.5899       0.6487 C.3      20 LEU19     -0.0518
    284 HA            6.4376      -2.8163      -0.1372 H        20 LEU19      0.0922
    285 CB            4.8695      -1.3828       0.2253 C.3      20 LEU19     -0.1102
    286 HB2           4.3272      -1.0096       1.0961 H        20 LEU19      0.0457
    287 HB3           5.5680      -0.6104      -0.0948 H        20 LEU19      0.0457
    288 CG            3.8535      -1.5992      -0.8928 C.3      20 LEU19      0.3531
    289 HG            3.0413      -2.1634      -0.5256 H        20 LEU19     -0.0361
    290 CD1           3.1985      -0.2804      -1.2136 C.3      20 LEU19     -0.4121
    291 HD11          3.9624       0.4470      -1.4647 H        20 LEU19      0.1000
    292 HD12          2.4766      -0.4075      -2.0143 H        20 LEU19      0.1000
    293 HD13          2.6805       0.0362      -0.3115 H        20 LEU19      0.1000
    294 CD2           4.4051      -2.2650      -2.1478 C.3      20 LEU19     -0.4121
    295 HD21          4.7648      -3.2642      -1.8986 H        20 LEU19      0.1000
    296 HD22          3.6098      -2.3714      -2.8836 H        20 LEU19      0.1000
    297 HD23          5.2267      -1.6768      -2.5541 H        20 LEU19      0.1000
    298 C             6.4919      -2.2036       1.8949 C.2      20 LEU19      0.5973
    299 O             7.6819      -1.9397       1.8013 O.2      20 LEU19     -0.5679
    300 N             5.8313      -2.1575       3.0501 N.am     21 GLU20     -0.5163
    301 H             4.8346      -2.3742       3.0613 H        21 GLU20      0.2936
    302 CA            6.4818      -1.7879       4.3056 C.3      21 GLU20      0.0397
    303 HA            6.9916      -0.8381       4.1659 H        21 GLU20      0.1105
    304 CB            5.4447      -1.5916       5.4188 C.3      21 GLU20      0.0560
    305 HB2           4.9826      -2.5481       5.6699 H        21 GLU20     -0.0173
    306 HB3           5.9685      -1.2182       6.3001 H        21 GLU20     -0.0173
    307 CG            4.3512      -0.5916       5.0083 C.3      21 GLU20      0.0136
    308 HG2           4.6829      -0.0064       4.1456 H        21 GLU20     -0.0425
    309 HG3           3.4627      -1.1436       4.7295 H        21 GLU20     -0.0425
    310 CD            3.9424       0.3708       6.1144 C.2      21 GLU20      0.8054
    311 OE1           3.6626      -0.0571       7.2524 O.co2    21 GLU20     -0.8188
    312 OE2           3.8367       1.5918       5.8433 O.co2    21 GLU20     -0.8188
    313 C             7.5356      -2.8189       4.7152 C.2      21 GLU20      0.5366
    314 O             8.5718      -2.4391       5.2546 O.2      21 GLU20     -0.5819
    315 N             7.3143      -4.1027       4.4070 N.am     22 GLN21     -0.4157
    316 H             6.4481      -4.3483       3.9446 H        22 GLN21      0.2719
    317 CA            8.3116      -5.1545       4.6221 C.3      22 GLN21     -0.0031
    318 HA            8.6327      -5.1380       5.6639 H        22 GLN21      0.0850
    319 CB            7.7241      -6.5370       4.3004 C.3      22 GLN21     -0.0036
    320 HB2           7.2150      -6.5083       3.3400 H        22 GLN21      0.0171
    321 HB3           8.5397      -7.2584       4.2227 H        22 GLN21      0.0171
    322 CG            6.7510      -7.0402       5.3691 C.3      22 GLN21     -0.0645
    323 HG2           7.3125      -7.2724       6.2737 H        22 GLN21      0.0352
    324 HG3           6.0308      -6.2705       5.6308 H        22 GLN21      0.0352
    325 CD            6.0398      -8.3087       4.9100 C.2      22 GLN21      0.6951
    326 OE1           6.6456      -9.3494       4.7220 O.2      22 GLN21     -0.6086
    327 NE2           4.7381      -8.2888       4.7331 N.am     22 GLN21     -0.9407
    328 HE21          4.2946      -9.1498       4.4771 H        22 GLN21      0.4251
    329 HE22          4.2486      -7.4098       4.8383 H        22 GLN21      0.4251
    330 C             9.5538      -4.9163       3.7647 C.2      22 GLN21      0.5973
    331 O            10.6730      -5.0076       4.2677 O.2      22 GLN21     -0.5679
    332 N             9.3550      -4.5727       2.4915 N.am     23 GLU22     -0.5163
    333 H             8.4076      -4.5781       2.1253 H        23 GLU22      0.2936
    334 CA           10.4442      -4.2275       1.5856 C.3      23 GLU22      0.0397
    335 HA           11.1761      -5.0379       1.5853 H        23 GLU22      0.1105
    336 CB            9.8792      -4.0610       0.1676 C.3      23 GLU22      0.0560
    337 HB2           9.2391      -4.9115      -0.0717 H        23 GLU22     -0.0173
    338 HB3           9.2606      -3.1657       0.1246 H        23 GLU22     -0.0173
    339 CG           10.9755      -3.9461      -0.8956 C.3      23 GLU22      0.0136
    340 HG2          10.4959      -3.7370      -1.8540 H        23 GLU22     -0.0425
    341 HG3          11.6214      -3.0997      -0.6577 H        23 GLU22     -0.0425
    342 CD           11.7937      -5.2355      -1.0363 C.2      23 GLU22      0.8054
    343 OE1          11.1651      -6.3063      -1.1563 O.co2    23 GLU22     -0.8188
    344 OE2          13.0397      -5.1375      -1.1020 O.co2    23 GLU22     -0.8188
    345 C            11.1481      -2.9530       2.0555 C.2      23 GLU22      0.5366
    346 O            12.3589      -2.9213       2.1874 O.2      23 GLU22     -0.5819
    347 N            10.3958      -1.9074       2.3994 N.am     24 VAL23     -0.4157
    348 H             9.3899      -2.0134       2.3148 H        24 VAL23      0.2719
    349 CA           10.9363      -0.6454       2.9173 C.3      24 VAL23     -0.0875
    350 HA           11.5873      -0.2149       2.1621 H        24 VAL23      0.0969
    351 CB            9.7919       0.3338       3.2402 C.3      24 VAL23      0.2985
    352 HB            9.0195      -0.2102       3.7767 H        24 VAL23     -0.0297
    353 CG1          10.2051       1.5125       4.1365 C.3      24 VAL23     -0.3192
    354 HG11         11.1534       1.9297       3.8331 H        24 VAL23      0.0791
    355 HG12          9.4268       2.2742       4.1393 H        24 VAL23      0.0791
    356 HG13         10.3179       1.1529       5.1606 H        24 VAL23      0.0791
    357 CG2           9.1550       0.8974       1.9634 C.3      24 VAL23     -0.3192
    358 HG21          8.9348       0.0949       1.2637 H        24 VAL23      0.0791
    359 HG22          8.2228       1.4062       2.2093 H        24 VAL23      0.0791
    360 HG23          9.8405       1.5885       1.4795 H        24 VAL23      0.0791
    361 C            11.7945      -0.8798       4.1524 C.2      24 VAL23      0.5973
    362 O            12.9065      -0.3626       4.2183 O.2      24 VAL23     -0.5679
    363 N            11.2870      -1.6486       5.1169 N.am     25 ALA24     -0.4157
    364 H            10.3631      -2.0511       4.9934 H        25 ALA24      0.2719
    365 CA           12.0186      -1.9839       6.3277 C.3      25 ALA24      0.0337
    366 HA           12.3104      -1.0641       6.8363 H        25 ALA24      0.0823
    367 CB           11.1147      -2.8008       7.2557 C.3      25 ALA24     -0.1825
    368 HB1          10.8044      -3.7223       6.7606 H        25 ALA24      0.0603
    369 HB2          11.6583      -3.0514       8.1672 H        25 ALA24      0.0603
    370 HB3          10.2304      -2.2185       7.5165 H        25 ALA24      0.0603
    371 C            13.2970      -2.7486       5.9938 C.2      25 ALA24      0.5973
    372 O            14.3392      -2.4197       6.5423 O.2      25 ALA24     -0.5679
    373 N            13.2297      -3.7125       5.0703 N.am     26 GLN25     -0.4157
    374 H            12.3328      -3.9375       4.6513 H        26 GLN25      0.2719
    375 CA           14.4077      -4.4473       4.6210 C.3      26 GLN25     -0.0031
    376 HA           14.8840      -4.8944       5.4937 H        26 GLN25      0.0850
    377 CB           13.9943      -5.5488       3.6311 C.3      26 GLN25     -0.0036
    378 HB2          13.1636      -6.1253       4.0394 H        26 GLN25      0.0171
    379 HB3          13.6458      -5.0923       2.7051 H        26 GLN25      0.0171
    380 CG           15.1569      -6.4965       3.2842 C.3      26 GLN25     -0.0645
    381 HG2          14.8262      -7.1540       2.4806 H        26 GLN25      0.0352
    382 HG3          16.0124      -5.9277       2.9189 H        26 GLN25      0.0352
    383 CD           15.6094      -7.3796       4.4447 C.2      26 GLN25      0.6951
    384 OE1          16.6266      -8.0401       4.4013 O.2      26 GLN25     -0.6086
    385 NE2          14.8588      -7.4867       5.5216 N.am     26 GLN25     -0.9407
    386 HE21         15.2802      -8.0144       6.2629 H        26 GLN25      0.4251
    387 HE22         14.0329      -6.9284       5.6122 H        26 GLN25      0.4251
    388 C            15.4399      -3.5255       3.9848 C.2      26 GLN25      0.5973
    389 O            16.5945      -3.5613       4.3753 O.2      26 GLN25     -0.5679
    390 N            15.0210      -2.6713       3.0535 N.am     27 LEU26     -0.4157
    391 H            14.0496      -2.7042       2.7675 H        27 LEU26      0.2719
    392 CA           15.9374      -1.7782       2.3608 C.3      27 LEU26     -0.0518
    393 HA           16.7777      -2.3620       1.9789 H        27 LEU26      0.0922
    394 CB           15.2221      -1.0763       1.1995 C.3      27 LEU26     -0.1102
    395 HB2          14.4233      -0.4595       1.6059 H        27 LEU26      0.0457
    396 HB3          15.9640      -0.4515       0.7046 H        27 LEU26      0.0457
    397 CG           14.6303      -2.0133       0.1432 C.3      27 LEU26      0.3531
    398 HG           13.9485      -2.7164       0.5829 H        27 LEU26     -0.0361
    399 CD1          13.8790      -1.2279      -0.9297 C.3      27 LEU26     -0.4121
    400 HD11         14.5665      -0.5702      -1.4470 H        27 LEU26      0.1000
    401 HD12         13.4493      -1.9290      -1.6426 H        27 LEU26      0.1000
    402 HD13         13.0755      -0.6643      -0.4619 H        27 LEU26      0.1000
    403 CD2          15.7029      -2.8417      -0.5217 C.3      27 LEU26     -0.4121
    404 HD21         16.3394      -3.3423       0.2077 H        27 LEU26      0.1000
    405 HD22         15.2303      -3.6369      -1.0677 H        27 LEU26      0.1000
    406 HD23         16.3291      -2.2261      -1.1578 H        27 LEU26      0.1000
    407 C            16.5533      -0.7615       3.3110 C.2      27 LEU26      0.5973
    408 O            17.7416      -0.5085       3.2259 O.2      27 LEU26     -0.5679
    409 N            15.7742      -0.1715       4.2192 N.am     28 GLU27     -0.5163
    410 H            14.7934      -0.4215       4.2680 H        28 GLU27      0.2936
    411 CA           16.3358       0.7416       5.2189 C.3      28 GLU27      0.0397
    412 HA           16.9473       1.4825       4.7108 H        28 GLU27      0.1105
    413 CB           15.2186       1.4301       6.0198 C.3      28 GLU27      0.0560
    414 HB2          14.5054       0.6733       6.3514 H        28 GLU27     -0.0173
    415 HB3          15.6483       1.8859       6.9134 H        28 GLU27     -0.0173
    416 CG           14.4579       2.5247       5.2645 C.3      28 GLU27      0.0136
    417 HG2          14.1175       2.1376       4.3082 H        28 GLU27     -0.0425
    418 HG3          13.5669       2.7795       5.8440 H        28 GLU27     -0.0425
    419 CD           15.2833       3.7982       5.0360 C.2      28 GLU27      0.8054
    420 OE1          16.4140       3.7218       4.5133 O.co2    28 GLU27     -0.8188
    421 OE2          14.7491       4.9126       5.2508 O.co2    28 GLU27     -0.8188
    422 C            17.2833       0.0402       6.1909 C.2      28 GLU27      0.5366
    423 O            18.3198       0.6042       6.5252 O.2      28 GLU27     -0.5819
    424 N            16.9244      -1.1644       6.6365 N.am     29 HIE28     -0.4157
    425 H            16.0639      -1.5731       6.2943 H        29 HIE28      0.2719
    426 CA           17.7237      -1.9707       7.5596 C.3      29 HIE28     -0.0581
    427 HA           18.0019      -1.3745       8.4304 H        29 HIE28      0.1360
    428 CB           16.8662      -3.1590       8.0186 C.3      29 HIE28     -0.0074
    429 HB2          15.9738      -2.7751       8.5117 H        29 HIE28      0.0367
    430 HB3          16.5604      -3.7376       7.1467 H        29 HIE28      0.0367
    431 CG           17.5479      -4.0863       8.9825 C.2      29 HIE28      0.1868
    432 ND1          17.9338      -3.7513      10.2790 N.2      29 HIE28     -0.5432
    433 CE1          18.6131      -4.8086      10.7381 C.2      29 HIE28      0.1635
    434 HE1          19.1527      -4.8203      11.6739 H        29 HIE28      0.1435
    435 NE2          18.6113      -5.8048       9.8353 N.pl3    29 HIE28     -0.2795
    436 HE2          19.2336      -6.5992       9.8434 H        29 HIE28      0.3339
    437 CD2          17.9427      -5.3634       8.7167 C.2      29 HIE28     -0.2207
    438 HD2          17.8948      -5.8519       7.7486 H        29 HIE28      0.1862
    439 C            19.0383      -2.4308       6.9262 C.2      29 HIE28      0.5973
    440 O            20.0891      -2.2951       7.5336 O.2      29 HIE28     -0.5679
    441 N            18.9990      -2.9197       5.6888 N.am     30 GLU29     -0.5163
    442 H            18.1024      -3.0476       5.2359 H        30 GLU29      0.2936
    443 CA           20.1973      -3.3216       4.9396 C.3      30 GLU29      0.0397
    444 HA           20.8520      -3.9097       5.5868 H        30 GLU29      0.1105
    445 CB           19.7866      -4.1828       3.7340 C.3      30 GLU29      0.0560
    446 HB2          19.0171      -3.6602       3.1636 H        30 GLU29     -0.0173
    447 HB3          20.6479      -4.3166       3.0785 H        30 GLU29     -0.0173
    448 CG           19.2630      -5.5700       4.1407 C.3      30 GLU29      0.0136
    449 HG2          18.4135      -5.4592       4.8189 H        30 GLU29     -0.0425
    450 HG3          18.8966      -6.0768       3.2446 H        30 GLU29     -0.0425
    451 CD           20.3450      -6.4433       4.7980 C.2      30 GLU29      0.8054
    452 OE1          21.3811      -6.7067       4.1440 O.co2    30 GLU29     -0.8188
    453 OE2          20.1268      -6.8805       5.9558 O.co2    30 GLU29     -0.8188
    454 C            21.0245      -2.1191       4.4670 C.2      30 GLU29      0.5366
    455 O            22.2333      -2.2260       4.2731 O.2      30 GLU29     -0.5819
    456 N            20.3989      -0.9512       4.3069 N.am     31 CYX30     -0.4157
    457 H            19.3912      -0.9336       4.3912 H        31 CYX30      0.2719
    458 CA           21.1058       0.2765       3.9577 C.3      31 CYX30      0.0429
    459 HA           21.8230       0.0428       3.1719 H        31 CYX30      0.0766
    460 CB           20.0844       1.2769       3.4185 C.3      31 CYX30     -0.0790
    461 HB2          19.5368       0.7817       2.6250 H        31 CYX30      0.0910
    462 HB3          19.3811       1.5126       4.2179 H        31 CYX30      0.0910
    463 SG           20.7265       2.8198       2.7294 S.3      31 CYX30     -0.1081
    464 C            21.8885       0.8898       5.1262 C.2      31 CYX30      0.5973
    465 O            22.8018       1.6851       4.8838 O.2      31 CYX30     -0.5679
    466 N            21.4997       0.5860       6.3721 N.am     32 GLY31     -0.3821
    467 H            20.7871      -0.1239       6.5031 H        32 GLY31      0.2681
    468 CA           22.0142       1.2451       7.5789 C.3      32 GLY31     -0.2493
    469 HA2          22.8471       1.8969       7.3256 H        32 GLY31      0.1056
    470 HA3          21.2184       1.8419       8.0160 H        32 GLY31      0.1056
    471 C            22.5151       0.3199       8.6744 C.2      32 GLY31      0.7231
    472 O            21.7275      -0.0243       9.5709 O.2      32 GLY31     -0.7855
    473 OXT          23.7394       0.1145       8.7253 O.3      32 GLY31     -0.7855
    474 N            23.6252      -1.8768       7.1947 N.am     33 NHE       -0.4630
    475 HN1          23.5531      -1.4329       8.1010 H        33 NHE        0.2315
    476 HN2          22.9384      -1.6547       6.4851 H        33 NHE        0.2315
    477 H1          -20.3607      -2.8886       5.4967 H        34 ACE0       0.1123
    478 CH3         -19.7744      -2.0079       5.7546 C.3      34 ACE0      -0.3662
    479 H2          -18.7394      -2.1719       5.4584 H        34 ACE0       0.1123
    480 H3          -19.8341      -1.8265       6.8244 H        34 ACE0       0.1123
    481 C           -20.3238      -0.8186       5.0088 C.2      34 ACE0       0.5972
    482 O           -21.2455      -0.9549       4.2148 O.2      34 ACE0      -0.5679
    483 N           -19.7630       0.3565       5.2705 N.am     35 GLU1      -0.5163
    484 H           -18.9705       0.3902       5.8874 H        35 GLU1       0.2936
    485 CA          -20.1922       1.5845       4.6021 C.3      35 GLU1       0.0397
    486 HA          -21.2432       1.4742       4.3240 H        35 GLU1       0.1105
    487 CB          -20.1124       2.7703       5.5779 C.3      35 GLU1       0.0560
    488 HB2         -20.8618       2.6147       6.3553 H        35 GLU1      -0.0173
    489 HB3         -19.1485       2.7647       6.0770 H        35 GLU1      -0.0173
    490 CG          -20.3496       4.1553       4.9526 C.3      35 GLU1       0.0136
    491 HG2         -20.4105       4.8953       5.7533 H        35 GLU1      -0.0425
    492 HG3         -19.4935       4.4126       4.3466 H        35 GLU1      -0.0425
    493 CD          -21.6037       4.2409       4.0790 C.2      35 GLU1       0.8054
    494 OE1         -22.5639       3.4999       4.3592 O.co2    35 GLU1      -0.8188
    495 OE2         -21.5417       5.0059       3.0894 O.co2    35 GLU1      -0.8188
    496 C           -19.3971       1.8095       3.3140 C.2      35 GLU1       0.5366
    497 O           -18.1700       1.9214       3.3379 O.2      35 GLU1      -0.5819
    498 N           -20.0970       1.9605       2.1882 N.am     36 VAL2      -0.4157
    499 H           -21.1085       1.8934       2.2451 H        36 VAL2       0.2719
    500 CA          -19.4741       2.2048       0.8785 C.3      36 VAL2      -0.0875
    501 HA          -18.8627       1.3432       0.6106 H        36 VAL2       0.0969
    502 CB          -20.5498       2.4060      -0.2064 C.3      36 VAL2       0.2985
    503 HB          -21.2896       3.1210       0.1560 H        36 VAL2      -0.0297
    504 CG1         -19.9904       2.9459      -1.5278 C.3      36 VAL2      -0.3192
    505 HG11        -19.2715       2.2422      -1.9312 H        36 VAL2       0.0791
    506 HG12        -20.8049       3.0414      -2.2472 H        36 VAL2       0.0791
    507 HG13        -19.5398       3.9259      -1.3950 H        36 VAL2       0.0791
    508 CG2         -21.2537       1.0833      -0.5073 C.3      36 VAL2      -0.3192
    509 HG21        -21.7724       0.7362       0.3859 H        36 VAL2       0.0791
    510 HG22        -21.9960       1.2250      -1.2935 H        36 VAL2       0.0791
    511 HG23        -20.5292       0.3381      -0.8373 H        36 VAL2       0.0791
    512 C           -18.5565       3.4180       0.9435 C.2      36 VAL2       0.5973
    513 O           -17.3800       3.3331       0.5891 O.2      36 VAL2      -0.5679
    514 N           -19.0505       4.5550       1.4444 N.am     37 GLN3      -0.4157
    515 H           -20.0109       4.5766       1.7995 H        37 GLN3       0.2719
    516 CA          -18.2355       5.7592       1.5618 C.3      37 GLN3      -0.0031
    517 HA          -17.8930       6.0404       0.5682 H        37 GLN3       0.0850
    518 CB          -19.0926       6.9002       2.1228 C.3      37 GLN3      -0.0036
    519 HB2         -19.9329       7.0828       1.4505 H        37 GLN3       0.0171
    520 HB3         -19.4862       6.6107       3.0978 H        37 GLN3       0.0171
    521 CG          -18.2897       8.1938       2.2955 C.3      37 GLN3      -0.0645
    522 HG2         -17.4431       8.0269       2.9602 H        37 GLN3       0.0352
    523 HG3         -17.9123       8.5189       1.3264 H        37 GLN3       0.0352
    524 CD          -19.1495       9.3029       2.8776 C.2      37 GLN3       0.6951
    525 OE1         -20.0383       9.8238       2.2352 O.2      37 GLN3      -0.6086
    526 NE2         -18.8776       9.7466       4.0853 N.am     37 GLN3      -0.9407
    527 HE21        -19.5386      10.4261       4.4277 H        37 GLN3       0.4251
    528 HE22        -18.2850       9.2314       4.7050 H        37 GLN3       0.4251
    529 C           -16.9977       5.5112       2.4307 C.2      37 GLN3       0.5973
    530 O           -15.8962       5.9084       2.0485 O.2      37 GLN3      -0.5679
    531 N           -17.1639       4.8335       3.5664 N.am     38 ALA4      -0.4157
    532 H           -18.0755       4.4406       3.7511 H        38 ALA4       0.2719
    533 CA          -16.0950       4.5208       4.5049 C.3      38 ALA4       0.0337
    534 HA          -15.6530       5.4517       4.8599 H        38 ALA4       0.0823
    535 CB          -16.6693       3.7650       5.7051 C.3      38 ALA4      -0.1825
    536 HB1         -17.0278       2.7824       5.4033 H        38 ALA4       0.0603
    537 HB2         -15.8873       3.6241       6.4517 H        38 ALA4       0.0603
    538 HB3         -17.4779       4.3413       6.1555 H        38 ALA4       0.0603
    539 C           -14.9967       3.7041       3.8270 C.2      38 ALA4       0.5973
    540 O           -13.8136       4.0314       3.9559 O.2      38 ALA4      -0.5679
    541 N           -15.3859       2.7093       3.0304 N.am     39 LEU5      -0.4157
    542 H           -16.3754       2.4587       3.0053 H        39 LEU5       0.2719
    543 CA          -14.4461       1.9123       2.2605 C.3      39 LEU5      -0.0518
    544 HA          -13.6634       1.5569       2.9282 H        39 LEU5       0.0922
    545 CB          -15.1510       0.6977       1.6659 C.3      39 LEU5      -0.1102
    546 HB2         -15.9267       1.0353       0.9830 H        39 LEU5       0.0457
    547 HB3         -14.3996       0.1315       1.1222 H        39 LEU5       0.0457
    548 CG          -15.7828      -0.2627       2.6779 C.3      39 LEU5       0.3531
    549 HG          -16.4768       0.2541       3.3268 H        39 LEU5      -0.0361
    550 CD1         -16.5413      -1.3293       1.9034 C.3      39 LEU5      -0.4121
    551 HD11        -15.8634      -1.8347       1.2191 H        39 LEU5       0.1000
    552 HD12        -16.9567      -2.0610       2.5981 H        39 LEU5       0.1000
    553 HD13        -17.3551      -0.8731       1.3425 H        39 LEU5       0.1000
    554 CD2         -14.7239      -0.9072       3.5634 C.3      39 LEU5      -0.4121
    555 HD21        -14.2285      -0.1658       4.1844 H        39 LEU5       0.1000
    556 HD22        -15.1974      -1.6418       4.2177 H        39 LEU5       0.1000
    557 HD23        -13.9954      -1.4423       2.9531 H        39 LEU5       0.1000
    558 C           -13.7666       2.7325       1.1675 C.2      39 LEU5       0.5973
    559 O           -12.5663       2.6036       0.9754 O.2      39 LEU5      -0.5679
    560 N           -14.4609       3.6609       0.5015 N.am     40 LYS6      -0.3479
    561 H           -15.4675       3.6983       0.6546 H        40 LYS6       0.2747
    562 CA          -13.8162       4.5589      -0.4762 C.3      40 LYS6      -0.2400
    563 HA          -13.3414       3.9498      -1.2480 H        40 LYS6       0.1426
    564 CB          -14.8405       5.4966      -1.1290 C.3      40 LYS6      -0.0094
    565 HB2         -15.3619       6.0683      -0.3642 H        40 LYS6       0.0362
    566 HB3         -14.3073       6.1984      -1.7718 H        40 LYS6       0.0362
    567 CG          -15.8603       4.7333      -1.9778 C.3      40 LYS6       0.0187
    568 HG2         -15.3467       4.2548      -2.8126 H        40 LYS6       0.0103
    569 HG3         -16.3138       3.9535      -1.3918 H        40 LYS6       0.0103
    570 CD          -16.9820       5.6228      -2.5144 C.3      40 LYS6      -0.0479
    571 HD2         -17.7610       4.9701      -2.9150 H        40 LYS6       0.0621
    572 HD3         -17.4102       6.2186      -1.7071 H        40 LYS6       0.0621
    573 CE          -16.4524       6.5228      -3.6345 C.3      40 LYS6      -0.0143
    574 HE2         -15.7324       7.2325      -3.2171 H        40 LYS6       0.1135
    575 HE3         -15.9270       5.8929      -4.3602 H        40 LYS6       0.1135
    576 NZ          -17.5593       7.2433      -4.3100 N.4      40 LYS6      -0.3854
    577 HZ1         -18.0520       7.8505      -3.6656 H        40 LYS6       0.3400
    578 HZ2         -17.2178       7.7987      -5.0857 H        40 LYS6       0.3400
    579 HZ3         -18.2296       6.5743      -4.6751 H        40 LYS6       0.3400
    580 C           -12.7077       5.3755       0.1794 C.2      40 LYS6       0.7341
    581 O           -11.6344       5.5413      -0.3948 O.2      40 LYS6      -0.5894
    582 N           -12.9453       5.8789       1.3946 N.am     41 LYS7      -0.3479
    583 H           -13.8469       5.6730       1.8185 H        41 LYS7       0.2747
    584 CA          -11.9378       6.6504       2.1388 C.3      41 LYS7      -0.2400
    585 HA          -11.4996       7.3943       1.4729 H        41 LYS7       0.1426
    586 CB          -12.5483       7.3579       3.3596 C.3      41 LYS7      -0.0094
    587 HB2         -12.7397       6.6208       4.1423 H        41 LYS7       0.0362
    588 HB3         -11.7996       8.0493       3.7499 H        41 LYS7       0.0362
    589 CG          -13.8533       8.1364       3.1286 C.3      41 LYS7       0.0187
    590 HG2         -14.6838       7.4565       3.2349 H        41 LYS7       0.0103
    591 HG3         -13.9706       8.8401       3.9532 H        41 LYS7       0.0103
    592 CD          -13.9715       8.8990       1.7953 C.3      41 LYS7      -0.0479
    593 HD2         -13.8630       8.2245       0.9481 H        41 LYS7       0.0621
    594 HD3         -14.9722       9.3304       1.7291 H        41 LYS7       0.0621
    595 CE          -12.9300      10.0177       1.6935 C.3      41 LYS7      -0.0143
    596 HE2         -11.9306       9.5908       1.8225 H        41 LYS7       0.1135
    597 HE3         -12.9793      10.4541       0.6908 H        41 LYS7       0.1135
    598 NZ          -13.1730      11.0714       2.7112 N.4      41 LYS7      -0.3854
    599 HZ1         -13.1273      10.6804       3.6447 H        41 LYS7       0.3400
    600 HZ2         -12.4717      11.8014       2.6431 H        41 LYS7       0.3400
    601 HZ3         -14.0833      11.4969       2.5838 H        41 LYS7       0.3400
    602 C           -10.7860       5.7497       2.5741 C.2      41 LYS7       0.7341
    603 O            -9.6370       6.1707       2.4873 O.2      41 LYS7      -0.5894
    604 N           -11.0990       4.5122       2.9793 N.am     42 ARG8      -0.3479
    605 H           -12.0848       4.2783       3.0627 H        42 ARG8       0.2747
    606 CA          -10.1239       3.4638       3.3057 C.3      42 ARG8      -0.2637
    607 HA           -9.4816       3.8100       4.1150 H        42 ARG8       0.1560
    608 CB          -10.8742       2.1917       3.7429 C.3      42 ARG8      -0.0007
    609 HB2         -11.5773       2.4364       4.5413 H        42 ARG8       0.0327
    610 HB3         -11.4485       1.8071       2.9096 H        42 ARG8       0.0327
    611 CG           -9.9765       1.0387       4.2025 C.3      42 ARG8       0.0390
    612 HG2         -10.5902       0.1395       4.2571 H        42 ARG8       0.0285
    613 HG3          -9.1721       0.8699       3.4898 H        42 ARG8       0.0285
    614 CD           -9.4009       1.2981       5.5886 C.3      42 ARG8       0.0486
    615 HD2          -8.7688       2.1867       5.5520 H        42 ARG8       0.0687
    616 HD3         -10.2338       1.4796       6.2709 H        42 ARG8       0.0687
    617 NE           -8.6000       0.1617       6.0804 N.pl3    42 ARG8      -0.5295
    618 HE           -8.3242      -0.5648       5.4338 H        42 ARG8       0.3456
    619 CZ           -8.2521      -0.0331       7.3391 C.cat    42 ARG8       0.8076
    620 NH1          -8.6175       0.7893       8.2837 N.pl3    42 ARG8      -0.8627
    621 HH11         -9.1416       1.6024       8.0352 H        42 ARG8       0.4478
    622 HH12         -8.3653       0.5886       9.2291 H        42 ARG8       0.4478
    623 NH2          -7.5329      -1.0470       7.7037 N.pl3    42 ARG8      -0.8627
    624 HH21         -7.1286      -1.7026       7.0179 H        42 ARG8       0.4478
    625 HH22         -7.2342      -1.1955       8.6434 H        42 ARG8       0.4478
    626 C            -9.2208       3.1751       2.1134 C.2      42 ARG8       0.7341
    627 O            -8.0063       3.1719       2.2696 O.2      42 ARG8      -0.5894
    628 N            -9.8120       3.0194       0.9286 N.am     43 VAL9      -0.4157
    629 H           -10.8245       2.9604       0.9121 H        43 VAL9       0.2719
    630 CA           -9.0875       2.8229      -0.3279 C.3      43 VAL9      -0.0875
    631 HA           -8.4810       1.9194      -0.2474 H        43 VAL9       0.0969
    632 CB          -10.0394       2.6604      -1.5316 C.3      43 VAL9       0.2985
    633 HB          -10.7501       3.4832      -1.5559 H        43 VAL9      -0.0297
    634 CG1          -9.2763       2.6495      -2.8594 C.3      43 VAL9      -0.3192
    635 HG11         -8.5114       1.8800      -2.8198 H        43 VAL9       0.0791
    636 HG12         -9.9600       2.4284      -3.6806 H        43 VAL9       0.0791
    637 HG13         -8.8216       3.6184      -3.0561 H        43 VAL9       0.0791
    638 CG2         -10.8195       1.3491      -1.4661 C.3      43 VAL9      -0.3192
    639 HG21        -11.3717       1.2661      -0.5423 H        43 VAL9       0.0791
    640 HG22        -11.5247       1.2860      -2.2947 H        43 VAL9       0.0791
    641 HG23        -10.1344       0.5021      -1.5239 H        43 VAL9       0.0791
    642 C            -8.1410       3.9867      -0.5541 C.2      43 VAL9       0.5973
    643 O            -6.9472       3.7635      -0.6811 O.2      43 VAL9      -0.5679
    644 N            -8.6454       5.2249      -0.5552 N.am     44 GLN10     -0.4157
    645 H            -9.6452       5.3382      -0.4221 H        44 GLN10      0.2719
    646 CA           -7.8180       6.4165      -0.7952 C.3      44 GLN10     -0.0031
    647 HA           -7.3484       6.3292      -1.7765 H        44 GLN10      0.0850
    648 CB           -8.6967       7.6777      -0.7734 C.3      44 GLN10     -0.0036
    649 HB2          -9.2558       7.7156       0.1623 H        44 GLN10      0.0171
    650 HB3          -8.0500       8.5562      -0.8141 H        44 GLN10      0.0171
    651 CG           -9.6808       7.7499      -1.9499 C.3      44 GLN10     -0.0645
    652 HG2         -10.3672       6.9115      -1.9210 H        44 GLN10      0.0352
    653 HG3         -10.2643       8.6660      -1.8678 H        44 GLN10      0.0352
    654 CD           -8.9720       7.7545      -3.2952 C.2      44 GLN10      0.6951
    655 OE1          -8.2076       8.6452      -3.6076 O.2      44 GLN10     -0.6086
    656 NE2          -9.1908       6.7591      -4.1296 N.am     44 GLN10     -0.9407
    657 HE21         -8.7005       6.8193      -5.0082 H        44 GLN10      0.4251
    658 HE22         -9.8225       6.0146      -3.9102 H        44 GLN10      0.4251
    659 C            -6.6740       6.5591       0.2171 C.2      44 GLN10      0.5973
    660 O            -5.5509       6.8743      -0.1700 O.2      44 GLN10     -0.5679
    661 N            -6.9363       6.2828       1.4982 N.am     45 ALA11     -0.4157
    662 H            -7.8857       6.0520       1.7655 H        45 ALA11      0.2719
    663 CA           -5.9175       6.3179       2.5455 C.3      45 ALA11      0.0337
    664 HA           -5.4290       7.2942       2.5368 H        45 ALA11      0.0823
    665 CB           -6.6033       6.1199       3.9027 C.3      45 ALA11     -0.1825
    666 HB1          -7.0911       5.1455       3.9421 H        45 ALA11      0.0603
    667 HB2          -5.8578       6.1765       4.6972 H        45 ALA11      0.0603
    668 HB3          -7.3473       6.9019       4.0589 H        45 ALA11      0.0603
    669 C            -4.8349       5.2559       2.3127 C.2      45 ALA11      0.5973
    670 O            -3.6427       5.5354       2.4468 O.2      45 ALA11     -0.5679
    671 N            -5.2464       4.0497       1.9113 N.am     46 LEU12     -0.4157
    672 H            -6.2413       3.8599       1.8412 H        46 LEU12      0.2719
    673 CA           -4.3130       2.9863       1.5751 C.3      46 LEU12     -0.0518
    674 HA           -3.5817       2.8887       2.3783 H        46 LEU12      0.0922
    675 CB           -5.0389       1.6566       1.3923 C.3      46 LEU12     -0.1102
    676 HB2          -5.8916       1.7933       0.7274 H        46 LEU12      0.0457
    677 HB3          -4.3420       0.9611       0.9350 H        46 LEU12      0.0457
    678 CG           -5.4893       1.0441       2.7162 C.3      46 LEU12      0.3531
    679 HG           -5.9144       1.8150       3.3589 H        46 LEU12     -0.0361
    680 CD1          -6.5597      -0.0030       2.4633 C.3      46 LEU12     -0.4121
    681 HD11         -6.1419      -0.8522       1.9367 H        46 LEU12      0.1000
    682 HD12         -6.9283      -0.3443       3.4279 H        46 LEU12      0.1000
    683 HD13         -7.3801       0.4207       1.8874 H        46 LEU12      0.1000
    684 CD2          -4.3100       0.3913       3.4339 C.3      46 LEU12     -0.4121
    685 HD21         -3.5274       1.1154       3.6475 H        46 LEU12      0.1000
    686 HD22         -4.6468      -0.0248       4.3836 H        46 LEU12      0.1000
    687 HD23         -3.8952      -0.4221       2.8369 H        46 LEU12      0.1000
    688 C            -3.5379       3.3171       0.3173 C.2      46 LEU12      0.5973
    689 O            -2.3243       3.2693       0.3525 O.2      46 LEU12     -0.5679
    690 N            -4.1944       3.7060      -0.7779 N.am     47 LYS13     -0.3479
    691 H            -5.2054       3.7644      -0.7226 H        47 LYS13      0.2747
    692 CA           -3.5212       4.0521      -2.0336 C.3      47 LYS13     -0.2400
    693 HA           -2.9579       3.1900      -2.3777 H        47 LYS13      0.1426
    694 CB           -4.5230       4.4576      -3.1234 C.3      47 LYS13     -0.0094
    695 HB2          -5.0649       5.3516      -2.8069 H        47 LYS13      0.0362
    696 HB3          -3.9467       4.7289      -4.0099 H        47 LYS13      0.0362
    697 CG           -5.5480       3.3952      -3.5528 C.3      47 LYS13      0.0187
    698 HG2          -6.4435       3.4739      -2.9536 H        47 LYS13      0.0103
    699 HG3          -5.8470       3.6334      -4.5749 H        47 LYS13      0.0103
    700 CD           -5.0491       1.9437      -3.5168 C.3      47 LYS13     -0.0479
    701 HD2          -4.0893       1.8785      -4.0310 H        47 LYS13      0.0621
    702 HD3          -4.9325       1.6210      -2.4821 H        47 LYS13      0.0621
    703 CE           -6.0607       1.0373      -4.2263 C.3      47 LYS13     -0.0143
    704 HE2          -7.0156       1.0722      -3.7008 H        47 LYS13      0.1135
    705 HE3          -6.2325       1.4165      -5.2385 H        47 LYS13      0.1135
    706 NZ           -5.6174      -0.3752      -4.3116 N.4      47 LYS13     -0.3854
    707 HZ1          -5.5925      -0.8332      -3.4130 H        47 LYS13      0.3400
    708 HZ2          -6.3226      -0.8957      -4.8505 H        47 LYS13      0.3400
    709 HZ3          -4.7365      -0.4891      -4.7895 H        47 LYS13      0.3400
    710 C            -2.5107       5.1714      -1.8284 C.2      47 LYS13      0.7341
    711 O            -1.4151       5.0642      -2.3596 O.2      47 LYS13     -0.5894
    712 N            -2.8330       6.1855      -1.0266 N.am     48 ALA14     -0.4157
    713 H            -3.7699       6.2343      -0.6404 H        48 ALA14      0.2719
    714 CA           -1.9034       7.2690      -0.7179 C.3      48 ALA14      0.0337
    715 HA           -1.5787       7.7371      -1.6487 H        48 ALA14      0.0823
    716 CB           -2.6388       8.3200       0.1170 C.3      48 ALA14     -0.1825
    717 HB1          -3.0011       7.8795       1.0468 H        48 ALA14      0.0603
    718 HB2          -1.9601       9.1415       0.3517 H        48 ALA14      0.0603
    719 HB3          -3.4854       8.7153      -0.4460 H        48 ALA14      0.0603
    720 C            -0.6496       6.7563       0.0060 C.2      48 ALA14      0.5973
    721 O             0.4609       7.2080      -0.2748 O.2      48 ALA14     -0.5679
    722 N            -0.8035       5.7626       0.8868 N.am     49 ARG15     -0.3479
    723 H            -1.7470       5.4603       1.1097 H        49 ARG15      0.2747
    724 CA            0.3214       5.1070       1.5593 C.3      49 ARG15     -0.2637
    725 HA            1.0442       5.8748       1.8451 H        49 ARG15      0.1560
    726 CB           -0.1964       4.4287       2.8256 C.3      49 ARG15     -0.0007
    727 HB2          -0.7336       5.1821       3.4064 H        49 ARG15      0.0327
    728 HB3          -0.8965       3.6303       2.5765 H        49 ARG15      0.0327
    729 CG            0.9568       3.8667       3.6696 C.3      49 ARG15      0.0390
    730 HG2           1.2800       2.8989       3.2854 H        49 ARG15      0.0285
    731 HG3           1.8053       4.5528       3.6543 H        49 ARG15      0.0285
    732 CD            0.4638       3.7471       5.1074 C.3      49 ARG15      0.0486
    733 HD2           0.2636       4.7513       5.4849 H        49 ARG15      0.0687
    734 HD3          -0.4684       3.1775       5.1144 H        49 ARG15      0.0687
    735 NE            1.4238       3.0709       5.9896 N.pl3    49 ARG15     -0.5295
    736 HE            2.1823       2.5069       5.5939 H        49 ARG15      0.3456
    737 CZ            1.3333       2.9914       7.2996 C.cat    49 ARG15      0.8076
    738 NH1           0.4283       3.6544       7.9684 N.pl3    49 ARG15     -0.8627
    739 HH11         -0.2400       4.1922       7.4572 H        49 ARG15      0.4478
    740 HH12          0.4118       3.5686       8.9646 H        49 ARG15      0.4478
    741 NH2           2.1478       2.2357       7.9662 N.pl3    49 ARG15     -0.8627
    742 HH21          2.8374       1.6752       7.4321 H        49 ARG15      0.4478
    743 HH22          2.0195       1.9916       8.9212 H        49 ARG15      0.4478
    744 C             1.0527       4.1284       0.6536 C.2      49 ARG15      0.7341
    745 O             2.2752       4.1370       0.6164 O.2      49 ARG15     -0.5894
    746 N             0.3219       3.3287      -0.1145 N.am     50 ASN16     -0.4157
    747 H            -0.6754       3.3385       0.0340 H        50 ASN16      0.2719
    748 CA            0.8605       2.3726      -1.0673 C.3      50 ASN16      0.0143
    749 HA            1.5072       1.6884      -0.5287 H        50 ASN16      0.1048
    750 CB           -0.2648       1.5887      -1.7650 C.3      50 ASN16     -0.2041
    751 HB2          -1.0618       2.2599      -2.0675 H        50 ASN16      0.0797
    752 HB3           0.1409       1.1224      -2.6613 H        50 ASN16      0.0797
    753 CG           -0.8520       0.4931      -0.9067 C.2      50 ASN16      0.7130
    754 OD1          -1.1823       0.6900       0.2461 O.2      50 ASN16     -0.5931
    755 ND2          -1.0278      -0.6884      -1.4378 N.am     50 ASN16     -0.9191
    756 HD21         -1.4070      -1.3868      -0.8020 H        50 ASN16      0.4196
    757 HD22         -0.7789      -0.9541      -2.3837 H        50 ASN16      0.4196
    758 C             1.6964       3.0860      -2.1161 C.2      50 ASN16      0.5973
    759 O             2.8016       2.6603      -2.4245 O.2      50 ASN16     -0.5679
    760 N             1.1814       4.1848      -2.6582 N.am     51 TYR17     -0.4157
    761 H             0.2685       4.5005      -2.3494 H        51 TYR17      0.2719
    762 CA            1.8669       4.9724      -3.6623 C.3      51 TYR17     -0.0014
    763 HA            2.1048       4.3229      -4.5045 H        51 TYR17      0.0876
    764 CB            0.9510       6.0953      -4.1556 C.3      51 TYR17     -0.0152
    765 HB2          -0.0505       5.6962      -4.3092 H        51 TYR17      0.0295
    766 HB3           0.8849       6.8905      -3.4109 H        51 TYR17      0.0295
    767 CG            1.3840       6.6482      -5.4882 C.ar     51 TYR17     -0.0011
    768 CD1           1.2344       5.8421      -6.6322 C.ar     51 TYR17     -0.1906
    769 HD1           0.8083       4.8537      -6.5476 H        51 TYR17      0.1699
    770 CE1           1.6049       6.3331      -7.8949 C.ar     51 TYR17     -0.2341
    771 HE1           1.4765       5.7260      -8.7771 H        51 TYR17      0.1656
    772 CZ            2.1201       7.6402      -8.0115 C.ar     51 TYR17      0.3226
    773 OH            2.4683       8.1322      -9.2276 O.3      51 TYR17     -0.5579
    774 HH            2.3683       7.5031      -9.9422 H        51 TYR17      0.3992
    775 CE2           2.2751       8.4434      -6.8635 C.ar     51 TYR17     -0.2341
    776 HE2           2.6676       9.4446      -6.9709 H        51 TYR17      0.1656
    777 CD2           1.9074       7.9478      -5.5990 C.ar     51 TYR17     -0.1906
    778 HD2           2.0124       8.5742      -4.7233 H        51 TYR17      0.1699
    779 C             3.1777       5.5094      -3.1020 C.2      51 TYR17      0.5973
    780 O             4.2224       5.2651      -3.7005 O.2      51 TYR17     -0.5679
    781 N             3.1379       6.1343      -1.9199 N.am     52 ALA18     -0.4157
    782 H             2.2402       6.2997      -1.4787 H        52 ALA18      0.2719
    783 CA            4.3243       6.6573      -1.2528 C.3      52 ALA18      0.0337
    784 HA            4.8219       7.3627      -1.9198 H        52 ALA18      0.0823
    785 CB            3.8872       7.4102       0.0073 C.3      52 ALA18     -0.1825
    786 HB1           3.3784       6.7358       0.6973 H        52 ALA18      0.0603
    787 HB2           4.7598       7.8379       0.5025 H        52 ALA18      0.0603
    788 HB3           3.2052       8.2184      -0.2631 H        52 ALA18      0.0603
    789 C             5.3275       5.5491      -0.9162 C.2      52 ALA18      0.5973
    790 O             6.5120       5.6843      -1.2117 O.2      52 ALA18     -0.5679
    791 N             4.8629       4.4276      -0.3637 N.am     53 ALA19     -0.4157
    792 H             3.8793       4.3729      -0.1180 H        53 ALA19      0.2719
    793 CA            5.7038       3.2863      -0.0438 C.3      53 ALA19      0.0337
    794 HA            6.5121       3.6233       0.6046 H        53 ALA19      0.0823
    795 CB            4.8847       2.2584       0.7364 C.3      53 ALA19     -0.1825
    796 HB1           4.0058       1.9653       0.1691 H        53 ALA19      0.0603
    797 HB2           5.5000       1.3884       0.9634 H        53 ALA19      0.0603
    798 HB3           4.5521       2.6940       1.6802 H        53 ALA19      0.0603
    799 C             6.3411       2.6999      -1.3059 C.2      53 ALA19      0.5973
    800 O             7.5282       2.4188      -1.2881 O.2      53 ALA19     -0.5679
    801 N             5.6285       2.6136      -2.4353 N.am     54 LYS20     -0.3479
    802 H             4.6392       2.8412      -2.3926 H        54 LYS20      0.2747
    803 CA            6.2011       2.1708      -3.7205 C.3      54 LYS20     -0.2400
    804 HA            6.6811       1.1998      -3.5795 H        54 LYS20      0.1426
    805 CB            5.0994       2.0289      -4.7851 C.3      54 LYS20     -0.0094
    806 HB2           4.4879       2.9310      -4.7954 H        54 LYS20      0.0362
    807 HB3           5.5602       1.9209      -5.7688 H        54 LYS20      0.0362
    808 CG            4.2123       0.8029      -4.5384 C.3      54 LYS20      0.0187
    809 HG2           4.7886      -0.1035      -4.7302 H        54 LYS20      0.0103
    810 HG3           3.9117       0.7900      -3.5076 H        54 LYS20      0.0103
    811 CD            2.9472       0.7963      -5.4049 C.3      54 LYS20     -0.0479
    812 HD2           2.4466       1.7630      -5.3297 H        54 LYS20      0.0621
    813 HD3           3.2266       0.6108      -6.4437 H        54 LYS20      0.0621
    814 CE            2.0008      -0.3036      -4.9048 C.3      54 LYS20     -0.0143
    815 HE2           2.5556      -1.2448      -4.8370 H        54 LYS20      0.1135
    816 HE3           1.6746      -0.0492      -3.8939 H        54 LYS20      0.1135
    817 NZ            0.8142      -0.4978      -5.7748 N.4      54 LYS20     -0.3854
    818 HZ1           1.0589      -0.8765      -6.6778 H        54 LYS20      0.3400
    819 HZ2           0.1992      -1.2011      -5.3423 H        54 LYS20      0.3400
    820 HZ3           0.2575       0.3343      -5.8721 H        54 LYS20      0.3400
    821 C             7.2931       3.1178      -4.2147 C.2      54 LYS20      0.7341
    822 O             8.2839       2.6495      -4.7723 O.2      54 LYS20     -0.5894
    823 N             7.1525       4.4270      -3.9912 N.am     55 GLN21     -0.4157
    824 H             6.2945       4.7606      -3.5696 H        55 GLN21      0.2719
    825 CA            8.2207       5.3869      -4.2988 C.3      55 GLN21     -0.0031
    826 HA            8.5713       5.2230      -5.3207 H        55 GLN21      0.0850
    827 CB            7.7492       6.8462      -4.1817 C.3      55 GLN21     -0.0036
    828 HB2           7.6223       7.1115      -3.1320 H        55 GLN21      0.0171
    829 HB3           8.5501       7.4742      -4.5757 H        55 GLN21      0.0171
    830 CG            6.4601       7.2206      -4.9212 C.3      55 GLN21     -0.0645
    831 HG2           5.6067       7.0413      -4.2840 H        55 GLN21      0.0352
    832 HG3           6.4731       8.2954      -5.1038 H        55 GLN21      0.0352
    833 CD            6.2973       6.5259      -6.2648 C.2      55 GLN21      0.6951
    834 OE1           7.0387       6.7663      -7.1950 O.2      55 GLN21     -0.6086
    835 NE2           5.3389       5.6369      -6.4152 N.am     55 GLN21     -0.9407
    836 HE21          5.1777       5.3298      -7.3567 H        55 GLN21      0.4251
    837 HE22          4.6922       5.4870      -5.6534 H        55 GLN21      0.4251
    838 C             9.4065       5.1827      -3.3599 C.2      55 GLN21      0.5973
    839 O            10.5535       5.2040      -3.7965 O.2      55 GLN21     -0.5679
    840 N             9.1277       4.9234      -2.0736 N.am     56 LYS22     -0.3479
    841 H             8.1556       4.9453      -1.7789 H        56 LYS22      0.2747
    842 CA           10.1571       4.5825      -1.0966 C.3      56 LYS22     -0.2400
    843 HA           10.9062       5.3743      -1.0970 H        56 LYS22      0.1426
    844 CB            9.6120       4.4185       0.3242 C.3      56 LYS22     -0.0094
    845 HB2           8.7828       3.7180       0.3464 H        56 LYS22      0.0362
    846 HB3          10.4162       3.9881       0.9201 H        56 LYS22      0.0362
    847 CG            9.1805       5.7436       0.9598 C.3      56 LYS22      0.0187
    848 HG2           9.9621       6.4908       0.8181 H        56 LYS22      0.0103
    849 HG3           8.2773       6.1064       0.4769 H        56 LYS22      0.0103
    850 CD            8.9041       5.5713       2.4600 C.3      56 LYS22     -0.0479
    851 HD2           8.4604       6.4914       2.8448 H        56 LYS22      0.0621
    852 HD3           8.1694       4.7738       2.5928 H        56 LYS22      0.0621
    853 CE           10.1594       5.2296       3.2846 C.3      56 LYS22     -0.0143
    854 HE2           9.8410       5.0300       4.3134 H        56 LYS22      0.1135
    855 HE3          10.6017       4.3020       2.9098 H        56 LYS22      0.1135
    856 NZ           11.1687       6.3214       3.2895 N.4      56 LYS22     -0.3854
    857 HZ1          10.7564       7.1765       3.6379 H        56 LYS22      0.3400
    858 HZ2          11.9443       6.0739       3.9035 H        56 LYS22      0.3400
    859 HZ3          11.5378       6.4773       2.3621 H        56 LYS22      0.3400
    860 C            10.8801       3.3208      -1.5161 C.2      56 LYS22      0.7341
    861 O            12.0860       3.3647      -1.5486 O.2      56 LYS22     -0.5894
    862 N            10.1987       2.2456      -1.9000 N.am     57 VAL23     -0.4157
    863 H             9.1900       2.2644      -1.8175 H        57 VAL23      0.2719
    864 CA           10.8482       1.0065      -2.3462 C.3      57 VAL23     -0.0875
    865 HA           11.3905       0.5702      -1.5068 H        57 VAL23      0.0969
    866 CB            9.8337      -0.0330      -2.8530 C.3      57 VAL23      0.2985
    867 HB            9.2149       0.4070      -3.6344 H        57 VAL23     -0.0297
    868 CG1          10.5433      -1.2669      -3.4223 C.3      57 VAL23     -0.3192
    869 HG11         11.2697      -1.6455      -2.7028 H        57 VAL23      0.0791
    870 HG12          9.8168      -2.0520      -3.6376 H        57 VAL23      0.0791
    871 HG13         11.0564      -1.0209      -4.3518 H        57 VAL23      0.0791
    872 CG2           8.9221      -0.5321      -1.7305 C.3      57 VAL23     -0.3192
    873 HG21          8.4202       0.2742      -1.2194 H        57 VAL23      0.0791
    874 HG22          8.1681      -1.2094      -2.1319 H        57 VAL23      0.0791
    875 HG23          9.5166      -1.0710      -0.9908 H        57 VAL23      0.0791
    876 C            11.8677       1.3148      -3.4321 C.2      57 VAL23      0.5973
    877 O            13.0313       0.9909      -3.2613 O.2      57 VAL23     -0.5679
    878 N            11.4612       2.0236      -4.4885 N.am     58 GLN24     -0.4157
    879 H            10.4913       2.3066      -4.5368 H        58 GLN24      0.2719
    880 CA           12.3601       2.4176      -5.5788 C.3      58 GLN24     -0.0031
    881 HA           12.7982       1.5245      -6.0271 H        58 GLN24      0.0850
    882 CB           11.5685       3.1777      -6.6504 C.3      58 GLN24     -0.0036
    883 HB2          11.1110       4.0568      -6.1940 H        58 GLN24      0.0171
    884 HB3          12.2546       3.5205      -7.4268 H        58 GLN24      0.0171
    885 CG           10.4686       2.3352      -7.3064 C.3      58 GLN24     -0.0645
    886 HG2          10.9237       1.6047      -7.9754 H        58 GLN24      0.0352
    887 HG3           9.8947       1.7911      -6.5595 H        58 GLN24      0.0352
    888 CD            9.5330       3.2199      -8.1132 C.2      58 GLN24      0.6951
    889 OE1           9.8941       3.7800      -9.1289 O.2      58 GLN24     -0.6086
    890 NE2           8.3056       3.3862      -7.6758 N.am     58 GLN24     -0.9407
    891 HE21          7.7839       4.1075      -8.1500 H        58 GLN24      0.4251
    892 HE22          8.0658       3.0099      -6.7738 H        58 GLN24      0.4251
    893 C            13.5122       3.2964      -5.0807 C.2      58 GLN24      0.5973
    894 O            14.6655       3.0662      -5.4323 O.2      58 GLN24     -0.5679
    895 N            13.2116       4.2725      -4.2221 N.am     59 ALA25     -0.4157
    896 H            12.2385       4.4277      -3.9869 H        59 ALA25      0.2719
    897 CA           14.1989       5.1892      -3.6722 C.3      59 ALA25      0.0337
    898 HA           14.7526       5.6418      -4.4971 H        59 ALA25      0.0823
    899 CB           13.4791       6.2984      -2.8978 C.3      59 ALA25     -0.1825
    900 HB1          12.9330       5.8785      -2.0548 H        59 ALA25      0.0603
    901 HB2          14.2120       7.0163      -2.5283 H        59 ALA25      0.0603
    902 HB3          12.7826       6.8153      -3.5595 H        59 ALA25      0.0603
    903 C            15.2077       4.4762      -2.7731 C.2      59 ALA25      0.5973
    904 O            16.3972       4.7030      -2.9026 O.2      59 ALA25     -0.5679
    905 N            14.7503       3.6176      -1.8694 N.am     60 LEU26     -0.4157
    906 H            13.7572       3.4308      -1.8670 H        60 LEU26      0.2719
    907 CA           15.5791       2.8577      -0.9472 C.3      60 LEU26     -0.0518
    908 HA           16.2398       3.5316      -0.4087 H        60 LEU26      0.0922
    909 CB           14.6857       2.1361       0.0571 C.3      60 LEU26     -0.1102
    910 HB2          14.0381       1.4554      -0.4900 H        60 LEU26      0.0457
    911 HB3          15.3336       1.5714       0.7210 H        60 LEU26      0.0457
    912 CG           13.8107       3.0338       0.9305 C.3      60 LEU26      0.3531
    913 HG           13.2247       3.7339       0.3592 H        60 LEU26     -0.0361
    914 CD1          12.8607       2.1610       1.7263 C.3      60 LEU26     -0.4121
    915 HD11         13.4198       1.4645       2.3501 H        60 LEU26      0.1000
    916 HD12         12.2543       2.8126       2.3402 H        60 LEU26      0.1000
    917 HD13         12.2268       1.6017       1.0398 H        60 LEU26      0.1000
    918 CD2          14.6415       3.9163       1.8354 C.3      60 LEU26     -0.4121
    919 HD21         15.1571       4.6737       1.2484 H        60 LEU26      0.1000
    920 HD22         14.0173       4.4025       2.5817 H        60 LEU26      0.1000
    921 HD23         15.3851       3.2925       2.3325 H        60 LEU26      0.1000
    922 C            16.4376       1.8469      -1.6985 C.2      60 LEU26      0.5973
    923 O            17.6083       1.6844      -1.3750 O.2      60 LEU26     -0.5679
    924 N            15.8762       1.2231      -2.7388 N.am     61 ARG27     -0.3479
    925 H            14.8889       1.3749      -2.9238 H        61 ARG27      0.2747
    926 CA           16.6125       0.2921      -3.5933 C.3      61 ARG27     -0.2637
    927 HA           17.1123      -0.4117      -2.9431 H        61 ARG27      0.1560
    928 CB           15.6443      -0.4406      -4.5303 C.3      61 ARG27     -0.0007
    929 HB2          14.6339      -0.2961      -4.1935 H        61 ARG27      0.0327
    930 HB3          15.7110      -0.0437      -5.5451 H        61 ARG27      0.0327
    931 CG           15.8598      -1.9485      -4.5450 C.3      61 ARG27      0.0390
    932 HG2          16.7001      -2.1878      -5.1985 H        61 ARG27      0.0285
    933 HG3          16.0761      -2.3066      -3.5392 H        61 ARG27      0.0285
    934 CD           14.5744      -2.6202      -5.0446 C.3      61 ARG27      0.0486
    935 HD2          13.7825      -2.5000      -4.3011 H        61 ARG27      0.0687
    936 HD3          14.2546      -2.1302      -5.9660 H        61 ARG27      0.0687
    937 NE           14.8016      -4.0435      -5.3257 N.pl3    61 ARG27     -0.5295
    938 HE           14.9008      -4.3074      -6.2873 H        61 ARG27      0.3456
    939 CZ           14.9747      -4.9956      -4.4267 C.cat    61 ARG27      0.8076
    940 NH1          14.8686      -4.7816      -3.1577 N.pl3    61 ARG27     -0.8627
    941 HH11         14.6744      -3.8648      -2.8070 H        61 ARG27      0.4478
    942 HH12         14.7556      -5.5055      -2.4545 H        61 ARG27      0.4478
    943 NH2          15.2608      -6.2029      -4.8072 N.pl3    61 ARG27     -0.8627
    944 HH21         15.4201      -6.4228      -5.7667 H        61 ARG27      0.4478
    945 HH22         15.4574      -6.8682      -4.0769 H        61 ARG27      0.4478
    946 C            17.7153       0.9940      -4.3701 C.2      61 ARG27      0.7341
    947 O            18.7821       0.4374      -4.5672 O.2      61 ARG27     -0.5894
    948 N            17.4459       2.2275      -4.7908 N.am     62 HIE28     -0.4157
    949 H            16.5011       2.5694      -4.6746 H        62 HIE28      0.2719
    950 CA           18.4261       3.0952      -5.4406 C.3      62 HIE28     -0.0581
    951 HA           18.9702       2.5340      -6.2045 H        62 HIE28      0.1360
    952 CB           17.6631       4.2415      -6.1149 C.3      62 HIE28     -0.0074
    953 HB2          16.8890       3.8200      -6.7571 H        62 HIE28      0.0367
    954 HB3          17.1791       4.8640      -5.3640 H        62 HIE28      0.0367
    955 CG           18.5377       5.1013      -6.9789 C.2      62 HIE28      0.1868
    956 ND1          19.1992       4.6495      -8.1164 N.2      62 HIE28     -0.5432
    957 CE1          19.8510       5.7087      -8.6094 C.2      62 HIE28      0.1635
    958 HE1          20.4822       5.6812      -9.4875 H        62 HIE28      0.1435
    959 NE2          19.6177       6.7977      -7.8574 N.pl3    62 HIE28     -0.2795
    960 HE2          20.0212       7.7095      -8.0109 H        62 HIE28      0.3339
    961 CD2          18.7861       6.4335      -6.8204 C.2      62 HIE28     -0.2207
    962 HD2          18.4077       7.0618      -6.0282 H        62 HIE28      0.1862
    963 C            19.4680       3.6233      -4.4505 C.2      62 HIE28      0.5973
    964 O            20.6539       3.6730      -4.7497 O.2      62 HIE28     -0.5679
    965 N            19.0131       4.0102      -3.2569 N.am     63 LYS29     -0.3479
    966 H            18.0115       3.9700      -3.1277 H        63 LYS29      0.2747
    967 CA           19.8139       4.5122      -2.1362 C.3      63 LYS29     -0.2400
    968 HA           20.3794       5.3892      -2.4505 H        63 LYS29      0.1426
    969 CB           18.8392       4.8846      -1.0072 C.3      63 LYS29     -0.0094
    970 HB2          18.1935       5.6936      -1.3504 H        63 LYS29      0.0362
    971 HB3          18.2272       4.0137      -0.8114 H        63 LYS29      0.0362
    972 CG           19.4630       5.2998       0.3276 C.3      63 LYS29      0.0187
    973 HG2          20.2078       4.5704       0.6332 H        63 LYS29      0.0103
    974 HG3          19.9463       6.2714       0.2164 H        63 LYS29      0.0103
    975 CD           18.3625       5.3780       1.3988 C.3      63 LYS29     -0.0479
    976 HD2          17.6128       6.1112       1.0993 H        63 LYS29      0.0621
    977 HD3          17.8893       4.3972       1.4909 H        63 LYS29      0.0621
    978 CE           18.9510       5.7646       2.7578 C.3      63 LYS29     -0.0143
    979 HE2          19.7397       5.0518       3.0091 H        63 LYS29      0.1135
    980 HE3          19.4139       6.7507       2.6793 H        63 LYS29      0.1135
    981 NZ           17.9275       5.7539       3.8293 N.4      63 LYS29     -0.3854
    982 HZ1          17.4870       4.8296       3.9026 H        63 LYS29      0.3400
    983 HZ2          18.3367       5.8720       4.7445 H        63 LYS29      0.3400
    984 HZ3          17.1724       6.4019       3.6909 H        63 LYS29      0.3400
    985 C            20.8364       3.4719      -1.6836 C.2      63 LYS29      0.7341
    986 O            21.9847       3.8355      -1.4602 O.2      63 LYS29     -0.5894
    987 N            20.4086       2.2203      -1.5562 N.am     64 CYX30     -0.4157
    988 H            19.4379       2.0257      -1.7571 H        64 CYX30      0.2719
    989 CA           21.2396       1.0989      -1.1382 C.3      64 CYX30      0.0429
    990 HA           22.2770       1.2767      -1.4245 H        64 CYX30      0.0766
    991 CB           21.1748       0.9543       0.3809 C.3      64 CYX30     -0.0790
    992 HB2          20.1265       0.9635       0.6709 H        64 CYX30      0.0910
    993 HB3          21.5725      -0.0262       0.6560 H        64 CYX30      0.0910
    994 SG           22.0790       2.1978       1.3442 S.3      64 CYX30     -0.1081
    995 C            20.7965      -0.1940      -1.8246 C.2      64 CYX30      0.5973
    996 O            21.5488      -0.7246      -2.6412 O.2      64 CYX30     -0.5679
    997 N            19.5716      -0.6533      -1.5482 N.am     65 GLY31     -0.3821
    998 H            19.0515      -0.2203      -0.8011 H        65 GLY31      0.2681
    999 CA           19.1083      -1.9586      -2.0208 C.3      65 GLY31     -0.2493
   1000 HA2          18.0845      -1.9372      -2.3448 H        65 GLY31      0.1056
   1001 HA3          19.7110      -2.2897      -2.8639 H        65 GLY31      0.1056
   1002 C            19.1845      -3.0433      -0.9761 C.2      65 GLY31      0.7231
   1003 O            19.7401      -2.8181       0.1081 O.2      65 GLY31     -0.7855
   1004 OXT          18.6150      -4.0973      -1.3064 O.3      65 GLY31     -0.7855
   1005 N            20.6805      -4.8241      -2.5196 N.am     66 NHE       -0.4630
   1006 HN1          21.1768      -4.2211      -1.8737 H        66 NHE        0.2315
   1007 HN2          19.7065      -4.9747      -2.2740 H        66 NHE        0.2315
@<TRIPOS>BOND
      1       5       6 2
      2       5       7 am
      3       2       5 1
      4      20      21 2
      5      20      22 am
      6      17      18 ar
      7      17      19 ar
      8      14      17 1
      9      11      14 1
     10       9      11 1
     11       9      20 1
     12       7       9 1
     13      36      37 2
     14      36      38 am
     15      26      28 1
     16      26      32 1
     17      24      26 1
     18      24      36 1
     19      22      24 1
     20      46      47 2
     21      46      48 am
     22      40      42 1
     23      40      46 1
     24      38      40 1
     25      63      64 2
     26      63      65 am
     27      58      59 2
     28      58      60 am
     29      55      58 1
     30      52      55 1
     31      50      52 1
     32      50      63 1
     33      48      50 1
     34      82      83 2
     35      82      84 am
     36      72      74 1
     37      72      78 1
     38      69      72 1
     39      67      69 1
     40      67      82 1
     41      65      67 1
     42      97      98 2
     43      97      99 am
     44      94      95 ar
     45      94      96 ar
     46      91      94 1
     47      88      91 1
     48      86      88 1
     49      86      97 1
     50      84      86 1
     51     119     120 2
     52     119     121 am
     53     112     115 1
     54     109     112 1
     55     106     109 1
     56     103     106 1
     57     101     103 1
     58     101     119 1
     59      99     101 1
     60     134     135 2
     61     134     136 am
     62     131     132 ar
     63     131     133 ar
     64     128     131 1
     65     125     128 1
     66     123     125 1
     67     123     134 1
     68     121     123 1
     69     150     151 2
     70     150     152 am
     71     140     142 1
     72     140     146 1
     73     138     140 1
     74     138     150 1
     75     136     138 1
     76     160     161 2
     77     160     162 am
     78     154     156 1
     79     154     160 1
     80     152     154 1
     81     177     178 2
     82     177     179 am
     83     172     173 2
     84     172     174 am
     85     169     172 1
     86     166     169 1
     87     164     166 1
     88     164     177 1
     89     162     164 1
     90     187     188 2
     91     187     189 am
     92     181     183 1
     93     181     187 1
     94     179     181 1
     95     202     203 2
     96     202     204 am
     97     199     200 ar
     98     199     201 ar
     99     196     199 1
    100     193     196 1
    101     191     193 1
    102     191     202 1
    103     189     191 1
    104     212     213 2
    105     212     214 am
    106     206     208 1
    107     206     212 1
    108     204     206 1
    109     227     228 2
    110     227     229 am
    111     224     225 ar
    112     224     226 ar
    113     221     224 1
    114     218     221 1
    115     216     218 1
    116     216     227 1
    117     214     216 1
    118     241     242 2
    119     241     243 am
    120     236     237 2
    121     236     238 am
    122     233     236 1
    123     231     233 1
    124     231     241 1
    125     229     231 1
    126     262     263 2
    127     262     264 am
    128     258     260 ar
    129     255     256 1
    130     255     258 ar
    131     253     255 ar
    132     251     253 ar
    133     250     251 ar
    134     250     260 ar
    135     247     250 1
    136     245     247 1
    137     245     262 1
    138     243     245 1
    139     279     280 2
    140     279     281 am
    141     274     275 2
    142     274     276 am
    143     271     274 1
    144     268     271 1
    145     266     268 1
    146     266     279 1
    147     264     266 1
    148     298     299 2
    149     298     300 am
    150     288     290 1
    151     288     294 1
    152     285     288 1
    153     283     285 1
    154     283     298 1
    155     281     283 1
    156     313     314 2
    157     313     315 am
    158     310     311 ar
    159     310     312 ar
    160     307     310 1
    161     304     307 1
    162     302     304 1
    163     302     313 1
    164     300     302 1
    165     330     331 2
    166     330     332 am
    167     325     326 2
    168     325     327 am
    169     322     325 1
    170     319     322 1
    171     317     319 1
    172     317     330 1
    173     315     317 1
    174     345     346 2
    175     345     347 am
    176     342     343 ar
    177     342     344 ar
    178     339     342 1
    179     336     339 1
    180     334     336 1
    181     334     345 1
    182     332     334 1
    183     361     362 2
    184     361     363 am
    185     351     353 1
    186     351     357 1
    187     349     351 1
    188     349     361 1
    189     347     349 1
    190     371     372 2
    191     371     373 am
    192     365     367 1
    193     365     371 1
    194     363     365 1
    195     388     389 2
    196     388     390 am
    197     383     384 2
    198     383     385 am
    199     380     383 1
    200     377     380 1
    201     375     377 1
    202     375     388 1
    203     373     375 1
    204     407     408 2
    205     407     409 am
    206     397     399 1
    207     397     403 1
    208     394     397 1
    209     392     394 1
    210     392     407 1
    211     390     392 1
    212     422     423 2
    213     422     424 am
    214     419     420 ar
    215     419     421 ar
    216     416     419 1
    217     413     416 1
    218     411     413 1
    219     411     422 1
    220     409     411 1
    221     439     440 2
    222     439     441 am
    223     435     437 1
    224     433     435 1
    225     432     433 2
    226     431     432 1
    227     431     437 2
    228     428     431 1
    229     426     428 1
    230     426     439 1
    231     424     426 1
    232     454     455 2
    233     454     456 am
    234     451     452 ar
    235     451     453 ar
    236     448     451 1
    237     445     448 1
    238     443     445 1
    239     443     454 1
    240     441     443 1
    241     464     465 2
    242     464     466 am
    243     463     994 1
    244     460     463 1
    245     458     460 1
    246     458     464 1
    247     456     458 1
    248     471     472 2
    249     471     473 1
    250     468     471 1
    251     466     468 1
    252     481     482 2
    253     481     483 am
    254     478     481 1
    255     496     497 2
    256     496     498 am
    257     493     494 ar
    258     493     495 ar
    259     490     493 1
    260     487     490 1
    261     485     487 1
    262     485     496 1
    263     483     485 1
    264     512     513 2
    265     512     514 am
    266     502     504 1
    267     502     508 1
    268     500     502 1
    269     500     512 1
    270     498     500 1
    271     529     530 2
    272     529     531 am
    273     524     525 2
    274     524     526 am
    275     521     524 1
    276     518     521 1
    277     516     518 1
    278     516     529 1
    279     514     516 1
    280     539     540 2
    281     539     541 am
    282     533     535 1
    283     533     539 1
    284     531     533 1
    285     558     559 2
    286     558     560 am
    287     548     550 1
    288     548     554 1
    289     545     548 1
    290     543     545 1
    291     543     558 1
    292     541     543 1
    293     580     581 2
    294     580     582 am
    295     573     576 1
    296     570     573 1
    297     567     570 1
    298     564     567 1
    299     562     564 1
    300     562     580 1
    301     560     562 1
    302     602     603 2
    303     602     604 am
    304     595     598 1
    305     592     595 1
    306     589     592 1
    307     586     589 1
    308     584     586 1
    309     584     602 1
    310     582     584 1
    311     626     627 2
    312     626     628 am
    313     619     620 ar
    314     619     623 ar
    315     617     619 ar
    316     614     617 1
    317     611     614 1
    318     608     611 1
    319     606     608 1
    320     606     626 1
    321     604     606 1
    322     642     643 2
    323     642     644 am
    324     632     634 1
    325     632     638 1
    326     630     632 1
    327     630     642 1
    328     628     630 1
    329     659     660 2
    330     659     661 am
    331     654     655 2
    332     654     656 am
    333     651     654 1
    334     648     651 1
    335     646     648 1
    336     646     659 1
    337     644     646 1
    338     669     670 2
    339     669     671 am
    340     663     665 1
    341     663     669 1
    342     661     663 1
    343     688     689 2
    344     688     690 am
    345     678     680 1
    346     678     684 1
    347     675     678 1
    348     673     675 1
    349     673     688 1
    350     671     673 1
    351     710     711 2
    352     710     712 am
    353     703     706 1
    354     700     703 1
    355     697     700 1
    356     694     697 1
    357     692     694 1
    358     692     710 1
    359     690     692 1
    360     720     721 2
    361     720     722 am
    362     714     716 1
    363     714     720 1
    364     712     714 1
    365     744     745 2
    366     744     746 am
    367     737     738 ar
    368     737     741 ar
    369     735     737 ar
    370     732     735 1
    371     729     732 1
    372     726     729 1
    373     724     726 1
    374     724     744 1
    375     722     724 1
    376     758     759 2
    377     758     760 am
    378     753     754 2
    379     753     755 am
    380     750     753 1
    381     748     750 1
    382     748     758 1
    383     746     748 1
    384     779     780 2
    385     779     781 am
    386     775     777 ar
    387     772     773 1
    388     772     775 ar
    389     770     772 ar
    390     768     770 ar
    391     767     768 ar
    392     767     777 ar
    393     764     767 1
    394     762     764 1
    395     762     779 1
    396     760     762 1
    397     789     790 2
    398     789     791 am
    399     783     785 1
    400     783     789 1
    401     781     783 1
    402     799     800 2
    403     799     801 am
    404     793     795 1
    405     793     799 1
    406     791     793 1
    407     821     822 2
    408     821     823 am
    409     814     817 1
    410     811     814 1
    411     808     811 1
    412     805     808 1
    413     803     805 1
    414     803     821 1
    415     801     803 1
    416     838     839 2
    417     838     840 am
    418     833     834 2
    419     833     835 am
    420     830     833 1
    421     827     830 1
    422     825     827 1
    423     825     838 1
    424     823     825 1
    425     860     861 2
    426     860     862 am
    427     853     856 1
    428     850     853 1
    429     847     850 1
    430     844     847 1
    431     842     844 1
    432     842     860 1
    433     840     842 1
    434     876     877 2
    435     876     878 am
    436     866     868 1
    437     866     872 1
    438     864     866 1
    439     864     876 1
    440     862     864 1
    441     893     894 2
    442     893     895 am
    443     888     889 2
    444     888     890 am
    445     885     888 1
    446     882     885 1
    447     880     882 1
    448     880     893 1
    449     878     880 1
    450     903     904 2
    451     903     905 am
    452     897     899 1
    453     897     903 1
    454     895     897 1
    455     922     923 2
    456     922     924 am
    457     912     914 1
    458     912     918 1
    459     909     912 1
    460     907     909 1
    461     907     922 1
    462     905     907 1
    463     946     947 2
    464     946     948 am
    465     939     940 ar
    466     939     943 ar
    467     937     939 ar
    468     934     937 1
    469     931     934 1
    470     928     931 1
    471     926     928 1
    472     926     946 1
    473     924     926 1
    474     963     964 2
    475     963     965 am
    476     959     961 1
    477     957     959 1
    478     956     957 2
    479     955     956 1
    480     955     961 2
    481     952     955 1
    482     950     952 1
    483     950     963 1
    484     948     950 1
    485     985     986 2
    486     985     987 am
    487     978     981 1
    488     975     978 1
    489     972     975 1
    490     969     972 1
    491     967     969 1
    492     967     985 1
    493     965     967 1
    494     995     996 2
    495     995     997 am
    496     991     994 1
    497     989     991 1
    498     989     995 1
    499     987     989 1
    500    1002    1003 2
    501    1002    1004 1
    502     999    1002 1
    503     997     999 1
    504       2       3 1
    505       2       4 1
    506       1       2 1
    507      14      15 1
    508      14      16 1
    509      11      12 1
    510      11      13 1
    511       9      10 1
    512       7       8 1
    513      32      33 1
    514      32      34 1
    515      32      35 1
    516      28      29 1
    517      28      30 1
    518      28      31 1
    519      26      27 1
    520      24      25 1
    521      22      23 1
    522      42      43 1
    523      42      44 1
    524      42      45 1
    525      40      41 1
    526      38      39 1
    527      60      61 1
    528      60      62 1
    529      55      56 1
    530      55      57 1
    531      52      53 1
    532      52      54 1
    533      50      51 1
    534      48      49 1
    535      78      79 1
    536      78      80 1
    537      78      81 1
    538      74      75 1
    539      74      76 1
    540      74      77 1
    541      72      73 1
    542      69      70 1
    543      69      71 1
    544      67      68 1
    545      65      66 1
    546      91      92 1
    547      91      93 1
    548      88      89 1
    549      88      90 1
    550      86      87 1
    551      84      85 1
    552     115     116 1
    553     115     117 1
    554     115     118 1
    555     112     113 1
    556     112     114 1
    557     109     110 1
    558     109     111 1
    559     106     107 1
    560     106     108 1
    561     103     104 1
    562     103     105 1
    563     101     102 1
    564      99     100 1
    565     128     129 1
    566     128     130 1
    567     125     126 1
    568     125     127 1
    569     123     124 1
    570     121     122 1
    571     146     147 1
    572     146     148 1
    573     146     149 1
    574     142     143 1
    575     142     144 1
    576     142     145 1
    577     140     141 1
    578     138     139 1
    579     136     137 1
    580     156     157 1
    581     156     158 1
    582     156     159 1
    583     154     155 1
    584     152     153 1
    585     174     175 1
    586     174     176 1
    587     169     170 1
    588     169     171 1
    589     166     167 1
    590     166     168 1
    591     164     165 1
    592     162     163 1
    593     183     184 1
    594     183     185 1
    595     183     186 1
    596     181     182 1
    597     179     180 1
    598     196     197 1
    599     196     198 1
    600     193     194 1
    601     193     195 1
    602     191     192 1
    603     189     190 1
    604     208     209 1
    605     208     210 1
    606     208     211 1
    607     206     207 1
    608     204     205 1
    609     221     222 1
    610     221     223 1
    611     218     219 1
    612     218     220 1
    613     216     217 1
    614     214     215 1
    615     238     239 1
    616     238     240 1
    617     233     234 1
    618     233     235 1
    619     231     232 1
    620     229     230 1
    621     260     261 1
    622     258     259 1
    623     256     257 1
    624     253     254 1
    625     251     252 1
    626     247     248 1
    627     247     249 1
    628     245     246 1
    629     243     244 1
    630     276     277 1
    631     276     278 1
    632     271     272 1
    633     271     273 1
    634     268     269 1
    635     268     270 1
    636     266     267 1
    637     264     265 1
    638     294     295 1
    639     294     296 1
    640     294     297 1
    641     290     291 1
    642     290     292 1
    643     290     293 1
    644     288     289 1
    645     285     286 1
    646     285     287 1
    647     283     284 1
    648     281     282 1
    649     307     308 1
    650     307     309 1
    651     304     305 1
    652     304     306 1
    653     302     303 1
    654     300     301 1
    655     327     328 1
    656     327     329 1
    657     322     323 1
    658     322     324 1
    659     319     320 1
    660     319     321 1
    661     317     318 1
    662     315     316 1
    663     339     340 1
    664     339     341 1
    665     336     337 1
    666     336     338 1
    667     334     335 1
    668     332     333 1
    669     357     358 1
    670     357     359 1
    671     357     360 1
    672     353     354 1
    673     353     355 1
    674     353     356 1
    675     351     352 1
    676     349     350 1
    677     347     348 1
    678     367     368 1
    679     367     369 1
    680     367     370 1
    681     365     366 1
    682     363     364 1
    683     385     386 1
    684     385     387 1
    685     380     381 1
    686     380     382 1
    687     377     378 1
    688     377     379 1
    689     375     376 1
    690     373     374 1
    691     403     404 1
    692     403     405 1
    693     403     406 1
    694     399     400 1
    695     399     401 1
    696     399     402 1
    697     397     398 1
    698     394     395 1
    699     394     396 1
    700     392     393 1
    701     390     391 1
    702     416     417 1
    703     416     418 1
    704     413     414 1
    705     413     415 1
    706     411     412 1
    707     409     410 1
    708     437     438 1
    709     435     436 1
    710     433     434 1
    711     428     429 1
    712     428     430 1
    713     426     427 1
    714     424     425 1
    715     448     449 1
    716     448     450 1
    717     445     446 1
    718     445     447 1
    719     443     444 1
    720     441     442 1
    721     460     461 1
    722     460     462 1
    723     458     459 1
    724     456     457 1
    725     468     469 1
    726     468     470 1
    727     466     467 1
    728     474     475 1
    729     474     476 1
    730     478     479 1
    731     478     480 1
    732     477     478 1
    733     490     491 1
    734     490     492 1
    735     487     488 1
    736     487     489 1
    737     485     486 1
    738     483     484 1
    739     508     509 1
    740     508     510 1
    741     508     511 1
    742     504     505 1
    743     504     506 1
    744     504     507 1
    745     502     503 1
    746     500     501 1
    747     498     499 1
    748     526     527 1
    749     526     528 1
    750     521     522 1
    751     521     523 1
    752     518     519 1
    753     518     520 1
    754     516     517 1
    755     514     515 1
    756     535     536 1
    757     535     537 1
    758     535     538 1
    759     533     534 1
    760     531     532 1
    761     554     555 1
    762     554     556 1
    763     554     557 1
    764     550     551 1
    765     550     552 1
    766     550     553 1
    767     548     549 1
    768     545     546 1
    769     545     547 1
    770     543     544 1
    771     541     542 1
    772     576     577 1
    773     576     578 1
    774     576     579 1
    775     573     574 1
    776     573     575 1
    777     570     571 1
    778     570     572 1
    779     567     568 1
    780     567     569 1
    781     564     565 1
    782     564     566 1
    783     562     563 1
    784     560     561 1
    785     598     599 1
    786     598     600 1
    787     598     601 1
    788     595     596 1
    789     595     597 1
    790     592     593 1
    791     592     594 1
    792     589     590 1
    793     589     591 1
    794     586     587 1
    795     586     588 1
    796     584     585 1
    797     582     583 1
    798     623     624 1
    799     623     625 1
    800     620     621 1
    801     620     622 1
    802     617     618 1
    803     614     615 1
    804     614     616 1
    805     611     612 1
    806     611     613 1
    807     608     609 1
    808     608     610 1
    809     606     607 1
    810     604     605 1
    811     638     639 1
    812     638     640 1
    813     638     641 1
    814     634     635 1
    815     634     636 1
    816     634     637 1
    817     632     633 1
    818     630     631 1
    819     628     629 1
    820     656     657 1
    821     656     658 1
    822     651     652 1
    823     651     653 1
    824     648     649 1
    825     648     650 1
    826     646     647 1
    827     644     645 1
    828     665     666 1
    829     665     667 1
    830     665     668 1
    831     663     664 1
    832     661     662 1
    833     684     685 1
    834     684     686 1
    835     684     687 1
    836     680     681 1
    837     680     682 1
    838     680     683 1
    839     678     679 1
    840     675     676 1
    841     675     677 1
    842     673     674 1
    843     671     672 1
    844     706     707 1
    845     706     708 1
    846     706     709 1
    847     703     704 1
    848     703     705 1
    849     700     701 1
    850     700     702 1
    851     697     698 1
    852     697     699 1
    853     694     695 1
    854     694     696 1
    855     692     693 1
    856     690     691 1
    857     716     717 1
    858     716     718 1
    859     716     719 1
    860     714     715 1
    861     712     713 1
    862     741     742 1
    863     741     743 1
    864     738     739 1
    865     738     740 1
    866     735     736 1
    867     732     733 1
    868     732     734 1
    869     729     730 1
    870     729     731 1
    871     726     727 1
    872     726     728 1
    873     724     725 1
    874     722     723 1
    875     755     756 1
    876     755     757 1
    877     750     751 1
    878     750     752 1
    879     748     749 1
    880     746     747 1
    881     777     778 1
    882     775     776 1
    883     773     774 1
    884     770     771 1
    885     768     769 1
    886     764     765 1
    887     764     766 1
    888     762     763 1
    889     760     761 1
    890     785     786 1
    891     785     787 1
    892     785     788 1
    893     783     784 1
    894     781     782 1
    895     795     796 1
    896     795     797 1
    897     795     798 1
    898     793     794 1
    899     791     792 1
    900     817     818 1
    901     817     819 1
    902     817     820 1
    903     814     815 1
    904     814     816 1
    905     811     812 1
    906     811     813 1
    907     808     809 1
    908     808     810 1
    909     805     806 1
    910     805     807 1
    911     803     804 1
    912     801     802 1
    913     835     836 1
    914     835     837 1
    915     830     831 1
    916     830     832 1
    917     827     828 1
    918     827     829 1
    919     825     826 1
    920     823     824 1
    921     856     857 1
    922     856     858 1
    923     856     859 1
    924     853     854 1
    925     853     855 1
    926     850     851 1
    927     850     852 1
    928     847     848 1
    929     847     849 1
    930     844     845 1
    931     844     846 1
    932     842     843 1
    933     840     841 1
    934     872     873 1
    935     872     874 1
    936     872     875 1
    937     868     869 1
    938     868     870 1
    939     868     871 1
    940     866     867 1
    941     864     865 1
    942     862     863 1
    943     890     891 1
    944     890     892 1
    945     885     886 1
    946     885     887 1
    947     882     883 1
    948     882     884 1
    949     880     881 1
    950     878     879 1
    951     899     900 1
    952     899     901 1
    953     899     902 1
    954     897     898 1
    955     895     896 1
    956     918     919 1
    957     918     920 1
    958     918     921 1
    959     914     915 1
    960     914     916 1
    961     914     917 1
    962     912     913 1
    963     909     910 1
    964     909     911 1
    965     907     908 1
    966     905     906 1
    967     943     944 1
    968     943     945 1
    969     940     941 1
    970     940     942 1
    971     937     938 1
    972     934     935 1
    973     934     936 1
    974     931     932 1
    975     931     933 1
    976     928     929 1
    977     928     930 1
    978     926     927 1
    979     924     925 1
    980     961     962 1
    981     959     960 1
    982     957     958 1
    983     952     953 1
    984     952     954 1
    985     950     951 1
    986     948     949 1
    987     981     982 1
    988     981     983 1
    989     981     984 1
    990     978     979 1
    991     978     980 1
    992     975     976 1
    993     975     977 1
    994     972     973 1
    995     972     974 1
    996     969     970 1
    997     969     971 1
    998     967     968 1
    999     965     966 1
   1000     991     992 1
   1001     991     993 1
   1002     989     990 1
   1003     987     988 1
   1004     999    1000 1
   1005     999    1001 1
   1006     997     998 1
   1007    1005    1006 1
   1008    1005    1007 1
@<TRIPOS>SUBSTRUCTURE
      1 ACE0           1 RESIDUE    4    A ACE
      2 GLU1           7 RESIDUE    4    A GLU
      3 VAL2          22 RESIDUE    4    A VAL
      4 ALA3          38 RESIDUE    4    A ALA
      5 GLN4          48 RESIDUE    4    A GLN
      6 LEU5          65 RESIDUE    4    A LEU
      7 GLU6          84 RESIDUE    4    A GLU
      8 LYS7          99 RESIDUE    4    A LYS
      9 GLU8         121 RESIDUE    4    A GLU
     10 VAL9         136 RESIDUE    4    A VAL
     11 ALA10        152 RESIDUE    4    A ALA
     12 GLN11        162 RESIDUE    4    A GLN
     13 ALA12        179 RESIDUE    4    A ALA
     14 GLU13        189 RESIDUE    4    A GLU
     15 ALA14        204 RESIDUE    4    A ALA
     16 GLU15        214 RESIDUE    4    A GLU
     17 ASN16        229 RESIDUE    4    A ASN
     18 TYR17        243 RESIDUE    4    A TYR
     19 GLN18        264 RESIDUE    4    A GLN
     20 LEU19        281 RESIDUE    4    A LEU
     21 GLU20        300 RESIDUE    4    A GLU
     22 GLN21        315 RESIDUE    4    A GLN
     23 GLU22        332 RESIDUE    4    A GLU
     24 VAL23        347 RESIDUE    4    A VAL
     25 ALA24        363 RESIDUE    4    A ALA
     26 GLN25        373 RESIDUE    4    A GLN
     27 LEU26        390 RESIDUE    4    A LEU
     28 GLU27        409 RESIDUE    4    A GLU
     29 HIE28        424 RESIDUE    4    A HIE
     30 GLU29        441 RESIDUE    4    A GLU
     31 CYX30        456 RESIDUE    4    A CYX
     32 GLY31        466 RESIDUE    4    A GLY
     33 NHE          474 ****    4    A NHE
     34 ACE0         477 RESIDUE    4    B ACE
     35 GLU1         483 RESIDUE    4    B GLU
     36 VAL2         498 RESIDUE    4    B VAL
     37 GLN3         514 RESIDUE    4    B GLN
     38 ALA4         531 RESIDUE    4    B ALA
     39 LEU5         541 RESIDUE    4    B LEU
     40 LYS6         560 RESIDUE    4    B LYS
     41 LYS7         582 RESIDUE    4    B LYS
     42 ARG8         604 RESIDUE    4    B ARG
     43 VAL9         628 RESIDUE    4    B VAL
     44 GLN10        644 RESIDUE    4    B GLN
     45 ALA11        661 RESIDUE    4    B ALA
     46 LEU12        671 RESIDUE    4    B LEU
     47 LYS13        690 RESIDUE    4    B LYS
     48 ALA14        712 RESIDUE    4    B ALA
     49 ARG15        722 RESIDUE    4    B ARG
     50 ASN16        746 RESIDUE    4    B ASN
     51 TYR17        760 RESIDUE    4    B TYR
     52 ALA18        781 RESIDUE    4    B ALA
     53 ALA19        791 RESIDUE    4    B ALA
     54 LYS20        801 RESIDUE    4    B LYS
     55 GLN21        823 RESIDUE    4    B GLN
     56 LYS22        840 RESIDUE    4    B LYS
     57 VAL23        862 RESIDUE    4    B VAL
     58 GLN24        878 RESIDUE    4    B GLN
     59 ALA25        895 RESIDUE    4    B ALA
     60 LEU26        905 RESIDUE    4    B LEU
     61 ARG27        924 RESIDUE    4    B ARG
     62 HIE28        948 RESIDUE    4    B HIE
     63 LYS29        965 RESIDUE    4    B LYS
     64 CYX30        987 RESIDUE    4    B CYX
     65 GLY31        997 RESIDUE    4    B GLY
     66 NHE         1005 ****    4    B NHE
