# Supplementary material for: Improved Structure-Based Histidine pKa Prediction for pH-Responsive Protein Design
Source: J Chem Inf Model. 2025 Jan 18;65(3):1560–9. doi: 10.1021/acs.jcim.4c01957 (PMC11815838; doi:10.1021/acs.jcim.4c01957)
Supplement: Supplementary file 3 — ci4c01957_si_003.zip [file ci4c01957_si_003.zip › structures/prep_mol2/1FMH_0004_prep.mol2]

@<TRIPOS>MOLECULE
Cpptraj generated mol2 file.
 1007  1008    66     0     0
SMALL
USER_CHARGES


@<TRIPOS>ATOM
      1 H1          -18.9985       1.1595      -5.2890 H         1 ACE0       0.1123
      2 CH3         -19.0111       0.0725      -5.3158 C.3       1 ACE0      -0.3662
      3 H2          -17.9930      -0.3117      -5.3111 H         1 ACE0       0.1123
      4 H3          -19.5371      -0.2611      -6.2079 H         1 ACE0       0.1123
      5 C           -19.7348      -0.4392      -4.0969 C.2       1 ACE0       0.5972
      6 O           -20.1119       0.3449      -3.2378 O.2       1 ACE0      -0.5679
      7 N           -19.9195      -1.7514      -4.0387 N.am      2 GLU1      -0.5163
      8 H           -19.5572      -2.3256      -4.7749 H         2 GLU1       0.2936
      9 CA          -20.5636      -2.4084      -2.9006 C.3       2 GLU1       0.0397
     10 HA          -21.3676      -1.7535      -2.5611 H         2 GLU1       0.1105
     11 CB          -21.1753      -3.7428      -3.3693 C.3       2 GLU1       0.0560
     12 HB2         -21.8040      -3.5419      -4.2382 H         2 GLU1      -0.0173
     13 HB3         -20.3865      -4.4010      -3.6936 H         2 GLU1      -0.0173
     14 CG          -22.0208      -4.5067      -2.3473 C.3       2 GLU1       0.0136
     15 HG2         -22.3952      -5.4149      -2.8256 H         2 GLU1      -0.0425
     16 HG3         -21.4010      -4.8241      -1.5069 H         2 GLU1      -0.0425
     17 CD          -23.1866      -3.6444      -1.8637 C.2       2 GLU1       0.8054
     18 OE1         -22.9055      -2.7007      -1.0925 O.co2     2 GLU1      -0.8188
     19 OE2         -24.3180      -3.9222      -2.3046 O.co2     2 GLU1      -0.8188
     20 C           -19.5912      -2.5868      -1.7266 C.2       2 GLU1       0.5366
     21 O           -18.3748      -2.6165      -1.9275 O.2       2 GLU1      -0.5819
     22 N           -20.1135      -2.7797      -0.5142 N.am      3 VAL2      -0.4157
     23 H           -21.1332      -2.7120      -0.4277 H         3 VAL2       0.2719
     24 CA          -19.3152      -3.0091       0.7023 C.3       3 VAL2      -0.0875
     25 HA          -18.7672      -2.0959       0.9329 H         3 VAL2       0.0969
     26 CB          -20.2026      -3.3577       1.9126 C.3       3 VAL2       0.2985
     27 HB          -20.6390      -4.3460       1.7598 H         3 VAL2      -0.0297
     28 CG1         -19.3800      -3.3772       3.2057 C.3       3 VAL2      -0.3192
     29 HG11        -19.0069      -2.3781       3.4242 H         3 VAL2       0.0791
     30 HG12        -20.0156      -3.6898       4.0349 H         3 VAL2       0.0791
     31 HG13        -18.5431      -4.0712       3.1366 H         3 VAL2       0.0791
     32 CG2         -21.3477      -2.3662       2.1188 C.3       3 VAL2      -0.3192
     33 HG21        -22.0009      -2.3199       1.2498 H         3 VAL2       0.0791
     34 HG22        -21.9498      -2.6771       2.9727 H         3 VAL2       0.0791
     35 HG23        -20.9423      -1.3795       2.3332 H         3 VAL2       0.0791
     36 C           -18.2958      -4.1272       0.4967 C.2       3 VAL2       0.5973
     37 O           -17.1077      -3.9119       0.6911 O.2       3 VAL2      -0.5679
     38 N           -18.7290      -5.2982       0.0149 N.am      4 ALA3      -0.4157
     39 H           -19.7214      -5.4148      -0.1273 H         4 ALA3       0.2719
     40 CA          -17.8408      -6.4382      -0.2386 C.3       4 ALA3       0.0337
     41 HA          -17.3516      -6.7153       0.6959 H         4 ALA3       0.0823
     42 CB          -18.7026      -7.6178      -0.7042 C.3       4 ALA3      -0.1825
     43 HB1         -19.2137      -7.3685      -1.6352 H         4 ALA3       0.0603
     44 HB2         -18.0685      -8.4902      -0.8658 H         4 ALA3       0.0603
     45 HB3         -19.4421      -7.8597       0.0608 H         4 ALA3       0.0603
     46 C           -16.7443      -6.1244      -1.2785 C.2       4 ALA3       0.5973
     47 O           -15.6376      -6.6657      -1.2300 O.2       4 ALA3      -0.5679
     48 N           -17.0515      -5.2426      -2.2323 N.am      5 GLN4      -0.4157
     49 H           -17.9233      -4.7380      -2.1446 H         5 GLN4       0.2719
     50 CA          -16.1046      -4.8053      -3.2571 C.3       5 GLN4      -0.0031
     51 HA          -15.5722      -5.6717      -3.6359 H         5 GLN4       0.0850
     52 CB          -16.8318      -4.1271      -4.4254 C.3       5 GLN4      -0.0036
     53 HB2         -17.2555      -3.1791      -4.0988 H         5 GLN4       0.0171
     54 HB3         -16.1067      -3.9092      -5.2110 H         5 GLN4       0.0171
     55 CG          -17.9525      -4.9866      -5.0133 C.3       5 GLN4      -0.0645
     56 HG2         -18.6455      -5.2612      -4.2304 H         5 GLN4       0.0352
     57 HG3         -18.4892      -4.4072      -5.7647 H         5 GLN4       0.0352
     58 CD          -17.4668      -6.2954      -5.6101 C.2       5 GLN4       0.6951
     59 OE1         -17.0081      -7.2125      -4.9470 O.2       5 GLN4      -0.6086
     60 NE2         -17.5840      -6.4621      -6.9072 N.am      5 GLN4      -0.9407
     61 HE21        -17.5124      -7.3958      -7.2606 H         5 GLN4       0.4251
     62 HE22        -17.9968      -5.7286      -7.4595 H         5 GLN4       0.4251
     63 C           -15.0756      -3.8467      -2.6752 C.2       5 GLN4       0.5973
     64 O           -13.8961      -3.9174      -2.9998 O.2       5 GLN4      -0.5679
     65 N           -15.5176      -2.9548      -1.8006 N.am      6 LEU5      -0.4157
     66 H           -16.5077      -2.9271      -1.5768 H         6 LEU5       0.2719
     67 CA          -14.6165      -2.0844      -1.0772 C.3       6 LEU5      -0.0518
     68 HA          -13.9013      -1.6565      -1.7763 H         6 LEU5       0.0922
     69 CB          -15.4191      -0.9648      -0.4234 C.3       6 LEU5      -0.1102
     70 HB2         -16.2204      -1.4003       0.1755 H         6 LEU5       0.0457
     71 HB3         -14.7512      -0.4171       0.2319 H         6 LEU5       0.0457
     72 CG          -16.0036       0.0215      -1.4401 C.3       6 LEU5       0.3531
     73 HG          -16.5474      -0.5051      -2.2236 H         6 LEU5      -0.0361
     74 CD1         -16.9680       0.9491      -0.7238 C.3       6 LEU5      -0.4121
     75 HD11        -16.4448       1.4739       0.0668 H         6 LEU5       0.1000
     76 HD12        -17.3851       1.6538      -1.4387 H         6 LEU5       0.1000
     77 HD13        -17.7772       0.3553      -0.2957 H         6 LEU5       0.1000
     78 CD2         -14.9037       0.8794      -2.0775 C.3       6 LEU5      -0.4121
     79 HD21        -14.2208       0.2536      -2.6506 H         6 LEU5       0.1000
     80 HD22        -15.3559       1.5929      -2.7624 H         6 LEU5       0.1000
     81 HD23        -14.3487       1.4083      -1.3034 H         6 LEU5       0.1000
     82 C           -13.7990      -2.8700      -0.0599 C.2       6 LEU5       0.5973
     83 O           -12.6250      -2.5897       0.0869 O.2       6 LEU5      -0.5679
     84 N           -14.3576      -3.8897       0.5785 N.am      7 GLU6      -0.5163
     85 H           -15.3605      -4.0106       0.4935 H         7 GLU6       0.2936
     86 CA          -13.6467      -4.7808       1.4975 C.3       7 GLU6       0.0397
     87 HA          -13.2132      -4.2040       2.3177 H         7 GLU6       0.1105
     88 CB          -14.6267      -5.8109       2.0754 C.3       7 GLU6       0.0560
     89 HB2         -15.3131      -6.1291       1.2957 H         7 GLU6      -0.0173
     90 HB3         -14.0791      -6.6981       2.3958 H         7 GLU6      -0.0173
     91 CG          -15.4322      -5.2650       3.2587 C.3       7 GLU6       0.0136
     92 HG2         -15.8876      -4.3139       2.9846 H         7 GLU6      -0.0425
     93 HG3         -16.2390      -5.9674       3.4807 H         7 GLU6      -0.0425
     94 CD          -14.5544      -5.1020       4.5026 C.2       7 GLU6       0.8054
     95 OE1         -13.9058      -6.0997       4.8860 O.co2     7 GLU6      -0.8188
     96 OE2         -14.5116      -3.9762       5.0455 O.co2     7 GLU6      -0.8188
     97 C           -12.4977      -5.5073       0.7998 C.2       7 GLU6       0.5366
     98 O           -11.3854      -5.5343       1.3238 O.2       7 GLU6      -0.5819
     99 N           -12.7162      -6.0376      -0.4156 N.am      8 LYS7      -0.3479
    100 H           -13.6626      -6.0372      -0.7864 H         8 LYS7       0.2747
    101 CA          -11.6113      -6.6433      -1.1780 C.3       8 LYS7      -0.2400
    102 HA          -11.0914      -7.3311      -0.5088 H         8 LYS7       0.1426
    103 CB          -12.1045      -7.4522      -2.3862 C.3       8 LYS7      -0.0094
    104 HB2         -11.2631      -8.0404      -2.7562 H         8 LYS7       0.0362
    105 HB3         -12.8888      -8.1406      -2.0673 H         8 LYS7       0.0362
    106 CG          -12.6161      -6.5636      -3.5238 C.3       8 LYS7       0.0187
    107 HG2         -13.5770      -6.1953      -3.2019 H         8 LYS7       0.0103
    108 HG3         -11.9398      -5.7368      -3.7217 H         8 LYS7       0.0103
    109 CD          -12.8104      -7.2668      -4.8567 C.3       8 LYS7      -0.0479
    110 HD2         -12.9762      -6.5024      -5.6186 H         8 LYS7       0.0621
    111 HD3         -11.9181      -7.8408      -5.1134 H         8 LYS7       0.0621
    112 CE          -14.0357      -8.1679      -4.7611 C.3       8 LYS7      -0.0143
    113 HE2         -13.8273      -8.9821      -4.0608 H         8 LYS7       0.1135
    114 HE3         -14.8625      -7.5843      -4.3420 H         8 LYS7       0.1135
    115 NZ          -14.4163      -8.6973      -6.0878 N.4       8 LYS7      -0.3854
    116 HZ1         -13.6897      -9.2921      -6.4672 H         8 LYS7       0.3400
    117 HZ2         -15.2779      -9.2201      -5.9913 H         8 LYS7       0.3400
    118 HZ3         -14.5964      -7.9285      -6.7201 H         8 LYS7       0.3400
    119 C           -10.5673      -5.6089      -1.5976 C.2       8 LYS7       0.7341
    120 O            -9.4050      -5.9592      -1.7403 O.2       8 LYS7      -0.5894
    121 N           -10.9762      -4.3594      -1.8124 N.am      9 GLU8      -0.5163
    122 H           -11.9590      -4.1530      -1.6925 H         9 GLU8       0.2936
    123 CA          -10.0934      -3.2551      -2.1911 C.3       9 GLU8       0.0397
    124 HA           -9.4071      -3.5832      -2.9739 H         9 GLU8       0.1105
    125 CB          -10.9683      -2.1161      -2.7418 C.3       9 GLU8       0.0560
    126 HB2         -11.5841      -2.4936      -3.5589 H         9 GLU8      -0.0173
    127 HB3         -11.6352      -1.7609      -1.9640 H         9 GLU8      -0.0173
    128 CG          -10.1760      -0.9054      -3.2263 C.3       9 GLU8       0.0136
    129 HG2         -10.8794      -0.0969      -3.4382 H         9 GLU8      -0.0425
    130 HG3          -9.5053      -0.5634      -2.4391 H         9 GLU8      -0.0425
    131 CD           -9.3806      -1.2069      -4.4922 C.2       9 GLU8       0.8054
    132 OE1          -9.9966      -1.6233      -5.4932 O.co2     9 GLU8      -0.8188
    133 OE2          -8.1571      -0.9457      -4.4741 O.co2     9 GLU8      -0.8188
    134 C            -9.2593      -2.7891      -0.9889 C.2       9 GLU8       0.5366
    135 O            -8.0567      -2.5505      -1.0879 O.2       9 GLU8      -0.5819
    136 N            -9.8896      -2.7069       0.1820 N.am     10 VAL9      -0.4157
    137 H           -10.8854      -2.9017       0.1988 H        10 VAL9       0.2719
    138 CA           -9.2303      -2.4092       1.4509 C.3      10 VAL9      -0.0875
    139 HA           -8.6652      -1.4841       1.3501 H        10 VAL9       0.0969
    140 CB          -10.2533      -2.2466       2.5909 C.3      10 VAL9       0.2985
    141 HB          -10.9291      -3.1011       2.5996 H        10 VAL9      -0.0297
    142 CG1          -9.5803      -2.1413       3.9654 C.3      10 VAL9      -0.3192
    143 HG11         -8.9133      -1.2894       3.9910 H        10 VAL9       0.0791
    144 HG12        -10.3480      -2.0366       4.7323 H        10 VAL9       0.0791
    145 HG13         -9.0228      -3.0507       4.1919 H        10 VAL9       0.0791
    146 CG2         -11.0720      -0.9636       2.4101 C.3      10 VAL9      -0.3192
    147 HG21        -11.5897      -0.9682       1.4595 H        10 VAL9       0.0791
    148 HG22        -11.8163      -0.8907       3.1996 H        10 VAL9       0.0791
    149 HG23        -10.4148      -0.0960       2.4422 H        10 VAL9       0.0791
    150 C            -8.2361      -3.5117       1.7702 C.2      10 VAL9       0.5973
    151 O            -7.0927      -3.2005       2.0779 O.2      10 VAL9      -0.5679
    152 N            -8.6424      -4.7786       1.6462 N.am     11 ALA10     -0.4157
    153 H            -9.6198      -4.9605       1.4377 H        11 ALA10      0.2719
    154 CA           -7.7696      -5.9309       1.8459 C.3      11 ALA10      0.0337
    155 HA           -7.3233      -5.8670       2.8357 H        11 ALA10      0.0823
    156 CB           -8.6215      -7.2012       1.8075 C.3      11 ALA10     -0.1825
    157 HB1          -9.0777      -7.3174       0.8242 H        11 ALA10      0.0603
    158 HB2          -7.9923      -8.0675       2.0140 H        11 ALA10      0.0603
    159 HB3          -9.4064      -7.1446       2.5641 H        11 ALA10      0.0603
    160 C            -6.6370      -5.9899       0.8070 C.2      11 ALA10      0.5973
    161 O            -5.5420      -6.4499       1.1212 O.2      11 ALA10     -0.5679
    162 N            -6.8906      -5.5044      -0.4148 N.am     12 GLN11     -0.4157
    163 H            -7.8411      -5.2369      -0.6372 H        12 GLN11      0.2719
    164 CA           -5.8854      -5.3996      -1.4700 C.3      12 GLN11     -0.0031
    165 HA           -5.4499      -6.3846      -1.6343 H        12 GLN11      0.0850
    166 CB           -6.5275      -4.8738      -2.7732 C.3      12 GLN11     -0.0036
    167 HB2          -7.4249      -5.4366      -3.0112 H        12 GLN11      0.0171
    168 HB3          -6.8152      -3.8351      -2.6583 H        12 GLN11      0.0171
    169 CG           -5.5898      -4.9358      -3.9824 C.3      12 GLN11     -0.0645
    170 HG2          -6.0676      -4.4109      -4.8096 H        12 GLN11      0.0352
    171 HG3          -4.6508      -4.4296      -3.7574 H        12 GLN11      0.0352
    172 CD           -5.2879      -6.3563      -4.4494 C.2      12 GLN11      0.6951
    173 OE1          -4.4457      -6.5906      -5.2928 O.2      12 GLN11     -0.6086
    174 NE2          -5.9667      -7.3787      -3.9656 N.am     12 GLN11     -0.9407
    175 HE21         -5.6781      -8.2753      -4.3080 H        12 GLN11      0.4251
    176 HE22         -6.6686      -7.2401      -3.2629 H        12 GLN11      0.4251
    177 C            -4.7585      -4.4770      -1.0342 C.2      12 GLN11      0.5973
    178 O            -3.5943      -4.8696      -0.9935 O.2      12 GLN11     -0.5679
    179 N            -5.1338      -3.2550      -0.6580 N.am     13 ALA12     -0.4157
    180 H            -6.1176      -3.0057      -0.6983 H        13 ALA12      0.2719
    181 CA           -4.1649      -2.2814      -0.2162 C.3      13 ALA12      0.0337
    182 HA           -3.3728      -2.2294      -0.9668 H        13 ALA12      0.0823
    183 CB           -4.8433      -0.9230      -0.1368 C.3      13 ALA12     -0.1825
    184 HB1          -5.5337      -0.8992       0.6985 H        13 ALA12      0.0603
    185 HB2          -4.0768      -0.1566      -0.0456 H        13 ALA12      0.0603
    186 HB3          -5.4111      -0.7544      -1.0452 H        13 ALA12      0.0603
    187 C            -3.5228      -2.6967       1.1074 C.2      13 ALA12      0.5973
    188 O            -2.3214      -2.5194       1.2340 O.2      13 ALA12     -0.5679
    189 N            -4.2773      -3.2621       2.0555 N.am     14 GLU13     -0.5163
    190 H            -5.2741      -3.3558       1.8862 H        14 GLU13      0.2936
    191 CA           -3.7518      -3.7931       3.3234 C.3      14 GLU13      0.0397
    192 HA           -3.2976      -2.9881       3.9022 H        14 GLU13      0.1105
    193 CB           -4.8838      -4.4346       4.1433 C.3      14 GLU13      0.0560
    194 HB2          -5.6315      -4.8330       3.4678 H        14 GLU13     -0.0173
    195 HB3          -4.4987      -5.2811       4.7132 H        14 GLU13     -0.0173
    196 CG           -5.5434      -3.4556       5.1155 C.3      14 GLU13      0.0136
    197 HG2          -5.8557      -2.5615       4.5723 H        14 GLU13     -0.0425
    198 HG3          -6.4422      -3.9217       5.5263 H        14 GLU13     -0.0425
    199 CD           -4.6108      -3.0740       6.2743 C.2      14 GLU13      0.8054
    200 OE1          -3.9822      -3.9730       6.8609 O.co2    14 GLU13     -0.8188
    201 OE2          -4.6134      -1.8698       6.6272 O.co2    14 GLU13     -0.8188
    202 C            -2.6619      -4.8406       3.1054 C.2      14 GLU13      0.5366
    203 O            -1.6042      -4.7481       3.7228 O.2      14 GLU13     -0.5819
    204 N            -2.8917      -5.8053       2.2088 N.am     15 ALA14     -0.4157
    205 H            -3.7859      -5.8432       1.7304 H        15 ALA14      0.2719
    206 CA           -1.9078      -6.8369       1.9019 C.3      15 ALA14      0.0337
    207 HA           -1.6659      -7.3788       2.8172 H        15 ALA14      0.0823
    208 CB           -2.5093      -7.8146       0.8867 C.3      15 ALA14     -0.1825
    209 HB1          -2.7866      -7.2869      -0.0271 H        15 ALA14      0.0603
    210 HB2          -1.7773      -8.5861       0.6460 H        15 ALA14      0.0603
    211 HB3          -3.3974      -8.2840       1.3104 H        15 ALA14      0.0603
    212 C            -0.6109      -6.2204       1.3719 C.2      15 ALA14      0.5973
    213 O             0.4699      -6.5143       1.8805 O.2      15 ALA14     -0.5679
    214 N            -0.7279      -5.3284       0.3844 N.am     16 GLU15     -0.5163
    215 H            -1.6468      -5.1490      -0.0080 H        16 GLU15      0.2936
    216 CA            0.4206      -4.6050      -0.1437 C.3      16 GLU15      0.0397
    217 HA            1.1618      -5.3212      -0.5059 H        16 GLU15      0.1105
    218 CB            0.0126      -3.6888      -1.3006 C.3      16 GLU15      0.0560
    219 HB2          -0.8191      -3.0626      -0.9813 H        16 GLU15     -0.0173
    220 HB3           0.8582      -3.0435      -1.5454 H        16 GLU15     -0.0173
    221 CG           -0.4101      -4.4511      -2.5592 C.3      16 GLU15      0.0136
    222 HG2           0.4377      -5.0392      -2.9183 H        16 GLU15     -0.0425
    223 HG3          -1.2243      -5.1369      -2.3193 H        16 GLU15     -0.0425
    224 CD           -0.8518      -3.4693      -3.6532 C.2      16 GLU15      0.8054
    225 OE1          -0.0370      -2.5783      -4.0151 O.co2    16 GLU15     -0.8188
    226 OE2          -2.0087      -3.5673      -4.1086 O.co2    16 GLU15     -0.8188
    227 C             1.0800      -3.7852       0.9569 C.2      16 GLU15      0.5366
    228 O             2.2744      -3.9318       1.1415 O.2      16 GLU15     -0.5819
    229 N             0.3210      -2.9927       1.7219 N.am     17 ASN16     -0.4157
    230 H            -0.6803      -3.0503       1.5871 H        17 ASN16      0.2719
    231 CA            0.8039      -2.1251       2.8008 C.3      17 ASN16      0.0143
    232 HA            1.4164      -1.3312       2.3754 H        17 ASN16      0.1048
    233 CB           -0.3992      -1.5087       3.5361 C.3      17 ASN16     -0.2041
    234 HB2          -1.1299      -1.1646       2.8159 H        17 ASN16      0.0797
    235 HB3          -0.8880      -2.2564       4.1590 H        17 ASN16      0.0797
    236 CG           -0.0332      -0.3331       4.4187 C.2      17 ASN16      0.7130
    237 OD1           0.7338      -0.3999       5.3577 O.2      17 ASN16     -0.5931
    238 ND2          -0.5849       0.8202       4.1396 N.am     17 ASN16     -0.9191
    239 HD21         -0.3402       1.5688       4.7479 H        17 ASN16      0.4196
    240 HD22         -1.0622       0.9144       3.2500 H        17 ASN16      0.4196
    241 C             1.6668      -2.9059       3.7859 C.2      17 ASN16      0.5973
    242 O             2.7781      -2.4805       4.0908 O.2      17 ASN16     -0.5679
    243 N             1.1825      -4.0781       4.2016 N.am     18 TYR17     -0.4157
    244 H             0.2490      -4.3537       3.9048 H        18 TYR17      0.2719
    245 CA            1.9077      -4.9717       5.0914 C.3      18 TYR17     -0.0014
    246 HA            2.0972      -4.4488       6.0300 H        18 TYR17      0.0876
    247 CB            1.0355      -6.2029       5.3742 C.3      18 TYR17     -0.0152
    248 HB2           0.0120      -5.8700       5.5510 H        18 TYR17      0.0295
    249 HB3           1.0163      -6.8518       4.4986 H        18 TYR17      0.0295
    250 CG            1.4837      -7.0085       6.5761 C.ar     18 TYR17     -0.0011
    251 CD1           2.6862      -7.7397       6.5430 C.ar     18 TYR17     -0.1906
    252 HD1           3.2866      -7.7555       5.6435 H        18 TYR17      0.1699
    253 CE1           3.1088      -8.4538       7.6780 C.ar     18 TYR17     -0.2341
    254 HE1           4.0183      -9.0227       7.6448 H        18 TYR17      0.1656
    255 CZ            2.3199      -8.4545       8.8442 C.ar     18 TYR17      0.3226
    256 OH            2.7296      -9.1474       9.9380 O.3      18 TYR17     -0.5579
    257 HH            3.6405      -9.4232       9.8515 H        18 TYR17      0.3992
    258 CE2           1.1066      -7.7424       8.8727 C.ar     18 TYR17     -0.2341
    259 HE2           0.5070      -7.7465       9.7696 H        18 TYR17      0.1656
    260 CD2           0.6927      -7.0169       7.7409 C.ar     18 TYR17     -0.1906
    261 HD2          -0.2302      -6.4515       7.7714 H        18 TYR17      0.1699
    262 C             3.2546      -5.3691       4.4800 C.2      18 TYR17      0.5973
    263 O             4.2895      -5.3080       5.1444 O.2      18 TYR17     -0.5679
    264 N             3.2623      -5.7325       3.1945 N.am     19 GLN18     -0.4157
    265 H             2.3841      -5.7360       2.6847 H        19 GLN18      0.2719
    266 CA            4.4915      -6.0677       2.4768 C.3      19 GLN18     -0.0031
    267 HA            5.0469      -6.7995       3.0653 H        19 GLN18      0.0850
    268 CB            4.1700      -6.6840       1.1093 C.3      19 GLN18     -0.0036
    269 HB2           3.5510      -6.0107       0.5185 H        19 GLN18      0.0171
    270 HB3           5.1097      -6.8345       0.5749 H        19 GLN18      0.0171
    271 CG            3.4724      -8.0393       1.2375 C.3      19 GLN18     -0.0645
    272 HG2           4.0399      -8.6646       1.9277 H        19 GLN18      0.0352
    273 HG3           2.4722      -7.9205       1.6427 H        19 GLN18      0.0352
    274 CD            3.3785      -8.7345      -0.1108 C.2      19 GLN18      0.6951
    275 OE1           2.7299      -8.2941      -1.0450 O.2      19 GLN18     -0.6086
    276 NE2           4.0372      -9.8598      -0.2674 N.am     19 GLN18     -0.9407
    277 HE21          3.9735     -10.2716      -1.1790 H        19 GLN18      0.4251
    278 HE22          4.5992     -10.2242       0.4781 H        19 GLN18      0.4251
    279 C             5.4080      -4.8572       2.2942 C.2      19 GLN18      0.5973
    280 O             6.6209      -4.9974       2.4221 O.2      19 GLN18     -0.5679
    281 N             4.8583      -3.6704       2.0222 N.am     20 LEU19     -0.4157
    282 H             3.8485      -3.6250       1.9348 H        20 LEU19      0.2719
    283 CA            5.6482      -2.4565       1.8534 C.3      20 LEU19     -0.0518
    284 HA            6.4075      -2.6484       1.0945 H        20 LEU19      0.0922
    285 CB            4.8039      -1.2448       1.4184 C.3      20 LEU19     -0.1102
    286 HB2           4.2205      -0.8977       2.2726 H        20 LEU19      0.0457
    287 HB3           5.5121      -0.4610       1.1526 H        20 LEU19      0.0457
    288 CG            3.8398      -1.4243       0.2398 C.3      20 LEU19      0.3531
    289 HG            2.9627      -1.9212       0.5780 H        20 LEU19     -0.0361
    290 CD1           3.2927      -0.0882      -0.2151 C.3      20 LEU19     -0.4121
    291 HD11          4.1015       0.5557      -0.5464 H        20 LEU19      0.1000
    292 HD12          2.5820      -0.2392      -1.0268 H        20 LEU19      0.1000
    293 HD13          2.7694       0.3458       0.6295 H        20 LEU19      0.1000
    294 CD2           4.4404      -2.1523      -0.9609 C.3      20 LEU19     -0.4121
    295 HD21          4.7082      -3.1699      -0.6733 H        20 LEU19      0.1000
    296 HD22          3.6972      -2.2232      -1.7539 H        20 LEU19      0.1000
    297 HD23          5.3257      -1.6272      -1.3147 H        20 LEU19      0.1000
    298 C             6.3721      -2.1204       3.1504 C.2      20 LEU19      0.5973
    299 O             7.5544      -1.8131       3.1056 O.2      20 LEU19     -0.5679
    300 N             5.6918      -2.1917       4.2936 N.am     21 GLU20     -0.5163
    301 H             4.7038      -2.4347       4.2582 H        21 GLU20      0.2936
    302 CA            6.3046      -1.9430       5.6011 C.3      21 GLU20      0.0397
    303 HA            6.7432      -0.9450       5.6118 H        21 GLU20      0.1105
    304 CB            5.2510      -2.0340       6.7152 C.3      21 GLU20      0.0560
    305 HB2           4.7109      -2.9763       6.6154 H        21 GLU20     -0.0173
    306 HB3           5.7532      -2.0415       7.6836 H        21 GLU20     -0.0173
    307 CG            4.2365      -0.8823       6.6961 C.3      21 GLU20      0.0136
    308 HG2           3.8074      -0.7824       5.6996 H        21 GLU20     -0.0425
    309 HG3           3.4247      -1.1322       7.3823 H        21 GLU20     -0.0425
    310 CD            4.8388       0.4606       7.1253 C.2      21 GLU20      0.8054
    311 OE1           5.2510       0.6050       8.2930 O.co2    21 GLU20     -0.8188
    312 OE2           4.8607       1.4081       6.2959 O.co2    21 GLU20     -0.8188
    313 C             7.4324      -2.9376       5.8800 C.2      21 GLU20      0.5366
    314 O             8.5123      -2.5294       6.3041 O.2      21 GLU20     -0.5819
    315 N             7.2160      -4.2259       5.5895 N.am     22 GLN21     -0.4157
    316 H             6.2987      -4.5020       5.2475 H        22 GLN21      0.2719
    317 CA            8.2619      -5.2443       5.7240 C.3      22 GLN21     -0.0031
    318 HA            8.6321      -5.2441       6.7494 H        22 GLN21      0.0850
    319 CB            7.6981      -6.6279       5.3868 C.3      22 GLN21     -0.0036
    320 HB2           7.1884      -6.5947       4.4238 H        22 GLN21      0.0171
    321 HB3           8.5272      -7.3334       5.3073 H        22 GLN21      0.0171
    322 CG            6.7368      -7.1455       6.4562 C.3      22 GLN21     -0.0645
    323 HG2           7.2590      -7.1756       7.4126 H        22 GLN21      0.0352
    324 HG3           5.8828      -6.4844       6.5689 H        22 GLN21      0.0352
    325 CD            6.2434      -8.5392       6.1017 C.2      22 GLN21      0.6951
    326 OE1           5.6359      -8.7965       5.0767 O.2      22 GLN21     -0.6086
    327 NE2           6.5023      -9.5203       6.9419 N.am     22 GLN21     -0.9407
    328 HE21          6.2080     -10.4305       6.6391 H        22 GLN21      0.4251
    329 HE22          7.0548      -9.3498       7.7596 H        22 GLN21      0.4251
    330 C             9.4534      -4.9632       4.8108 C.2      22 GLN21      0.5973
    331 O            10.6007      -5.0962       5.2302 O.2      22 GLN21     -0.5679
    332 N             9.1814      -4.5662       3.5731 N.am     23 GLU22     -0.5163
    333 H             8.2101      -4.5395       3.2773 H        23 GLU22      0.2936
    334 CA           10.2001      -4.2139       2.5996 C.3      23 GLU22      0.0397
    335 HA           10.8911      -5.0510       2.5003 H        23 GLU22      0.1105
    336 CB            9.5004      -3.9633       1.2575 C.3      23 GLU22      0.0560
    337 HB2           8.7756      -4.7548       1.0720 H        23 GLU22     -0.0173
    338 HB3           8.9521      -3.0255       1.2969 H        23 GLU22     -0.0173
    339 CG           10.4655      -3.9309       0.0815 C.3      23 GLU22      0.0136
    340 HG2           9.8998      -3.6651      -0.8108 H        23 GLU22     -0.0425
    341 HG3          11.2252      -3.1664       0.2547 H        23 GLU22     -0.0425
    342 CD           11.1135      -5.2905      -0.1532 C.2      23 GLU22      0.8054
    343 OE1          10.4011      -6.3098      -0.2034 O.co2    23 GLU22     -0.8188
    344 OE2          12.3477      -5.2968      -0.3467 O.co2    23 GLU22     -0.8188
    345 C            10.9920      -2.9904       3.0667 C.2      23 GLU22      0.5366
    346 O            12.2143      -2.9988       3.0547 O.2      23 GLU22     -0.5819
    347 N            10.2995      -1.9565       3.5477 N.am     24 VAL23     -0.4157
    348 H             9.2857      -2.0384       3.5686 H        24 VAL23      0.2719
    349 CA           10.9128      -0.7533       4.1154 C.3      24 VAL23     -0.0875
    350 HA           11.5599      -0.3061       3.3650 H        24 VAL23      0.0969
    351 CB            9.8339       0.2660       4.5298 C.3      24 VAL23      0.2985
    352 HB            9.0394      -0.2496       5.0668 H        24 VAL23     -0.0297
    353 CG1          10.3598       1.3804       5.4462 C.3      24 VAL23     -0.3192
    354 HG11         11.2792       1.8017       5.0676 H        24 VAL23      0.0791
    355 HG12          9.6064       2.1568       5.5657 H        24 VAL23      0.0791
    356 HG13         10.5627       0.9676       6.4357 H        24 VAL23      0.0791
    357 CG2           9.2170       0.9204       3.2887 C.3      24 VAL23     -0.3192
    358 HG21          8.8516       0.1625       2.6033 H        24 VAL23      0.0791
    359 HG22          8.3774       1.5509       3.5795 H        24 VAL23      0.0791
    360 HG23          9.9753       1.5056       2.7759 H        24 VAL23      0.0791
    361 C            11.8015      -1.1027       5.2981 C.2      24 VAL23      0.5973
    362 O            12.9527      -0.6843       5.3172 O.2      24 VAL23     -0.5679
    363 N            11.2922      -1.8777       6.2562 N.am     25 ALA24     -0.4157
    364 H            10.3296      -2.1905       6.1747 H        25 ALA24      0.2719
    365 CA           12.0497      -2.2814       7.4347 C.3      25 ALA24      0.0337
    366 HA           12.3827      -1.3892       7.9676 H        25 ALA24      0.0823
    367 CB           11.1376      -3.0994       8.3536 C.3      25 ALA24     -0.1825
    368 HB1          10.8007      -4.0010       7.8411 H        25 ALA24      0.0603
    369 HB2          11.6877      -3.3815       9.2520 H        25 ALA24      0.0603
    370 HB3          10.2702      -2.5026       8.6388 H        25 ALA24      0.0603
    371 C            13.2928      -3.0887       7.0551 C.2      25 ALA24      0.5973
    372 O            14.3470      -2.8953       7.6500 O.2      25 ALA24     -0.5679
    373 N            13.1725      -3.9692       6.0566 N.am     26 GLN25     -0.4157
    374 H            12.2603      -4.1062       5.6336 H        26 GLN25      0.2719
    375 CA           14.2995      -4.7407       5.5494 C.3      26 GLN25     -0.0031
    376 HA           14.7507      -5.2964       6.3731 H        26 GLN25      0.0850
    377 CB           13.8038      -5.7331       4.4924 C.3      26 GLN25     -0.0036
    378 HB2          13.0353      -6.3727       4.9285 H        26 GLN25      0.0171
    379 HB3          13.3515      -5.1568       3.6893 H        26 GLN25      0.0171
    380 CG           14.9250      -6.6285       3.9285 C.3      26 GLN25     -0.0645
    381 HG2          15.7872      -6.0172       3.6657 H        26 GLN25      0.0352
    382 HG3          15.2347      -7.3429       4.6915 H        26 GLN25      0.0352
    383 CD           14.5301      -7.3832       2.6605 C.2      26 GLN25      0.6951
    384 OE1          15.0545      -8.4380       2.3492 O.2      26 GLN25     -0.6086
    385 NE2          13.5943      -6.8897       1.8773 N.am     26 GLN25     -0.9407
    386 HE21         13.3711      -7.3806       1.0317 H        26 GLN25      0.4251
    387 HE22         13.2002      -5.9787       2.0327 H        26 GLN25      0.4251
    388 C            15.3663      -3.8099       4.9825 C.2      26 GLN25      0.5973
    389 O            16.5099      -3.8879       5.3923 O.2      26 GLN25     -0.5679
    390 N            15.0001      -2.9118       4.0718 N.am     27 LEU26     -0.4157
    391 H            14.0248      -2.8641       3.7971 H        27 LEU26      0.2719
    392 CA           15.9637      -2.0087       3.4479 C.3      27 LEU26     -0.0518
    393 HA           16.7865      -2.5943       3.0346 H        27 LEU26      0.0922
    394 CB           15.2787      -1.2384       2.3215 C.3      27 LEU26     -0.1102
    395 HB2          14.4996      -0.6191       2.7629 H        27 LEU26      0.0457
    396 HB3          16.0299      -0.6006       1.8565 H        27 LEU26      0.0457
    397 CG           14.6545      -2.1234       1.2363 C.3      27 LEU26      0.3531
    398 HG           14.0341      -2.8919       1.6655 H        27 LEU26     -0.0361
    399 CD1          13.7757      -1.2528       0.3454 C.3      27 LEU26     -0.4121
    400 HD11         14.3810      -0.4717      -0.1000 H        27 LEU26      0.1000
    401 HD12         13.3150      -1.8715      -0.4191 H        27 LEU26      0.1000
    402 HD13         12.9890      -0.8085       0.9538 H        27 LEU26      0.1000
    403 CD2          15.7072      -2.8786       0.4380 C.3      27 LEU26     -0.4121
    404 HD21         16.2386      -3.5708       1.0922 H        27 LEU26      0.1000
    405 HD22         15.2320      -3.4591      -0.3493 H        27 LEU26      0.1000
    406 HD23         16.4326      -2.1823       0.0136 H        27 LEU26      0.1000
    407 C            16.5852      -1.0380       4.4538 C.2      27 LEU26      0.5973
    408 O            17.7849      -0.8068       4.4007 O.2      27 LEU26     -0.5679
    409 N            15.7871      -0.4884       5.3730 N.am     28 GLU27     -0.5163
    410 H            14.8000      -0.7129       5.3589 H        28 GLU27      0.2936
    411 CA           16.2857       0.3401       6.4772 C.3      28 GLU27      0.0397
    412 HA           16.7841       1.2271       6.0846 H        28 GLU27      0.1105
    413 CB           15.1213       0.7749       7.3837 C.3      28 GLU27      0.0560
    414 HB2          14.4300      -0.0604       7.5014 H        28 GLU27     -0.0173
    415 HB3          15.5002       1.0162       8.3773 H        28 GLU27     -0.0173
    416 CG           14.3553       1.9864       6.8342 C.3      28 GLU27      0.0136
    417 HG2          14.2160       1.8759       5.7576 H        28 GLU27     -0.0425
    418 HG3          13.3607       1.9979       7.2879 H        28 GLU27     -0.0425
    419 CD           15.0473       3.3226       7.1538 C.2      28 GLU27      0.8054
    420 OE1          15.2497       3.6103       8.3513 O.co2    28 GLU27     -0.8188
    421 OE2          15.2758       4.1090       6.2034 O.co2    28 GLU27     -0.8188
    422 C            17.3250      -0.4169       7.3042 C.2      28 GLU27      0.5366
    423 O            18.3766       0.1341       7.5871 O.2      28 GLU27     -0.5819
    424 N            17.0595      -1.6871       7.6169 N.am     29 HIE28     -0.4157
    425 H            16.1675      -2.0710       7.3365 H        29 HIE28      0.2719
    426 CA           17.9659      -2.5573       8.3699 C.3      29 HIE28     -0.0581
    427 HA           18.3036      -2.0372       9.2689 H        29 HIE28      0.1360
    428 CB           17.1704      -3.8047       8.7854 C.3      29 HIE28     -0.0074
    429 HB2          16.3709      -3.4999       9.4607 H        29 HIE28      0.0367
    430 HB3          16.7144      -4.2513       7.9039 H        29 HIE28      0.0367
    431 CG           17.9820      -4.8681       9.4720 C.2      29 HIE28      0.1868
    432 ND1          18.7689      -4.6744      10.6054 N.2      29 HIE28     -0.5432
    433 CE1          19.3863      -5.8388      10.8260 C.2      29 HIE28      0.1635
    434 HE1          20.1498      -5.9855      11.5762 H        29 HIE28      0.1435
    435 NE2          18.9807      -6.7665       9.9427 N.pl3    29 HIE28     -0.2795
    436 HE2          19.4431      -7.6451       9.7650 H        29 HIE28      0.3339
    437 CD2          18.0941      -6.1683       9.0771 C.2      29 HIE28     -0.2207
    438 HD2          17.6949      -6.5871       8.1618 H        29 HIE28      0.1862
    439 C            19.2376      -2.9203       7.5918 C.2      29 HIE28      0.5973
    440 O            20.3411      -2.8416       8.1220 O.2      29 HIE28     -0.5679
    441 N            19.1004      -3.2856       6.3162 N.am     30 GLU29     -0.5163
    442 H            18.1629      -3.3662       5.9425 H        30 GLU29      0.2936
    443 CA           20.2336      -3.6128       5.4407 C.3      30 GLU29      0.0397
    444 HA           20.8941      -4.3119       5.9565 H        30 GLU29      0.1105
    445 CB           19.7247      -4.2677       4.1437 C.3      30 GLU29      0.0560
    446 HB2          19.0199      -3.5948       3.6518 H        30 GLU29     -0.0173
    447 HB3          20.5739      -4.3984       3.4716 H        30 GLU29     -0.0173
    448 CG           19.0558      -5.6427       4.3221 C.3      30 GLU29      0.0136
    449 HG2          18.0792      -5.5309       4.7777 H        30 GLU29     -0.0425
    450 HG3          18.8880      -6.0730       3.3316 H        30 GLU29     -0.0425
    451 CD           19.8738      -6.6268       5.1657 C.2      30 GLU29      0.8054
    452 OE1          21.0422      -6.8789       4.7970 O.co2    30 GLU29     -0.8188
    453 OE2          19.3118      -7.1789       6.1431 O.co2    30 GLU29     -0.8188
    454 C            21.0901      -2.3834       5.0968 C.2      30 GLU29      0.5366
    455 O            22.2707      -2.5170       4.7712 O.2      30 GLU29     -0.5819
    456 N            20.5125      -1.1797       5.1576 N.am     31 CYX30     -0.4157
    457 H            19.5262      -1.1313       5.3897 H        31 CYX30      0.2719
    458 CA           21.2477       0.0676       4.9585 C.3      31 CYX30      0.0429
    459 HA           21.8835      -0.0489       4.0833 H        31 CYX30      0.0766
    460 CB           20.2535       1.2042       4.7146 C.3      31 CYX30     -0.0790
    461 HB2          19.5176       0.8651       3.9896 H        31 CYX30      0.0910
    462 HB3          19.7173       1.3878       5.6487 H        31 CYX30      0.0910
    463 SG           20.9465       2.7820       4.1241 S.3      31 CYX30     -0.1081
    464 C            22.1614       0.4065       6.1375 C.2      31 CYX30      0.5973
    465 O            23.1853       1.0714       5.9415 O.2      31 CYX30     -0.5679
    466 N            21.8006      -0.0553       7.3373 N.am     32 GLY31     -0.3821
    467 H            20.8971      -0.5064       7.4402 H        32 GLY31      0.2681
    468 CA           22.5783       0.0923       8.5618 C.3      32 GLY31     -0.2493
    469 HA2          22.9088      -0.8911       8.8870 H        32 GLY31      0.1056
    470 HA3          23.4496       0.7187       8.3894 H        32 GLY31      0.1056
    471 C            21.8092       0.6987       9.7194 C.2      32 GLY31      0.7231
    472 O            20.5907       0.9268       9.6376 O.2      32 GLY31     -0.7855
    473 OXT          22.5093       0.9826      10.7101 O.3      32 GLY31     -0.7855
    474 N            22.7388       3.2992       9.8106 N.am     33 NHE       -0.4630
    475 HN1          23.1737       2.5598      10.3557 H        33 NHE        0.2315
    476 HN2          21.7983       3.0473       9.5225 H        33 NHE        0.2315
    477 H1          -19.1743      -2.6153       6.9115 H        34 ACE0       0.1123
    478 CH3         -18.8458      -1.6073       7.1624 C.3      34 ACE0      -0.3662
    479 H2          -17.7813      -1.5167       6.9516 H        34 ACE0       0.1123
    480 H3          -19.0426      -1.4063       8.2129 H        34 ACE0       0.1123
    481 C           -19.6058      -0.6247       6.3074 C.2      34 ACE0       0.5972
    482 O           -20.4207      -1.0155       5.4826 O.2      34 ACE0      -0.5679
    483 N           -19.3447       0.6607       6.5178 N.am     35 GLU1      -0.5163
    484 H           -18.6337       0.9093       7.1829 H        35 GLU1       0.2936
    485 CA          -19.9684       1.7137       5.7154 C.3      35 GLU1       0.0397
    486 HA          -20.9970       1.4156       5.4953 H        35 GLU1       0.1105
    487 CB          -20.0298       3.0148       6.5312 C.3      35 GLU1       0.0560
    488 HB2         -20.7077       2.8564       7.3710 H        35 GLU1      -0.0173
    489 HB3         -19.0543       3.2156       6.9575 H        35 GLU1      -0.0173
    490 CG          -20.4999       4.2568       5.7650 C.3      35 GLU1       0.0136
    491 HG2         -20.4185       5.1200       6.4295 H        35 GLU1      -0.0425
    492 HG3         -19.8338       4.4437       4.9225 H        35 GLU1      -0.0425
    493 CD          -21.9407       4.1121       5.2646 C.2      35 GLU1       0.8054
    494 OE1         -22.1421       3.2857       4.3487 O.co2    35 GLU1      -0.8188
    495 OE2         -22.7898       4.8890       5.7397 O.co2    35 GLU1      -0.8188
    496 C           -19.2410       1.8764       4.3758 C.2      35 GLU1       0.5366
    497 O           -18.0201       2.0240       4.3376 O.2      35 GLU1      -0.5819
    498 N           -19.9874       1.9513       3.2743 N.am     36 VAL2      -0.4157
    499 H           -21.0014       1.9735       3.4089 H        36 VAL2       0.2719
    500 CA          -19.4485       2.1139       1.9166 C.3      36 VAL2      -0.0875
    501 HA          -18.8466       1.2407       1.6655 H        36 VAL2       0.0969
    502 CB          -20.5996       2.2425       0.8973 C.3      36 VAL2       0.2985
    503 HB          -21.2773       3.0277       1.2356 H        36 VAL2      -0.0297
    504 CG1         -20.1329       2.6167      -0.5160 C.3      36 VAL2      -0.3192
    505 HG11        -19.5578       1.7977      -0.9398 H        36 VAL2       0.0791
    506 HG12        -21.0105       2.7580      -1.1486 H        36 VAL2       0.0791
    507 HG13        -19.5566       3.5370      -0.5187 H        36 VAL2       0.0791
    508 CG2         -21.3872       0.9380       0.7926 C.3      36 VAL2      -0.3192
    509 HG21        -21.8449       0.6990       1.7530 H        36 VAL2       0.0791
    510 HG22        -22.1878       1.0374       0.0587 H        36 VAL2       0.0791
    511 HG23        -20.7317       0.1230       0.4846 H        36 VAL2       0.0791
    512 C           -18.5520       3.3430       1.8579 C.2      36 VAL2       0.5973
    513 O           -17.3736       3.2695       1.5176 O.2      36 VAL2      -0.5679
    514 N           -19.0841       4.5039       2.2412 N.am     37 GLN3      -0.4157
    515 H           -20.0402       4.4890       2.5830 H        37 GLN3       0.2719
    516 CA          -18.3237       5.7512       2.2517 C.3      37 GLN3      -0.0031
    517 HA          -17.9989       5.9680       1.2368 H        37 GLN3       0.0850
    518 CB          -19.2487       6.8737       2.7297 C.3      37 GLN3      -0.0036
    519 HB2         -20.1072       6.9429       2.0591 H        37 GLN3       0.0171
    520 HB3         -19.6072       6.6238       3.7302 H        37 GLN3       0.0171
    521 CG          -18.5348       8.2306       2.7764 C.3      37 GLN3      -0.0645
    522 HG2         -17.6337       8.1543       3.3827 H        37 GLN3       0.0352
    523 HG3         -18.2572       8.5170       1.7629 H        37 GLN3       0.0352
    524 CD          -19.3582       9.3548       3.3885 C.2      37 GLN3       0.6951
    525 OE1         -18.8808      10.4744       3.4198 O.2      37 GLN3      -0.6086
    526 NE2         -20.5655       9.1353       3.8638 N.am     37 GLN3      -0.9407
    527 HE21        -21.0353       9.9245       4.2791 H        37 GLN3       0.4251
    528 HE22        -20.9680       8.2135       3.9207 H        37 GLN3       0.4251
    529 C           -17.0697       5.6504       3.1337 C.2      37 GLN3       0.5973
    530 O           -16.0023       6.1390       2.7447 O.2      37 GLN3      -0.5679
    531 N           -17.1981       5.0149       4.2999 N.am     38 ALA4      -0.4157
    532 H           -18.0791       4.5676       4.5197 H        38 ALA4       0.2719
    533 CA          -16.0933       4.8193       5.2283 C.3      38 ALA4       0.0337
    534 HA          -15.6618       5.7908       5.4730 H        38 ALA4       0.0823
    535 CB          -16.6111       4.1843       6.5183 C.3      38 ALA4      -0.1825
    536 HB1         -16.9499       3.1659       6.3358 H        38 ALA4       0.0603
    537 HB2         -15.8039       4.1451       7.2505 H        38 ALA4       0.0603
    538 HB3         -17.4199       4.7881       6.9310 H        38 ALA4       0.0603
    539 C           -14.9938       3.9594       4.6042 C.2      38 ALA4       0.5973
    540 O           -13.8245       4.3492       4.6213 O.2      38 ALA4      -0.5679
    541 N           -15.3622       2.8447       3.9709 N.am     39 LEU5      -0.4157
    542 H           -16.3376       2.5526       4.0223 H        39 LEU5       0.2719
    543 CA          -14.4184       1.9821       3.2741 C.3      39 LEU5      -0.0518
    544 HA          -13.6237       1.7107       3.9642 H        39 LEU5       0.0922
    545 CB          -15.1028       0.6995       2.7990 C.3      39 LEU5      -0.1102
    546 HB2         -15.9329       0.9604       2.1461 H        39 LEU5       0.0457
    547 HB3         -14.3654       0.1310       2.2365 H        39 LEU5       0.0457
    548 CG          -15.6310      -0.2203       3.9068 C.3      39 LEU5       0.3531
    549 HG          -16.3538       0.3004       4.5237 H        39 LEU5      -0.0361
    550 CD1         -16.3159      -1.4134       3.2546 C.3      39 LEU5      -0.4121
    551 HD11        -15.6035      -1.9742       2.6495 H        39 LEU5       0.1000
    552 HD12        -16.6972      -2.0791       4.0301 H        39 LEU5       0.1000
    553 HD13        -17.1459      -1.0779       2.6351 H        39 LEU5       0.1000
    554 CD2         -14.5122      -0.7073       4.8217 C.3      39 LEU5      -0.4121
    555 HD21        -14.0420       0.1167       5.3495 H        39 LEU5       0.1000
    556 HD22        -14.9319      -1.3901       5.5630 H        39 LEU5       0.1000
    557 HD23        -13.7809      -1.2757       4.2497 H        39 LEU5       0.1000
    558 C           -13.7630       2.7025       2.1023 C.2      39 LEU5       0.5973
    559 O           -12.5698       2.5478       1.8851 O.2      39 LEU5      -0.5679
    560 N           -14.4687       3.5857       1.3918 N.am     40 LYS6      -0.3479
    561 H           -15.4722       3.6307       1.5599 H        40 LYS6       0.2747
    562 CA          -13.8416       4.3994       0.3367 C.3      40 LYS6      -0.2400
    563 HA          -13.3835       3.7270      -0.3918 H        40 LYS6       0.1426
    564 CB          -14.8819       5.2713      -0.3726 C.3      40 LYS6      -0.0094
    565 HB2         -15.4082       5.8864       0.3535 H        40 LYS6       0.0362
    566 HB3         -14.3679       5.9296      -1.0743 H        40 LYS6       0.0362
    567 CG          -15.8884       4.4157      -1.1446 C.3      40 LYS6       0.0187
    568 HG2         -15.3660       3.8905      -1.9451 H        40 LYS6       0.0103
    569 HG3         -16.3075       3.6619      -0.5021 H        40 LYS6       0.0103
    570 CD          -17.0379       5.2264      -1.7412 C.3      40 LYS6      -0.0479
    571 HD2         -17.8178       4.5207      -2.0364 H        40 LYS6       0.0621
    572 HD3         -17.4497       5.9115      -0.9997 H        40 LYS6       0.0621
    573 CE          -16.5458       5.9808      -2.9797 C.3      40 LYS6      -0.0143
    574 HE2         -15.8607       6.7757      -2.6750 H        40 LYS6       0.1135
    575 HE3         -15.9871       5.2781      -3.6073 H        40 LYS6       0.1135
    576 NZ          -17.6834       6.5335      -3.7550 N.4      40 LYS6      -0.3854
    577 HZ1         -18.2120       7.2107      -3.2209 H        40 LYS6       0.3400
    578 HZ2         -17.3720       6.9618      -4.6195 H        40 LYS6       0.3400
    579 HZ3         -18.3208       5.7815      -4.0027 H        40 LYS6       0.3400
    580 C           -12.7165       5.2578       0.9047 C.2      40 LYS6       0.7341
    581 O           -11.6391       5.3169       0.3262 O.2      40 LYS6      -0.5894
    582 N           -12.9403       5.9054       2.0497 N.am     41 LYS7      -0.3479
    583 H           -13.8351       5.7600       2.5085 H        41 LYS7       0.2747
    584 CA          -11.9107       6.7198       2.7172 C.3      41 LYS7      -0.2400
    585 HA          -11.4281       7.3735       1.9894 H        41 LYS7       0.1426
    586 CB          -12.5388       7.5840       3.8228 C.3      41 LYS7      -0.0094
    587 HB2         -13.3734       7.0613       4.2943 H        41 LYS7       0.0362
    588 HB3         -11.7891       7.7755       4.5935 H        41 LYS7       0.0362
    589 CG          -12.9998       8.9485       3.2928 C.3      41 LYS7       0.0187
    590 HG2         -13.3584       9.5446       4.1333 H        41 LYS7       0.0103
    591 HG3         -12.1368       9.4600       2.8626 H        41 LYS7       0.0103
    592 CD          -14.1122       8.8638       2.2391 C.3      41 LYS7      -0.0479
    593 HD2         -13.8280       8.1937       1.4319 H        41 LYS7       0.0621
    594 HD3         -15.0245       8.5060       2.7175 H        41 LYS7       0.0621
    595 CE          -14.3440      10.2453       1.6340 C.3      41 LYS7      -0.0143
    596 HE2         -14.5814      10.9444       2.4444 H        41 LYS7       0.1135
    597 HE3         -13.4134      10.5850       1.1669 H        41 LYS7       0.1135
    598 NZ          -15.4455      10.2266       0.6445 N.4      41 LYS7      -0.3854
    599 HZ1         -16.3110       9.9795       1.1115 H        41 LYS7       0.3400
    600 HZ2         -15.5642      11.1571       0.2592 H        41 LYS7       0.3400
    601 HZ3         -15.2496       9.5778      -0.1010 H        41 LYS7       0.3400
    602 C           -10.7858       5.8501       3.2674 C.2      41 LYS7       0.7341
    603 O            -9.6309       6.2500       3.1859 O.2      41 LYS7      -0.5894
    604 N           -11.1014       4.6410       3.7384 N.am     42 ARG8      -0.3479
    605 H           -12.0884       4.4189       3.8396 H        42 ARG8       0.2747
    606 CA          -10.1140       3.6294       4.1408 C.3      42 ARG8      -0.2637
    607 HA           -9.4784       4.0379       4.9281 H        42 ARG8       0.1560
    608 CB          -10.8612       2.3979       4.6714 C.3      42 ARG8      -0.0007
    609 HB2         -11.5396       2.6926       5.4746 H        42 ARG8       0.0327
    610 HB3         -11.4667       1.9892       3.8754 H        42 ARG8       0.0327
    611 CG           -9.9765       1.2427       5.1367 C.3      42 ARG8       0.0390
    612 HG2         -10.5271       0.3237       4.9442 H        42 ARG8       0.0285
    613 HG3          -9.0424       1.2031       4.5788 H        42 ARG8       0.0285
    614 CD           -9.7000       1.2824       6.6351 C.3      42 ARG8       0.0486
    615 HD2          -9.1371       2.1830       6.8843 H        42 ARG8       0.0687
    616 HD3         -10.6488       1.3110       7.1748 H        42 ARG8       0.0687
    617 NE           -8.9666       0.0735       7.0337 N.pl3    42 ARG8      -0.5295
    618 HE           -9.5132      -0.7400       7.2686 H        42 ARG8       0.3456
    619 CZ           -7.6597      -0.0968       7.0055 C.cat    42 ARG8       0.8076
    620 NH1          -6.8225       0.8690       6.7548 N.pl3    42 ARG8      -0.8627
    621 HH11         -7.1502       1.7994       6.5984 H        42 ARG8       0.4478
    622 HH12         -5.8396       0.6240       6.7480 H        42 ARG8       0.4478
    623 NH2          -7.1628      -1.2700       7.2240 N.pl3    42 ARG8      -0.8627
    624 HH21         -7.7393      -2.0760       7.3657 H        42 ARG8       0.4478
    625 HH22         -6.1499      -1.4265       7.1372 H        42 ARG8       0.4478
    626 C            -9.2044       3.2636       2.9696 C.2      42 ARG8       0.7341
    627 O            -7.9894       3.3041       3.1206 O.2      42 ARG8      -0.5894
    628 N            -9.7895       2.9845       1.8021 N.am     43 VAL9      -0.4157
    629 H           -10.8022       2.9061       1.7890 H        43 VAL9       0.2719
    630 CA           -9.0570       2.7013       0.5607 C.3      43 VAL9      -0.0875
    631 HA           -8.4257       1.8240       0.7097 H        43 VAL9       0.0969
    632 CB          -10.0151       2.4143      -0.6154 C.3      43 VAL9       0.2985
    633 HB          -10.7340       3.2249      -0.7041 H        43 VAL9      -0.0297
    634 CG1          -9.2732       2.3015      -1.9528 C.3      43 VAL9      -0.3192
    635 HG11         -8.5250       1.5113      -1.8877 H        43 VAL9       0.0791
    636 HG12         -9.9812       2.0492      -2.7424 H        43 VAL9       0.0791
    637 HG13         -8.7980       3.2435      -2.2210 H        43 VAL9       0.0791
    638 CG2         -10.7902       1.1137      -0.4163 C.3      43 VAL9      -0.3192
    639 HG21        -11.3248       1.1137       0.5207 H        43 VAL9       0.0791
    640 HG22        -11.5113       0.9741      -1.2219 H        43 VAL9       0.0791
    641 HG23        -10.1032       0.2675      -0.3997 H        43 VAL9       0.0791
    642 C            -8.1469       3.8700       0.2107 C.2      43 VAL9       0.5973
    643 O            -6.9725       3.6617      -0.0615 O.2      43 VAL9      -0.5679
    644 N            -8.6706       5.0983       0.2347 N.am     44 GLN10     -0.4157
    645 H            -9.6551       5.1972       0.4545 H        44 GLN10      0.2719
    646 CA           -7.8903       6.3031      -0.0634 C.3      44 GLN10     -0.0031
    647 HA           -7.4396       6.2039      -1.0524 H        44 GLN10      0.0850
    648 CB           -8.8010       7.5406      -0.0464 C.3      44 GLN10     -0.0036
    649 HB2          -9.3215       7.5991       0.9086 H        44 GLN10      0.0171
    650 HB3          -8.1762       8.4311      -0.1370 H        44 GLN10      0.0171
    651 CG           -9.8345       7.5682      -1.1792 C.3      44 GLN10     -0.0645
    652 HG2         -10.5151       6.7360      -1.1012 H        44 GLN10      0.0352
    653 HG3         -10.4157       8.4866      -1.1038 H        44 GLN10      0.0352
    654 CD           -9.1935       7.5193      -2.5526 C.2      44 GLN10      0.6951
    655 OE1          -8.4450       8.3938      -2.9341 O.2      44 GLN10     -0.6086
    656 NE2          -9.4707       6.5040      -3.3435 N.am     44 GLN10     -0.9407
    657 HE21         -9.0169       6.5212      -4.2425 H        44 GLN10      0.4251
    658 HE22        -10.0621       5.7549      -3.0417 H        44 GLN10      0.4251
    659 C            -6.7357       6.5011       0.9216 C.2      44 GLN10      0.5973
    660 O            -5.6174       6.7820       0.5011 O.2      44 GLN10     -0.5679
    661 N            -6.9807       6.3050       2.2194 N.am     45 ALA11     -0.4157
    662 H            -7.9306       6.1214       2.5192 H        45 ALA11      0.2719
    663 CA           -5.9496       6.4040       3.2463 C.3      45 ALA11      0.0337
    664 HA           -5.4731       7.3841       3.1799 H        45 ALA11      0.0823
    665 CB           -6.6023       6.2650       4.6263 C.3      45 ALA11     -0.1825
    666 HB1          -7.0881       5.2943       4.7233 H        45 ALA11      0.0603
    667 HB2          -5.8397       6.3627       5.4006 H        45 ALA11      0.0603
    668 HB3          -7.3445       7.0526       4.7633 H        45 ALA11      0.0603
    669 C            -4.8657       5.3432       3.0399 C.2      45 ALA11      0.5973
    670 O            -3.6777       5.6507       3.1235 O.2      45 ALA11     -0.5679
    671 N            -5.2737       4.1113       2.7193 N.am     46 LEU12     -0.4157
    672 H            -6.2685       3.9177       2.6950 H        46 LEU12      0.2719
    673 CA           -4.3542       3.0366       2.3860 C.3      46 LEU12     -0.0518
    674 HA           -3.6342       2.9218       3.1961 H        46 LEU12      0.0922
    675 CB           -5.0930       1.7161       2.1697 C.3      46 LEU12     -0.1102
    676 HB2          -5.9458       1.8761       1.5117 H        46 LEU12      0.0457
    677 HB3          -4.4065       1.0281       1.6879 H        46 LEU12      0.0457
    678 CG           -5.5510       1.0718       3.4743 C.3      46 LEU12      0.3531
    679 HG           -5.9772       1.8302       4.1305 H        46 LEU12     -0.0361
    680 CD1          -6.6151       0.0166       3.2147 C.3      46 LEU12     -0.4121
    681 HD11         -6.1834      -0.8428       2.7087 H        46 LEU12      0.1000
    682 HD12         -6.9874      -0.3312       4.1732 H        46 LEU12      0.1000
    683 HD13         -7.4344       0.4286       2.6284 H        46 LEU12      0.1000
    684 CD2          -4.3672       0.4140       4.1762 C.3      46 LEU12     -0.4121
    685 HD21         -3.5978       1.1424       4.4253 H        46 LEU12      0.1000
    686 HD22         -4.7038      -0.0445       5.0971 H        46 LEU12      0.1000
    687 HD23         -3.9323      -0.3656       3.5482 H        46 LEU12      0.1000
    688 C            -3.5590       3.3864       1.1482 C.2      46 LEU12      0.5973
    689 O            -2.3511       3.4086       1.2295 O.2      46 LEU12     -0.5679
    690 N            -4.1905       3.7355       0.0268 N.am     47 LYS13     -0.3479
    691 H            -5.2046       3.7252       0.0332 H        47 LYS13      0.2747
    692 CA           -3.4880       4.1097      -1.2085 C.3      47 LYS13     -0.2400
    693 HA           -2.8713       3.2723      -1.5281 H        47 LYS13      0.1426
    694 CB           -4.4843       4.4352      -2.3324 C.3      47 LYS13     -0.0094
    695 HB2          -5.4125       4.8339      -1.9197 H        47 LYS13      0.0362
    696 HB3          -4.0564       5.2068      -2.9755 H        47 LYS13      0.0362
    697 CG           -4.7754       3.2172      -3.2230 C.3      47 LYS13      0.0187
    698 HG2          -5.4515       3.5306      -4.0192 H        47 LYS13      0.0103
    699 HG3          -3.8409       2.8901      -3.6819 H        47 LYS13      0.0103
    700 CD           -5.4003       2.0333      -2.4707 C.3      47 LYS13     -0.0479
    701 HD2          -4.7756       1.7593      -1.6220 H        47 LYS13      0.0621
    702 HD3          -6.3771       2.3242      -2.0960 H        47 LYS13      0.0621
    703 CE           -5.5466       0.7775      -3.3364 C.3      47 LYS13     -0.0143
    704 HE2          -4.5604       0.4240      -3.6533 H        47 LYS13      0.1135
    705 HE3          -5.9907      -0.0121      -2.7245 H        47 LYS13      0.1135
    706 NZ           -6.4264       0.9696      -4.5086 N.4      47 LYS13     -0.3854
    707 HZ1          -5.9886       1.4481      -5.2779 H        47 LYS13      0.3400
    708 HZ2          -6.7473       0.0433      -4.8273 H        47 LYS13      0.3400
    709 HZ3          -7.3119       1.3783      -4.2504 H        47 LYS13      0.3400
    710 C            -2.5185       5.2620      -0.9811 C.2      47 LYS13      0.7341
    711 O            -1.4091       5.1876      -1.4870 O.2      47 LYS13     -0.5894
    712 N            -2.8760       6.2644      -0.1822 N.am     48 ALA14     -0.4157
    713 H            -3.8236       6.2909       0.1758 H        48 ALA14      0.2719
    714 CA           -1.9789       7.3633       0.1637 C.3      48 ALA14      0.0337
    715 HA           -1.6222       7.8306      -0.7560 H        48 ALA14      0.0823
    716 CB           -2.7721       8.4044       0.9597 C.3      48 ALA14     -0.1825
    717 HB1          -3.1676       7.9653       1.8759 H        48 ALA14      0.0603
    718 HB2          -2.1210       9.2407       1.2179 H        48 ALA14      0.0603
    719 HB3          -3.6003       8.7794       0.3566 H        48 ALA14      0.0603
    720 C            -0.7470       6.8807       0.9473 C.2      48 ALA14      0.5973
    721 O             0.3866       7.2390       0.6166 O.2      48 ALA14     -0.5679
    722 N            -0.9538       6.0206       1.9551 N.am     49 ARG15     -0.3479
    723 H            -1.9141       5.7646       2.1778 H        49 ARG15      0.2747
    724 CA            0.1358       5.4014       2.7248 C.3      49 ARG15     -0.2637
    725 HA            0.8063       6.1953       3.0514 H        49 ARG15      0.1560
    726 CB           -0.4437       4.6638       3.9478 C.3      49 ARG15     -0.0007
    727 HB2          -0.9493       5.3846       4.5928 H        49 ARG15      0.0327
    728 HB3          -1.1898       3.9429       3.6094 H        49 ARG15      0.0327
    729 CG            0.6125       3.9010       4.7732 C.3      49 ARG15      0.0390
    730 HG2           0.1096       3.3759       5.5865 H        49 ARG15      0.0285
    731 HG3           1.1055       3.1545       4.1494 H        49 ARG15      0.0285
    732 CD            1.6632       4.8362       5.3782 C.3      49 ARG15      0.0486
    733 HD2           2.0737       5.4721       4.5939 H        49 ARG15      0.0687
    734 HD3           1.1683       5.4656       6.1204 H        49 ARG15      0.0687
    735 NE            2.7912       4.1072       5.9960 N.pl3    49 ARG15     -0.5295
    736 HE            2.9139       3.1175       5.7923 H        49 ARG15      0.3456
    737 CZ            3.7140       4.6428       6.7749 C.cat    49 ARG15      0.8076
    738 NH1           3.6538       5.8978       7.1363 N.pl3    49 ARG15     -0.8627
    739 HH11          2.8309       6.4134       6.8915 H        49 ARG15      0.4478
    740 HH12          4.3391       6.2488       7.7752 H        49 ARG15      0.4478
    741 NH2           4.7191       3.9435       7.2120 N.pl3    49 ARG15     -0.8627
    742 HH21          4.7859       2.9415       6.9565 H        49 ARG15      0.4478
    743 HH22          5.3297       4.2413       7.9422 H        49 ARG15      0.4478
    744 C             0.9597       4.4525       1.8613 C.2      49 ARG15      0.7341
    745 O             2.1836       4.5084       1.8927 O.2      49 ARG15     -0.5894
    746 N             0.2946       3.6163       1.0769 N.am     50 ASN16     -0.4157
    747 H            -0.7075       3.6093       1.1693 H        50 ASN16      0.2719
    748 CA            0.8840       2.6677       0.1509 C.3      50 ASN16      0.0143
    749 HA            1.5428       2.0088       0.7094 H        50 ASN16      0.1048
    750 CB           -0.1871       1.8296      -0.5710 C.3      50 ASN16     -0.2041
    751 HB2          -1.0006       2.4639      -0.9034 H        50 ASN16      0.0797
    752 HB3           0.2673       1.3873      -1.4580 H        50 ASN16      0.0797
    753 CG           -0.7566       0.6963       0.2584 C.2      50 ASN16      0.7130
    754 OD1          -1.1787       0.8707       1.3864 O.2      50 ASN16     -0.5931
    755 ND2          -0.8037      -0.4971      -0.2778 N.am     50 ASN16     -0.9191
    756 HD21         -1.1947      -1.2362       0.3012 H        50 ASN16      0.4196
    757 HD22         -0.4571      -0.7078      -1.1977 H        50 ASN16      0.4196
    758 C             1.7191       3.3957      -0.8845 C.2      50 ASN16      0.5973
    759 O             2.7716       2.8948      -1.2380 O.2      50 ASN16     -0.5679
    760 N             1.2909       4.5712      -1.3449 N.am     51 TYR17     -0.4157
    761 H             0.3656       4.8883      -1.0721 H        51 TYR17      0.2719
    762 CA            2.0318       5.3876      -2.2966 C.3      51 TYR17     -0.0014
    763 HA            2.2538       4.7792      -3.1727 H        51 TYR17      0.0876
    764 CB            1.1695       6.5767      -2.7354 C.3      51 TYR17     -0.0152
    765 HB2           0.1953       6.2085      -3.0517 H        51 TYR17      0.0295
    766 HB3           1.0142       7.2599      -1.9010 H        51 TYR17      0.0295
    767 CG            1.7425       7.3258      -3.9116 C.ar     51 TYR17     -0.0011
    768 CD1           1.7827       6.6877      -5.1650 C.ar     51 TYR17     -0.1906
    769 HD1           1.4069       5.6804      -5.2701 H        51 TYR17      0.1699
    770 CE1           2.2904       7.3648      -6.2858 C.ar     51 TYR17     -0.2341
    771 HE1           2.3208       6.8802      -7.2490 H        51 TYR17      0.1656
    772 CZ            2.7462       8.6918      -6.1507 C.ar     51 TYR17      0.3226
    773 OH            3.2380       9.3565      -7.2271 O.3      51 TYR17     -0.5579
    774 HH            3.0733       8.9040      -8.0545 H        51 TYR17      0.3992
    775 CE2           2.6979       9.3338      -4.8970 C.ar     51 TYR17     -0.2341
    776 HE2           3.0325      10.3583      -4.8152 H        51 TYR17      0.1656
    777 CD2           2.2010       8.6485      -3.7732 C.ar     51 TYR17     -0.1906
    778 HD2           2.1590       9.1437      -2.8121 H        51 TYR17      0.1699
    779 C             3.3587       5.8524      -1.7007 C.2      51 TYR17      0.5973
    780 O             4.4139       5.6138      -2.2908 O.2      51 TYR17     -0.5679
    781 N             3.3114       6.4214      -0.4909 N.am     52 ALA18     -0.4157
    782 H             2.4038       6.5977      -0.0752 H        52 ALA18      0.2719
    783 CA            4.5024       6.8417       0.2392 C.3      52 ALA18      0.0337
    784 HA            5.0645       7.5420      -0.3792 H        52 ALA18      0.0823
    785 CB            4.0801       7.5698       1.5174 C.3      52 ALA18     -0.1825
    786 HB1           3.5119       6.9005       2.1640 H        52 ALA18      0.0603
    787 HB2           4.9653       7.9225       2.0468 H        52 ALA18      0.0603
    788 HB3           3.4590       8.4294       1.2593 H        52 ALA18      0.0603
    789 C             5.4163       5.6558       0.5670 C.2      52 ALA18      0.5973
    790 O             6.6269       5.7527       0.4025 O.2      52 ALA18     -0.5679
    791 N             4.8553       4.5269       1.0011 N.am     53 ALA19     -0.4157
    792 H             3.8534       4.5135       1.1649 H        53 ALA19      0.2719
    793 CA            5.6083       3.3124       1.2801 C.3      53 ALA19      0.0337
    794 HA            6.4196       3.5511       1.9620 H        53 ALA19      0.0823
    795 CB            4.7065       2.3392       2.0338 C.3      53 ALA19     -0.1825
    796 HB1           3.8460       2.0802       1.4246 H        53 ALA19      0.0603
    797 HB2           5.2687       1.4456       2.3027 H        53 ALA19      0.0603
    798 HB3           4.3494       2.8008       2.9556 H        53 ALA19      0.0603
    799 C             6.2130       2.7203      -0.0076 C.2      53 ALA19      0.5973
    800 O             7.3715       2.3271      -0.0095 O.2      53 ALA19     -0.5679
    801 N             5.4984       2.7487      -1.1386 N.am     54 LYS20     -0.3479
    802 H             4.5346       3.0582      -1.0751 H        54 LYS20      0.2747
    803 CA            5.9742       2.2584      -2.4441 C.3      54 LYS20     -0.2400
    804 HA            6.2644       1.2103      -2.3464 H        54 LYS20      0.1426
    805 CB            4.8953       2.4188      -3.5335 C.3      54 LYS20     -0.0094
    806 HB2           4.0564       3.0041      -3.1783 H        54 LYS20      0.0362
    807 HB3           5.2965       2.9744      -4.3838 H        54 LYS20      0.0362
    808 CG            4.4263       1.0712      -4.0745 C.3      54 LYS20      0.0187
    809 HG2           5.2259       0.6279      -4.6699 H        54 LYS20      0.0103
    810 HG3           4.1879       0.4052      -3.2433 H        54 LYS20      0.0103
    811 CD            3.1671       1.2674      -4.9254 C.3      54 LYS20     -0.0479
    812 HD2           2.3604       1.6068      -4.2715 H        54 LYS20      0.0621
    813 HD3           3.3374       2.0344      -5.6827 H        54 LYS20      0.0621
    814 CE            2.7258      -0.0377      -5.5948 C.3      54 LYS20     -0.0143
    815 HE2           2.6879      -0.8341      -4.8406 H        54 LYS20      0.1135
    816 HE3           1.6998       0.0899      -5.9574 H        54 LYS20      0.1135
    817 NZ            3.6150      -0.4199      -6.7206 N.4      54 LYS20     -0.3854
    818 HZ1           4.5442      -0.6207      -6.3748 H        54 LYS20      0.3400
    819 HZ2           3.2480      -1.2612      -7.1546 H        54 LYS20      0.3400
    820 HZ3           3.6625       0.3160      -7.4116 H        54 LYS20      0.3400
    821 C             7.2077       3.0086      -2.8979 C.2      54 LYS20      0.7341
    822 O             8.2282       2.4029      -3.2106 O.2      54 LYS20     -0.5894
    823 N             7.1146       4.3348      -2.9384 N.am     55 GLN21     -0.4157
    824 H             6.2325       4.7728      -2.6908 H        55 GLN21      0.2719
    825 CA            8.2569       5.1636      -3.3115 C.3      55 GLN21     -0.0031
    826 HA            8.6993       4.7533      -4.2224 H        55 GLN21      0.0850
    827 CB            7.8091       6.5913      -3.6275 C.3      55 GLN21     -0.0036
    828 HB2           8.6535       7.1557      -4.0267 H        55 GLN21      0.0171
    829 HB3           7.0634       6.5077      -4.4174 H        55 GLN21      0.0171
    830 CG            7.2420       7.3419      -2.4113 C.3      55 GLN21     -0.0645
    831 HG2           6.6616       6.6481      -1.8241 H        55 GLN21      0.0352
    832 HG3           8.0612       7.7201      -1.7989 H        55 GLN21      0.0352
    833 CD            6.2958       8.4847      -2.7495 C.2      55 GLN21      0.6951
    834 OE1           6.1389       9.4156      -1.9806 O.2      55 GLN21     -0.6086
    835 NE2           5.6107       8.4627      -3.8717 N.am     55 GLN21     -0.9407
    836 HE21          4.9507       9.2099      -4.0057 H        55 GLN21      0.4251
    837 HE22          5.6614       7.6860      -4.5014 H        55 GLN21      0.4251
    838 C             9.3364       5.1189      -2.2346 C.2      55 GLN21      0.5973
    839 O            10.5070       5.2157      -2.5750 O.2      55 GLN21     -0.5679
    840 N             8.9760       4.9021      -0.9593 N.am     56 LYS22     -0.3479
    841 H             7.9907       4.9187      -0.7167 H        56 LYS22      0.2747
    842 CA            9.9477       4.6331       0.1071 C.3      56 LYS22     -0.2400
    843 HA           10.6532       5.4619       0.1714 H        56 LYS22      0.1426
    844 CB            9.2741       4.4095       1.4667 C.3      56 LYS22     -0.0094
    845 HB2           8.2247       4.2168       1.3444 H        56 LYS22      0.0362
    846 HB3           9.7092       3.5206       1.9200 H        56 LYS22      0.0362
    847 CG            9.4647       5.5575       2.4517 C.3      56 LYS22      0.0187
    848 HG2          10.5285       5.7978       2.4960 H        56 LYS22      0.0103
    849 HG3           8.9099       6.4365       2.1208 H        56 LYS22      0.0103
    850 CD            8.9925       5.1138       3.8463 C.3      56 LYS22     -0.0479
    851 HD2           7.9053       5.1881       3.9118 H        56 LYS22      0.0621
    852 HD3           9.2678       4.0706       4.0148 H        56 LYS22      0.0621
    853 CE            9.6625       5.9322       4.9531 C.3      56 LYS22     -0.0143
    854 HE2           9.3756       5.5046       5.9196 H        56 LYS22      0.1135
    855 HE3          10.7486       5.8137       4.8635 H        56 LYS22      0.1135
    856 NZ            9.2906       7.3675       4.8934 N.4      56 LYS22     -0.3854
    857 HZ1           8.2871       7.4778       4.9429 H        56 LYS22      0.3400
    858 HZ2           9.7258       7.8674       5.6599 H        56 LYS22      0.3400
    859 HZ3           9.6247       7.7762       4.0286 H        56 LYS22      0.3400
    860 C            10.7685       3.4014      -0.2243 C.2      56 LYS22      0.7341
    861 O            11.9792       3.4802      -0.1834 O.2      56 LYS22     -0.5894
    862 N            10.1314       2.2916      -0.5926 N.am     57 VAL23     -0.4157
    863 H             9.1173       2.2979      -0.5599 H        57 VAL23      0.2719
    864 CA           10.8110       1.0462      -0.9708 C.3      57 VAL23     -0.0875
    865 HA           11.3613       0.6596      -0.1121 H        57 VAL23      0.0969
    866 CB            9.7895      -0.0169      -1.4224 C.3      57 VAL23      0.2985
    867 HB            9.1108       0.4096      -2.1527 H        57 VAL23     -0.0297
    868 CG1          10.4627      -1.2209      -2.0820 C.3      57 VAL23     -0.3192
    869 HG11         11.2413      -1.6153      -1.4334 H        57 VAL23      0.0791
    870 HG12          9.7207      -1.9936      -2.2803 H        57 VAL23      0.0791
    871 HG13         10.8934      -0.9364      -3.0404 H        57 VAL23      0.0791
    872 CG2           8.9572      -0.5306      -0.2493 C.3      57 VAL23     -0.3192
    873 HG21          8.4534       0.2718       0.2697 H        57 VAL23      0.0791
    874 HG22          8.2081      -1.2431      -0.5959 H        57 VAL23      0.0791
    875 HG23          9.6150      -1.0223       0.4677 H        57 VAL23      0.0791
    876 C            11.8243       1.3067      -2.0791 C.2      57 VAL23      0.5973
    877 O            12.9747       0.8971      -1.9819 O.2      57 VAL23     -0.5679
    878 N            11.4112       2.0144      -3.1297 N.am     58 GLN24     -0.4157
    879 H            10.4453       2.3197      -3.1604 H        58 GLN24      0.2719
    880 CA           12.2950       2.3446      -4.2477 C.3      58 GLN24     -0.0031
    881 HA           12.7993       1.4360      -4.5791 H        58 GLN24      0.0850
    882 CB           11.4575       2.8850      -5.4112 C.3      58 GLN24     -0.0036
    883 HB2          10.9308       3.7868      -5.0941 H        58 GLN24      0.0171
    884 HB3          12.1256       3.1450      -6.2340 H        58 GLN24      0.0171
    885 CG           10.4426       1.8442      -5.9068 C.3      58 GLN24     -0.0645
    886 HG2          10.9791       0.9315      -6.1679 H        58 GLN24      0.0352
    887 HG3           9.7261       1.6014      -5.1260 H        58 GLN24      0.0352
    888 CD            9.6677       2.3333      -7.1202 C.2      58 GLN24      0.6951
    889 OE1           9.1443       3.4319      -7.1683 O.2      58 GLN24     -0.6086
    890 NE2           9.5383       1.5245      -8.1496 N.am     58 GLN24     -0.9407
    891 HE21          9.0758       1.9160      -8.9534 H        58 GLN24      0.4251
    892 HE22         10.0055       0.6377      -8.1591 H        58 GLN24      0.4251
    893 C            13.3948       3.3378      -3.8488 C.2      58 GLN24      0.5973
    894 O            14.5299       3.1964      -4.2859 O.2      58 GLN24     -0.5679
    895 N            13.0963       4.3022      -2.9775 N.am     59 ALA25     -0.4157
    896 H            12.1390       4.3985      -2.6620 H        59 ALA25      0.2719
    897 CA           14.0724       5.2661      -2.4782 C.3      59 ALA25      0.0337
    898 HA           14.5979       5.7113      -3.3249 H        59 ALA25      0.0823
    899 CB           13.3354       6.3739      -1.7156 C.3      59 ALA25     -0.1825
    900 HB1          12.7933       5.9563      -0.8678 H        59 ALA25      0.0603
    901 HB2          14.0560       7.1080      -1.3535 H        59 ALA25      0.0603
    902 HB3          12.6321       6.8733      -2.3829 H        59 ALA25      0.0603
    903 C            15.1163       4.5913      -1.5826 C.2      59 ALA25      0.5973
    904 O            16.3092       4.8634      -1.6901 O.2      59 ALA25     -0.5679
    905 N            14.6753       3.6843      -0.7141 N.am     60 LEU26     -0.4157
    906 H            13.6777       3.5163      -0.6575 H        60 LEU26      0.2719
    907 CA           15.5471       2.9031       0.1471 C.3      60 LEU26     -0.0518
    908 HA           16.2231       3.5691       0.6827 H        60 LEU26      0.0922
    909 CB           14.7093       2.1098       1.1484 C.3      60 LEU26     -0.1102
    910 HB2          13.9752       1.5269       0.5982 H        60 LEU26      0.0457
    911 HB3          15.3757       1.4432       1.6886 H        60 LEU26      0.0457
    912 CG           13.9624       2.9549       2.1779 C.3      60 LEU26      0.3531
    913 HG           13.3498       3.7080       1.6982 H        60 LEU26     -0.0361
    914 CD1          13.0642       2.0506       3.0015 C.3      60 LEU26     -0.4121
    915 HD11         13.6612       1.3364       3.5700 H        60 LEU26      0.1000
    916 HD12         12.5206       2.6891       3.6890 H        60 LEU26      0.1000
    917 HD13         12.3707       1.5253       2.3490 H        60 LEU26      0.1000
    918 CD2          14.9029       3.7032       3.1032 C.3      60 LEU26     -0.4121
    919 HD21         15.5161       4.4125       2.5537 H        60 LEU26      0.1000
    920 HD22         14.3295       4.2555       3.8466 H        60 LEU26      0.1000
    921 HD23         15.5504       3.0009       3.6336 H        60 LEU26      0.1000
    922 C            16.4178       1.9689      -0.6782 C.2      60 LEU26      0.5973
    923 O            17.6208       1.9552      -0.4675 O.2      60 LEU26     -0.5679
    924 N            15.8437       1.2852      -1.6758 N.am     61 ARG27     -0.3479
    925 H            14.8348       1.3329      -1.7777 H        61 ARG27      0.2747
    926 CA           16.6128       0.4579      -2.6146 C.3      61 ARG27     -0.2637
    927 HA           17.2194      -0.2270      -2.0270 H        61 ARG27      0.1560
    928 CB           15.6675      -0.3246      -3.5370 C.3      61 ARG27     -0.0007
    929 HB2          14.8090       0.2961      -3.7936 H        61 ARG27      0.0327
    930 HB3          16.1859      -0.5825      -4.4628 H        61 ARG27      0.0327
    931 CG           15.2209      -1.6242      -2.8713 C.3      61 ARG27      0.0390
    932 HG2          16.0173      -2.3584      -2.9928 H        61 ARG27      0.0285
    933 HG3          15.1033      -1.4534      -1.8174 H        61 ARG27      0.0285
    934 CD           13.8998      -2.1592      -3.4362 C.3      61 ARG27      0.0486
    935 HD2          13.1092      -1.4502      -3.1945 H        61 ARG27      0.0687
    936 HD3          13.9733      -2.2308      -4.5231 H        61 ARG27      0.0687
    937 NE           13.5691      -3.4813      -2.8644 N.pl3    61 ARG27     -0.5295
    938 HE           12.9295      -3.5286      -2.0809 H        61 ARG27      0.3456
    939 CZ           14.1906      -4.6138      -3.1400 C.cat    61 ARG27      0.8076
    940 NH1          15.1259      -4.6868      -4.0477 N.pl3    61 ARG27     -0.8627
    941 HH11         15.4653      -3.8333      -4.4527 H        61 ARG27      0.4478
    942 HH12         15.6814      -5.5174      -4.1180 H        61 ARG27      0.4478
    943 NH2          13.8966      -5.6994      -2.4912 N.pl3    61 ARG27     -0.8627
    944 HH21         13.2442      -5.6459      -1.6973 H        61 ARG27      0.4478
    945 HH22         14.3954      -6.5553      -2.6186 H        61 ARG27      0.4478
    946 C            17.6037       1.2712      -3.4397 C.2      61 ARG27      0.7341
    947 O            18.6409       0.7681      -3.8235 O.2      61 ARG27     -0.5894
    948 N            17.3085       2.5423      -3.6841 N.am     62 HIE28     -0.4157
    949 H            16.3899       2.8760      -3.4335 H        62 HIE28      0.2719
    950 CA           18.2356       3.4406      -4.3662 C.3      62 HIE28     -0.0581
    951 HA           18.6461       2.9409      -5.2482 H        62 HIE28      0.1360
    952 CB           17.4711       4.6870      -4.8223 C.3      62 HIE28     -0.0074
    953 HB2          16.6348       4.3776      -5.4497 H        62 HIE28      0.0367
    954 HB3          17.0740       5.2267      -3.9687 H        62 HIE28      0.0367
    955 CG           18.3193       5.6276      -5.6243 C.2      62 HIE28      0.1868
    956 ND1          18.7864       5.3601      -6.9052 N.2      62 HIE28     -0.5432
    957 CE1          19.5100       6.4255      -7.2650 C.2      62 HIE28      0.1635
    958 HE1          20.0279       6.5179      -8.2101 H        62 HIE28      0.1435
    959 NE2          19.5055       7.3494      -6.2882 N.pl3    62 HIE28     -0.2795
    960 HE2          19.9969       8.2297      -6.3191 H        62 HIE28      0.3339
    961 CD2          18.7583       6.8599      -5.2378 C.2      62 HIE28     -0.2207
    962 HD2          18.5621       7.3318      -4.2865 H        62 HIE28      0.1862
    963 C            19.4228       3.8049      -3.4747 C.2      62 HIE28      0.5973
    964 O            20.5690       3.7853      -3.9118 O.2      62 HIE28     -0.5679
    965 N            19.1495       4.1531      -2.2119 N.am     63 LYS29     -0.3479
    966 H            18.1740       4.1584      -1.9316 H        63 LYS29      0.2747
    967 CA           20.1774       4.5112      -1.2279 C.3      63 LYS29     -0.2400
    968 HA           20.8735       5.2109      -1.6909 H        63 LYS29      0.1426
    969 CB           19.4887       5.1785      -0.0287 C.3      63 LYS29     -0.0094
    970 HB2          18.8987       6.0265      -0.3811 H        63 LYS29      0.0362
    971 HB3          18.8123       4.4595       0.4395 H        63 LYS29      0.0362
    972 CG           20.5044       5.6708       1.0095 C.3      63 LYS29      0.0187
    973 HG2          21.1296       4.8423       1.3366 H        63 LYS29      0.0103
    974 HG3          21.1387       6.4312       0.5525 H        63 LYS29      0.0103
    975 CD           19.7969       6.2474       2.2404 C.3      63 LYS29     -0.0479
    976 HD2          19.2428       7.1464       1.9670 H        63 LYS29      0.0621
    977 HD3          19.0884       5.5062       2.6192 H        63 LYS29      0.0621
    978 CE           20.7962       6.5559       3.3598 C.3      63 LYS29     -0.0143
    979 HE2          20.2393       6.8896       4.2416 H        63 LYS29      0.1135
    980 HE3          21.2984       5.6194       3.6342 H        63 LYS29      0.1135
    981 NZ           21.7975       7.5739       2.9580 N.4      63 LYS29     -0.3854
    982 HZ1          21.3470       8.4435       2.7135 H        63 LYS29      0.3400
    983 HZ2          22.4363       7.7270       3.7280 H        63 LYS29      0.3400
    984 HZ3          22.3280       7.2248       2.1697 H        63 LYS29      0.3400
    985 C            21.0124       3.3003      -0.7929 C.2      63 LYS29      0.7341
    986 O            22.2302       3.4062      -0.7117 O.2      63 LYS29     -0.5894
    987 N            20.3492       2.1950      -0.4847 N.am     64 CYX30     -0.4157
    988 H            19.3459       2.2090      -0.5994 H        64 CYX30      0.2719
    989 CA           20.9059       0.9779       0.0897 C.3      64 CYX30      0.0429
    990 HA           21.9431       0.8485      -0.2221 H        64 CYX30      0.0766
    991 CB           20.8490       1.0986       1.6170 C.3      64 CYX30     -0.0790
    992 HB2          19.8210       1.3426       1.8868 H        64 CYX30      0.0910
    993 HB3          21.0620       0.1161       2.0417 H        64 CYX30      0.0910
    994 SG           21.9559       2.2906       2.4201 S.3      64 CYX30     -0.1081
    995 C            20.1011      -0.2485      -0.3865 C.2      64 CYX30      0.5973
    996 O            19.3105      -0.8056       0.3763 O.2      64 CYX30     -0.5679
    997 N            20.2590      -0.6610      -1.6527 N.am     65 GLY31     -0.3821
    998 H            20.8587      -0.1513      -2.2864 H        65 GLY31      0.2681
    999 CA           19.5548      -1.8422      -2.1932 C.3      65 GLY31     -0.2493
   1000 HA2          19.5442      -2.6263      -1.4364 H        65 GLY31      0.1056
   1001 HA3          18.5308      -1.5985      -2.4252 H        65 GLY31      0.1056
   1002 C            20.1094      -2.4774      -3.4612 C.2      65 GLY31      0.7231
   1003 O            19.9388      -1.9238      -4.5576 O.2      65 GLY31     -0.7855
   1004 OXT          20.5967      -3.6144      -3.3505 O.3      65 GLY31     -0.7855
   1005 N            22.7265      -2.6471      -2.4947 N.am     66 NHE       -0.4630
   1006 HN1          22.3125      -3.1382      -3.2838 H        66 NHE        0.2315
   1007 HN2          22.0912      -2.5033      -1.7231 H        66 NHE        0.2315
@<TRIPOS>BOND
      1       5       6 2
      2       5       7 am
      3       2       5 1
      4      20      21 2
      5      20      22 am
      6      17      18 ar
      7      17      19 ar
      8      14      17 1
      9      11      14 1
     10       9      11 1
     11       9      20 1
     12       7       9 1
     13      36      37 2
     14      36      38 am
     15      26      28 1
     16      26      32 1
     17      24      26 1
     18      24      36 1
     19      22      24 1
     20      46      47 2
     21      46      48 am
     22      40      42 1
     23      40      46 1
     24      38      40 1
     25      63      64 2
     26      63      65 am
     27      58      59 2
     28      58      60 am
     29      55      58 1
     30      52      55 1
     31      50      52 1
     32      50      63 1
     33      48      50 1
     34      82      83 2
     35      82      84 am
     36      72      74 1
     37      72      78 1
     38      69      72 1
     39      67      69 1
     40      67      82 1
     41      65      67 1
     42      97      98 2
     43      97      99 am
     44      94      95 ar
     45      94      96 ar
     46      91      94 1
     47      88      91 1
     48      86      88 1
     49      86      97 1
     50      84      86 1
     51     119     120 2
     52     119     121 am
     53     112     115 1
     54     109     112 1
     55     106     109 1
     56     103     106 1
     57     101     103 1
     58     101     119 1
     59      99     101 1
     60     134     135 2
     61     134     136 am
     62     131     132 ar
     63     131     133 ar
     64     128     131 1
     65     125     128 1
     66     123     125 1
     67     123     134 1
     68     121     123 1
     69     150     151 2
     70     150     152 am
     71     140     142 1
     72     140     146 1
     73     138     140 1
     74     138     150 1
     75     136     138 1
     76     160     161 2
     77     160     162 am
     78     154     156 1
     79     154     160 1
     80     152     154 1
     81     177     178 2
     82     177     179 am
     83     172     173 2
     84     172     174 am
     85     169     172 1
     86     166     169 1
     87     164     166 1
     88     164     177 1
     89     162     164 1
     90     187     188 2
     91     187     189 am
     92     181     183 1
     93     181     187 1
     94     179     181 1
     95     202     203 2
     96     202     204 am
     97     199     200 ar
     98     199     201 ar
     99     196     199 1
    100     193     196 1
    101     191     193 1
    102     191     202 1
    103     189     191 1
    104     212     213 2
    105     212     214 am
    106     206     208 1
    107     206     212 1
    108     204     206 1
    109     227     228 2
    110     227     229 am
    111     224     225 ar
    112     224     226 ar
    113     221     224 1
    114     218     221 1
    115     216     218 1
    116     216     227 1
    117     214     216 1
    118     241     242 2
    119     241     243 am
    120     236     237 2
    121     236     238 am
    122     233     236 1
    123     231     233 1
    124     231     241 1
    125     229     231 1
    126     262     263 2
    127     262     264 am
    128     258     260 ar
    129     255     256 1
    130     255     258 ar
    131     253     255 ar
    132     251     253 ar
    133     250     251 ar
    134     250     260 ar
    135     247     250 1
    136     245     247 1
    137     245     262 1
    138     243     245 1
    139     279     280 2
    140     279     281 am
    141     274     275 2
    142     274     276 am
    143     271     274 1
    144     268     271 1
    145     266     268 1
    146     266     279 1
    147     264     266 1
    148     298     299 2
    149     298     300 am
    150     288     290 1
    151     288     294 1
    152     285     288 1
    153     283     285 1
    154     283     298 1
    155     281     283 1
    156     313     314 2
    157     313     315 am
    158     310     311 ar
    159     310     312 ar
    160     307     310 1
    161     304     307 1
    162     302     304 1
    163     302     313 1
    164     300     302 1
    165     330     331 2
    166     330     332 am
    167     325     326 2
    168     325     327 am
    169     322     325 1
    170     319     322 1
    171     317     319 1
    172     317     330 1
    173     315     317 1
    174     345     346 2
    175     345     347 am
    176     342     343 ar
    177     342     344 ar
    178     339     342 1
    179     336     339 1
    180     334     336 1
    181     334     345 1
    182     332     334 1
    183     361     362 2
    184     361     363 am
    185     351     353 1
    186     351     357 1
    187     349     351 1
    188     349     361 1
    189     347     349 1
    190     371     372 2
    191     371     373 am
    192     365     367 1
    193     365     371 1
    194     363     365 1
    195     388     389 2
    196     388     390 am
    197     383     384 2
    198     383     385 am
    199     380     383 1
    200     377     380 1
    201     375     377 1
    202     375     388 1
    203     373     375 1
    204     407     408 2
    205     407     409 am
    206     397     399 1
    207     397     403 1
    208     394     397 1
    209     392     394 1
    210     392     407 1
    211     390     392 1
    212     422     423 2
    213     422     424 am
    214     419     420 ar
    215     419     421 ar
    216     416     419 1
    217     413     416 1
    218     411     413 1
    219     411     422 1
    220     409     411 1
    221     439     440 2
    222     439     441 am
    223     435     437 1
    224     433     435 1
    225     432     433 2
    226     431     432 1
    227     431     437 2
    228     428     431 1
    229     426     428 1
    230     426     439 1
    231     424     426 1
    232     454     455 2
    233     454     456 am
    234     451     452 ar
    235     451     453 ar
    236     448     451 1
    237     445     448 1
    238     443     445 1
    239     443     454 1
    240     441     443 1
    241     464     465 2
    242     464     466 am
    243     463     994 1
    244     460     463 1
    245     458     460 1
    246     458     464 1
    247     456     458 1
    248     471     472 2
    249     471     473 1
    250     468     471 1
    251     466     468 1
    252     481     482 2
    253     481     483 am
    254     478     481 1
    255     496     497 2
    256     496     498 am
    257     493     494 ar
    258     493     495 ar
    259     490     493 1
    260     487     490 1
    261     485     487 1
    262     485     496 1
    263     483     485 1
    264     512     513 2
    265     512     514 am
    266     502     504 1
    267     502     508 1
    268     500     502 1
    269     500     512 1
    270     498     500 1
    271     529     530 2
    272     529     531 am
    273     524     525 2
    274     524     526 am
    275     521     524 1
    276     518     521 1
    277     516     518 1
    278     516     529 1
    279     514     516 1
    280     539     540 2
    281     539     541 am
    282     533     535 1
    283     533     539 1
    284     531     533 1
    285     558     559 2
    286     558     560 am
    287     548     550 1
    288     548     554 1
    289     545     548 1
    290     543     545 1
    291     543     558 1
    292     541     543 1
    293     580     581 2
    294     580     582 am
    295     573     576 1
    296     570     573 1
    297     567     570 1
    298     564     567 1
    299     562     564 1
    300     562     580 1
    301     560     562 1
    302     602     603 2
    303     602     604 am
    304     595     598 1
    305     592     595 1
    306     589     592 1
    307     586     589 1
    308     584     586 1
    309     584     602 1
    310     582     584 1
    311     626     627 2
    312     626     628 am
    313     619     620 ar
    314     619     623 ar
    315     617     619 ar
    316     614     617 1
    317     611     614 1
    318     608     611 1
    319     606     608 1
    320     606     626 1
    321     604     606 1
    322     642     643 2
    323     642     644 am
    324     632     634 1
    325     632     638 1
    326     630     632 1
    327     630     642 1
    328     628     630 1
    329     659     660 2
    330     659     661 am
    331     654     655 2
    332     654     656 am
    333     651     654 1
    334     648     651 1
    335     646     648 1
    336     646     659 1
    337     644     646 1
    338     669     670 2
    339     669     671 am
    340     663     665 1
    341     663     669 1
    342     661     663 1
    343     688     689 2
    344     688     690 am
    345     678     680 1
    346     678     684 1
    347     675     678 1
    348     673     675 1
    349     673     688 1
    350     671     673 1
    351     710     711 2
    352     710     712 am
    353     703     706 1
    354     700     703 1
    355     697     700 1
    356     694     697 1
    357     692     694 1
    358     692     710 1
    359     690     692 1
    360     720     721 2
    361     720     722 am
    362     714     716 1
    363     714     720 1
    364     712     714 1
    365     744     745 2
    366     744     746 am
    367     737     738 ar
    368     737     741 ar
    369     735     737 ar
    370     732     735 1
    371     729     732 1
    372     726     729 1
    373     724     726 1
    374     724     744 1
    375     722     724 1
    376     758     759 2
    377     758     760 am
    378     753     754 2
    379     753     755 am
    380     750     753 1
    381     748     750 1
    382     748     758 1
    383     746     748 1
    384     779     780 2
    385     779     781 am
    386     775     777 ar
    387     772     773 1
    388     772     775 ar
    389     770     772 ar
    390     768     770 ar
    391     767     768 ar
    392     767     777 ar
    393     764     767 1
    394     762     764 1
    395     762     779 1
    396     760     762 1
    397     789     790 2
    398     789     791 am
    399     783     785 1
    400     783     789 1
    401     781     783 1
    402     799     800 2
    403     799     801 am
    404     793     795 1
    405     793     799 1
    406     791     793 1
    407     821     822 2
    408     821     823 am
    409     814     817 1
    410     811     814 1
    411     808     811 1
    412     805     808 1
    413     803     805 1
    414     803     821 1
    415     801     803 1
    416     838     839 2
    417     838     840 am
    418     833     834 2
    419     833     835 am
    420     830     833 1
    421     827     830 1
    422     825     827 1
    423     825     838 1
    424     823     825 1
    425     860     861 2
    426     860     862 am
    427     853     856 1
    428     850     853 1
    429     847     850 1
    430     844     847 1
    431     842     844 1
    432     842     860 1
    433     840     842 1
    434     876     877 2
    435     876     878 am
    436     866     868 1
    437     866     872 1
    438     864     866 1
    439     864     876 1
    440     862     864 1
    441     893     894 2
    442     893     895 am
    443     888     889 2
    444     888     890 am
    445     885     888 1
    446     882     885 1
    447     880     882 1
    448     880     893 1
    449     878     880 1
    450     903     904 2
    451     903     905 am
    452     897     899 1
    453     897     903 1
    454     895     897 1
    455     922     923 2
    456     922     924 am
    457     912     914 1
    458     912     918 1
    459     909     912 1
    460     907     909 1
    461     907     922 1
    462     905     907 1
    463     946     947 2
    464     946     948 am
    465     939     940 ar
    466     939     943 ar
    467     937     939 ar
    468     934     937 1
    469     931     934 1
    470     928     931 1
    471     926     928 1
    472     926     946 1
    473     924     926 1
    474     963     964 2
    475     963     965 am
    476     959     961 1
    477     957     959 1
    478     956     957 2
    479     955     956 1
    480     955     961 2
    481     952     955 1
    482     950     952 1
    483     950     963 1
    484     948     950 1
    485     985     986 2
    486     985     987 am
    487     978     981 1
    488     975     978 1
    489     972     975 1
    490     969     972 1
    491     967     969 1
    492     967     985 1
    493     965     967 1
    494     995     996 2
    495     995     997 am
    496     991     994 1
    497     989     991 1
    498     989     995 1
    499     987     989 1
    500    1002    1003 2
    501    1002    1004 1
    502     999    1002 1
    503     997     999 1
    504       2       3 1
    505       2       4 1
    506       1       2 1
    507      14      15 1
    508      14      16 1
    509      11      12 1
    510      11      13 1
    511       9      10 1
    512       7       8 1
    513      32      33 1
    514      32      34 1
    515      32      35 1
    516      28      29 1
    517      28      30 1
    518      28      31 1
    519      26      27 1
    520      24      25 1
    521      22      23 1
    522      42      43 1
    523      42      44 1
    524      42      45 1
    525      40      41 1
    526      38      39 1
    527      60      61 1
    528      60      62 1
    529      55      56 1
    530      55      57 1
    531      52      53 1
    532      52      54 1
    533      50      51 1
    534      48      49 1
    535      78      79 1
    536      78      80 1
    537      78      81 1
    538      74      75 1
    539      74      76 1
    540      74      77 1
    541      72      73 1
    542      69      70 1
    543      69      71 1
    544      67      68 1
    545      65      66 1
    546      91      92 1
    547      91      93 1
    548      88      89 1
    549      88      90 1
    550      86      87 1
    551      84      85 1
    552     115     116 1
    553     115     117 1
    554     115     118 1
    555     112     113 1
    556     112     114 1
    557     109     110 1
    558     109     111 1
    559     106     107 1
    560     106     108 1
    561     103     104 1
    562     103     105 1
    563     101     102 1
    564      99     100 1
    565     128     129 1
    566     128     130 1
    567     125     126 1
    568     125     127 1
    569     123     124 1
    570     121     122 1
    571     146     147 1
    572     146     148 1
    573     146     149 1
    574     142     143 1
    575     142     144 1
    576     142     145 1
    577     140     141 1
    578     138     139 1
    579     136     137 1
    580     156     157 1
    581     156     158 1
    582     156     159 1
    583     154     155 1
    584     152     153 1
    585     174     175 1
    586     174     176 1
    587     169     170 1
    588     169     171 1
    589     166     167 1
    590     166     168 1
    591     164     165 1
    592     162     163 1
    593     183     184 1
    594     183     185 1
    595     183     186 1
    596     181     182 1
    597     179     180 1
    598     196     197 1
    599     196     198 1
    600     193     194 1
    601     193     195 1
    602     191     192 1
    603     189     190 1
    604     208     209 1
    605     208     210 1
    606     208     211 1
    607     206     207 1
    608     204     205 1
    609     221     222 1
    610     221     223 1
    611     218     219 1
    612     218     220 1
    613     216     217 1
    614     214     215 1
    615     238     239 1
    616     238     240 1
    617     233     234 1
    618     233     235 1
    619     231     232 1
    620     229     230 1
    621     260     261 1
    622     258     259 1
    623     256     257 1
    624     253     254 1
    625     251     252 1
    626     247     248 1
    627     247     249 1
    628     245     246 1
    629     243     244 1
    630     276     277 1
    631     276     278 1
    632     271     272 1
    633     271     273 1
    634     268     269 1
    635     268     270 1
    636     266     267 1
    637     264     265 1
    638     294     295 1
    639     294     296 1
    640     294     297 1
    641     290     291 1
    642     290     292 1
    643     290     293 1
    644     288     289 1
    645     285     286 1
    646     285     287 1
    647     283     284 1
    648     281     282 1
    649     307     308 1
    650     307     309 1
    651     304     305 1
    652     304     306 1
    653     302     303 1
    654     300     301 1
    655     327     328 1
    656     327     329 1
    657     322     323 1
    658     322     324 1
    659     319     320 1
    660     319     321 1
    661     317     318 1
    662     315     316 1
    663     339     340 1
    664     339     341 1
    665     336     337 1
    666     336     338 1
    667     334     335 1
    668     332     333 1
    669     357     358 1
    670     357     359 1
    671     357     360 1
    672     353     354 1
    673     353     355 1
    674     353     356 1
    675     351     352 1
    676     349     350 1
    677     347     348 1
    678     367     368 1
    679     367     369 1
    680     367     370 1
    681     365     366 1
    682     363     364 1
    683     385     386 1
    684     385     387 1
    685     380     381 1
    686     380     382 1
    687     377     378 1
    688     377     379 1
    689     375     376 1
    690     373     374 1
    691     403     404 1
    692     403     405 1
    693     403     406 1
    694     399     400 1
    695     399     401 1
    696     399     402 1
    697     397     398 1
    698     394     395 1
    699     394     396 1
    700     392     393 1
    701     390     391 1
    702     416     417 1
    703     416     418 1
    704     413     414 1
    705     413     415 1
    706     411     412 1
    707     409     410 1
    708     437     438 1
    709     435     436 1
    710     433     434 1
    711     428     429 1
    712     428     430 1
    713     426     427 1
    714     424     425 1
    715     448     449 1
    716     448     450 1
    717     445     446 1
    718     445     447 1
    719     443     444 1
    720     441     442 1
    721     460     461 1
    722     460     462 1
    723     458     459 1
    724     456     457 1
    725     468     469 1
    726     468     470 1
    727     466     467 1
    728     474     475 1
    729     474     476 1
    730     478     479 1
    731     478     480 1
    732     477     478 1
    733     490     491 1
    734     490     492 1
    735     487     488 1
    736     487     489 1
    737     485     486 1
    738     483     484 1
    739     508     509 1
    740     508     510 1
    741     508     511 1
    742     504     505 1
    743     504     506 1
    744     504     507 1
    745     502     503 1
    746     500     501 1
    747     498     499 1
    748     526     527 1
    749     526     528 1
    750     521     522 1
    751     521     523 1
    752     518     519 1
    753     518     520 1
    754     516     517 1
    755     514     515 1
    756     535     536 1
    757     535     537 1
    758     535     538 1
    759     533     534 1
    760     531     532 1
    761     554     555 1
    762     554     556 1
    763     554     557 1
    764     550     551 1
    765     550     552 1
    766     550     553 1
    767     548     549 1
    768     545     546 1
    769     545     547 1
    770     543     544 1
    771     541     542 1
    772     576     577 1
    773     576     578 1
    774     576     579 1
    775     573     574 1
    776     573     575 1
    777     570     571 1
    778     570     572 1
    779     567     568 1
    780     567     569 1
    781     564     565 1
    782     564     566 1
    783     562     563 1
    784     560     561 1
    785     598     599 1
    786     598     600 1
    787     598     601 1
    788     595     596 1
    789     595     597 1
    790     592     593 1
    791     592     594 1
    792     589     590 1
    793     589     591 1
    794     586     587 1
    795     586     588 1
    796     584     585 1
    797     582     583 1
    798     623     624 1
    799     623     625 1
    800     620     621 1
    801     620     622 1
    802     617     618 1
    803     614     615 1
    804     614     616 1
    805     611     612 1
    806     611     613 1
    807     608     609 1
    808     608     610 1
    809     606     607 1
    810     604     605 1
    811     638     639 1
    812     638     640 1
    813     638     641 1
    814     634     635 1
    815     634     636 1
    816     634     637 1
    817     632     633 1
    818     630     631 1
    819     628     629 1
    820     656     657 1
    821     656     658 1
    822     651     652 1
    823     651     653 1
    824     648     649 1
    825     648     650 1
    826     646     647 1
    827     644     645 1
    828     665     666 1
    829     665     667 1
    830     665     668 1
    831     663     664 1
    832     661     662 1
    833     684     685 1
    834     684     686 1
    835     684     687 1
    836     680     681 1
    837     680     682 1
    838     680     683 1
    839     678     679 1
    840     675     676 1
    841     675     677 1
    842     673     674 1
    843     671     672 1
    844     706     707 1
    845     706     708 1
    846     706     709 1
    847     703     704 1
    848     703     705 1
    849     700     701 1
    850     700     702 1
    851     697     698 1
    852     697     699 1
    853     694     695 1
    854     694     696 1
    855     692     693 1
    856     690     691 1
    857     716     717 1
    858     716     718 1
    859     716     719 1
    860     714     715 1
    861     712     713 1
    862     741     742 1
    863     741     743 1
    864     738     739 1
    865     738     740 1
    866     735     736 1
    867     732     733 1
    868     732     734 1
    869     729     730 1
    870     729     731 1
    871     726     727 1
    872     726     728 1
    873     724     725 1
    874     722     723 1
    875     755     756 1
    876     755     757 1
    877     750     751 1
    878     750     752 1
    879     748     749 1
    880     746     747 1
    881     777     778 1
    882     775     776 1
    883     773     774 1
    884     770     771 1
    885     768     769 1
    886     764     765 1
    887     764     766 1
    888     762     763 1
    889     760     761 1
    890     785     786 1
    891     785     787 1
    892     785     788 1
    893     783     784 1
    894     781     782 1
    895     795     796 1
    896     795     797 1
    897     795     798 1
    898     793     794 1
    899     791     792 1
    900     817     818 1
    901     817     819 1
    902     817     820 1
    903     814     815 1
    904     814     816 1
    905     811     812 1
    906     811     813 1
    907     808     809 1
    908     808     810 1
    909     805     806 1
    910     805     807 1
    911     803     804 1
    912     801     802 1
    913     835     836 1
    914     835     837 1
    915     830     831 1
    916     830     832 1
    917     827     828 1
    918     827     829 1
    919     825     826 1
    920     823     824 1
    921     856     857 1
    922     856     858 1
    923     856     859 1
    924     853     854 1
    925     853     855 1
    926     850     851 1
    927     850     852 1
    928     847     848 1
    929     847     849 1
    930     844     845 1
    931     844     846 1
    932     842     843 1
    933     840     841 1
    934     872     873 1
    935     872     874 1
    936     872     875 1
    937     868     869 1
    938     868     870 1
    939     868     871 1
    940     866     867 1
    941     864     865 1
    942     862     863 1
    943     890     891 1
    944     890     892 1
    945     885     886 1
    946     885     887 1
    947     882     883 1
    948     882     884 1
    949     880     881 1
    950     878     879 1
    951     899     900 1
    952     899     901 1
    953     899     902 1
    954     897     898 1
    955     895     896 1
    956     918     919 1
    957     918     920 1
    958     918     921 1
    959     914     915 1
    960     914     916 1
    961     914     917 1
    962     912     913 1
    963     909     910 1
    964     909     911 1
    965     907     908 1
    966     905     906 1
    967     943     944 1
    968     943     945 1
    969     940     941 1
    970     940     942 1
    971     937     938 1
    972     934     935 1
    973     934     936 1
    974     931     932 1
    975     931     933 1
    976     928     929 1
    977     928     930 1
    978     926     927 1
    979     924     925 1
    980     961     962 1
    981     959     960 1
    982     957     958 1
    983     952     953 1
    984     952     954 1
    985     950     951 1
    986     948     949 1
    987     981     982 1
    988     981     983 1
    989     981     984 1
    990     978     979 1
    991     978     980 1
    992     975     976 1
    993     975     977 1
    994     972     973 1
    995     972     974 1
    996     969     970 1
    997     969     971 1
    998     967     968 1
    999     965     966 1
   1000     991     992 1
   1001     991     993 1
   1002     989     990 1
   1003     987     988 1
   1004     999    1000 1
   1005     999    1001 1
   1006     997     998 1
   1007    1005    1006 1
   1008    1005    1007 1
@<TRIPOS>SUBSTRUCTURE
      1 ACE0           1 RESIDUE    4    A ACE
      2 GLU1           7 RESIDUE    4    A GLU
      3 VAL2          22 RESIDUE    4    A VAL
      4 ALA3          38 RESIDUE    4    A ALA
      5 GLN4          48 RESIDUE    4    A GLN
      6 LEU5          65 RESIDUE    4    A LEU
      7 GLU6          84 RESIDUE    4    A GLU
      8 LYS7          99 RESIDUE    4    A LYS
      9 GLU8         121 RESIDUE    4    A GLU
     10 VAL9         136 RESIDUE    4    A VAL
     11 ALA10        152 RESIDUE    4    A ALA
     12 GLN11        162 RESIDUE    4    A GLN
     13 ALA12        179 RESIDUE    4    A ALA
     14 GLU13        189 RESIDUE    4    A GLU
     15 ALA14        204 RESIDUE    4    A ALA
     16 GLU15        214 RESIDUE    4    A GLU
     17 ASN16        229 RESIDUE    4    A ASN
     18 TYR17        243 RESIDUE    4    A TYR
     19 GLN18        264 RESIDUE    4    A GLN
     20 LEU19        281 RESIDUE    4    A LEU
     21 GLU20        300 RESIDUE    4    A GLU
     22 GLN21        315 RESIDUE    4    A GLN
     23 GLU22        332 RESIDUE    4    A GLU
     24 VAL23        347 RESIDUE    4    A VAL
     25 ALA24        363 RESIDUE    4    A ALA
     26 GLN25        373 RESIDUE    4    A GLN
     27 LEU26        390 RESIDUE    4    A LEU
     28 GLU27        409 RESIDUE    4    A GLU
     29 HIE28        424 RESIDUE    4    A HIE
     30 GLU29        441 RESIDUE    4    A GLU
     31 CYX30        456 RESIDUE    4    A CYX
     32 GLY31        466 RESIDUE    4    A GLY
     33 NHE          474 ****    4    A NHE
     34 ACE0         477 RESIDUE    4    B ACE
     35 GLU1         483 RESIDUE    4    B GLU
     36 VAL2         498 RESIDUE    4    B VAL
     37 GLN3         514 RESIDUE    4    B GLN
     38 ALA4         531 RESIDUE    4    B ALA
     39 LEU5         541 RESIDUE    4    B LEU
     40 LYS6         560 RESIDUE    4    B LYS
     41 LYS7         582 RESIDUE    4    B LYS
     42 ARG8         604 RESIDUE    4    B ARG
     43 VAL9         628 RESIDUE    4    B VAL
     44 GLN10        644 RESIDUE    4    B GLN
     45 ALA11        661 RESIDUE    4    B ALA
     46 LEU12        671 RESIDUE    4    B LEU
     47 LYS13        690 RESIDUE    4    B LYS
     48 ALA14        712 RESIDUE    4    B ALA
     49 ARG15        722 RESIDUE    4    B ARG
     50 ASN16        746 RESIDUE    4    B ASN
     51 TYR17        760 RESIDUE    4    B TYR
     52 ALA18        781 RESIDUE    4    B ALA
     53 ALA19        791 RESIDUE    4    B ALA
     54 LYS20        801 RESIDUE    4    B LYS
     55 GLN21        823 RESIDUE    4    B GLN
     56 LYS22        840 RESIDUE    4    B LYS
     57 VAL23        862 RESIDUE    4    B VAL
     58 GLN24        878 RESIDUE    4    B GLN
     59 ALA25        895 RESIDUE    4    B ALA
     60 LEU26        905 RESIDUE    4    B LEU
     61 ARG27        924 RESIDUE    4    B ARG
     62 HIE28        948 RESIDUE    4    B HIE
     63 LYS29        965 RESIDUE    4    B LYS
     64 CYX30        987 RESIDUE    4    B CYX
     65 GLY31        997 RESIDUE    4    B GLY
     66 NHE         1005 ****    4    B NHE
